# Supplementary material for: POU3F2 regulates canonical Wnt signalling via SOX13 and ADNP to expand the neural progenitor population
Source: Brain. 2025 Jun 11;148(12):4325–44. doi: 10.1093/brain/awaf221 (PMC12677912; doi:10.1093/brain/awaf221)
Supplement: awaf221_Supplementary_Data [file awaf221_supplementary_data.zip]

Archive with 8 entries (8 files):
- brain-2024-02937-File010.pdf
- brain-2024-02937-File011.pdf
- brain-2024-02937-File012.xlsx
- brain-2024-02937-File013.xlsx
- brain-2024-02937-File014.xlsx
- brain-2024-02937-File015.xlsx
- brain-2024-02937-File016.xlsx
- brain-2024-02937-File017.pdf
