# Supplementary material for: POU3F2 regulates canonical Wnt signalling via SOX13 and ADNP to expand the neural progenitor population
Source: Brain. 2025 Jun 11;148(12):4325–44. doi: 10.1093/brain/awaf221 (PMC12677912; doi:10.1093/brain/awaf221)
Supplement: awaf221_Supplementary_Data [file awaf221_supplementary_data.zip › brain-2024-02937-File012.xlsx]

## Sheet: Table of Contents
Table of Contents
Supplementary Table 1	Breakdown of lines used for each figure.
Supplementary Table 2	Normalized TPM of bulk RNA-sequencing of POU3F2MUT vs. POU3F2WT NPCs.
Supplementary Table 3	Differential gene expression of POU3F2MUT vs. POU3F2WT NPCs.
Supplementary Table 4	Protein abundance and differential protein expression of POU3F2MUT vs. POU3F2WT NPCs.
Supplementary Table 5	Normalized TPM of bulk RNA-sequencing of POU3F2MUT vs. POU3F2WT NPCs treated with control or Wnt3a conditioned media.
Supplementary Table 6	Differential gene expression of Wnt3a-treated vs. control-treated NPCs.
Supplementary Table 7	Unique top 100 upregulated (upWnt100) and downregulated (downWnt100) genes upon treatment of NPCs with Wnt3a.
Supplementary Table 8	Differential gene expression of POU3F2MUT vs. POU3F2WT NPCs.
Supplementary Table 9	Unbiased cluster marker analysis calculated from NPCs integrated with CS14 human fetal brain single cell sequencing data.
Supplementary Table 10	Metadata pertaining to ROSMAP iPSC-derived NPCs.
Supplementary Table 11	Normalized TPM of bulk RNA-sequencing of ROSMAP iPSC-derived NPCs.
Supplementary Table 12	Pearson correlation with POU3F2 calculated from transcriptomic characterization of iPSC-derived NPCs from diverse genetic backgrounds.
Supplementary Table 13	Differential protein abundance of immunoprecipitation followed by mass spectrometry in POU3F2WT vs. POU3F2MUT NPCs.
Supplementary Table 14	Differential peak analysis between CUT&RUN analysis of POU3F2WT and POU3F2MUT NPCs.
Supplementary Table 15	Normalized TPM of bulk RNA-sequencing of SOX13MUT vs. SOX13WT NPCs.
Supplementary Table 16	Differential gene expression of SOX13MUT vs. SOX13WT NPCs.
Supplementary Table 17	Deletions spanning POU3F2 in individuals with neurodevelopmental delay or autism spectrum disorder

## Sheet: Table S1
Figure	Panel	Lines
1	1A	NA
	1B	YZ1 POU3F2 WT, YZ1 POU3F2 MUT#2
	1C	BR33 POU3F2 WT, BR33 POU3F2 MUT#1, BR33 POU3F2 MUT#2, BR24 POU3F2 WT, BR24 POU3F2 MUT#1, BR24 POU3F2 MUT#2, YZ1 POU3F2 WT, YZ1 POU3F2 MUT#1, YZ1 POU3F2 MUT#2
	1D	BR33 POU3F2 WT, BR33 POU3F2 MUT#1, BR33 POU3F2 MUT#2, BR24 POU3F2 WT, BR24 POU3F2 MUT#1, BR24 POU3F2 MUT#2, YZ1 POU3F2 WT, YZ1 POU3F2 MUT#1, YZ1 POU3F2 MUT#2
	1E	BR33 POU3F2 WT, BR33 POU3F2 MUT#1, BR33 POU3F2 MUT#2, YZ1 POU3F2 WT, YZ1 POU3F2 MUT#1, YZ1 POU3F2 MUT#2
	1F	BR33 POU3F2 WT, BR33 POU3F2 MUT#1, BR33 POU3F2 MUT#2, YZ1 POU3F2 WT, YZ1 POU3F2 MUT#1, YZ1 POU3F2 MUT#2
	1G	BR33 POU3F2 WT, BR33 POU3F2 MUT#1, BR33 POU3F2 MUT#2, YZ1 POU3F2 WT, YZ1 POU3F2 MUT#1, YZ1 POU3F2 MUT#2
	1H	BR33 POU3F2 WT, BR33 POU3F2 MUT#1, BR33 POU3F2 MUT#2, YZ1 POU3F2 WT, YZ1 POU3F2 MUT#1, YZ1 POU3F2 MUT#2
	1I	BR33 POU3F2 WT, BR33 POU3F2 MUT#1, BR33 POU3F2 MUT#2, YZ1 POU3F2 WT, YZ1 POU3F2 MUT#1, YZ1 POU3F2 MUT#2
2	2A	NA
	2B	BR33 POU3F2 WT, BR33 POU3F2 MUT#1, BR33 POU3F2 MUT#2, BR24 POU3F2 WT, BR24 POU3F2 MUT#1, BR24 POU3F2 MUT#2, YZ1 POU3F2 WT, YZ1 POU3F2 MUT#1, YZ1 POU3F2 MUT#2
	2C	BR33 POU3F2 WT, BR33 POU3F2 MUT#1, BR33 POU3F2 MUT#2, BR24 POU3F2 WT, BR24 POU3F2 MUT#1, BR24 POU3F2 MUT#2, YZ1 POU3F2 WT, YZ1 POU3F2 MUT#1, YZ1 POU3F2 MUT#2
	2D	BR33 POU3F2 WT, BR33 POU3F2 MUT#1, BR33 POU3F2 MUT#2, YZ1 POU3F2 WT, YZ1 POU3F2 MUT#1, YZ1 POU3F2 MUT#2
	2E	NA
	2F	BR33 POU3F2 WT, BR33 POU3F2 MUT#1, BR24 POU3F2 WT, BR24 POU3F2 MUT#2
	2G	BR33 POU3F2 WT, BR33 POU3F2 MUT#1, BR24 POU3F2 WT, BR24 POU3F2 MUT#2
	2H	BR33 POU3F2 WT, BR33 POU3F2 MUT#1, BR24 POU3F2 WT, BR24 POU3F2 MUT#2
	2I	BR33 POU3F2 WT, BR33 POU3F2 MUT#1, BR24 POU3F2 WT, BR24 POU3F2 MUT#2
	2J	BR33 POU3F2 WT, BR33 POU3F2 MUT#1, BR24 POU3F2 WT, BR24 POU3F2 MUT#2
3	3A	BR33 POU3F2 WT, BR33 POU3F2 MUT#2, YZ1 POU3F2 WT, YZ1 POU3F2 MUT#2
	3B	BR33 POU3F2 WT, BR33 POU3F2 MUT#2, YZ1 POU3F2 WT, YZ1 POU3F2 MUT#2
	3C	BR33 POU3F2 WT, BR33 POU3F2 MUT#2, YZ1 POU3F2 WT, YZ1 POU3F2 MUT#2
	3D	NA
	3E	BR33 POU3F2 WT, BR33 POU3F2 MUT#2, YZ1 POU3F2 WT, YZ1 POU3F2 MUT#2
	3F	BR33 POU3F2 WT, BR33 POU3F2 MUT#2, YZ1 POU3F2 WT, YZ1 POU3F2 MUT#2
	3G	BR33 POU3F2 WT, BR33 POU3F2 MUT#2, YZ1 POU3F2 WT, YZ1 POU3F2 MUT#2
	3H	BR33 POU3F2 WT, BR33 POU3F2 MUT#2, YZ1 POU3F2 WT, YZ1 POU3F2 MUT#2
	3I	YZ1 POU3F2 WT
	3J	YZ1 POU3F2 MUT#1
	3K	BR33 POU3F2 WT, BR33 POU3F2 MUT#1, BR24 POU3F2 WT, BR24 POU3F2 MUT#1, BR24 POU3F2 MUT#2, YZ1 POU3F2 WT, YZ1 POU3F2 MUT#1, YZ1 POU3F2 MUT#2
4	4A	NA
	4B	NA
	4C	YZ1 POU3F2 WT
	4D	BR33 POU3F2 WT, BR33 POU3F2 MUT#2, BR24 POU3F2 WT, BR24 POU3F2 MUT#2, YZ1 POU3F2 WT, YZ1 POU3F2 MUT#2
	4E	BR33 POU3F2 WT, BR33 POU3F2 MUT#2, BR24 POU3F2 WT, BR24 POU3F2 MUT#2, YZ1 POU3F2 WT, YZ1 POU3F2 MUT#2
	4F	NA
	4G	YZ1 POU3F2 WT
	4H	BR33 POU3F2 WT, BR33 POU3F2 MUT#2, BR24 POU3F2 WT, BR24 POU3F2 MUT#2, YZ1 POU3F2 WT, YZ1 POU3F2 MUT#2
	4I	BR33 POU3F2 WT, BR33 POU3F2 MUT#2, BR24 POU3F2 WT, BR24 POU3F2 MUT#2, YZ1 POU3F2 WT, YZ1 POU3F2 MUT#2
	4J	NA
	4K	YZ1 POU3F2 WT
	4L	BR33 POU3F2 WT, BR33 POU3F2 MUT#2, BR24 POU3F2 WT, BR24 POU3F2 MUT#2, YZ1 POU3F2 WT, YZ1 POU3F2 MUT#2
	4M	BR33 POU3F2 WT, BR33 POU3F2 MUT#2, BR24 POU3F2 WT, BR24 POU3F2 MUT#2, YZ1 POU3F2 WT, YZ1 POU3F2 MUT#2
	4N	NA
5	5A	NA
	5B	ROSMAP NPC cohort (n=33)
	5C	BR62,BR48, BR11, BR63, BR37, BR50
	5D	ROSMAP NPC cohort (n=33)
	5E	ROSMAP NPC cohort (n=33)
	5F	BR62,BR48, BR11, BR63, BR37, BR50
	5G	ROSMAP NPC cohort (n=33)
	5H	ROSMAP NPC cohort (n=33)
6	6A	NA
	6B	YZ1 POU3F2 WT, YZ1 POU3F2 MUT#2
	6C	BR33 POU3F2 WT, BR33 POU3F2 MUT#2, YZ1 POU3F2 WT, YZ1 POU3F2 MUT#2
	6D	YZ1 POU3F2 WT, YZ1 POU3F2 MUT#2
	6E	YZ1 POU3F2 WT, YZ1 POU3F2 MUT#2
	6F	YZ1 POU3F2 WT, YZ1 POU3F2 MUT#2
	6G	YZ1 POU3F2 WT, YZ1 POU3F2 MUT#2
	6H	BR33 POU3F2 WT, BR33 POU3F2 MUT#1, BR33 POU3F2 MUT#2, YZ1 POU3F2 WT, YZ1 POU3F2 MUT#1, YZ1 POU3F2 MUT#2, ROSMAP NPC Cohort (n=33)
	6I	YZ1 POU3F2 WT, YZ1 POU3F2 MUT#2
	6J	HEK293T
7	7A	NA
	7B	BR33 POU3F2 WT, BR33 POU3F2 MUT#2, BR24 POU3F2 WT, BR24 POU3F2 MUT#2, YZ1 POU3F2 WT, YZ1 POU3F2 MUT#2
	7C	BR33 POU3F2 WT, BR33 POU3F2 MUT#2, BR24 POU3F2 WT, BR24 POU3F2 MUT#2, YZ1 POU3F2 WT, YZ1 POU3F2 MUT#2
	7D	NA
	7E	BR24 POU3F2 WT, BR24 POU3F2 MUT#2
	7F	BR24 POU3F2 WT, BR24 POU3F2 MUT#2
	7G	YZ1 POU3F2 WT, YZ1 POU3F2 MUT#2
	7H	YZ1 POU3F2 WT, YZ1 POU3F2 MUT#2
	7I	BR33 SOX13 WT, BR33 SOX13 MUT#1, BR33 SOX13 MUT#2
	7J	BR33 SOX13 WT, BR33 SOX13 MUT#1, BR33 SOX13 MUT#2
	7K	BR33 SOX13 WT, BR33 SOX13 MUT#1, BR33 SOX13 MUT#2
	7L	NA
8	8A	BR33 POU3F2 WT, BR33 POU3F2 MUT#1, BR33 POU3F2 MUT#2, BR24 POU3F2 WT, BR24 POU3F2 MUT#1, BR24 POU3F2 MUT#2, YZ1 POU3F2 WT, YZ1 POU3F2 MUT#1, YZ1 POU3F2 MUT#2
	8B	BR33 POU3F2 WT, BR33 POU3F2 MUT#1, BR33 POU3F2 MUT#2, BR24 POU3F2 WT, BR24 POU3F2 MUT#1, BR24 POU3F2 MUT#2, YZ1 POU3F2 WT, YZ1 POU3F2 MUT#1, YZ1 POU3F2 MUT#2
	8C	BR33 POU3F2 WT, BR33 POU3F2 MUT#1, BR33 POU3F2 MUT#2, BR24 POU3F2 WT, BR24 POU3F2 MUT#1, BR24 POU3F2 MUT#2
	8D	NA
	8E	NA
S1	S1A	BR33 POU3F2 WT, BR33 POU3F2 MUT#1, BR33 POU3F2 MUT#2, BR24 POU3F2 WT, BR24 POU3F2 MUT#1, BR24 POU3F2 MUT#2, YZ1 POU3F2 WT, YZ1 POU3F2 MUT#1, YZ1 POU3F2 MUT#2
	S1B	BR33 POU3F2 WT, BR33 POU3F2 MUT#2, BR24 POU3F2 WT, BR24 POU3F2 MUT#2, YZ1 POU3F2 WT, YZ1 POU3F2 MUT#2
	S1C	BR33 POU3F2 WT, BR33 POU3F2 MUT#1, BR33 POU3F2 MUT#2, BR24 POU3F2 WT, BR24 POU3F2 MUT#1, BR24 POU3F2 MUT#2, YZ1 POU3F2 WT, YZ1 POU3F2 MUT#1, YZ1 POU3F2 MUT#2
	S1D	BR33 POU3F2 WT, BR33 POU3F2 MUT#1, BR33 POU3F2 MUT#2, BR24 POU3F2 WT, BR24 POU3F2 MUT#1, BR24 POU3F2 MUT#2, YZ1 POU3F2 WT, YZ1 POU3F2 MUT#1, YZ1 POU3F2 MUT#2
	S1E	BR33 POU3F2 WT, BR33 POU3F2 MUT#1, BR33 POU3F2 MUT#2, YZ1 POU3F2 WT, YZ1 POU3F2 MUT#1, YZ1 POU3F2 MUT#2
	S1F	YZ1 POU3F2 WT, YZ1 POU3F2 MUT#2
S2	S2A	BR33 POU3F2 WT, BR33 POU3F2 MUT#2, YZ1 POU3F2 WT, YZ1 POU3F2 MUT#2
	S2B	BR33 POU3F2 WT, BR33 POU3F2 MUT#2, YZ1 POU3F2 WT, YZ1 POU3F2 MUT#2
	S2C	BR33 POU3F2 WT, BR33 POU3F2 MUT#2, YZ1 POU3F2 WT, YZ1 POU3F2 MUT#2
	S2D	BR33 POU3F2 WT, BR33 POU3F2 MUT#1
	S2E	BR33 POU3F2 WT, BR33 POU3F2 MUT#1, BR24 POU3F2 WT, BR24 POU3F2 MUT#2, YZ1 POU3F2 WT, YZ1 POU3F2 MUT#2
	S2F	BR33 POU3F2 WT, BR33 POU3F2 MUT#2, YZ1 POU3F2 WT, YZ1 POU3F2 MUT#2
	S2G	BR33 POU3F2 WT, BR33 POU3F2 MUT#2, YZ1 POU3F2 WT, YZ1 POU3F2 MUT#2
S3	S3A	NA
	S3B	NA
	S3C	NA
	S3D	BR33 POU3F2 WT, BR33 POU3F2 MUT#2, YZ1 POU3F2 WT, YZ1 POU3F2 MUT#2
	S3E	BR33 POU3F2 WT, BR33 POU3F2 MUT#2, YZ1 POU3F2 WT, YZ1 POU3F2 MUT#2
	S3F	NA
	S3G	BR33 POU3F2 WT, BR33 POU3F2 MUT#2, YZ1 POU3F2 WT, YZ1 POU3F2 MUT#2
	S3H	BR33 POU3F2 WT, BR33 POU3F2 MUT#2, YZ1 POU3F2 WT, YZ1 POU3F2 MUT#2
	S3I	NA
	S3J	BR33 POU3F2 WT, BR33 POU3F2 MUT#2, YZ1 POU3F2 WT, YZ1 POU3F2 MUT#2
	S3K	BR33 POU3F2 WT, BR33 POU3F2 MUT#2, YZ1 POU3F2 WT, YZ1 POU3F2 MUT#2
	S3L	BR33 POU3F2 WT, BR33 POU3F2 MUT#2, YZ1 POU3F2 WT, YZ1 POU3F2 MUT#2
	S3M	YZ1 POU3F2 WT, YZ1 POU3F2 MUT#2
	S3N	YZ1 POU3F2 WT, YZ1 POU3F2 MUT#1, YZ1 POU3F2 MUT#2, BR24 POU3F2 WT, BR24 POU3F2 MUT#1, BR24 POU3F2 MUT#2
	S3O	YZ1 POU3F2 WT, YZ1 POU3F2 MUT#1, YZ1 POU3F2 MUT#2, BR24 POU3F2 WT, BR24 POU3F2 MUT#1, BR24 POU3F2 MUT#2
S4	S4A	BR33 POU3F2 WT, BR33 POU3F2 MUT#1, YZ1 POU3F2 WT, YZ1 POU3F2 MUT#2
	S4B	BR33 POU3F2 WT, BR33 POU3F2 MUT#1, YZ1 POU3F2 WT, YZ1 POU3F2 MUT#2
	S4C	BR33 POU3F2 WT, BR33 POU3F2 MUT#1, YZ1 POU3F2 WT, YZ1 POU3F2 MUT#2
	S4D	BR33 POU3F2 WT, BR33 POU3F2 MUT#1, BR24 CRC, BR24 POU3F2 MUT #2, YZ1 POU3F2 WT, YZ1 POU3F2 MUT#2
S5	S5A	BR62,BR48, BR11, BR63, BR37, BR29
	S5B	ROSMAP NPC cohort (n=33) + YZ1 + BR24
	S5C	NA
	S5D	BR62,BR48, BR11, BR63, BR37, BR29
S6	S6A	YZ1 POU3F2 WT
	S6B	YZ1 POU3F2 WT
	S6C	YZ1 POU3F2 WT
	S6D	NA
	S6E	NA
	S6F	NA
S7	S7A	YZ1 POU3F2 WT, YZ1 POU3F2 MUT#2
	S7B	YZ1 POU3F2 WT, YZ1 POU3F2 MUT#2
	S7C	YZ1 POU3F2 WT, YZ1 POU3F2 MUT#2
	S7D	YZ1 POU3F2 WT, YZ1 POU3F2 MUT#2
	S7E	BR33 SOX13 WT, BR33 SOX13 MUT#1, BR33 SOX13 MUT#2

## Sheet: Table S2
	BR33 WT	BR33 WT	BR33 MUT#1	BR33 MUT#1	BR33 MUT#2	BR33 MUT#2	YZ1 WT	YZ1 WT	YZ1 MUT#1	YZ1 MUT#1	YZ1 MUT#2	YZ1 MUT#2
ENSG00000000003	109.439	122.853	127.132	132.167	137.655	151.315	147.043	149.501	106.831	108.719	103.154	111.197
ENSG00000000005	2.71729	3.00964	0.117381	0.580698	0.107153	0.147824	0.112527	0	0	0.123575	0	0
ENSG00000000419	62.8756	62.9209	39.3208	39.1511	40.8651	52.7805	55.6334	51.4075	52.9104	53.9071	62.6434	56.6988
ENSG00000000457	12.6041	11.8855	9.8932	8.13891	10.3156	11.2073	8.37577	8.81266	5.63068	6.73845	7.05413	8.32316
ENSG00000000460	19.5691	22.086	19.8951	16.9368	25.5144	20.8227	29.8873	31.7229	25.6885	24.0087	25.8637	27.6078
ENSG00000000938	0	0	0	0.145227	0.251441	0.079132	0.050587	0.061914	0	0	0	0
ENSG00000000971	66.5698	77.4542	0.734474	0.543765	0.251457	0.412613	0.538578	1.226	1.57348	2.82406	1.08459	1.56952
ENSG00000001036	69.4891	61.8641	45.9959	45.9323	53.6829	45.6127	90.3937	82.3599	94.8835	94.2157	95.9772	97.1729
ENSG00000001084	0.38211	12.3656	3.45074	9.36358	12.256	9.54402	3.0068	8.05905	6.64601	5.91591	3.50034	4.56331
ENSG00000001167	58.6757	56.981	44.6118	41.3763	41.0922	41.0968	53.7651	52.1964	49.1315	50.336	49.1279	49.3994
ENSG00000001460	6.82942	8.16167	4.1743	6.95177	4.92312	6.07292	8.15825	6.89711	5.04038	3.98041	6.98303	4.61219
ENSG00000001461	16.2553	13.305	6.54575	6.74937	6.27797	7.26691	6.50571	9.23558	9.84861	11.1711	8.50756	8.46232
ENSG00000001497	41.327	44.0228	44.2936	43.5824	41.4747	39.336	57.8019	63.4063	54.8614	56.0816	54.4541	49.4831
ENSG00000001561	5.32689	4.57553	3.7815	2.58354	2.83698	3.88427	3.3033	4.11971	4.49833	3.77335	4.60295	4.40425
ENSG00000001617	42.8876	43.8334	19.669	23.2299	12.3748	10.4197	19.3531	22.4921	36.1624	35.4972	28.9818	31.2389
ENSG00000001626	3.18245	1.70373	7.62079	0	3.48828	2.55343	4.21626	1.25652	1.00039	1.91838	1.70169	0.34083
ENSG00000001629	63.5226	59.7935	47.7235	41.6281	45.6881	47.5317	37.6236	45.9569	49.4907	51.1424	48.8592	48.3812
ENSG00000001630	198.688	202.071	196.188	158.283	174.809	177.847	173.974	162.796	188.328	181.251	207.896	201.087
ENSG00000001631	22.0778	26.3849	29.4646	23.8339	24.9883	30.0036	34.8366	29.698	19.8593	25.4914	26.4847	23.3333
ENSG00000002016	14.8158	13.6484	17.4884	14.2916	14.9455	16.7099	13.0659	11.9283	13.4028	11.3037	11.0853	14.2205
ENSG00000002079	0.025354	0.0236117	0.641862	0.587784	0.0865363	0.119753	0.0456373	0	0.0898015	0	0.0969507	0.239949
ENSG00000002330	47.8716	54.1635	31.1293	51.8014	41.5496	42.287	42.1234	44.1384	50.8689	60.5762	47.3615	58.0958
ENSG00000002549	41.9966	40.146	28.1622	30.4506	31.5935	28.056	44.939	42.8128	48.5473	44.7367	50.6571	50.0922
ENSG00000002586	319.975	292.908	132.586	184.973	197.486	199.57	80.6785	97.7862	104.194	104.09	99.1051	101.095
ENSG00000002587	0.903004	0.760723	1.1979	0.916148	0.392883	0.682715	2.92553	3.45834	1.6468	0.67891	0.567313	1.02706
ENSG00000002726	0.378434	0.355027	0.540967	0.237498	0	0.151067	0	0	0.233019	0	0.12204	0
ENSG00000002745	0.144384	0.179402	0.0906705	0.0448574	0	0.173748	0	0	0	0	0	0
ENSG00000002746	7.34333	6.84509	6.00836	7.67034	7.86326	6.89922	4.39213	1.87028	6.32354	2.98294	8.54668	2.90819
ENSG00000002822	26.3631	26.7781	22.8312	30.3854	26.0797	24.377	23.2487	20.7565	22.9297	26.3665	24.0789	32.1362
ENSG00000002834	272.799	251.755	177.327	203.947	184.964	161.626	148.005	141.625	204.419	196.837	226.585	226.558
ENSG00000002919	29.7465	34.4449	28.6553	32.7347	31.7115	26.1228	31.2766	35.5442	34.2638	31.6914	30.5613	31.9173
ENSG00000002933	2.417	2.18895	1.06609	0.916352	1.07095	1.49249	0.205902	0.465896	0.174192	0.389914	0	0.3636
ENSG00000003056	100.356	98.8237	75.5544	71.2101	87.8199	85.6842	93.5996	86.762	91.6542	96.612	91.0688	104.861
ENSG00000003096	8.40601	10.9212	17.0677	14.9449	15.7653	16.0465	18.1877	19.2283	11.2393	13.7641	11.1642	11.9413
ENSG00000003137	1.23707	0.768243	2.16105	0.904114	0.632255	0.892969	1.0214	1.73195	2.02614	0.752674	1.26002	0.691646
ENSG00000003147	2.94778	2.30564	2.98587	3.64557	3.55773	2.37381	1.3972	3.21116	1.23601	1.18853	1.46333	1.68255
ENSG00000003249	26.1536	22.1584	21.7993	34.5681	21.0013	19.3854	19.6543	21.8548	21.1177	20.7922	16.556	16.4274
ENSG00000003393	52.7244	43.9191	49.9991	39.9949	54.6956	60.6125	46.2075	45.923	78.989	74.538	99.0794	91.6589
ENSG00000003400	0.0851159	0.953086	0.798987	0.675549	0.577014	0.232685	0.385662	0.194865	0.30332	1.09204	0.748741	0.198013
ENSG00000003402	30.4283	30.603	15.426	15.1037	15.0789	17.6071	20.3246	18.9593	29.9858	30.1616	31.8913	28.1393
ENSG00000003436	65.7771	71.2379	19.778	14.2105	7.97464	10.0543	20.3172	23.6662	25.542	30.0053	21.7334	23.1799
ENSG00000003509	18.2084	16.7028	14.2865	16.3171	20.457	20.2867	24.6236	24.2166	19.6941	19.7625	18.6927	20.0392
ENSG00000003756	133.953	148.717	189.414	151.231	160.094	171.988	134.305	134.205	125.787	97.429	122.872	113.151
ENSG00000003987	5.07804	3.61315	11.0433	10.5222	9.40707	10.9791	4.42752	5.04484	3.71858	3.00438	3.78826	2.1976
ENSG00000003989	1.64094	1.51838	0.199677	0.0707853	0.316678	0.279801	0.955097	0.847963	2.15067	1.72877	1.92282	1.6056
ENSG00000004059	158.908	158.516	163.251	237.363	168.923	161.019	173.539	205.678	175.852	171.232	153.531	176.306
ENSG00000004139	20.2471	24.8283	62.4148	79.4455	58.6401	48.3904	47.0339	49.5143	50.6832	50.2991	43.0158	47.8437
ENSG00000004142	103.962	101.677	82.6434	103.797	90.948	75.6274	104.008	104.476	113.885	111.397	116.492	122.295
ENSG00000004399	79.5616	67.0378	17.091	13.6196	15.8229	13.2418	85.4214	77.5567	169.201	198.917	162.432	176.355
ENSG00000004455	95.5373	102.81	97.7417	95.7158	100.88	98.9002	135.037	138.075	123.526	123.386	113.676	129.325
ENSG00000004468	1.08803	1.27345	0.708429	1.21307	0.876376	0.947408	0.745389	0.588464	2.75371	3.06537	2.98271	2.79354
ENSG00000004478	55.5484	56.4009	43.381	46.037	58.0174	44.0531	83.5726	80.5351	102.475	100.831	113.054	106.83
ENSG00000004487	225.783	220.958	234.892	238.43	252.763	239.646	291.553	281.215	251.655	276.399	261.396	258.284
ENSG00000004534	51.1543	58.3022	76.2017	69.306	69.0792	65.0934	50.5018	47.0401	39.7112	39.6763	38.2476	44.3396
ENSG00000004660	4.51466	4.9717	5.99365	6.74018	7.66778	4.96672	3.95834	5.06807	4.81808	4.77439	3.81584	5.43126
ENSG00000004700	44.5428	41.068	29.9173	23.7376	25.3888	30.9799	35.6186	35.9558	37.5601	38.8966	46.5507	35.9925
ENSG00000004766	19.8514	25.4759	20.7024	20.9966	25.5466	33.9994	18.082	14.2928	14.9353	17.3186	14.6921	12.2974
ENSG00000004776	16.3056	9.84634	1.38256	0.947038	0.61862	1.43385	1.42704	1.06162	3.30033	2.90925	1.10774	1.46596
ENSG00000004777	31.282	46.7507	95.9514	90.7463	67.6654	59.0362	53.1387	43.7306	43.382	47.1756	36.1997	37.0572
ENSG00000004779	106.151	92.8008	81.6316	100.255	90.6651	121.95	105.264	96.6963	108.337	117.754	108.511	123.545
ENSG00000004799	2.09062	2.46017	2.4159	1.9186	1.83272	2.54517	0.518703	0.51194	0.259617	0.331863	0.0799234	0.322815
ENSG00000004809	3.56161	3.14855	3.36585	4.46961	2.26797	3.15685	2.97033	3.09207	3.15013	3.35164	2.42523	3.20559
ENSG00000004838	7.49911	12.5602	16.1877	20.5635	17.0144	19.2833	14.8689	15.8075	8.0495	10.8036	3.3613	4.04198
ENSG00000004846	0.126772	0.349694	0.210268	0.27358	0.209982	0.115653	0.510165	0.331703	0.783044	0.0744941	0.232133	0.41918
ENSG00000004848	2.89907	0.296308	11.9457	14.7233	6.51825	1.52941	16.2626	20.3058	4.0239	4.71322	4.44091	2.96809
ENSG00000004864	58.2179	62.7722	63.2747	73.4422	71.4265	76.9457	65.5604	65.1819	81.1433	82.0971	96.1131	88.3576
ENSG00000004866	35.8201	37.7414	46.6438	43.0533	39.1855	48.3227	32.5537	21.8765	26.1611	28.8662	28.5745	22.0616
ENSG00000004897	96.7551	68.5918	60.2159	48.9564	65.0305	65.6958	65.5284	68.2821	66.5419	61.3875	77.1683	66.7372
ENSG00000004939	0	0	0	0	0	0	0	0	0	0.0576753	0	0
ENSG00000004948	0.114267	0.187269	0	0	0.139495	0.132367	1.12572	0.997325	0.967671	0	1.01557	1.26188
ENSG00000004961	41.2363	41.2126	26.4194	27.1841	33.5013	34.4055	42.6373	44.3652	53.5737	53.8429	59.7398	54.6313
ENSG00000004975	74.5779	75.693	47.0218	70.2018	63.8454	59.8025	55.2673	59.1936	58.7913	62.964	54.5457	62.7322
ENSG00000005001	0.23938	0	0	0.203549	0	0	0	0	0.537653	0.875211	0.0762196	0
ENSG00000005007	39.546	36.6969	41.3995	50.0497	46.8895	41.3207	49.2455	47.6767	55.2986	51.0566	56.7699	52.8864
ENSG00000005020	7.00147	8.46049	2.99207	2.74842	2.05541	3.55643	1.83229	2.21681	2.8305	3.56087	1.24321	1.76252
ENSG00000005022	301.497	319.278	215.33	236.375	247.098	262.143	290.884	299.434	314.611	307.915	313.435	328.801
ENSG00000005059	40.9206	40.2087	68.4264	61.6725	87.4546	87.5004	51.5149	57.6839	56.3492	60.1947	53.9593	62.2212
ENSG00000005073	0	0	0	0	0	0	0	0	0	0	0	0
ENSG00000005075	60.2684	61.4972	51.6019	69.6385	57.4418	58.4575	76.0562	68.6857	77.5749	85.6271	72.9435	82.6345
ENSG00000005100	18.6934	15.7283	17.2805	16.6224	20.8295	21.6249	26.5479	26.7773	27.4289	28.6418	31.6951	29.1428
ENSG00000005102	19.1485	26.4602	2.71659	3.74413	0.424865	1.19145	0.22101	0.53071	0.864447	0.420158	0.232532	0.537537
ENSG00000005108	3.53303	4.00295	4.8637	2.79138	3.87008	3.54549	1.81229	2.11878	0.812447	1.14451	1.15751	0.90627
ENSG00000005156	38.7237	35.0685	42.5837	43.3117	47.1	39.8523	57.0047	55.3532	51.3253	45.8823	55.4321	43.9053
ENSG00000005175	37.9273	31.1565	31.5095	24.952	27.7497	34.1169	31.2871	29.4167	31.8889	30.7202	36.8864	35.4165
ENSG00000005187	6.88905	6.88804	2.90508	1.98308	5.03082	3.38163	4.83607	5.55614	4.43484	4.48734	7.00601	6.8262
ENSG00000005189	6.20538	8.44289	9.53934	11.8677	11.6789	12.9691	12.6252	10.5007	4.16526	6.90494	7.04429	6.51465
ENSG00000005194	78.2573	80.2755	84.0837	100.282	83.9998	97.7623	85.6012	91.554	97.5546	85.0585	88.7723	95.4449
ENSG00000005206	57.3266	58.7524	88.8952	92.9686	85.5246	81.4766	79.7022	90.7994	67.5566	80.7479	68.9384	63.5818
ENSG00000005238	48.1876	41.1167	40.4305	47.8421	39.1206	34.6537	22.8505	23.9431	37.6214	41.0715	36.9334	39.8108
ENSG00000005243	33.7859	26.337	1.74255	3.09188	1.95363	3.23364	3.51275	4.3864	2.56078	6.7783	1.94065	1.20856
ENSG00000005249	17.7531	19.4118	43.9203	35.1743	35.9025	35.8389	19.9485	19.3306	17.4108	16.8469	19.9462	17.0569
ENSG00000005302	36.0466	35.9389	53.5521	43.1932	41.0636	42.2408	33.7449	30.3952	32.3773	26.4239	27.6614	32.4089
ENSG00000005339	40.0412	34.6424	46.5843	38.871	47.3573	35.2014	34.5147	30.0527	35.5294	42.6186	34.3955	36.5809
ENSG00000005379	9.61692	11.0771	39.7408	40.0785	29.759	30.4777	31.5438	29.7991	31.5786	28.9382	17.1153	21.3124
ENSG00000005381	0	0.0876809	0	0	0	0	0	0	0	0	0	0
ENSG00000005421	0.164121	0	1.10193	1.16182	0.155105	0.1439	0.354326	0.370423	0	0.718609	0.378591	0.435091
ENSG00000005436	15.8395	17.2115	18.1233	11.8646	16.7388	14.7872	31.3354	29.5548	25.0044	27.1999	29.1988	23.5974
ENSG00000005448	62.8546	59.1279	91.1946	129.304	92.7981	107.1	128.433	145.261	95.3393	99.8752	92.8389	102.525
ENSG00000005469	11.131	11.1459	17.6548	18.097	22.8999	26.3453	24.6609	24.536	20.3362	21.0285	24.2969	20.644
ENSG00000005471	2.51099	1.91774	0.798127	1.85278	3.33713	1.35697	4.20862	3.20512	2.93443	4.02746	2.77647	1.71468
ENSG00000005483	91.7647	102.6	144.225	122.369	99.5856	122.987	89.895	91.0163	81.1397	76.7791	70.2508	74.3802
ENSG00000005486	146.767	158.479	173.988	280.72	178.422	188.822	173.951	191.102	143.122	146.422	126.781	135.168
ENSG00000005513	5.90669	5.61829	6.9012	9.39135	5.09702	4.68628	4.45273	4.0564	4.06333	4.66616	5.20109	4.99424
ENSG00000005700	28.2305	24.4228	21.0425	14.3539	18.6186	19.5897	27.6962	26.472	23.1108	25.0913	25.4881	23.113
ENSG00000005801	43.1837	40.2758	82.0339	51.808	51.8592	60.8989	38.563	46.0279	43.4482	41.8863	47.9851	43.4039
ENSG00000005810	17.3747	17.2574	20.2681	16.2329	19.5606	19.4631	11.6057	11.4041	13.9465	12.8337	15.2708	12.1058
ENSG00000005812	41.3162	35.694	30.7448	19.6376	22.9423	25.7936	20.9208	19.9844	28.1925	22.51	30.6387	25.8221
ENSG00000005844	0.048441	0.0377688	2.33592	0.148202	0.244409	0.0460126	2.1098	1.98206	0.0696851	0.90038	2.00715	1.31079
ENSG00000005882	46.7602	58.2331	39.9197	62.0272	46.574	42.9903	36.4641	44.2789	37.3898	42.8114	40.0791	38.9189
ENSG00000005884	66.2568	55.7995	38.167	33.3589	39.3015	32.8867	26.9367	34.6561	113.721	126.918	87.1506	91.8641
ENSG00000005889	21.311	19.747	20.4611	13.6734	24.1903	22.439	33.3167	31.7439	37.305	35.1453	36.5126	33.8525
ENSG00000005893	245.808	237.274	124.424	115.499	127.755	130.818	165.101	171.703	168.459	200.628	170.03	190.503
ENSG00000005961	2.44087	3.90164	0.852935	2.40468	3.40817	1.81652	6.05921	6.76739	3.99816	2.39341	1.92873	1.30186
ENSG00000005981	0.117445	0.0427816	0.801728	0.934083	0.248299	0.665022	0.17746	0.294837	0.230995	0.11588	0.193914	0.171736
ENSG00000006007	96.244	92.0661	87.35	90.498	91.0549	100.137	114.441	114.474	101.961	107.67	107.843	106.86
ENSG00000006015	23.5959	27.6302	25.4831	42.3584	24.3745	26.4146	29.3759	32.8899	30.3913	30.2253	31.0699	35.5136
ENSG00000006016	1.84485	2.48322	1.84003	2.25095	3.54797	1.17762	10.4938	5.02813	5.82588	7.0429	8.99527	13.2048
ENSG00000006025	11.3305	12.8665	16.9319	12.8798	12.2355	11.4327	8.23731	13.4787	9.43557	11.8541	7.77946	11.3535
ENSG00000006042	167.909	165.925	140.372	183.587	163.79	181.728	125.367	148.639	137.343	142.866	132.368	144.062
ENSG00000006047	2.65877	2.74771	2.38715	1.7883	1.65975	0.664359	4.60537	3.93554	2.1532	1.71906	2.16594	1.01072
ENSG00000006059	0	0	0	0	0	0	0	0	0	0	0	0
ENSG00000006062	8.10272	9.53329	7.87569	9.41243	8.4361	7.49109	7.38644	9.02031	13.4267	13.385	14.9314	10.9321
ENSG00000006071	2.74517	0.750476	3.28512	5.9183	2.83293	6.50247	1.52825	1.51264	0.742734	1.0697	0.538743	0.439598
ENSG00000006116	0	0	0.0462618	0	0.0424146	0	0	0.0460514	0	0	0.046744	0.107832
ENSG00000006118	193.7	185.985	201.5	268.968	231.489	182.685	136.567	133.756	183.622	164.354	169.375	155.646
ENSG00000006125	222.414	214.586	253.799	227.357	240.301	244.069	203.753	207.372	225.478	238.287	222.518	226.639
ENSG00000006128	1.56177	0.649219	5.82568	8.31999	1.46415	2.08798	0.828182	0.518475	0.605792	0.546757	0.392875	0.965723
ENSG00000006194	33.7723	36.0614	29.8599	29.9517	25.9016	33.3168	31.4341	37.6289	35.7479	30.3523	35.8251	32.3929
ENSG00000006210	11.6824	12.2417	6.17822	9.10945	10.8768	9.10339	9.18221	11.6134	10.6749	10.4654	10.1664	11.3812
ENSG00000006282	43.829	49.3903	39.257	53.4875	38.635	40.8644	30.244	34.3006	24.2992	24.9115	19.5624	20.6035
ENSG00000006283	3.90447	6.01428	3.42131	3.43628	3.35758	3.27867	2.8393	4.50167	1.28204	0.624248	0.95804	0.781286
ENSG00000006327	127.398	111.326	42.5818	57.4397	49.4544	34.5627	45.7796	44.7328	154.789	135.539	157.559	144.728
ENSG00000006377	16.5454	17.2322	3.47407	3.70761	3.20708	4.19774	1.9182	1.51854	9.45335	7.93335	9.25978	7.83942
ENSG00000006432	7.71276	6.03829	7.49477	7.00274	7.64744	8.74905	5.51878	5.30013	7.07052	7.09796	7.79754	6.60016
ENSG00000006451	49.508	51.53	54.5195	48.2855	50.6882	57.986	45.2029	45.5817	45.4686	47.1838	42.8812	52.2514
ENSG00000006453	11.6101	12.3926	6.24032	7.87688	13.1831	11.1189	23.6425	22.7416	18.5695	20.1455	21.0148	20.074
ENSG00000006459	2.27683	2.28883	4.99965	3.62674	3.35205	4.04973	2.99871	3.25236	2.26455	2.51165	2.81662	3.31041
ENSG00000006468	34.5272	40.5179	97.8035	67.8641	79.8719	58.282	45.891	52.2697	35.2555	48.0633	37.0242	40.4922
ENSG00000006530	27.8565	29.8143	18.1045	12.8278	24.0785	23.3389	28.5576	32.1504	35.0262	34.4455	34.126	30.1465
ENSG00000006534	2.09059	2.22558	0.585203	0.499571	0.997854	0.308642	2.69794	3.40953	1.76052	1.72437	1.23378	2.94641
ENSG00000006555	0.117815	0.0453352	0.184758	0.140492	0.0756209	0.163351	0.0406814	0	0.159554	0.0913232	0.130999	0.0495347
ENSG00000006576	43.1529	43.0055	27.3082	21.8401	27.7324	32.234	26.4549	25.7458	29.2287	30.6209	41.434	35.3472
ENSG00000006606	0	0	0	0	0	0	0	0	0	0.41803	0	0
ENSG00000006607	47.5242	33.8036	29.7365	30.1786	41.333	36.8561	34.519	40.2339	54.3143	34.637	45.3458	43.0077
ENSG00000006611	1.18518	0.972618	0	0	0	0.0867475	0.259673	0	0	0	0.184249	0
ENSG00000006625	43.3832	53.7328	45.949	43.8078	62.0619	67.9636	102.278	91.2103	33.4975	33.5495	57.6685	58.739
ENSG00000006634	34.322	38.3892	37.201	29.2789	45.5626	45.7779	56.4346	53.9242	50.5874	53.7133	49.9787	57.6235
ENSG00000006638	2.62067	1.56155	0.0884685	0	0.640687	0	0.312903	0.515544	0.600075	1.46559	0.651952	0.551479
ENSG00000006652	67.4035	62.8573	66.0019	52.7676	56.3748	48.4061	63.0295	67.8915	74.8335	58.6419	87.4762	71.1591
ENSG00000006659	0	0	0	0	0.211496	0	0.224012	0	0.220694	0.287287	0.239112	0.274019
ENSG00000006695	16.3475	15.1687	15.4747	18.2176	15.5553	14.2038	14.7735	15.1869	13.5465	15.1546	15.709	15.3838
ENSG00000006704	36.3247	34.1513	36.4948	51.1102	49.4734	44.3352	49.3972	48.6774	45.2572	42.6172	40.4309	40.7739
ENSG00000006712	60.4574	61.6402	52.5851	63.3898	59.917	51.1872	51.7259	52.8448	57.3589	55.7619	62.3757	57.159
ENSG00000006715	90.35	96.9427	97.7282	71.498	73.2756	104.145	69.8109	64.0658	63.2203	64.9933	65.9837	68.7341
ENSG00000006740	6.30714	4.89337	5.85575	4.6951	10.1527	4.79296	8.95586	7.41137	7.36033	8.83665	6.40077	7.32845
ENSG00000006744	80.4918	74.5741	63.109	62.4666	63.004	57.7796	95.7882	89.5677	97.0602	99.249	102.306	99.936
ENSG00000006747	2.64004	1.33778	2.56574	1.57135	1.32327	1.91227	1.72303	1.51246	1.32458	1.73401	2.6776	1.9793
ENSG00000006756	10.7542	13.7626	10.8252	12.1791	9.37431	9.72418	6.59649	9.72719	4.86628	4.64174	4.54875	6.26818
ENSG00000006757	6.85267	6.58992	4.11535	7.23523	6.11008	5.75937	9.32379	11.5863	9.18079	9.04774	6.59432	10.1989
ENSG00000006788	0	0	0.0233685	0	0.0214552	0	0	0.0232376	0	0.0244751	0.0235659	0
ENSG00000006831	76.0684	71.3243	54.5283	54.4053	57.6847	57.88	68.2294	70.2624	73.4875	71.9251	70.7245	74.7839
ENSG00000006837	3.87999	2.81449	5.84831	6.60419	4.65706	6.36329	4.53232	4.17651	4.35798	2.15778	3.28855	4.16537
ENSG00000007001	0.17524	0.0652567	0	0.177467	0.060459	0.0839965	0.0572527	0	0.168271	0	0	0.0697157
ENSG00000007038	0	0	0	0	0	0	0	0	0.295558	0	0	0
ENSG00000007047	41.2096	45.3951	52.9872	59.3574	35.9827	24.9638	43.8406	43.2346	55.2376	41.6932	35.516	52.1724
ENSG00000007062	84.261	80.8878	155.572	129.764	155.71	169.131	109.276	119.747	119.541	103.672	136.509	134.651
ENSG00000007080	84.0048	82.51	67.0823	107.269	73.8753	68.2858	103.665	106.337	120.536	110.736	112.086	99.6345
ENSG00000007129	3.11715	3.15986	19.3634	30.413	7.94676	10.3568	4.55532	2.74699	0.692026	1.83544	1.36564	4.10758
ENSG00000007168	193.898	173.365	207.385	148.03	170.637	188.742	135.988	148.829	141.651	135.049	152.261	152.381
ENSG00000007171	2.60609	1.79585	1.47833	2.62632	19.3293	14.929	32.2874	34.7965	9.28663	14.295	5.27778	8.45366
ENSG00000007174	7.27953	7.1627	11.2382	12.2598	10.5548	12.0265	5.45749	7.76555	3.53873	5.15237	3.59833	2.99727
ENSG00000007202	114.928	102.931	109.853	95.9619	102.775	114.201	103.495	91.2514	122.307	110.92	137.893	117.88
ENSG00000007216	0	0	0	0	0	0	0	0	0	0	0	0
ENSG00000007237	10.5354	10.5798	8.6546	9.52682	10.2938	10.8157	37.795	36.223	49.0075	46.9657	46.3274	43.891
ENSG00000007255	10.1636	15.1279	9.46122	13.9628	9.04627	10.1662	21.1563	28.5279	11.851	21.8902	9.4476	19.7306
ENSG00000007264	0.466263	0.957966	0.838683	0.368536	0.261789	0.27468	0.501586	1.12211	0.49419	0.848166	0.753087	0.599049
ENSG00000007306	0	0	0	0	0	0	0	0	0	0	0	0
ENSG00000007312	0.146992	0.274755	0.620968	0	0	0	0.121634	0	0	0	0	0
ENSG00000007314	0.0934201	0.347388	0.035126	0.0696213	0.434487	0.0676864	0.840285	1.0476	0.657695	1.11189	1.7926	0.654243
ENSG00000007341	18.1579	19.0815	23.5326	18.4811	19.0722	20.7458	18.9665	21.9133	15.5772	19.9563	17.4374	15.6361
ENSG00000007350	11.9732	16.793	8.24521	12.4102	7.1958	6.24749	1.90434	1.99179	1.48839	1.48139	1.55267	1.78951
ENSG00000007372	29.4153	21.1509	56.4205	61.5195	24.6975	37.0148	272.713	289.958	87.7559	90.6431	74.8738	80.4889
ENSG00000007376	38.4376	38.2539	29.278	42.4967	31.0804	26.4806	38.7939	35.8736	55.2553	44.4501	53.1275	50.7836
ENSG00000007384	30.9436	30.0341	19.1829	20.216	20.2767	16.8627	19.8431	17.7357	26.8306	24.4743	26.8442	25.075
ENSG00000007392	50.2879	58.3868	79.3416	87.3634	60.3985	65.5827	72.4378	69.1453	57.7146	50.8858	50.2522	56.0097
ENSG00000007402	20.1692	24.6225	27.5152	31.2697	24.884	22.6885	18.2154	17.8753	8.85702	11.8052	9.79306	8.55008
ENSG00000007516	7.04507	13.249	35.8005	35.8691	22.0683	25.6608	5.45122	5.51504	3.8154	4.01512	4.65834	2.49937
ENSG00000007520	54.9602	49.5131	44.4315	59.5105	45.1785	47.6602	50.3629	48.4363	56.4949	56.4755	54.4883	56.7695
ENSG00000007541	79.3922	91.0696	86.6733	114.283	93.18	79.6036	82.7693	84.188	68.0092	70.4642	67.4361	73.1574
ENSG00000007545	17.5708	18.0518	25.0623	22.4608	24.7651	18.8676	16.6877	17.6393	19.5931	19.5491	20.5248	21.6429
ENSG00000007866	81.8822	76.2135	38.6684	51.7896	56.4704	43.6376	56.8663	59.8792	100.67	99.2182	103.978	105.89
ENSG00000007908	1.08265	0.39159	0.364618	0.0414521	0.185352	0.14025	0	0	0.0684643	0.106682	0	0.236936
ENSG00000007923	51.172	46.4775	47.9009	53.6848	54.1453	41.9063	55.594	53.682	59.7679	61.9607	61.0339	56.7957
ENSG00000007933	0.225115	0.352219	0.26779	0.212207	0.656489	0.280234	0.2096	0.662111	0	0.908797	0.511494	0
ENSG00000007944	25.2887	30.597	9.0985	8.16731	6.88202	8.05204	8.02121	9.15948	4.59788	6.71102	5.45867	5.74269
ENSG00000007952	2.10599	2.25641	0.863336	0.119218	0.60706	0.35336	1.10758	0.869035	1.6382	0.37935	0.887692	2.03653
ENSG00000007968	2.75172	3.57345	4.67826	5.13598	7.7635	7.13611	9.27177	9.78709	7.41479	6.11314	7.23823	5.75039
ENSG00000008018	285.655	267.054	192.581	242.146	229.453	265.913	290.211	316.355	314.288	313.399	279.977	350.841
ENSG00000008056	8.50529	4.98271	13.2038	14.0819	15.1963	8.75011	2.68656	1.27692	2.71361	1.13003	2.86926	4.18546
ENSG00000008083	21.7187	24.5538	38.6145	40.6622	37.9061	38.2137	31.2129	30.4072	21.8587	24.4041	22.6106	23.3592
ENSG00000008086	9.87362	8.27092	10.6331	7.85942	8.27041	7.73911	3.7092	4.64517	4.33055	5.1855	5.05268	5.34395
ENSG00000008118	5.25052	6.36953	6.91969	10.8013	9.03791	7.90281	4.51285	6.01821	3.18497	3.31788	2.53445	2.71282
ENSG00000008128	17.0469	16.9652	16.3088	21.9741	15.2893	16.6878	10.0242	6.44555	11.657	7.69798	13.498	9.02865
ENSG00000008130	93.0454	85.7467	70.0223	97.2305	80.0339	52.4963	76.5048	98.4505	95.9641	88.0573	90.3743	101.206
ENSG00000008196	8.88213	15.8517	2.75635	2.51388	1.60637	1.13778	0.137625	0.071504	0	0	0	0
ENSG00000008197	0	0	0	0	0	0	0	0	0	0	0	0
ENSG00000008226	0.818663	0.486787	3.88346	2.92008	3.61617	3.39481	1.03949	1.37271	0.78936	0.689077	0.688276	0.323439
ENSG00000008256	41.0921	37.9927	30.785	28.4978	22.8585	20.212	27.1306	24.3377	48.2747	40.1654	49.2213	39.751
ENSG00000008277	13.0798	13.4775	18.8462	12.6459	16.8303	17.8376	7.24788	8.21584	6.76106	6.34652	4.51029	7.32787
ENSG00000008282	106.514	105.055	44.4228	41.5836	56.4152	71.9595	83.9137	76.0947	87.1691	85.501	79.9579	84.9154
ENSG00000008283	28.6417	24.6168	30.3469	31.5612	28.7828	27.1477	22.2822	20.9595	21.7451	20.3311	21.7961	19.0962
ENSG00000008294	110.183	103.14	154.112	107.827	154.708	155.17	104.81	108.126	101.805	100.402	95.4784	105.203
ENSG00000008300	11.3001	8.24049	21.8024	23.2801	20.6299	20.2358	10.1298	10.9838	9.62748	10.7576	9.65166	9.58781
ENSG00000008311	23.8928	27.1879	53.2962	38.3881	49.9162	54.705	65.2101	58.7044	40.9481	40.6609	45.355	42.231
ENSG00000008323	4.73494	1.33482	2.12349	3.58865	1.20295	1.28281	7.1974	4.39704	2.44039	4.0689	2.89106	3.79655
ENSG00000008324	25.7835	25.1213	17.0168	25.7155	25.8726	29.6817	30.9368	38.2441	31.1139	28.493	32.5396	29.4856
ENSG00000008382	21.2925	25.1516	28.913	41.7552	30.1738	26.9716	38.6006	37.4384	27.1762	27.512	26.6768	26.2576
ENSG00000008394	182.83	159.491	71.8202	68.9325	249.418	252.846	59.8272	51.5254	111.105	102.258	135.993	118.284
ENSG00000008405	48.6469	45.2629	44.4236	33.8966	43.5044	43.2215	31.3285	33.0663	36.8889	39.0877	51.6091	49.0175
ENSG00000008438	0.536542	0	1.28152	0.507646	0.232378	0	0.49307	0.257799	0.242928	0.542985	0.526653	0
ENSG00000008441	33.6301	32.982	1.38484	2.59162	1.0887	0.423835	1.53398	3.18101	2.50252	2.36077	1.61605	0.408728
ENSG00000008513	14.7162	12.3671	6.77696	5.9009	6.74673	4.36525	2.40694	4.14678	4.21032	4.89234	4.37114	3.07782
ENSG00000008516	2.68606	3.24341	1.85654	1.3619	1.48916	1.06919	1.00679	1.57142	1.38966	3.20696	1.87309	2.34357
ENSG00000008517	12.9375	11.9294	2.74269	2.84266	3.57897	2.77507	6.20119	7.20534	34.2794	38.3246	29.0643	39.5042
ENSG00000008710	65.498	58.7025	70.9173	76.116	67.8567	51.623	49.0126	40.5122	59.094	53.5757	55.0478	54.9463
ENSG00000008735	10.2897	12.2576	36.4833	50.3724	33.47	30.8935	16.2403	13.7399	13.3863	12.069	11.1545	12.3315
ENSG00000008838	89.7237	103.611	134.135	162.898	135.08	107.133	129.167	133.915	121.498	111.664	118.389	123.538
ENSG00000008853	47.1853	43.248	82.4295	79.7515	78.7845	61.5177	32.2943	28.8663	24.7418	32.2334	27.6045	26.3344
ENSG00000008869	10.9098	11.8943	18.1925	14.9363	13.261	14.0918	11.0181	8.47705	10.6247	10.3516	10.5002	10.1607
ENSG00000008952	98.3388	71.7126	82.2118	77.0451	74.673	64.4073	50.1899	56.0553	44.2664	44.5322	50.6119	47.0137
ENSG00000008988	652.707	657.478	574.946	690.93	628.443	820.234	559.492	585.688	490.188	529.625	515.795	563.506
ENSG00000009307	491.888	490.92	537.398	461.988	503.71	586.925	469.262	457.12	455.076	452.904	477.644	462.759
ENSG00000009335	66.2923	63.6356	42.0642	37.8076	46.4816	45.3998	49.8923	50.9744	64.4321	61.3499	62.5076	63.2734
ENSG00000009413	17.4411	19.6578	27.0256	27.0779	16.4343	29.4119	22.7997	14.9745	16.9801	16.0861	18.5562	16.7357
ENSG00000009694	1.43524	1.60328	4.04718	2.16935	2.48018	2.73118	0.292637	1.10564	0.650023	1.15759	0.700938	0.649925
ENSG00000009709	35.9897	48.0139	25.8854	30.7802	4.534	5.89116	1.00581	1.0203	0.496883	0.2359	0.302864	0.49536
ENSG00000009724	2.0007	2.14627	5.25926	3.44709	4.71542	4.06504	3.39621	1.96914	2.17229	3.13737	2.34468	2.66192
ENSG00000009765	0.0673473	0.0777524	0.277666	0.0172183	0.374952	0.0618633	0.0449925	0.0544756	0.121091	0.0512251	0.0368227	0.0425244
ENSG00000009780	11.4592	17.7437	15.2781	12.2922	15.7233	12.2988	15.3169	13.3988	11.8491	12.7776	10.642	12.1474
ENSG00000009790	0.821352	2.77627	0.115608	0.126067	0.177021	0.162014	0.408626	0.111028	0	0.159837	0.0752777	0.0534905
ENSG00000009830	55.915	53.9277	78.8301	70.6915	54.9152	46.8693	57.7363	69.7752	73.7621	69.0092	75.3205	62.1894
ENSG00000009844	110.894	111.421	112.853	113.804	113.47	112.339	115.398	114.846	115.494	122.703	112.351	123.292
ENSG00000009950	0.815408	0.308206	0.271471	0.44662	0.445483	0.159026	1.03353	2.24327	0.174034	0.575461	0.575978	0.319905
ENSG00000009954	93.6152	91.5341	99.6828	89.5344	109.308	110.157	106.24	104.718	104.128	102.721	110.666	106.634
ENSG00000010017	88.7804	90.4877	70.9612	82.3523	75.8813	80.9261	80.0092	75.9717	84.497	90.7707	82.6272	91.3878
ENSG00000010030	1.93053	3.49108	2.46958	2.42379	2.57235	2.61124	2.21617	2.33905	1.62605	2.31846	2.97514	3.25893
ENSG00000010072	11.5795	17.2451	13.2569	10.3845	16.9881	14.4976	17.6491	12.7466	13.4764	14.9218	16.0531	13.4399
ENSG00000010165	34.5438	35.7483	25.4243	24.4863	28.2162	26.7445	29.222	24.935	28.7225	26.4533	32.8875	25.2676
ENSG00000010219	40.2611	45.6891	30.6864	40.8702	31.5507	48.8629	43.0542	48.2007	36.819	37.359	28.6894	44.1547
ENSG00000010244	319.882	334.081	314.016	330.039	322.644	318.435	346.031	342.238	334.88	332.797	326.249	346.044
ENSG00000010256	431.511	402.491	348.902	443.945	365.119	363.262	429.267	463.888	491.078	486.115	462.448	501.568
ENSG00000010270	129.616	118.386	142.708	139.08	124.782	149.298	110.632	107.616	144.946	141.36	146.67	152.29
ENSG00000010278	45.8505	40.9237	21.9312	32.4314	32.7298	28.1969	20.2035	22.118	31.8322	21.2332	27.6026	21.1963
ENSG00000010282	0	0	0	0	0.42862	0	0	0.546193	0	0	0	0
ENSG00000010292	99.0685	100.048	95.0388	110.44	131.346	143.789	184.085	182.454	164.526	170.456	155.17	168.208
ENSG00000010295	19.6517	19.0181	15.1665	19.2193	17.8725	16.0694	17.0088	17.9701	18.9976	18.2738	17.9807	17.2547
ENSG00000010310	0.911555	0.755836	2.33503	2.41744	3.21531	3.35071	1.18227	3.51756	1.75642	3.03423	1.24769	2.70337
ENSG00000010318	6.81246	5.7668	5.76077	10.9483	5.22132	5.97859	11.6759	9.1191	4.58811	7.09512	6.88592	7.65206
ENSG00000010319	0.120869	0.405506	0.142137	0.0562563	0.374868	0.218637	0.39637	0.413923	0.390053	0.268038	0.42267	0.33107
ENSG00000010322	96.4111	98.6375	123.152	122.317	117.752	106.948	80.2715	86.1264	97.6538	94.3657	89.3562	91.4397
ENSG00000010327	0.298244	0.114239	0.337551	0.0571596	0.566433	0	0.154896	0.295695	0.0161913	1.02706	0	0.384349
ENSG00000010361	17.3952	16.6393	14.891	22.0185	22.6608	24.3241	33.8546	35.9436	31.8392	32.0547	27.3451	28.2946
ENSG00000010379	0	0.266143	0.445299	0.14686	0.135242	0.185791	0.419014	0.0761264	0.845978	0.236748	0.332708	0.089111
ENSG00000010404	80.6973	65.99	91.0529	75.8586	73.2739	69.7472	42.3379	42.138	72.8241	68.7073	70.6305	74.1482
ENSG00000010438	0	0	0.174623	0.676948	0	0	0	0	1.48504	0	0	0
ENSG00000010539	13.1492	10.8389	15.3744	14.0349	14.5295	16.6148	12.3956	12.0398	11.118	9.26369	9.61456	10.7778
ENSG00000010610	2.88279	6.14166	2.31094	0.69898	1.77826	1.14317	2.6084	2.59946	1.4586	1.3653	0.734928	1.18407
ENSG00000010626	9.0433	10.9962	10.9414	13.5518	8.2779	11.04	7.66585	12.2951	7.67736	5.39499	5.10272	7.6947
ENSG00000010671	0.0639129	0.0644937	0.120544	0.119272	0.110424	0.431071	0.06249	0	0	0	0	0.630564
ENSG00000010704	4.38825	3.59597	1.50196	2.94665	1.42463	2.90499	4.27655	2.85342	2.2116	2.82484	1.70616	5.07393
ENSG00000010803	24.5093	26.5002	29.8372	34.1943	34.0379	33.9507	37.4015	38.6387	41.0875	39.1875	41.6737	37.8708
ENSG00000010810	229.009	261.306	293.892	332.575	278.219	303.977	227.552	231.451	151.228	158.655	121.063	152.869
ENSG00000010818	10.579	9.67862	5.25427	4.03287	6.36102	5.4415	4.07062	3.43985	6.65519	7.23742	5.66774	6.22137
ENSG00000010932	3.03609	3.17427	0.370606	0.579092	0.274654	1.56878	2.25216	1.18108	0.639926	0.94254	1.20919	2.07987
ENSG00000011007	38.4929	37.1644	38.9866	33.9743	38.4032	39.4439	34.5865	33.1695	40.7756	39.54	43.7385	41.1016
ENSG00000011009	97.7319	102.38	102.854	161.825	116.653	92.1729	127.237	127.059	122.498	119.779	121.699	127.562
ENSG00000011021	25.1322	23.3705	35.0748	26.6206	31.0529	24.0702	19.2194	18.3009	24.1878	23.8853	25.3472	22.7105
ENSG00000011028	169.662	149.774	24.9472	28.8787	25.2784	24.6325	49.6704	66.7185	93.7474	92.131	62.2793	82.6972
ENSG00000011052	18.9879	7.17337	5.98387	15.578	17.2123	11.6312	14.0417	18.2512	24.49	15.0118	12.6676	15.8898
ENSG00000011083	0	0	0	0.0747022	0	0	0.0573555	0	0	0	0	0.0439792
ENSG00000011105	79.8719	66.7279	15.1626	19.4285	19.3717	14.0149	18.181	18.2244	29.8964	31.005	28.1943	32.0581
ENSG00000011114	15.1387	13.4109	12.4171	8.03256	11.1207	12.7539	11.5491	12.1812	13.3807	14.2535	14.4555	13.8041
ENSG00000011132	16.76	15.9625	7.39247	15.3502	15.1765	13.1019	13.5745	18.8261	18.6556	16.8936	12.0658	15.9879
ENSG00000011143	24.6539	34.0348	43.3878	50.3699	39.1587	38.4549	41.1023	45.4976	29.617	33.8621	30.7663	30.9247
ENSG00000011198	18.2632	16.3857	20.4501	16.8741	21.2077	23.6313	15.7	14.9918	16.9304	19.7456	20.2369	18.7848
ENSG00000011201	11.1553	11.1354	43.4675	40.008	13.7792	16.1719	71.7153	74.0604	38.3901	49.4603	37.0536	44.0011
ENSG00000011243	101.491	98.8173	114.975	112.142	105.196	81.5692	84.2828	85.0475	76.1545	78.1113	66.2667	76.5911
ENSG00000011258	26.4564	25.5468	38.2042	28.3764	36.177	44.8214	34.2422	34.3161	26.1884	26.7496	26.3852	21.3605
ENSG00000011260	55.7699	57.6554	53.918	52.1934	57.116	61.0729	72.0737	72.4637	60.8748	61.2309	62.2344	69.7151
ENSG00000011275	44.1226	39.2674	37.1638	37.8899	35.7821	34.9219	33.0932	34.3499	39.3076	37.4125	37.7583	36.5234
ENSG00000011295	64.8552	70.6846	71.7319	73.849	69.8513	73.4602	75.3996	77.0815	56.507	60.5404	56.9195	62.2538
ENSG00000011304	315.741	278.469	215.254	257.842	252.611	267.44	365.025	354.69	434.197	420.463	419.945	420.772
ENSG00000011332	7.82667	10.1156	25.4826	28.8524	25.2433	17.8364	21.2824	13.8946	13.615	20.7661	15.4306	17.0386
ENSG00000011347	3.45451	4.72468	10.2148	12.229	8.05569	7.31658	1.78042	1.48453	0.814353	0.809932	0.649591	0.601696
ENSG00000011376	18.203	21.0052	19.6417	22.4973	20.6819	20.7059	32.8437	29.0486	31.9414	31.0242	33.733	30.4748
ENSG00000011405	40.3643	33.1214	32.3002	24.1563	34.3976	36.1515	43.2424	41.6211	58.15	54.6856	65.5291	58.066
ENSG00000011422	93.1604	81.1295	15.2094	18.7781	20.7217	18.0466	22.1461	29.2157	53.5548	51.3169	47.0694	52.2714
ENSG00000011426	91.4638	77.2579	39.0785	33.2472	46.7492	56.1899	66.3148	63.5264	80.6459	73.6738	83.8061	78.8772
ENSG00000011451	20.0821	23.7633	27.759	37.2191	35.0136	29.1341	26.7851	24.1913	21.4774	24.5608	21.4645	25.5705
ENSG00000011454	57.2038	61.9455	62.187	54.3261	54.2402	57.9465	56.5807	59.3472	52.6137	55.6675	53.4719	50.0335
ENSG00000011465	272.006	330.68	5.53781	3.63994	1.76816	1.5564	1.53772	0.682775	0.291857	0.782833	0.247743	0.853731
ENSG00000011478	18.6065	10.3507	8.13504	9.08484	14.0362	6.95745	16.9848	20.165	16.8572	19.3687	21.3874	23.0617
ENSG00000011485	115.535	122.916	128.668	122.6	126.257	105.877	127.779	126.607	133.862	131.894	121.71	130.109
ENSG00000011523	13.1985	19.0085	23.6754	21.1573	22.7109	24.2119	20.5592	21.6518	14.5343	18.2082	15.433	14.2875
ENSG00000011566	29.849	33.7461	35.1085	22.4635	20.996	25.0381	31.5791	30.6671	30.7106	31.2084	32.7794	32.8865
ENSG00000011590	0.480731	0	1.59896	0.172532	0.23921	0	0.988293	0.465896	0.595705	1.13263	0.455224	0.265808
ENSG00000011600	0	0	0	0	0	0	0	0.40147	0	0	0	0
ENSG00000011638	9.19517	11.858	15.3216	16.2602	14.6022	18.5704	16.0852	15.3788	11.8432	12.494	12.393	11.9893
ENSG00000011677	5.47946	6.96452	17.4107	13.7814	13.3898	13.5682	8.29822	8.37132	5.11145	4.03563	2.98814	3.61748
ENSG00000012048	34.0964	33.1426	46.556	44.587	70.3458	64.5595	72.162	72.7895	61.1685	71.1226	57.6658	65.3748
ENSG00000012061	91.0501	80.4465	60.738	76.6487	66.4649	65.4143	68.9065	67.4156	76.1003	79.7287	77.0177	77.2709
ENSG00000012124	0.380904	0.839244	0.310679	0.0541385	0.142831	0.487533	0	0	0.68718	0	0.360238	0.0654818
ENSG00000012171	6.87455	7.14347	3.29396	2.78084	3.12049	3.0959	4.14797	3.43807	3.02335	4.10432	3.08232	4.21688
ENSG00000012174	29.0799	29.3952	27.0706	21.2587	23.3488	25.7008	22.2316	22.344	21.8171	23.932	23.6199	25.1112
ENSG00000012211	3.88069	5.25069	1.55479	1.16757	0.680605	1.14133	4.74614	4.81574	6.57669	7.02692	5.76344	5.74736
ENSG00000012223	0.485081	0	0	0	0	0	0	0	0	0	0	0
ENSG00000012232	88.6671	97.0363	117.871	129.058	102.781	98.111	96.6265	97.7574	100.963	105.611	93.1954	96.03
ENSG00000012504	0.109615	0.102333	0.0995594	0.102612	0	0	0.0993938	0.0495614	0	0	0	0
ENSG00000012660	191.327	191.664	160.27	132.566	166.696	154.066	198.44	194.184	179.61	189.073	163.97	177.937
ENSG00000012779	0.040557	0.113494	0.122031	0.0436886	0.139727	0.302717	0.342101	0.205052	0.0286236	0	0	0
ENSG00000012817	33.8267	31.0455	29.932	32.6349	29.3201	28.2762	0	0.20441	0.408583	0.431332	1.04372	0
ENSG00000012822	65.2729	69.3244	77.4493	91.9016	70.2537	66.0729	43.1881	44.4001	37.1979	39.3742	30.6614	33.4115
ENSG00000012963	24.9005	24.7999	31.5003	32.5425	33.375	36.8504	37.4462	33.9262	29.2733	31.819	31.3055	32.9295
ENSG00000012983	50.6346	50.0985	41.2562	35.8883	33.1162	44.8547	44.4297	42.4785	43.2701	45.496	45.4623	45.6543
ENSG00000013016	24.0681	21.9816	7.07664	7.83642	7.40657	6.87315	9.48235	9.16595	9.71147	9.94329	8.14334	9.92905
ENSG00000013275	61.5972	66.023	54.5713	60.4181	57.1699	48.751	54.3332	46.5249	65.5974	60.8436	72.0639	64.4268
ENSG00000013288	21.9973	18.5338	8.74454	11.3143	9.7846	9.66299	11.0483	14.1447	12.6403	14.5433	10.14	13.2203
ENSG00000013293	5.77246	6.46186	1.84147	2.17112	0.698323	0.580917	1.66329	0.948601	2.9298	0.119336	0.380096	1.40285
ENSG00000013297	38.271	62.3113	4.80213	6.07558	3.78645	3.91643	6.42112	12.2503	14.2134	12.4714	15.1389	14.6727
ENSG00000013306	146.551	147.488	91.6971	128.397	103.923	92.0561	123.192	127.087	133.78	122.962	111.81	123.435
ENSG00000013364	40.9349	29.2615	9.00639	4.02941	14.1009	9.61753	15.7467	13.1811	14.995	22.319	13.8699	11.7943
ENSG00000013374	67.12	64.5918	65.3235	59.7174	68.5224	69.7771	59.7859	72.1359	64.8834	64.3765	60.4368	71.0513
ENSG00000013375	93.5578	92.4843	40.9007	28.9275	39.7743	43.8786	53.6401	59.3133	61.853	69.0635	64.4438	67.498
ENSG00000013392	7.07557	6.60642	6.31848	6.3944	5.74121	7.62115	5.93862	6.63939	4.38044	6.08692	5.51966	5.22613
ENSG00000013441	23.4203	25.7971	42.4037	37.7789	27.0931	30.0032	23.0389	18.5107	16.5765	15.6273	17.0048	18.2103
ENSG00000013503	10.1803	11.2724	12.0359	11.3693	8.94719	12.8324	11.1288	9.76951	9.43592	8.0039	9.94611	9.09535
ENSG00000013523	23.8207	26.1764	21.4411	22.2607	24.7489	22.6263	42.9731	42.3616	22.1072	28.2696	31.6236	28.3118
ENSG00000013561	67.4204	59.6851	58.6969	49.4474	52.4223	57.5787	40.3312	41.7357	51.0495	58.7217	52.1765	55.9609
ENSG00000013563	35.3918	25.3916	13.7018	20.0119	20.6139	16.5732	29.7775	36.4179	32.2508	37.9841	26.5795	31.3621
ENSG00000013573	45.4226	49.0419	81.3763	81.6808	85.9556	76.0663	87.2559	76.2071	72.3099	62.6057	62.8265	59.6635
ENSG00000013583	25.8511	28.4342	19.925	27.8858	28.9123	35.2738	52.8066	58.472	45.5876	47.5467	48.5205	54.5231
ENSG00000013588	3.94687	7.81974	2.04156	0.837353	0.34257	0.523489	2.48452	2.59021	3.37293	3.4899	5.10351	3.66255
ENSG00000013619	9.94884	8.79629	11.4424	6.98648	9.46929	7.84191	5.99217	5.4083	8.49026	7.56707	7.085	6.15859
ENSG00000013725	1.67544	2.44352	1.53381	1.29021	2.31018	3.4731	3.30153	2.44879	2.78906	5.2559	1.75934	1.39744
ENSG00000013810	82.3794	83.6792	80.9766	99.4754	96.8957	104.695	115.633	111.35	130.969	114.909	124.873	122.647
ENSG00000014123	20.5653	20.0777	18.7234	15.3728	18.7895	21.2102	25.3082	27.1809	24.2299	25.2407	24.6713	23.4338
ENSG00000014138	47.9451	51.4151	44.4927	71.4622	84.4428	62.0036	94.4146	82.8432	80.8002	81.1288	95.2976	89.294
ENSG00000014164	20.9096	18.1271	17.4153	27.3365	18.6326	18.6757	20.3515	19.894	22.4399	20.8665	21.5777	22.5351
ENSG00000014216	119.964	117.507	89.605	121.989	93.4856	89.6572	66.3911	66.3097	86.6487	92.9823	78.3151	79.614
ENSG00000014257	0.358474	0.715321	0.365515	0.0903899	0.0772289	0.166928	0.412066	0.237501	0.214112	0.135174	0.0461502	0
ENSG00000014641	232.347	201.842	196.378	217.597	209.59	245.821	186.956	196.879	201.458	213.75	204.035	237.924
ENSG00000014824	90.0254	89.1777	91.7161	93.6537	98.0757	105.179	92.0127	97.0397	90.7022	98.5467	90.2184	95.401
ENSG00000014914	9.93548	11.0335	9.24855	11.2543	9.81623	10.0078	9.84558	10.3297	12.0883	17.352	6.34919	11.005
ENSG00000014919	54.8774	50.5968	63.2912	54.8767	56.7628	57.3893	78.0803	71.8015	58.4482	60.3657	64.5725	58.1704
ENSG00000015133	12.2995	10.9058	20.2592	20.1544	21.9097	21.3601	18.1045	15.4762	15.6165	13.8956	15.8712	16.2165
ENSG00000015153	23.9613	26.7907	30.161	30.5496	25.7298	25.7647	30.4051	29.5448	17.5083	26.5435	22.9671	25.2902
ENSG00000015171	77.5843	79.385	72.3461	54.7611	64.5628	78.4994	48.6464	50.3264	60.01	54.0276	57.7787	63.8216
ENSG00000015285	0.191768	0.560553	2.87913	2.74492	0.519075	1.89904	2.50371	2.26152	0.884506	0.887738	0.450879	0.941808
ENSG00000015413	0.101555	0.251895	0	0.715003	0.40301	0.972526	0.428646	0	0	0	0	0
ENSG00000015475	18.4063	30.7459	14.903	20.0123	12.9125	20.5789	50.5796	53.1545	60.0858	51.6265	39.4423	45.4694
ENSG00000015479	521.297	553.739	817.186	740.65	740.397	874.731	586.831	628.553	433.307	471.778	455.209	426.67
ENSG00000015520	0.120414	0.100655	0.0288762	0.0857164	0.0758735	0.144697	0.0276369	0	0	0	0	0.0661814
ENSG00000015532	26.9268	25.7707	10.6642	16.0367	12.8637	10.3761	19.8917	18.9732	19.7558	24.6468	17.8121	17.9762
ENSG00000015568	7.63269	12.7681	20.066	7.20622	12.5099	12.8811	16.9844	21.4068	16.6385	14.8157	15.9677	13.5806
ENSG00000015592	24.7545	30.1904	91.9317	100.472	62.3249	55.9098	3.00207	2.90444	3.63673	3.79278	4.22812	3.38333
ENSG00000015676	81.6119	80.9821	67.3809	71.898	71.0166	68.3825	67.8	75.882	74.2859	66.8271	60.9671	61.956
ENSG00000016082	2.70176	2.69018	3.71523	5.08289	11.9743	9.64565	0.328715	0.0589166	0.943371	1.7061	2.39332	2.6081
ENSG00000016391	2.24229	3.00317	1.53338	2.12244	4.16579	4.89292	6.53562	6.1759	4.36499	6.50143	6.94475	6.33399
ENSG00000016402	0.0445835	0.182413	0	0.0415433	0.0385042	0	0.534254	0.371752	0.175164	0	0.0848157	0.217465
ENSG00000016490	0	0	0	0	0	0	0	0	0.0429255	0	0	0
ENSG00000016602	0	0.0438986	0	0	0	0	0	0.0441656	0	0	0	0.0517084
ENSG00000016864	139.275	143.196	101.041	107.952	100.865	119.397	110.19	121.418	91.9897	98.6864	93.4365	91.0805
ENSG00000017260	91.5926	90.3426	88.6989	66.9706	93.024	93.2334	77.169	69.2021	89.5013	81.5677	75.7903	82.559
ENSG00000017427	0.828511	0.0346586	1.81731	0.739054	0	0.220912	0	0	0	0.157236	0.0198562	0.174488
ENSG00000017483	10.5952	6.40563	2.65642	2.35994	3.59126	2.43132	13.5091	13.9655	17.6212	21.8414	19.4454	21.8145
ENSG00000017797	69.9204	71.3304	48.7307	54.3067	48.7008	48.1153	62.821	59.383	60.7847	65.0916	58.8973	64.1707
ENSG00000018189	66.3497	75.0391	162.615	147.656	134.343	137.883	53.9436	50.4455	42.6543	54.2269	48.197	42.6848
ENSG00000018236	9.58557	15.3548	18.0422	12.0044	11.6595	11.7665	1.69724	2.6026	1.39856	1.30784	1.92437	1.31229
ENSG00000018280	1.22854	0.911252	0.607716	1.23795	0.989725	0.26117	2.55888	0.421028	0.0951085	0.561907	0.160198	0.17962
ENSG00000018408	111.561	107.452	47.7133	42.7166	43.4973	38.6758	44.9794	49.5284	64.781	65.1145	58.3383	62.5171
ENSG00000018510	47.9331	43.4652	39.5481	30.4519	43.1322	44.8852	42.2802	40.1758	57.2166	47.6296	58.4995	55.7904
ENSG00000018607	0	0.251575	0.0849141	0.200172	0.078737	0.61358	0	0.169358	0	0.0987365	0.0860839	0
ENSG00000018610	16.1178	16.1107	13.6923	13.7275	16.5778	15.5789	14.8454	10.4452	15.849	12.7642	14.2921	12.9793
ENSG00000018625	253.471	316.958	62.3753	74.2676	42.6316	36.9692	31.3795	35.9142	16.4671	19.1682	9.19042	9.13054
ENSG00000018699	16.6508	17.4342	11.5335	12.4494	12.128	12.9403	14.0066	11.831	13.8116	13.5112	16.1992	14.9569
ENSG00000018869	5.40799	4.96105	10.4814	9.2597	8.76739	8.20004	5.80592	4.35886	6.46668	5.40244	5.0839	7.31691
ENSG00000019102	0.148682	0.675012	1.09665	0.687939	1.75516	1.36697	0.776377	1.8028	0.762448	0.710956	0.424783	0.82517
ENSG00000019144	112.627	100.929	103.17	122.716	95.7482	97.013	72.6844	73.8105	90.0009	84.7962	77.0445	84.7392
ENSG00000019169	0.0863845	0.356759	0	0	0	0	0	0	0	0	0	0
ENSG00000019186	0.395848	0.86737	0	0	0.24412	0	0.125312	0.107801	0.185607	0.303343	0.276783	0.203381
ENSG00000019485	8.93906	7.66166	7.7698	7.74273	7.70108	6.84482	4.27647	3.4677	5.0062	4.48606	4.85386	4.10037
ENSG00000019505	11.9816	13.0833	33.3901	37.1431	28.1097	30.8763	5.95184	6.57534	2.4207	1.72689	2.11555	2.89345
ENSG00000019549	121.782	119.488	11.0013	11.5928	5.54156	4.87702	32.8742	26.1253	40.5518	44.3278	32.2304	34.2911
ENSG00000019582	6.14248	5.76426	3.34158	6.46685	2.83526	2.97148	4.30579	5.52228	2.50726	2.60767	1.30573	2.69664
ENSG00000019991	1.21431	1.33576	1.18805	0.119534	0.021185	0.183648	0.361631	0.0688326	0.0612021	0.29172	0	0
ENSG00000019995	28.9457	28.9466	31.1998	26.1912	27.0642	27.8475	23.3718	23.0312	21.2205	22.1429	21.3229	20.2661
ENSG00000020129	37.5391	36.3157	39.1579	46.2012	36.141	30.6855	23.6911	22.1843	27.1039	23.6161	29.6947	24.8517
ENSG00000020181	51.8708	52.5832	3.16199	3.13582	2.99743	2.58633	2.86894	2.80784	11.3527	11.5527	8.25849	8.66876
ENSG00000020219	0.191878	0	0	0.0897221	0	0	0	0	0	0	0	0
ENSG00000020256	24.0487	21.0752	15.5883	18.7912	17.4506	17.7787	19.5554	20.4175	18.0665	16.9404	20.2369	20.0764
ENSG00000020426	39.2401	35.0755	24.2496	25.3183	30.9138	30.3355	29.368	27.3527	32.9724	34.2223	36.9998	34.1036
ENSG00000020577	15.9227	13.837	11.0145	8.0294	11.1549	8.44221	14.0281	9.67539	26.3013	23.5098	28.6083	23.7668
ENSG00000020633	0.116293	0.0543969	0	0.919669	0	0.431071	0	0.0364887	0.0694421	0.230853	0.0556235	0.0850219
ENSG00000020922	14.07	14.036	11.9925	13.186	14.7185	16.452	24.4822	20.737	20.4658	16.029	20.0622	20.2269
ENSG00000021300	16.6804	21.0927	25.9048	36.4764	28.1071	33.5227	34.6128	45.0896	22.9597	25.392	15.4912	18.7187
ENSG00000021355	7.2168	7.93233	6.29468	7.79934	8.05049	9.75114	7.50044	9.37226	8.69059	8.0332	6.33818	4.39146
ENSG00000021461	0.180301	0.607025	0.430505	0.417511	0.0742995	0.287939	0.232992	0.3856	0.0801374	0	0.220132	0.226253
ENSG00000021488	0.103325	0.942947	0.900533	1.19945	0.73358	1.58876	0	0.387614	0.0834398	0.57693	0.164447	0.114117
ENSG00000021574	34.3468	32.8881	45.4375	42.1545	41.763	48.0609	31.3294	32.3794	26.9965	30.8792	31.4346	34.3014
ENSG00000021645	13.8329	13.0357	11.093	9.15102	5.96272	5.81317	9.89989	8.2774	7.47356	7.78411	6.94813	7.52171
ENSG00000021762	24.4341	30.4349	22.6327	28.5419	21.7469	27.9535	25.5915	24.1571	23.6589	30.971	27.0809	29.2637
ENSG00000021776	38.7376	34.5711	35.2748	39.9708	40.2416	30.2609	42.7107	40.6325	38.9393	33.584	45.7852	44.0892
ENSG00000021826	8.16773	11.9904	6.83758	8.51056	12.3857	15.0403	67.9159	64.1151	31.0129	33.5666	21.3465	26.0668
ENSG00000021852	0	0	0.0727484	0.373517	0	0	0	0.0725063	0.0682961	0	0	0.424377
ENSG00000022267	186.506	187.339	48.7892	35.5347	37.5929	62.0378	65.0225	56.8785	63.5749	86.0276	82.6469	33.1263
ENSG00000022277	98.6822	101.632	76.3739	87.0982	80.9104	80.8299	75.4974	79.8638	80.1047	85.5452	70.8218	76.1753
ENSG00000022355	0.075197	1.21875	0.701027	0.192365	1.2707	1.72938	0	0	0	0	0	0
ENSG00000022556	8.02404	12.0784	15.2175	12.831	23.7127	17.0156	1.02982	0.33692	0.334169	0.177333	0.708134	0.0506359
ENSG00000022567	10.5377	9.21229	10.6613	9.62098	8.12698	7.75476	11.1817	13.8897	14.2898	10.6671	11.0275	10.2931
ENSG00000022840	271.422	264.509	261.772	263.686	267.378	289.877	219.105	230.171	240.187	225.213	213.14	235.583
ENSG00000022976	9.52799	11.2024	12.8651	13.627	13.6441	16.2357	12.1737	11.1291	9.02586	14.0461	10.4907	9.37948
ENSG00000023041	39.9273	41.65	49.2971	43.0377	46.2757	46.4051	51.3012	45.2739	45.8606	37.4835	45.6193	37.3898
ENSG00000023171	8.26876	8.86215	8.0652	7.61166	9.79807	9.46744	11.2958	16.2895	6.83666	6.69985	5.89109	5.30406
ENSG00000023191	79.7458	73.09	44.1865	68.632	51.5587	41.7683	53.1739	56.7489	70.3869	75.2575	71.0545	71.9334
ENSG00000023228	66.6079	63.0154	51.7145	43.352	55.3541	57.0518	63.6984	63.0502	65.4639	70.6308	69.9189	69.383
ENSG00000023287	39.2497	38.0483	42.6197	38.5718	38.6844	42.4396	35.1139	42.8776	39.381	37.2734	41.8915	40.1423
ENSG00000023318	25.2613	25.5181	22.3305	20.1357	17.3606	24.0974	19.4216	20.6122	20.3528	21.5305	22.7032	24.703
ENSG00000023330	40.5168	39.8973	30.6333	32.222	28.799	29.0102	32.1547	40.1406	41.1177	41.1347	40.0938	42.021
ENSG00000023445	0.935785	0.821002	0.471673	0.0982705	0.766809	0.740488	0.35802	0.132931	0.352764	0.335122	1.23159	2.13636
ENSG00000023516	24.463	22.2438	25.4619	17.1993	22.3433	23.566	18.446	16.7992	20.3986	20.5549	23.8976	21.0793
ENSG00000023572	45.243	52.6353	46.0445	39.3233	29.9063	35.6446	30.6818	29.824	33.6125	33.4492	33.9117	33.4614
ENSG00000023608	8.8811	8.6898	8.59183	8.94822	6.17065	5.92375	8.20052	8.92946	9.55502	11.272	12.2403	10.1263
ENSG00000023697	36.8246	31.803	39.8008	40.6109	50.1164	46.3764	47.0703	56.908	33.1581	34.9211	34.4646	39.464
ENSG00000023734	373.766	379.813	373.553	330.716	380.987	413.369	368.971	373.937	327.961	338.021	383.531	366.425
ENSG00000023839	0	0	0	0	0	0.865225	1.13646	0.402677	0	0.402574	0.825185	0.792173
ENSG00000023892	0.343484	0.384341	1.21121	0.602839	0.41544	0.659741	1.61369	1.46168	0.668962	0.74831	0.502989	0.60467
ENSG00000023902	73.211	67.3557	70.7405	90.3186	82.8765	68.2787	56.9066	55.7058	71.5936	56.6575	64.472	55.4132
ENSG00000023909	14.8903	19.2677	16.069	11.5145	16.63	13.5397	14.5166	16.2051	18.4316	18.7465	20.9384	21.0628
ENSG00000024048	13.6582	13.9797	13.8075	10.7281	13.382	15.1016	13.1079	13.5784	13.4074	12.5838	13.5378	12.0009
ENSG00000024422	57.4524	47.8326	2.00748	2.02673	3.44311	1.48894	4.17379	1.53986	8.94046	8.78999	6.79464	6.3327
ENSG00000024526	23.6459	27.8974	15.8776	10.5596	15.412	20.7699	32.6362	24.3426	36.3682	34.2889	37.5161	31.0305
ENSG00000024862	9.90171	6.45277	6.81417	6.22588	10.0866	6.46228	8.13631	11.0487	7.50454	10.0184	8.76567	11.1252
ENSG00000025039	23.6491	19.1928	16.4896	17.0203	21.5856	28.1999	22.4811	23.0289	18.012	19.0606	17.1591	17.7861
ENSG00000025156	39.5611	39.7366	58.4955	59.3103	55.0839	55.9364	54.606	64.0582	53.3884	51.1227	52.4688	49.354
ENSG00000025293	36.2462	35.1961	28.6892	29.1567	30.5407	33.569	31.268	34.892	32.7179	34.7854	33.7473	32.5851
ENSG00000025423	1.02224	0.881478	1.91716	1.96564	1.38808	2.57099	3.20977	2.92681	1.90265	1.1789	0.720555	1.64818
ENSG00000025434	3.96867	8.18968	3.83143	6.6373	5.57074	5.17211	7.44374	7.93778	6.36126	6.54418	9.31211	3.25646
ENSG00000025708	2.20182	1.87579	1.98878	1.22382	2.11736	1.31537	2.13418	2.37593	1.99024	2.08269	1.26494	1.53681
ENSG00000025770	58.2267	55.1302	65.0688	77.439	71.3334	58.1918	72.7429	67.02	74.2957	71.2345	73.5378	63.3943
ENSG00000025772	56.4225	51.9135	50.0244	54.6804	53.0854	47.6091	70.6698	74.8193	80.9849	76.8765	82.1258	84.234
ENSG00000025796	104.993	114.694	114.733	95.7865	87.3895	140.808	99.321	96.3068	118.02	112.668	104.64	108.619
ENSG00000025800	54.9369	53.4901	41.1726	41.26	44.3305	45.846	49.1187	51.0326	54.913	55.4034	61.7893	64.9174
ENSG00000026025	5571.86	5286.56	3751.5	4633.93	4101.41	4445.87	4146.12	4623.95	5834.79	6251.06	5359.64	6011.67
ENSG00000026036	4.04256	4.36655	5.12726	6.30605	3.52015	3.25468	3.06812	2.51629	4.28231	4.38716	4.23238	2.7777
ENSG00000026103	17.3605	17.7237	3.50991	5.09792	5.02681	6.5882	6.72922	9.91157	8.5737	9.84266	11.705	9.23505
ENSG00000026297	20.9277	21.3822	10.2574	13.2295	12.2809	18.9223	21.284	24.423	25.4206	30.3872	24.5231	29.2389
ENSG00000026508	95.4543	76.4109	15.5478	16.3886	21.763	14.6616	35.4428	34.8051	85.4684	95.9579	86.0663	82.1185
ENSG00000026559	36.6301	37.4909	3.85992	3.87548	4.5341	2.76924	18.7175	16.8917	34.0835	38.9935	31.0505	31.8638
ENSG00000026652	19.7942	22.7095	45.2346	34.5318	32.3555	35.4158	30.3289	24.4111	25.0447	28.8587	24.063	24.7192
ENSG00000026751	0.0873424	0.0402052	0	0.0498891	0.274835	0.158658	0.0389719	0	0.537026	0.275177	0.0659812	0.0958386
ENSG00000026950	9.49818	11.2434	11.3991	9.20992	10.8713	12.507	5.41591	6.98156	4.36819	3.90787	2.72936	3.2919
ENSG00000027001	12.0657	12.7705	14.2722	16.5165	17.112	14.0011	25.6335	22.6363	18.867	20.5257	21.6524	21.6102
ENSG00000027075	12.4706	9.77175	9.19092	5.8369	8.76795	3.65507	2.86529	3.72436	1.23336	3.00093	6.31908	5.97504
ENSG00000027644	0.086922	0.1889	0.163533	0.296654	0.400289	0.559126	0.0521699	0.0271078	0.0255289	0.0285523	0.0549898	0.0634811
ENSG00000027697	43.8966	49.958	36.4324	29.126	32.079	34.1028	36.2276	35.5106	31.0727	33.1193	30.2435	33.3038
ENSG00000027847	41.3164	33.2357	28.6053	31.922	23.263	22.91	28.4658	30.4128	34.5446	31.9145	28.5784	34.2648
ENSG00000027869	0.279046	0.0943136	0.266741	0	0	0	1.02645	0.805105	0.0852654	1.33296	0.822263	1.60472
ENSG00000028116	24.9657	21.8249	13.7239	14.3769	18.0399	14.0913	35.2585	27.5662	30.8756	30.8212	30.324	34.2778
ENSG00000028137	0.581156	0.65585	0.609686	0.721255	0.567021	0.720794	2.60746	3.58509	1.67746	1.8101	1.01183	1.01254
ENSG00000028203	92.3578	92.3444	109.768	91.0289	91.5465	126.619	57.6145	64.3909	64.6254	63.9815	60.3848	55.6097
ENSG00000028277	15.3178	9.13113	41.4654	48.8766	26.3391	18.7553	1.75993	2.54097	2.07966	3.88612	2.57461	1.80062
ENSG00000028310	51.2026	55.2995	64.856	67.0338	55.6714	65.3679	44.6754	47.591	51.3296	55.881	52.527	49.4276
ENSG00000028528	79.792	83.757	81.2514	89.3117	96.2987	93.4597	73.9399	76.3927	69.2901	71.0766	70.2448	64.2642
ENSG00000028839	31.4277	43.4834	37.7608	41.4279	46.9623	48.4664	36.419	37.8684	44.8081	48.1518	42.9802	34.6269
ENSG00000029153	19.7696	17.8176	22.0012	12.1265	23.6013	21.8108	11.5583	11.7064	27.1453	29.1615	29.4157	31.1638
ENSG00000029363	173.022	158.937	201.179	149.771	204.169	204.625	174.263	158.552	170.615	158.917	172.407	167.939
ENSG00000029364	91.1208	88.7769	71.9849	68.511	68.4717	73.105	70.0006	67.6868	68.0409	75.423	68.5341	76.6643
ENSG00000029534	2.40221	2.38327	2.03067	3.15935	2.70411	1.8438	1.08098	1.13992	2.24522	2.33653	2.46955	2.49931
ENSG00000029559	0	0	0	0	0	0	0	0	0	0	0	0
ENSG00000029639	14.7815	13.6822	7.83859	5.90153	7.16424	7.62611	13.0004	15.6422	13.2349	16.8101	15.7351	17.7184
ENSG00000029725	67.9312	59.0611	68.7117	57.5119	70.6918	64.8091	62.3945	61.8694	56.6807	54.9961	54.1176	60.1668
ENSG00000029993	93.9688	97.8563	120.954	121.59	135.23	139.753	127.929	121.67	98.7466	106.15	98.5384	97.5431
ENSG00000030066	47.5237	51.6894	61.9101	53.4143	68.4602	74.4149	86.8015	85.6556	72.6932	67.0971	76.3473	76.1196
ENSG00000030110	35.5454	31.632	23.6585	28.1568	26.6322	25.3484	29.8946	30.6757	37.2823	38.7034	38.2802	39.2039
ENSG00000030304	0	0.213161	0.0605176	0.50764	0	0.0770772	0.122039	0	0	0	0.0612231	0.0495164
ENSG00000030419	7.54879	8.38983	7.54297	5.82905	7.83615	9.02844	7.87703	12.3258	12.7423	12.2645	11.433	11.9258
ENSG00000030582	269.017	289.616	78.5069	138.306	83.6672	87.0054	138.242	143.232	135.545	146.275	115.958	132.87
ENSG00000031003	30.5769	36.489	51.9709	40.1241	45.9337	43.0135	20.3176	19.2685	22.5099	18.7568	25.2921	18.4509
ENSG00000031081	11.556	11.199	7.01336	6.16067	2.39546	5.45237	4.90186	3.35012	6.66847	4.90843	4.56705	7.4349
ENSG00000031691	17.3463	18.0798	19.0068	14.7515	19.4557	21.4286	24.8934	22.4344	21.3787	20.3431	23.7811	17.0991
ENSG00000031698	201.284	182.061	131.963	156.829	140.094	142.461	121.694	135.945	150.097	152.692	155.777	153.924
ENSG00000031823	84.2307	80.4182	81.6354	87.1498	91.0525	84.3177	79.7422	84.3846	78.3753	71.8501	86.5506	74.8599
ENSG00000032219	18.7301	18.6652	37.1246	33.4215	26.8753	34.2607	15.118	12.078	13.3904	13.1954	9.50077	9.5768
ENSG00000032389	33.887	29.5656	32.1578	42.4561	29.2658	27.1825	37.6061	35.731	38.9489	42.8577	33.6587	38.6871
ENSG00000032444	44.2243	31.9991	37.2757	36.9802	32.0173	29.5568	41.1123	38.6801	54.2455	52.5642	53.431	51.4203
ENSG00000032742	21.9953	23.1821	34.9634	25.8425	25.3676	30.6366	20.6857	21.5618	16.3221	15.8795	16.7197	14.6401
ENSG00000033011	24.6085	23.885	15.4165	20.6307	17.9578	15.0786	18.8776	16.6007	23.9367	19.8149	19.6254	23.0351
ENSG00000033030	21.141	18.6407	20.0504	17.5047	21.1786	21.4303	18.7592	19.5508	17.3931	15.9443	16.3567	17.8387
ENSG00000033050	60.4992	50.3937	53.9384	60.87	61.072	49.5554	51.9928	58.279	55.8377	64.7404	67.657	79.6023
ENSG00000033100	78.4442	68.5042	32.8857	41.5712	35.8422	35.7083	34.3654	32.509	48.4508	51.6455	53.8735	52.164
ENSG00000033122	1.97019	2.05999	5.93325	3.92699	2.90285	1.85247	2.23196	3.15018	1.15842	2.03749	1.86237	0.401854
ENSG00000033170	49.6522	52.4487	68.9445	67.3361	66.8905	70.0537	70.4731	71.5531	74.7651	77.496	70.1652	65.4432
ENSG00000033178	56.5152	49.9431	45.8005	32.92	48.0116	51.714	55.2957	40.5199	59.9969	61.4736	62.0593	71.3898
ENSG00000033327	20.1284	17.4812	29.1779	23.3643	26.0177	17.3272	19.364	16.8469	43.4132	33.0484	52.072	41.6418
ENSG00000033627	91.5699	84.1971	131.363	142.869	117.485	115.377	47.2612	44.244	64.1274	55.6947	59.868	64.4539
ENSG00000033800	44.2669	42.5522	42.6487	35.4146	47.918	50.7768	45.1567	46.1414	35.2844	40.6239	33.7847	38.5853
ENSG00000033867	30.3399	25.8741	32.58	21.5949	29.1598	27.916	41.2481	41.149	58.5445	65.435	66.1547	71.2273
ENSG00000034053	15.205	25.6011	46.1118	50.2049	42.4301	40.7661	22.0853	24.3041	18.7265	17.0578	17.7455	16.9977
ENSG00000034152	27.349	27.9669	14.6609	19.3892	23.5123	13.8112	25.0058	27.145	34.6086	35.3497	33.8774	34.6736
ENSG00000034239	4.30745	5.2336	5.82027	6.4092	7.47172	5.70131	20.4206	22.6804	9.99935	13.0206	10.2413	11.7791
ENSG00000034510	1108.12	996.28	778.708	1171.73	950.861	952.98	683.205	705.435	1146.57	1193.69	1166.45	1268.42
ENSG00000034533	5.50331	9.42884	7.48595	7.65115	5.11877	4.56584	8.29317	7.07422	5.9974	6.46169	7.86668	7.54575
ENSG00000034677	38.7174	35.1576	29.8029	22.3082	26.1621	30.9522	14.3908	16.2587	28.8049	25.4417	28.6795	27.8239
ENSG00000034693	20.3289	22.7397	17.3118	12.612	14.6455	15.3255	21.0099	20.4135	26.3415	23.0007	27.9687	23.1278
ENSG00000034713	127.459	130.603	157.603	178.661	117.075	142.568	107.897	108.96	97.0895	106.508	105.44	130.405
ENSG00000034971	0	0.0962333	0	0	0	0	0	0	0	0	0	0
ENSG00000035115	21.8931	15.6404	17.4768	17.1998	13.7756	19.1476	17.7229	21.5343	11.3969	14.6712	11.5101	14.1989
ENSG00000035141	58.6511	61.3952	60.9707	71.8119	76.5774	82.039	73.5773	74.7414	69.2473	62.8211	70.2762	68.2364
ENSG00000035403	492.056	474.645	266.928	278.037	309.038	304.872	251.24	252.74	388.994	391.444	397.52	392.143
ENSG00000035499	31.522	31.8623	53.9047	45.9795	64.5579	69.8107	93.4603	87.32	58.3552	62.2806	58.9162	64.2398
ENSG00000035664	1.50141	3.22972	1.6375	1.2056	2.72154	1.02576	5.14588	3.39929	2.43698	0.976342	2.88984	1.66301
ENSG00000035681	31.5982	30.9253	25.4985	18.9062	29.3209	27.8533	25.7143	26.3185	36.5638	28.5838	29.4845	30.9712
ENSG00000035687	43.7546	42.757	41.617	33.2783	37.2951	44.3041	45.1525	45.4603	45.2517	46.1681	50.2956	48.7538
ENSG00000035720	0	0	0	0	0	0	0	0	0	0	0	0
ENSG00000035862	591.69	559.287	330.855	341.998	319.861	294.964	222.131	226.666	324.546	334.92	306.456	309.484
ENSG00000035928	71.116	64.9125	60.0036	64.4605	78.366	82.0536	76.7174	77.9736	65.3546	69.8354	69.2812	73.7045
ENSG00000036054	33.9843	33.0388	21.6134	18.9491	21.2311	22.3846	19.5352	21.8127	22.1378	23.2167	25.8539	22.2517
ENSG00000036257	127.09	136.996	136.837	129.461	145.053	165.172	124.163	126.156	109.666	120.898	133.572	123.757
ENSG00000036448	0.549428	0.72109	1.11687	1.36892	0.96026	0.277546	0.553387	1.02951	0.0919299	0.346862	0.162949	0.535058
ENSG00000036473	0	0	0	0	0	0.122045	0	0	0	0	0	0
ENSG00000036530	4.17379	4.67259	5.15917	6.70073	6.81808	6.67731	4.35787	3.43239	3.59571	3.33897	5.22447	3.24925
ENSG00000036549	48.6262	47.603	54.1432	40.2003	42.456	52.8725	48.7368	50.7153	46.1787	49.4978	45.6475	43.6169
ENSG00000036565	0.794518	1.31454	3.84157	6.66101	4.66973	3.85106	1.59791	1.9099	0.517186	1.38605	0.535293	0.208425
ENSG00000036672	2.90319	3.41933	2.12992	3.46195	4.79229	3.20719	4.10284	4.50291	3.46737	4.30348	4.12922	6.3887
ENSG00000036828	0.364357	0.323174	0.75761	0.640221	0.568194	0.42082	0.196504	0.254871	0.247974	0.226336	0.383876	0.294009
ENSG00000037042	15.5005	18.8203	17.4653	20.2937	16.6019	14.0683	13.263	15.0077	8.64484	9.11668	10.2219	8.96033
ENSG00000037241	36.8351	36.4284	33.1029	28.4824	28.8435	32.1375	29.0591	28.8371	34.9854	43.9398	40.1653	41.4762
ENSG00000037280	2.07984	1.9973	2.25539	2.55924	4.19744	2.4641	5.14979	7.01513	5.35566	5.51863	2.32354	3.83461
ENSG00000037474	65.3602	63.5265	57.6371	47.2571	59.8977	51.387	60.9553	55.005	61.2881	61.8525	67.0708	66.2641
ENSG00000037637	38.8729	34.8458	35.4858	43.5205	36.7274	35.798	33.6373	34.6972	34.2265	34.0246	37.7143	41.4093
ENSG00000037749	46.3835	45.4495	40.9074	37.8616	38.6413	44.9953	35.9327	33.2163	34.0957	41.5427	32.7914	34.0792
ENSG00000037757	22.9295	28.8297	19.3327	23.5069	17.64	19.2036	23.2723	27.1759	27.24	23.8199	24.817	22.3641
ENSG00000037897	28.3333	23.4414	14.6982	25.3008	23.4149	19.761	27.6727	30.4582	23.6674	22.2653	29.9971	23.7085
ENSG00000037965	0	0	0	0	0	0	0	0	0	0	0	0
ENSG00000038002	14.9298	15.269	12.4429	15.7223	12.8661	12.6496	14.2569	14.8426	9.03625	18.4957	10.3783	11.8822
ENSG00000038210	12.2432	10.4339	8.89023	6.12394	9.76208	13.2012	16.1882	17.5634	15.2438	15.7343	21.2702	18.0213
ENSG00000038219	26.6404	27.077	31.896	24.6832	24.2487	25.3893	25.7734	20.124	21.7144	19.9667	27.1516	22.2124
ENSG00000038274	64.147	68.7344	86.1006	83.8008	107.002	126.188	114.337	133.262	94.7348	97.3414	92.5826	96.202
ENSG00000038295	24.609	14.6152	5.89505	1.79876	3.78225	2.23187	1.04993	0.981684	6.63619	6.4498	8.4471	8.01271
ENSG00000038358	78.6448	81.6553	91.9126	112.98	96.6163	83.5114	75.0647	74.5373	85.1898	89.6461	82.6617	68.2106
ENSG00000038382	83.5253	74.1839	97.368	61.9319	67.8644	71.1641	39.8006	37.8421	91.8508	80.9029	92.7652	73.5458
ENSG00000038427	232.924	233.466	88.1522	73.1214	75.831	96.6929	81.6317	83.0482	112.332	110.387	109.521	102.357
ENSG00000038532	19.7225	23.8184	18.0625	18.5418	17.3585	17.1831	17.0559	17.3136	23.3893	24.8902	18.8984	24.5421
ENSG00000038945	1.89316	2.08947	0.268848	1.30903	2.16699	1.14268	1.76057	0.692267	1.66059	1.74196	0.391294	0.812354
ENSG00000039068	10.4699	9.88044	0.293904	9.67482e-06	0.00398589	1.42664	0.62872	0.289634	0	1.08342	0.137137	0.41685
ENSG00000039123	63.5225	64.5724	72.8265	46.3661	55.4373	67.4529	72.1906	63.8395	54.7593	65.0352	69.1626	55.9823
ENSG00000039139	1.94858	1.78626	1.20777	1.75739	1.33468	1.63148	2.6508	3.04219	4.17578	2.90957	3.09336	3.23243
ENSG00000039319	32.0476	31.247	32.7988	22.808	23.7966	34.122	32.1027	37.1937	26.5403	26.2425	30.2151	25.0024
ENSG00000039523	67.5023	68.4247	71.3249	68.5133	64.1579	48.1154	56.0515	48.3214	87.1526	95.0603	95.0899	79.1846
ENSG00000039537	0.406192	0.3124	0	0	0.0365663	0	0	0	0.0373656	0	0	0
ENSG00000039560	178.51	164.832	111.954	85.0201	148.645	134.471	127.073	121.687	194.508	191.783	233.8	222.627
ENSG00000039600	0.289378	0.180034	0.182351	0.247849	0.465487	0.115418	0.436812	0.181899	0.342699	0.191696	0	0
ENSG00000039650	36.203	46.6038	55.9172	66.4756	50.1821	49.3379	40.8305	43.3539	41.2738	35.4456	39.9314	43.6902
ENSG00000039987	0.854884	0.987733	0.72354	0	0.892048	1.21711	0.437435	0	0	0	0.30768	1.41931
ENSG00000040199	10.5526	8.67855	11.5302	8.79932	11.6408	11.0792	10.3365	9.87277	11.2293	13.1139	11.2483	10.2752
ENSG00000040275	56.2981	45.3064	44.6026	37.0839	46.4624	48.0592	55.5344	47.6534	52.6958	62.9377	57.2769	61.1481
ENSG00000040341	63.4534	61.5368	83.6446	67.2499	69.6905	91.8968	67.0687	76.1827	67.5995	65.1303	58.1078	63.0116
ENSG00000040487	38.0258	29.5881	29.2613	36.9728	32.4108	30.5175	33.3381	32.5774	39.3032	40.2178	40.4518	40.4819
ENSG00000040531	20.563	18.9183	16.2265	22.6788	17.627	19.7215	19.9477	17.9179	18.5961	13.2056	16.8985	17.8404
ENSG00000040608	21.2607	20.9249	29.1589	42.0964	31.2412	31.9594	22.7356	27.1301	21.0491	23.6244	19.1599	19.8568
ENSG00000040633	78.3553	64.1999	53.4454	66.6687	58.1337	55.9761	58.5309	55.7094	55.4715	56.0003	57.6308	58.2171
ENSG00000040731	9.42913	11.9136	37.8576	34.8175	21.3568	28.4233	18.8885	21.6867	11.8308	12.1426	9.00933	13.1633
ENSG00000040933	25.4157	23.0463	27.6041	24.6166	25.2073	25.3109	21.7093	22.1926	21.8275	23.5677	23.7262	21.5491
ENSG00000041353	1.62207	2.53254	4.67284	1.30651	2.82362	3.83904	1.0271	0.693875	0.983112	0.572789	0.361284	0.390974
ENSG00000041357	278.139	274.78	254.188	237.256	270.414	299.704	340.242	312.916	305.298	300.132	314.759	326.593
ENSG00000041515	0.188312	1.02369	2.08493	0.902134	1.0715	2.25104	1.27954	0.257702	0.834438	1.18497	0.522141	0.794295
ENSG00000041802	31.0723	31.4192	32.4847	29.6416	36.8225	37.2773	33.4407	37.9831	35.7004	29.9179	33.026	39.6051
ENSG00000041880	4.88937	3.74273	2.15971	3.57159	2.52734	2.81228	2.51556	3.02585	3.9873	3.40891	1.99	2.74977
ENSG00000041982	208.091	220.769	40.6811	45.9687	72.8183	79.6923	84.5077	82.0638	208.654	199.133	120.937	118.318
ENSG00000041988	15.3839	14.4016	14.3801	18.6459	15.2689	11.3813	13.9283	16.8083	14.5867	19.5987	16.3929	13.6605
ENSG00000042062	0.81411	0.538997	1.16339	1.73002	0.69432	1.46684	1.36941	0.982331	0.638468	1.53727	0.928993	0.762284
ENSG00000042088	34.9224	34.8667	37.3844	35.2882	43.5454	48.2999	58.3118	57.0533	40.8366	48.3888	49.4587	44.4903
ENSG00000042286	9.70436	7.51986	6.89284	8.02905	7.19291	8.36159	4.1202	4.76452	8.69295	7.0665	7.42194	8.9449
ENSG00000042304	0.086215	0.279594	0.0821934	0.0812636	0.449646	0	0.391753	0.478266	0.537371	0	0.247551	0.189866
ENSG00000042317	9.74422	12.4562	21.2645	14.1126	18.1183	22.7611	12.9367	21.7648	11.1161	15.8934	11.0811	5.981
ENSG00000042429	41.5464	44.1238	50.2798	47.4003	50.6118	48.336	42.8265	40.559	39.8503	43.8204	50.1889	46.0206
ENSG00000042445	26.2047	26.9765	22.4538	24.1413	22.71	26.9131	26.2297	27.1816	27.4053	28.4394	25.5193	23.6889
ENSG00000042493	46.6526	37.8276	3.05656	5.36163	9.40072	7.27751	16.1477	19.2453	44.5475	53.7039	31.709	32.3018
ENSG00000042753	180.04	193.892	98.8814	148.735	124.947	126.498	157.47	144.909	191.223	181.988	164.222	169.783
ENSG00000042781	0.162478	0.0648442	0.305557	0.15117	0.71088	1.2077	0.417721	0.173614	0.183936	0.0228572	0.066021	0.0762344
ENSG00000042813	0	0	0.149429	0	0	0	0.30921	0	0	0	0	0
ENSG00000042832	0.121421	0.990008	0.686238	0.761102	0.582109	0.385515	0.0262781	0.0321874	0.789861	0.390496	0	0.333799
ENSG00000042980	1.77427	1.38283	0.141789	0.584117	0.931301	0.902451	1.1885	1.34134	1.29895	2.62928	1.4077	0.821744
ENSG00000043039	0.0877161	0.4636	0	0.313852	0	0.105064	0	0.222071	0.197691	0.486548	0.083986	0.468703
ENSG00000043093	33.3362	33.0105	31.3819	23.595	25.0814	23.6985	26.519	26.6241	25.5739	24.3867	25.8797	24.3564
ENSG00000043143	6.29393	6.70452	1.15366	1.31512	2.19117	1.07894	3.24627	2.93112	8.56257	8.66128	6.83422	8.8608
ENSG00000043355	93.3439	104.619	109.88	135.943	78.8376	90.0241	83.0395	90.8356	40.4044	39.995	35.4501	36.5634
ENSG00000043462	0	0.188627	0.0955459	0.405249	0	0	0	0	0	0	0.42099	0
ENSG00000043514	20.7731	19.5974	27.8207	26.6809	34.9009	40.2205	31.4519	32.8439	25.765	28.2363	26.8721	27.672
ENSG00000043591	0.587884	0.750126	0.251808	0.0498308	0.0464204	0.0642725	0	0.0501422	0.377809	0.264123	0.559949	0.410926
ENSG00000044012	0	0	0	0	0	0	0	0	0	0	0	0.390974
ENSG00000044090	40.1661	36.1117	27.801	34.0098	28.1366	25.957	32.4671	39.3967	34.9217	34.5653	27.2388	28.5529
ENSG00000044115	573.417	586.111	441.037	500.498	417.666	455.16	346.813	371.747	379.621	387.429	352.717	365.991
ENSG00000044446	13.8618	16.7605	18.5597	17.6992	23.7531	21.3092	18.0103	21.4237	15.3857	16.5694	17.0821	16.8471
ENSG00000044459	10.5467	11.3752	10.5067	7.84763	10.9331	10.4193	15.5253	13.7157	12.3274	11.2849	11.2147	12.0759
ENSG00000044524	6.73482	9.90462	13.6022	10.5968	4.89352	4.90944	7.7136	8.5745	2.39305	1.99112	3.30211	2.96704
ENSG00000044574	647.769	630.4	263.061	298.149	285.464	287.544	273.214	276.557	399.514	395.721	411.214	422.227
ENSG00000046604	60.7902	52.5798	48.1049	45.2016	59.6813	57.1622	55.7372	57.1148	75.8949	77.2368	72.5584	71.8077
ENSG00000046647	23.2188	22.9255	18.9118	20.1241	17.5465	21.9564	20.3616	23.6191	14.2975	15.3291	9.51991	12.0484
ENSG00000046651	8.45741	11.3378	9.27082	9.5382	11.5493	13.9671	10.2216	10.0454	9.08464	10.695	7.1071	9.28214
ENSG00000046653	64.1459	76.5107	167.734	162.155	116.665	117.184	132.102	142.742	73.8707	66.6059	74.0406	66.6649
ENSG00000046774	0	0	0	0	0	0	0	0	0	0	0	0
ENSG00000046889	4.40657	5.40313	5.49919	4.87104	5.28432	6.3336	12.9738	13.8649	9.55045	10.1551	12.7797	10.0789
ENSG00000047056	20.4274	18.8747	21.0036	21.6529	20.0943	22.355	13.2318	11.6545	16.8387	17.3684	15.1969	14.8501
ENSG00000047188	22.0778	19.0812	24.2734	17.6561	24.1452	26.7131	27.3713	25.8063	24.8735	21.0986	28.3618	24.7683
ENSG00000047230	24.532	27.2766	35.896	32.2994	39.896	38.2411	70.0199	70.2641	53.262	57.7232	60.2688	61.5763
ENSG00000047249	81.6916	64.9216	75.4253	74.664	68.0332	71.6007	56.0399	49.1466	58.7463	61.7222	59.8949	62.9233
ENSG00000047315	93.5235	112.389	121.183	121.261	126.773	119.244	137.72	131.487	135.029	138.652	134.194	138.55
ENSG00000047346	21.2751	22.1571	45.0275	35.4659	30.0449	32.4322	13.0451	12.6605	10.1254	13.7811	11.9653	11.96
ENSG00000047365	1.17766	1.99816	1.02824	1.01441	0.937306	1.17948	0.904652	0.544661	0.655386	1.04294	1.81822	0.680297
ENSG00000047410	89.3553	76.2874	71.5465	80.5769	71.7017	73.5737	74.3814	83.634	85.4462	73.3953	73.2289	71.0523
ENSG00000047457	3.54979	4.44235	4.47105	2.16615	0.890125	0.424153	35.2502	47.1104	8.38405	8.61608	4.76469	3.21959
ENSG00000047578	10.8659	12.0106	12.9085	12.0619	13.5472	10.1393	14.7556	13.7345	15.2957	11.7538	13.1607	10.0353
ENSG00000047579	32.9129	29.7813	15.4827	22.5238	20.0464	21.2542	20.3125	24.3397	18.777	20.7027	22.4894	22.4802
ENSG00000047597	1.33327	1.00397	1.73444	1.45215	1.78806	1.266	3.5497	3.21114	2.72419	3.01886	2.4225	3.29384
ENSG00000047617	7.60862	12.6295	16.3657	19.5622	3.63115	10.8021	5.36843	6.43278	2.35941	4.63347	1.42519	1.24445
ENSG00000047621	16.1614	16.056	14.9095	9.78568	12.5077	14.8316	10.8801	9.82685	16.4592	14.6612	15.7425	14.2111
ENSG00000047634	8.07731	7.69192	3.39094	2.27408	2.07467	3.06554	7.86472	8.46223	8.35254	7.24477	10.0819	7.7969
ENSG00000047644	31.3134	27.5437	28.3453	28.385	32.4736	26.9956	30.3921	24.8147	41.2517	41.5487	46.2379	41.2644
ENSG00000047648	4.26043	4.72502	2.62719	3.60094	1.84586	2.66093	1.39845	1.8674	0.944359	1.25593	1.68927	1.21384
ENSG00000047662	0.682113	0.392407	0.29942	0.572355	0.247071	0.10481	0.271046	0.331794	0.484609	0.730904	0.309546	0.764212
ENSG00000047849	281.387	250.857	212.002	216.779	203.976	204.246	156.934	163.228	225.838	231.688	238.491	224.948
ENSG00000047932	17.8413	17.5743	14.7626	12.7789	14.2401	14.6431	17.3611	18.9501	18.432	20.0849	20.173	17.0239
ENSG00000047936	0.041046	0.0733169	0.0185058	0.0183106	0	0	0.0177078	0	0	0	0	0.0215424
ENSG00000048028	25.3324	29.1389	20.7432	16.2454	24.5442	26.7515	58.8835	56.034	49.74	45.1804	53.7586	41.9038
ENSG00000048052	14.961	15.7831	21.3573	14.8085	32.26	23.5487	28.2129	28.3694	39.008	36.95	47.089	43.1827
ENSG00000048140	67.2002	63.5992	45.0615	48.2202	52.958	57.3708	35.3233	42.6912	45.7689	52.4673	55.0015	49.0767
ENSG00000048162	32.7859	32.0629	25.6279	21.7544	27.2739	22.0661	32.497	36.4685	40.6253	38.6242	43.7593	43.8544
ENSG00000048342	24.8936	32.4025	31.8502	32.5475	28.8042	31.1185	20.6178	30.0798	18.1295	19.014	16.7397	18.8745
ENSG00000048392	30.8411	28.4142	15.3153	15.5886	17.4152	19.721	23.8788	28.1021	27.6739	31.9496	31.4412	35.2111
ENSG00000048405	11.7811	11.4706	17.2184	11.2029	13.8484	16.0776	10.2628	10.5839	13.74	15.2985	16.088	19.4035
ENSG00000048462	0	0	0.544278	0	0.678135	0	0	0	0	0.355713	0	0
ENSG00000048471	8.90485	8.97723	11.8778	10.2285	10.227	11.9268	7.13035	7.03275	6.919	7.48012	7.29602	6.75867
ENSG00000048540	5.70555	7.15056	26.2476	20.5736	23.9286	24.5375	32.0877	30.914	8.31865	9.96649	7.32301	7.54977
ENSG00000048544	46.8982	46.7752	36.6091	37.7825	41.5471	41.1274	43.8733	40.0593	41.8978	41.416	41.9683	44.8157
ENSG00000048545	3.49529	2.78267	3.30532	4.32846	2.93216	2.82709	3.07428	4.46207	7.03611	6.03165	2.26915	3.86012
ENSG00000048649	62.0031	68.5408	71.641	65.6313	87.8895	96.7074	64.2707	72.5962	60.3089	59.3645	56.8146	72.2346
ENSG00000048707	7.57018	6.06101	8.0233	6.49113	6.66052	6.75142	5.77112	5.0921	6.48653	7.16452	7.78339	6.27104
ENSG00000048740	55.7886	48.8129	99.0342	82.0449	95.3065	101.004	39.061	39.3941	61.897	54.9766	71.1037	65.4702
ENSG00000048828	67.8553	62.0036	38.7443	35.7271	42.48	37.14	52.7144	48.577	53.5981	57.074	56.6838	51.3395
ENSG00000048991	84.5836	68.2714	91.1075	91.1478	86.6589	78.5178	97.4518	94.4963	97.7921	92.0115	91.2139	119.712
ENSG00000049089	33.5511	30.9936	5.24175	8.13515	7.69063	7.93439	18.2228	21.015	10.3099	10.6189	6.73745	6.9789
ENSG00000049130	21.7574	25.9041	91.7864	70.3066	72.0802	79.6284	26.17	23.2547	29.4697	32.4127	29.055	30.6327
ENSG00000049167	30.1309	30.7803	20.9411	25.7775	33.2118	24.3223	29.8207	34.2911	27.5034	30.9552	29.9732	28.6244
ENSG00000049192	7.64614	7.02115	2.93164	3.1201	2.92161	4.12252	2.36891	1.61525	3.01984	4.54666	3.01021	2.48775
ENSG00000049239	17.7351	18.1757	13.2996	13.3265	16.724	16.5344	18.5414	21.2722	18.8714	18.8999	13.4637	15.2865
ENSG00000049245	129.179	122.165	65.3451	67.6285	73.9284	80.2458	76.6825	74.8593	89.9013	89.5652	93.3599	91.9739
ENSG00000049246	8.01592	7.05384	3.36969	4.17508	5.50042	5.73915	8.15602	10.4763	7.30837	4.85312	5.55232	5.90849
ENSG00000049247	0.377842	0.525454	0.88442	1.27182	0.328111	0	0	0	0	0	0	0
ENSG00000049249	0.938586	0.76687	0.625206	0.306986	1.13627	0.591101	2.67961	2.39706	7.06508	7.97089	6.12958	5.6118
ENSG00000049283	0.378723	0.401831	0.911305	0.695577	0.497144	1.26919	0.504306	0.474016	0.599509	0.0361665	0.371954	0.317402
ENSG00000049323	193.547	196.787	221.054	239.972	276.931	313.63	141.882	137.493	389.398	397.626	462.477	470.489
ENSG00000049449	288.099	293.763	177.32	190.829	189.826	197.484	308.834	294.44	273.638	279.75	271.924	270.808
ENSG00000049540	22.9479	22.4375	14.8981	16.0893	17.6195	14.8674	10.1019	10.0222	8.24101	7.20388	4.74157	7.96245
ENSG00000049541	54.2779	61.3504	46.5369	74.1847	79.7216	73.918	117.897	118.557	108.946	117.9	101.591	102.735
ENSG00000049618	41.038	39.2547	39.6152	41.7814	41.4344	39.2653	43.2642	45.2955	46.328	49.2427	48.1944	48.3134
ENSG00000049656	84.9345	85.1686	68.6435	83.3943	72.6418	79.1179	60.8637	66.8443	89.4953	87.8983	106.143	96.8375
ENSG00000049759	52.6704	50.6753	76.9116	69.8917	59.93	71.6131	24.8771	26.6941	36.4967	32.4389	41.946	37.6203
ENSG00000049768	0.341505	0.191061	0.651456	1.02001	0.785329	0.245989	0.469166	0.690544	0.621464	0.695384	0.326015	0.463122
ENSG00000049769	8.86502	11.8837	14.5549	14.9811	13.9323	10.5596	11.3584	11.6338	12.1829	11.6535	9.81419	8.3975
ENSG00000049860	62.3325	76.6359	35.0465	28.347	33.9364	44.9977	50.4707	54.5327	58.5038	59.7649	60.0109	57.6347
ENSG00000049883	8.73881	8.15175	7.48221	6.38773	8.10251	6.45737	13.2113	8.68712	8.25374	7.93911	8.3417	10.1958
ENSG00000050030	2.78164	3.28778	7.79421	4.83098	6.22705	5.92511	2.50563	2.95448	3.0679	2.49155	3.49844	3.4597
ENSG00000050130	109.466	109.331	92.8328	82.7164	78.6504	100.623	81.0076	71.7543	72.8111	78.0675	67.1772	81.2623
ENSG00000050165	210.824	196.324	58.9916	62.1399	83.6524	87.5377	45.7368	57.3397	89.216	89.8331	73.9833	76.8407
ENSG00000050327	2.73507	2.68898	1.51554	0.965461	1.0116	1.22459	1.3868	1.50252	1.60081	1.48147	1.38406	2.28088
ENSG00000050344	11.6981	12.9765	9.03389	10.4321	5.96601	9.28777	9.20479	10.2212	16.7402	16.1902	11.7109	11.2082
ENSG00000050393	21.0232	23.4251	15.7207	14.9778	19.4372	21.7239	23.4734	23.8512	24.9723	24.1412	23.3563	21.7862
ENSG00000050405	111.981	100.13	65.4238	58.0764	58.2575	60.0253	25.839	27.2697	48.0272	43.327	50.261	41.8371
ENSG00000050426	27.5646	28.0557	31.9369	33.8624	33.8229	31.3067	42.2286	46.4436	31.8787	39.2554	30.1792	33.0499
ENSG00000050438	19.679	17.552	60.5848	39.6447	52.0146	52.3087	19.6879	20.1963	18.7451	20.7013	13.5751	14.8717
ENSG00000050555	16.8517	14.903	0.337255	0.631467	0.379674	0.342923	0.479006	0.606932	0.231906	0.235464	1.13988	0.572663
ENSG00000050628	7.93181	10.4111	13.4568	10.0152	14.22	12.6321	0.0188462	0.0195811	0.01844	0.252901	0.11282	0.0229286
ENSG00000050730	1.60805	0.716457	4.38414	3.40829	3.29409	1.68317	0	0.166845	0.283546	0.0890106	0.429662	0.246003
ENSG00000050748	56.602	60.1284	43.3565	30.1024	41.3534	42.1293	41.2602	38.9868	49.2928	58.1667	55.7773	56.0038
ENSG00000050767	0.532351	0.620453	0.439352	0.310512	0.344921	0.0799033	1.68303	1.8758	0.530043	0.790544	1.01614	0.731977
ENSG00000050820	211.315	183.59	93.9943	112.065	102.849	74.3687	118.801	105.129	217.062	194.872	221.241	209.618
ENSG00000051009	19.0817	19.0415	19.055	20.3769	20.7428	20.2558	18.2424	18.0942	17.0199	16.9385	16.7974	15.6315
ENSG00000051108	126.559	101.794	47.9458	51.361	46.9571	57.2431	30.2004	29.3866	63.0494	61.5349	74.6945	83.1487
ENSG00000051128	49.3171	51.5103	61.561	93.0523	60.7768	58.8859	45.3072	43.6835	58.0041	51.4624	47.3145	47.7863
ENSG00000051180	37.8173	29.5217	32.965	30.6988	47.1484	42.4707	52.9257	52.3108	47.124	46.4749	45.8106	58.2469
ENSG00000051341	6.29761	8.10734	8.37916	5.4192	9.83736	8.29489	13.6842	11.5758	11.8645	11.5866	13.9976	11.918
ENSG00000051382	16.695	15.8636	13.1385	10.3551	12.7678	12.0817	14.7959	16.2042	15.066	18.2061	17.7916	20.4337
ENSG00000051523	45.41	44.2948	24.5186	40.8804	30.8372	25.8453	58.5848	62.2462	60.5476	69.8172	56.0607	66.9104
ENSG00000051596	71.1318	73.776	62.9958	82.4742	71.2048	68.2746	70.359	80.6203	75.4474	70.671	92.2718	115.646
ENSG00000051620	16.2423	18.7677	16.4209	15.07	15.7433	17.06	20.2826	22.9804	21.5631	30.757	25.9898	23.6383
ENSG00000051825	32.0423	30.5843	32.3241	26.0423	34.0979	34.9123	39.917	34.0222	36.1973	34.9896	38.6176	38.3316
ENSG00000052126	55.2231	59.0865	74.7519	65.694	60.6078	69.1194	61.2582	65.371	55.5182	54.6738	49.5406	50.0836
ENSG00000052344	0.931007	1.90027	0.490477	1.55323	0.340764	0.452642	1.22894	3.21801	2.35785	2.77127	1.03826	2.69956
ENSG00000052723	48.677	39.6096	35.8089	29.3412	32.6467	37.4675	44.2531	43.7175	41.3675	34.5126	41.8705	43.4628
ENSG00000052749	20.3963	20.5637	17.6777	19.8712	19.509	18.151	25.9887	23.0949	29.2184	27.9115	32.5959	28.9655
ENSG00000052795	13.8378	17.0785	26.5169	20.1732	25.4346	27.2111	22.4366	23.4643	21.7609	22.6991	24.5428	19.7323
ENSG00000052802	175.594	162.303	90.1822	77.1533	80.7315	85.5308	122.032	118.078	145.487	144.895	151.875	149.9
ENSG00000052841	67.4105	68.7522	61.1047	53.8451	55.5105	64.2032	50.5759	65.9008	53.9091	55.4594	37.1201	45.72
ENSG00000053108	3.11344	1.50395	0.702665	1.02014	1.47678	1.01411	0.208157	0.546552	0.772064	0.229354	0.666108	0.143356
ENSG00000053254	31.6677	30.2061	13.2589	11.3792	11.7486	14.4143	20.7254	19.6455	26.7734	28.2807	33.0817	30.786
ENSG00000053328	3.52659	5.58974	4.94773	5.27229	10.9532	11.8463	13.6231	15.4259	13.3004	12.9804	13.9108	14.2351
ENSG00000053371	60.2932	61.9273	48.4973	75.5902	54.655	55.2602	88.2535	88.696	73.8287	80.4058	66.5619	70.0536
ENSG00000053372	38.8358	38.5264	32.4357	34.1323	44.5998	46.2501	51.4893	43.6369	61.8707	42.0234	47.9107	46.4791
ENSG00000053438	137.338	143.735	1.57996	0.789158	3.36287	3.06167	0.454551	1.8543	1.16562	0.385004	0.944311	0
ENSG00000053501	23.6985	19.0926	19.0055	24.5789	18.5302	18.6571	12.0138	12.4002	10.7653	12.9849	14.4105	12.9536
ENSG00000053524	2.2427	1.46547	1.60406	2.75186	1.84319	2.06843	1.54572	0.964619	0.747737	0.744943	0.701477	1.54404
ENSG00000053702	1.24543	1.14205	1.14129	0.747372	1.62223	0.602874	0.502771	0.49357	0.814985	0.736887	0.940269	0.611773
ENSG00000053747	0.330905	0.777126	1.33313	0.788835	1.42984	0.776397	1.4347	0.330744	0.582496	1.00305	0.575418	0.783864
ENSG00000053770	35.6675	35.5378	37.3001	31.8927	38.8807	39.9791	53.4425	52.4579	34.7566	34.4661	41.056	34.4579
ENSG00000053900	17.5663	19.3773	24.1389	19.1278	17.7804	20.547	19.0905	19.8165	18.7963	18.4188	23.4948	20.26
ENSG00000053918	0.297549	0.522474	0.164784	0.094004	0.310164	0.244767	0.329897	0.545962	0.323123	0.0893469	0.191352	0.604014
ENSG00000054116	71.581	71.1333	50.6348	54.934	49.4041	53.2563	52.0823	52.1997	47.8143	50.9876	55.9764	53.3212
ENSG00000054118	106.118	109.308	118.418	87.9902	111.147	116.013	114.481	99.7886	97.7777	98.3921	103.518	97.1879
ENSG00000054148	138.469	141.112	88.6854	181.517	115.084	131.207	114.316	136.778	118.154	123.353	111.706	127.614
ENSG00000054179	0.210128	0.10147	0.43044	0.215604	0.0995108	0	0.301532	0.211404	0	0	0	0
ENSG00000054219	0.245352	0.115894	0.17557	0.0593922	0.0513688	0.0513364	0.183235	0.349434	0.104618	0.0418493	0	0.0829544
ENSG00000054267	34.0003	39.0238	50.7669	41.3678	43.6083	46.7576	29.5122	30.9899	28.6637	29.4445	26.9003	28.1527
ENSG00000054277	30.482	37.1701	30.7039	27.5407	34.2948	30.6607	46.1458	43.8417	29.4726	36.2972	26.0453	31.0999
ENSG00000054282	5.96918	7.21732	3.64061	3.57508	1.38025	3.97898	5.16204	7.83664	3.91278	3.66167	3.08418	7.04567
ENSG00000054356	11.3994	10.0458	26.0356	26.3193	21.6165	22.0298	3.61637	3.62244	6.8365	11.3185	9.00483	6.37415
ENSG00000054392	8.4139	7.93296	4.31986	5.67989	3.5929	4.68677	6.35275	6.39255	6.42511	8.10262	5.13171	5.89999
ENSG00000054523	70.6224	62.6284	105.478	83.7204	86.0741	92.8729	82.3683	78.4221	74.4814	74.8926	80.6609	78.8011
ENSG00000054611	13.8689	12.2706	8.52891	13.6408	11.2633	10.3442	14.4049	15.4901	13.0378	15.3929	12.3901	12.8729
ENSG00000054654	16.2384	23.99	37.6276	39.7403	39.7273	41.2938	20.8357	21.4978	18.6143	19.7597	20.9429	17.4349
ENSG00000054690	2.79579	2.70201	5.28596	4.12876	6.116	5.48908	5.48438	6.78562	5.52797	5.11751	4.55453	5.60488
ENSG00000054793	47.9047	48.8215	73.6015	67.2583	54.6476	56.4662	22.8087	25.5409	20.6662	20.2706	20.2044	20.9057
ENSG00000054796	0	0	0	0	0.329538	0	0.0909707	0	0	0	0	0
ENSG00000054803	0.100436	0.140402	0.141932	0.0468121	0	0	0	0	0	0	0	0
ENSG00000054938	0.295991	0.5173	0	1.79856	0.161678	0.494414	0.0846979	0.239801	0.0708529	0.185831	0.334239	0
ENSG00000054965	54.2205	53.132	67.186	62.664	60.6713	66.0761	45.2874	43.2073	46.1708	46.5786	43.9535	44.1088
ENSG00000054967	7.92136	8.26554	8.97919	10.6237	9.22581	8.10467	12.8298	13.2583	14.2686	14.4417	14.9266	14.7656
ENSG00000054983	46.5881	48.1471	45.6583	37.8853	34.6503	40.1133	40.8127	44.2042	32.6101	37.6596	34.4012	37.0873
ENSG00000055044	61.6229	59.0441	59.6454	55.1447	69.6719	73.7746	68.3762	69.8234	64.3065	61.7058	72.6465	74.9769
ENSG00000055070	121.088	120.603	94.6758	110.767	115.019	105.181	116.658	110.001	129.639	120.461	127.656	129.053
ENSG00000055118	4.34461	6.68051	15.7406	19.959	13.3508	10.6707	7.16887	7.11023	4.08949	4.70815	3.72492	4.41158
ENSG00000055130	76.8145	74.4366	80.1253	75.4697	91.6595	93.2072	86.1639	90.7019	89.204	87.1684	94.3411	90.746
ENSG00000055147	23.158	26.3332	25.0521	18.5873	18.6001	24.3555	22.4431	23.7992	15.3548	16.7393	15.0695	16.9634
ENSG00000055163	81.2276	74.5473	111.989	153.996	111.626	122.807	92.0683	82.0757	98.2919	100.906	96.238	94.0756
ENSG00000055208	104.821	106.402	68.6665	67.0967	70.9884	72.3809	88.4186	85.5056	82.3897	83.5823	84.4739	85.6577
ENSG00000055211	47.0636	51.1937	30.7273	26.3191	29.1422	32.5766	39.4156	41.2326	39.4204	38.258	38.463	36.4379
ENSG00000055332	31.1649	29.987	22.7263	17.7248	21.1384	26.0108	30.4752	27.981	27.95	27.4201	29.4528	34.11
ENSG00000055483	27.4019	19.3258	16.7085	15.7986	13.7298	17.0591	24.2492	20.6172	19.3436	23.4243	23.5073	22.9938
ENSG00000055609	5.4755	4.98478	6.63812	5.54094	6.25984	7.81107	5.77987	4.0911	4.99345	6.4893	7.30815	8.18962
ENSG00000055732	0.233071	0.263212	0.525642	0.809985	0.38848	0.677239	0.45708	0.765576	0.44945	0.441228	0.492598	0.553186
ENSG00000055813	1.26039	1.20927	5.99922	6.08605	1.98767	2.17076	0.0754542	0.105432	0.694737	0.481253	1.42629	0.562682
ENSG00000055917	60.6312	68.956	76.1967	61.4543	61.8983	69.4484	70.4335	72.509	61.2324	62.0039	68.2503	60.9003
ENSG00000055950	72.982	65.3584	54.217	69.7463	60.2987	71.3496	53.8902	63.1208	60.0979	59.8109	55.5156	57.2039
ENSG00000055955	1.03605	1.00663	2.76843	1.20528	3.99784	1.06374	0.466466	2.55146	0.260156	0.19057	1.22024	1.15938
ENSG00000055957	0.624244	0	0.314065	0	0.284429	0	0.13912	0.316327	0	0	0.32329	0.371022
ENSG00000056050	33.1341	39.4515	41.2694	40.2643	42.2738	56.3529	45.8057	43.7083	30.8008	31.6252	29.9645	32.1813
ENSG00000056097	146.831	139.983	176.928	141.94	175.72	148.165	164.225	175.93	169.611	189.668	176.914	169.446
ENSG00000056277	4.45751	5.05022	6.57148	5.49697	6.28009	6.85347	8.97509	9.36342	6.85097	7.44943	6.34806	6.43132
ENSG00000056291	1.45192	0.678438	0.275436	0.194643	1.10108	0.863709	0.520423	0.392599	0.518855	0.413771	0.998312	0.574381
ENSG00000056487	11.753	12.5704	36.0243	48.7569	40.0503	36.7596	12.4457	13.4392	8.13123	7.32505	8.49776	7.88705
ENSG00000056558	1.61481	1.8054	1.13954	1.65467	1.28995	1.79912	1.01868	1.47496	0.819219	1.33057	0.997768	0.910174
ENSG00000056586	63.8514	53.2497	60.0041	42.8271	59.4908	64.6412	49.7291	46.6239	63.2588	66.0536	70.9382	64.5314
ENSG00000056678	0	0	0	0	0	0	0	0	0	0	0	0
ENSG00000056736	6.23653	6.79507	10.1483	6.97595	10.6371	9.97315	5.16445	7.03426	5.70263	5.94812	5.21191	6.27133
ENSG00000056972	12.5819	10.2791	13.9318	19.7008	11.1217	10.8866	6.88139	9.09931	6.86245	9.63091	3.71058	6.55785
ENSG00000056998	42.1039	39.1402	44.2088	53.3476	50.9728	44.5808	66.1283	66.5094	64.984	61.3678	73.8949	68.5687
ENSG00000057019	372.431	342.505	166.698	135.909	196.821	193.601	269.722	287.196	438.678	460.362	332.969	394.716
ENSG00000057149	0	0	0	0	0	0	0	0	0	0.10484	0	0
ENSG00000057252	56.7135	48.7156	22.1185	17.3826	29.3014	28.7051	50.6025	49.2314	60.3498	65.8665	70.9269	67.8351
ENSG00000057294	15.6409	13.739	22.8932	20.6087	32.669	31.7048	22.1044	20.4182	42.3467	38.8677	50.6052	46.8322
ENSG00000057468	0.0925309	0.0862246	0.0871498	0.0862314	0	0	0	0	0	0	0	0
ENSG00000057593	0.256574	0.828291	0.423431	1.01119	0.720348	0.616342	0.173783	0	0.113506	0	0.367171	0.141077
ENSG00000057608	411.457	410.576	381.89	387.362	444.348	475.501	427.93	436.612	407.535	410.358	407.879	416.506
ENSG00000057657	3.03329	2.00954	2.39062	3.15045	4.02302	3.71055	0.877343	1.72056	3.57903	4.70811	4.03046	5.25229
ENSG00000057663	32.6462	28.7396	22.2954	25.8794	25.5079	25.4322	25.5188	27.6446	32.4164	27.3949	27.9246	34.8752
ENSG00000057704	2.69313	2.31991	5.39351	5.3367	11.784	11.5553	4.54776	4.5351	4.23943	4.33964	3.11054	4.0848
ENSG00000057757	51.3941	49.704	50.6799	59.6212	57.8097	59.7743	58.9643	58.5971	48.0061	47.4271	50.1355	54.7305
ENSG00000057935	67.9803	75.1041	44.2456	46.1814	49.6159	56.2404	60.5974	61.5184	62.849	69.2323	64.2292	63.4661
ENSG00000058056	16.2241	16.2761	13.0113	11.8883	15.6734	13.7187	22.5671	17.8122	19.3629	22.2461	19.0391	17.877
ENSG00000058063	39.2726	35.3841	38.5889	28.7182	34.1443	39.8246	32.408	29.4618	31.4936	32.229	32.3865	32.3702
ENSG00000058085	16.2493	11.0214	2.45411	2.38808	5.86335	5.97056	3.7249	3.92014	25.5459	25.6717	20.1214	19.6934
ENSG00000058091	85.2739	93.4262	89.8775	82.8651	70.9719	79.3072	51.4967	53.0048	43.1994	45.6448	49.7446	48.1961
ENSG00000058262	365.741	343.099	205.114	231.328	195.945	187.182	176.516	165.684	241.482	234.921	254.787	242.39
ENSG00000058272	92.0963	92.1432	97.7428	91.6813	96.7067	104.315	70.1479	71.0781	94.6823	87.4982	112.602	102.681
ENSG00000058335	1.56752	1.33994	0.470467	0.686315	0.121894	0.480489	0.325003	0.289081	0.769407	0.465357	0.348185	0.256429
ENSG00000058404	2.28192	3.65341	7.95038	9.05189	3.61963	2.83864	0.355213	0.779633	1.19693	0.648729	0.34456	0.125149
ENSG00000058453	23.4216	24.2779	38.5226	45.387	37.9259	36.2057	49.7026	47.6307	31.4846	31.864	25.1086	26.7232
ENSG00000058600	20.9331	16.7106	15.6457	18.712	20.9321	18.1965	17.1028	18.9257	18.9667	18.6057	19.9573	15.9247
ENSG00000058668	57.7597	54.2435	32.0375	29.2809	37.3244	38.6943	23.9823	26.5555	35.8992	35.6469	32.123	29.7905
ENSG00000058673	76.2341	84.8517	67.36	61.6642	62.1613	63.9438	62.5578	56.7336	56.7784	57.8783	57.2945	55.0242
ENSG00000058729	32.9904	21.479	17.3483	15.7433	23.0321	19.4723	17.0413	17.4752	22.0831	17.1146	21.5074	20.2929
ENSG00000058799	34.8649	41.2489	31.3809	37.9826	32.8492	30.414	31.674	27.5565	25.8577	28.783	26.0739	30.0697
ENSG00000058804	51.5171	44.4101	50.532	39.4321	55.9523	65.8536	79.5482	70.257	61.3479	58.7804	67.3362	64.8812
ENSG00000058866	0.387584	0.628666	0.342114	1.13236	0.858985	0.0917285	1.53659	2.02458	0.939917	1.42792	1.28028	0.799296
ENSG00000059122	38.6108	33.0195	29.9013	44.7548	28.4189	21.1841	30.1227	31.0107	37.142	38.8841	31.6972	36.4095
ENSG00000059145	14.5486	12.4943	13.806	15.55	20.7366	15.3018	18.8991	14.9908	20.8537	17.5039	22.217	20.0456
ENSG00000059377	3.42414	2.76542	7.22859	8.68227	7.9354	6.33511	10.153	12.7439	10.0965	6.24836	6.74848	5.90141
ENSG00000059378	3.14888	4.1917	1.85483	2.46109	3.02041	4.80987	1.30812	1.73814	2.65661	3.27446	1.37133	1.82901
ENSG00000059573	117.243	101.74	80.973	86.5777	93.0164	98.9815	124.561	107.362	129.046	106.568	130.777	125.216
ENSG00000059588	11.6553	12.1511	25.2721	12.9854	13.8731	14.5263	15.1988	14.5826	15.2689	12.7429	13.6437	11.9417
ENSG00000059691	20.6922	23.2766	18.8702	25.1213	23.5551	19.4403	20.3078	20.8122	24.2155	24.4495	23.9211	23.3762
ENSG00000059728	4.95322	4.91066	7.56513	6.36715	5.39504	8.58151	2.38019	2.26861	2.64735	3.16862	3.12606	3.89792
ENSG00000059758	44.5583	36.9991	55.1269	39.3461	46.8995	49.1799	38.8642	49.4564	41.3053	51.3823	42.8402	45.4505
ENSG00000059769	13.4826	11.7513	8.97448	8.35691	7.89976	8.42754	10.325	9.77207	8.16139	9.32875	9.71879	8.09618
ENSG00000059804	213.169	190.321	215.912	213.31	163.991	179.522	202.107	190.779	382.79	347.959	416.965	414.521
ENSG00000059915	7.21285	9.13629	24.1168	26.8771	20.4255	18.3624	3.50081	6.06653	6.52231	4.42209	4.53931	3.96515
ENSG00000060069	15.4483	15.9171	10.1307	15.882	11.7601	13.3243	17.0961	15.9526	16.7578	16.7953	15.8715	19.7914
ENSG00000060138	193.246	161.317	78.6584	69.0705	87.3332	104.335	150.133	157.173	187.408	168.245	195.957	204.119
ENSG00000060140	2.50823	0.236428	2.1479	0.283788	0.0438224	0.481847	0.604494	1.06859	0.504517	1.18942	0.497382	0.557858
ENSG00000060237	103.452	86.056	81.5844	73.1341	93.5107	94.9753	107.377	94.3752	155.752	161.75	169.776	155.777
ENSG00000060303	0	0	0	0	0.508604	0	1.08049	0.56649	0	0	0	0
ENSG00000060339	83.2459	77.0791	100.05	97.7056	112.623	105.592	90.0503	82.6783	81.8424	76.9129	88.981	79.9745
ENSG00000060491	36.9704	31.2245	16.5502	31.4156	23.6361	19.4401	24.1897	21.079	27.9914	30.2212	29.5265	27.7442
ENSG00000060558	0	0.0683214	0	0	0	0	0	0	0	0	0	0
ENSG00000060566	0	0	0	0	0	0	0	0	0.339815	0	0	0
ENSG00000060642	10.9986	9.94908	12.7501	10.3058	10.1747	10.6435	12.0588	14.4061	11.8317	9.91903	7.57461	9.44951
ENSG00000060656	61.7775	47.9157	12.9802	24.4736	30.903	20.2544	43.6379	46.2303	63.2332	57.9638	54.8605	67.091
ENSG00000060688	85.6948	80.3198	91.6175	96.8795	104.63	101.82	124.552	114.906	99.8075	99.188	108.658	106.969
ENSG00000060709	3.49415	2.25144	4.17418	2.97248	3.00351	2.52915	5.45153	6.23702	3.79589	6.9292	4.53679	2.56766
ENSG00000060718	311.959	262.35	132.373	107.695	156.737	163.269	175.841	163.893	228.439	224.913	310.356	275.072
ENSG00000060749	31.3	29.0636	36.3655	22.9728	32.6808	33.055	30.4524	29.9748	36.3234	38.1521	40.1524	36.9497
ENSG00000060762	44.1918	42.278	41.5727	35.3005	31.6679	39.9878	20.5493	25.158	34.7508	39.4029	35.5477	39.9997
ENSG00000060971	39.0237	37.622	32.1599	37.8605	29.2849	27.9344	26.3648	22.6307	34.1621	30.7796	34.7406	33.3344
ENSG00000060982	344.7	274.51	299.621	144.92	288.174	314.02	419.015	378.954	469.224	480.73	488.083	474.746
ENSG00000061273	82.9232	82.3598	69.764	79.5745	64.1296	59.3357	70.6496	71.3589	88.2128	92.8924	95.0068	89.2583
ENSG00000061337	40.7965	36.1662	22.7988	28.6429	17.2826	18.2195	46.471	42.4748	58.8087	55.3417	53.4031	55.496
ENSG00000061455	0.125466	0.397515	0.16235	0.0875047	0.0677456	0.113681	0.0282373	0	0.0138045	0.0462737	0.0297483	0.482108
ENSG00000061492	0.142004	0	0	0	0	0	0	0	0	0	0	0
ENSG00000061656	1.55481	2.02174	0.928656	0.778855	1.22401	0.171026	1.90622	1.00273	1.25414	1.61821	0.902207	1.44373
ENSG00000061676	187.184	179.738	168.164	138.008	152.574	152.565	156.135	150.279	157.321	159.224	170.745	164.246
ENSG00000061794	49.8129	47.9556	37.5709	39.6658	39.5234	41.341	46.0067	44.8174	45.3528	40.5992	51.2244	42.4446
ENSG00000061918	27.7471	31.081	17.4139	14.6992	19.6504	18.9572	32.4024	36.2744	23.0994	23.9589	15.9921	17.5061
ENSG00000061936	30.769	32.3261	29.9495	31.4265	30.4188	29.2357	29.8829	29.7981	24.34	31.0375	29.0396	27.1683
ENSG00000061938	9.39127	9.28211	10.0719	11.068	9.89461	8.09001	9.19098	9.09213	14.1005	11.3205	9.05653	11.636
ENSG00000061987	23.5798	22.5927	19.0503	14.4137	19.3933	20.148	22.3385	21.423	22.5454	20.5834	21.5643	23.1201
ENSG00000062038	85.741	99.2975	30.2482	41.5242	41.5791	44.4567	6.42912	6.84767	15.6256	14.5922	12.8195	9.42209
ENSG00000062096	0	0	0	0	0	0	0.0651678	0	0	0	0.100306	0
ENSG00000062194	63.1405	65.1341	75.9582	71.7036	72.064	73.8232	68.6038	71.4819	63.4737	62.2913	64.4266	63.5115
ENSG00000062282	1.44073	0.753986	0.387852	1.2902	1.04277	1.42482	2.96929	4.5215	1.55686	2.43327	3.86193	0.996819
ENSG00000062370	6.88514	8.14418	10.8149	8.95566	8.45564	10.1107	6.47483	6.66269	6.34353	5.032	5.79417	4.83856
ENSG00000062485	217.312	209.246	187.097	200.686	196.167	177.704	199.646	199.921	249.515	235.161	252.201	249.516
ENSG00000062524	0	0.081434	0.0824501	0	0	0.104554	0.659795	0.0934657	0.0774418	0.173268	0	0.0962319
ENSG00000062582	89.3153	84.4411	50.87	81.2254	63.3539	71.6302	87.7096	84.009	82.5321	79.8288	87.4986	79.9442
ENSG00000062598	73.5325	78.0208	64.2004	74.1656	67.9294	58.8348	42.5738	42.1524	44.0223	47.7746	43.5742	44.6707
ENSG00000062650	19.0626	23.0647	23.6234	19.407	23.1581	25.4346	29.3361	30.4736	25.1225	31.0783	36.5154	26.3325
ENSG00000062716	133.753	139.388	68.0458	72.886	74.4151	84.4085	105.431	95.1115	110.02	117.814	123.267	127.756
ENSG00000062725	68.8997	67.7512	68.13	52.5441	59.0862	68.1247	54.8266	54.6776	51.7429	61.4761	58.7534	63.723
ENSG00000062822	38.0533	40.9031	47.8641	64.1364	65.4487	55.0359	74.7578	75.1842	69.1864	64.1281	69.1736	63.357
ENSG00000063015	6.33281	3.60913	12.9401	11.2417	6.19798	5.63749	2.32708	2.14298	2.71391	4.09533	2.25704	3.36217
ENSG00000063046	378.189	374.223	238.346	255.724	323.81	335.686	349.531	431.253	323.397	332.667	309.245	318.038
ENSG00000063127	10.4842	13.6175	17.188	10.316	17.0215	21.212	10.3428	13.3751	8.50256	8.45963	10.2253	4.3231
ENSG00000063169	13.6281	8.66549	14.9622	14.7065	13.8449	11.9334	10.0618	11.4927	9.47758	8.49637	11.3734	14.059
ENSG00000063176	23.4104	24.0222	20.2046	33.841	21.9109	18.4024	30.455	25.301	28.7632	26.3135	31.0882	30.9159
ENSG00000063177	1074.96	1065.13	742.634	1165.24	961.594	987.936	1100.41	1189.95	1128.85	1215.94	1107.21	1170.86
ENSG00000063180	12.1066	15.9793	19.8361	28.4208	19.412	21.6186	18.217	21.8791	8.55155	10.2266	5.19057	10.9614
ENSG00000063241	49.1928	48.6725	24.1826	43.654	31.5269	25.2464	53.4644	63.3108	72.1793	68.4709	65.741	71.2417
ENSG00000063244	153.573	151.675	144.838	188.519	174.818	132.068	169.568	155.754	176.635	177.005	177.405	170.573
ENSG00000063245	108.469	107.182	75.4904	121.606	92.9701	82.2889	89.18	90.2758	125.099	133.584	113.631	120.554
ENSG00000063322	33.7514	41.4679	34.6178	50.6309	30.4921	35.847	36.5249	37.6347	40.2036	38.6485	28.1221	29.1666
ENSG00000063438	2.65392	2.29233	1.61582	1.25859	2.14106	1.27741	2.85713	3.26569	4.57626	3.47624	2.99295	2.47006
ENSG00000063515	0	0	0	0	0	0	0	0	0	0	0	0
ENSG00000063587	18.2844	16.9106	15.2428	14.2842	11.9317	11.734	11.7127	11.6647	13.4009	13.1642	14.0345	12.6879
ENSG00000063601	33.1997	30.2714	38.9247	28.3486	39.2187	37.7683	38.9855	34.7282	34.2013	42.2117	32.7292	38.0679
ENSG00000063660	134.982	114.734	109.787	138.495	114.202	91.9357	110.044	110.443	145.559	150.666	117.207	126.876
ENSG00000063761	6.77964	5.81813	6.64197	6.39416	7.91682	6.93152	5.46518	6.38979	4.05346	3.03462	3.90229	5.4252
ENSG00000063854	42.1716	41.4526	42.349	55.5971	42.3466	35.9926	32.5444	38.1284	36.7477	40.7611	36.9796	37.8455
ENSG00000063978	79.2408	85.3083	65.6098	64.6832	72.0488	66.6584	73.8056	77.4542	81.7113	87.6808	85.5986	87.7904
ENSG00000064012	7.90366	8.14733	2.7452	2.91501	3.84524	4.50281	2.82643	3.70494	5.65502	5.45339	4.93878	4.00845
ENSG00000064042	20.5483	19.4778	28.9162	27.9691	38.8225	27.9873	20.9904	20.4197	48.5701	45.9804	70.3835	58.3611
ENSG00000064102	34.0491	26.7985	30.6683	20.1943	25.2207	32.5061	26.8162	22.0492	28.7052	24.5004	30.8102	29.1282
ENSG00000064115	154.08	133.203	76.0327	78.0372	99.7697	121.404	127.228	123.188	103.88	134.278	117.068	120.674
ENSG00000064195	0.221212	0.207184	0.210875	0.417354	0.101944	0.260961	0.40515	0.211534	0.398746	1.3389	0.216039	0.12971
ENSG00000064199	16.5154	12.9775	22.6109	23.6092	32.5189	36.9595	26.6571	27.0885	15.4806	19.4496	13.8523	17.8873
ENSG00000064201	1.51215	2.63752	2.76481	3.93727	3.00675	0.916859	1.63875	1.28911	2.49259	1.86655	5.56556	2.29269
ENSG00000064205	0.165927	0.243167	0.155042	0.184658	0.158705	0.26644	0.520517	0.444358	0.204836	0.182651	0.449022	0.221295
ENSG00000064218	0.214265	0.0666028	0.336944	0.422224	0	0.0857111	8.06778	10.6094	0.94871	0.849002	0.877209	1.0098
ENSG00000064225	1.17251	3.33395	4.16845	2.44374	4.25384	5.67804	5.8653	4.68074	2.91496	3.89059	4.75746	2.99803
ENSG00000064270	0.253927	0.234815	1.49045	0.396217	0.874195	0.190631	0.0495471	0.818298	0.615585	0.249567	0.105142	0.454008
ENSG00000064300	0.837895	1.93184	0.651953	0.904005	1.03529	1.06187	1.11316	1.4626	1.86844	1.26262	1.42612	0.951125
ENSG00000064309	55.1303	55.3954	39.8323	31.9475	21.2999	21.8705	54.1519	57.5915	31.1099	34.9609	29.3072	29.4149
ENSG00000064313	31.0988	34.1066	32.6798	31.2064	34.9678	35.9435	34.5962	33.5337	37.9191	31.4356	41.6972	38.3581
ENSG00000064393	37.5933	27.9523	50.567	39.5612	54.3243	49.1362	30.2203	28.794	46.1289	49.2465	34.7297	31.2173
ENSG00000064419	86.6981	83.8324	107.328	107.235	115.368	113.314	118.327	115.671	104.909	99.3685	106.036	106.769
ENSG00000064489	2.30821	4.66959	1.00786	4.91178	5.65459	0.28029	1.51108	5.28966	10.127	2.00114	5.36848	3.60157
ENSG00000064490	55.5307	53.9019	39.7502	69.1813	45.0654	48.567	53.1203	54.4867	41.2932	53.4807	44.3865	45.1514
ENSG00000064545	27.5612	28.1806	16.5834	22.2906	21.8628	17.695	27.7325	35.4849	23.0824	24.8481	21.1238	27.6853
ENSG00000064547	51.1884	56.4576	93.6413	114.2	83.3929	71.5106	73.8331	67.8372	63.2298	69.5405	63.7294	62.4721
ENSG00000064601	104.054	117.714	52.4879	48.1157	39.6122	40.1279	50.9552	48.4333	59.9101	59.2768	54.2553	60.9064
ENSG00000064607	58.2424	59.9458	79.9316	81.4267	83.1638	77.3733	62.001	62.4348	57.5731	55.5121	53.5593	53.332
ENSG00000064651	24.693	24.5357	27.1971	18.1488	20.2936	22.4306	24.0248	20.2231	17.5078	17.0542	18.267	16.1581
ENSG00000064652	40.7472	35.1097	39.1204	42.2732	40.3703	45.613	45.119	43.7831	39.7144	41.0402	37.8951	44.706
ENSG00000064655	1.793	6.74252	1.95783	1.48137	1.78228	1.40246	2.89951	3.48796	2.77456	3.00782	2.22773	3.75009
ENSG00000064666	418.925	413.689	264.833	324.155	291.74	261.124	229.85	240.217	418.098	387.91	404.771	421.139
ENSG00000064687	10.0638	13.8622	15.676	16.0968	14.8408	13.4693	11.597	11.1431	7.72977	8.72478	5.79239	8.21909
ENSG00000064692	7.71607	6.05017	11.7714	9.41445	14.9131	15.7554	2.61344	2.22996	4.47413	2.62814	4.00158	2.17808
ENSG00000064703	22.1045	20.0325	19.3564	23.2008	24.0811	21.4867	22.5226	20.1242	21.2718	19.7248	22.1567	21.4457
ENSG00000064726	90.9894	88.1718	66.0629	56.7842	58.842	69.4488	59.0252	62.779	67.8249	66.9486	64.791	65.2562
ENSG00000064763	44.4347	49.8845	31.5117	34.7936	27.0613	29.5437	16.1537	18.164	14.8184	17.1359	13.7057	17.1743
ENSG00000064787	0.0247082	0.19275	0.0709675	0.0223557	0.356428	0.0613417	0.0927646	0.142948	0.178667	0.0504504	0.0709654	0.111091
ENSG00000064835	0	0	0.296317	0	0	0	0	0	0	0	0	0
ENSG00000064886	0	0.105636	0	0.333877	0	0.15085	0.548922	0.540636	0.203609	0.595453	0.772347	0.210116
ENSG00000064932	3.18666	2.11639	0.0901068	1.97442	2.65212	2.38549	7.23604	9.08627	8.49126	15.2291	7.83567	8.89022
ENSG00000064933	18.2282	17.0392	15.8772	14.575	19.9308	19.0093	23.2489	22.9803	20.2703	20.5277	20.9557	22.2832
ENSG00000064961	71.4049	66.0061	54.3495	71.3139	56.2563	54.4652	77.3788	76.2355	68.2591	84.3837	65.3327	78.3519
ENSG00000064989	6.20905	6.00288	2.54317	2.01536	1.4188	1.30743	4.0646	3.37408	1.44916	1.2112	1.2984	0.916107
ENSG00000064995	30.59	35.7395	34.5747	45.0431	34.9892	39.2507	40.1834	43.4503	39.6812	38.9245	43.1186	45.4226
ENSG00000064999	24.2417	24.2033	48.3133	51.2676	36.6077	37.1886	24.2243	22.3708	22.2437	20.9818	24.0094	22.4102
ENSG00000065000	57.4659	45.0751	46.119	66.8809	42.9383	39.802	23.3824	14.0991	41.8518	23.7258	39.7492	30.8472
ENSG00000065029	27.3018	29.7829	43.1807	49.2905	39.6919	39.1258	33.2093	37.0609	27.8359	30.7613	26.6486	26.5332
ENSG00000065054	18.4244	13.8336	1.2708	2.78115	6.26699	4.12466	15.7665	15.7118	31.1478	31.9986	31.4267	30.9177
ENSG00000065057	24.4588	21.057	19.0158	29.3952	21.0964	16.3199	40.5656	37.816	36.1787	32.982	29.6555	32.5014
ENSG00000065060	13.1878	10.8477	11.4372	9.65291	12.5948	12.6037	15.4229	15.0532	16.3867	16.273	17.1786	16.0557
ENSG00000065135	17.6692	17.2809	16.9959	15.0389	16.6299	18.9636	15.2996	14.8058	14.692	14.5624	15.1509	15.5299
ENSG00000065150	295.461	271.729	266.699	259.816	371.563	354.078	442.486	439.139	429.749	399.288	467.622	445.884
ENSG00000065154	108.114	95.6947	38.8141	38.6993	42.075	43.9414	45.8127	39.9959	55.2682	54.6312	56.4577	54.3596
ENSG00000065183	27.9081	28.14	30.2319	17.6837	19.9546	25.2178	29.7953	32.7293	30.1383	26.4842	31.0994	32.3054
ENSG00000065243	36.7568	32.6554	38.0998	29.6838	41.0667	44.1502	43.8681	46.7974	43.8795	44.281	46.7433	51.4252
ENSG00000065268	70.7754	62.5634	53.9478	76.6999	70.3702	51.5228	66.3096	66.5534	73.7193	71.5228	70.7209	78.739
ENSG00000065308	60.8678	58.2117	20.5939	19.5645	19.8552	18.5078	19.6574	17.7575	36.3918	32.4877	40.622	38.1182
ENSG00000065320	21.1921	17.6552	10.4231	13.2995	15.8574	13.5237	5.13177	4.96305	9.77505	9.10058	10.6577	9.24416
ENSG00000065325	0.745799	0.296896	0	0	0.0508874	0	0.0824211	0.158436	0.195208	0.225219	0.184988	0.092728
ENSG00000065328	19.8517	19.5068	21.8227	20.8947	31.128	29.9112	39.668	38.6732	32.6517	34.9639	33.9206	37.2339
ENSG00000065357	36.9206	24.58	12.5975	15.214	14.6694	17.6346	13.6716	20.5801	21.651	21.2423	18.334	23.4921
ENSG00000065361	3.91196	3.6722	5.46411	2.17997	7.76691	4.59618	7.78782	7.99638	2.88494	3.0795	3.8561	2.713
ENSG00000065371	0	0.0933164	0.0782013	0	0	0	0.108975	0.0562117	0	0	0.192148	0
ENSG00000065413	4.95748	6.53184	7.90628	4.04034	4.86367	7.05353	2.33888	3.94624	2.15809	2.45042	3.96971	4.09778
ENSG00000065427	161.499	156.6	135.325	151.204	144.713	152.92	160.331	166.346	166.302	167.529	183.66	192.78
ENSG00000065457	69.057	69.3999	94.8489	98.3186	86.3477	79.7818	66.2843	54.5705	55.6553	54.0556	64.8849	57.9597
ENSG00000065485	43.1789	43.7777	9.33146	10.0973	12.398	13.2477	26.0587	25.754	24.6172	24.4177	20.672	25.1992
ENSG00000065491	12.385	15.2781	12	15.6407	13.7469	13.3535	15.4474	14.8341	13.166	14.8967	13.2351	13.5529
ENSG00000065518	95.524	99.4672	89.5311	98.6062	90.4589	135.029	107.558	114.893	94.6866	104.825	98.9025	113.599
ENSG00000065526	20.4315	17.4099	22.7368	23.2728	20.51	21.2832	20.9249	23.3263	20.7204	25.6754	25.2915	21.2002
ENSG00000065534	24.6336	14.3867	11.0676	7.36925	23.8666	6.27802	31.1506	28.5884	25.7481	18.8323	22.8205	33.7415
ENSG00000065548	84.4906	84.8789	76.8926	71.9027	79.2151	84.7231	72.1706	63.2041	73.5162	74.5843	76.0246	83.0358
ENSG00000065559	69.5735	65.0063	65.2687	57.6397	66.7297	74.2037	66.6154	59.0089	55.8397	54.9315	53.7083	57.6372
ENSG00000065600	43.4805	33.095	29.8549	43.4606	30.5712	27.8208	34.1687	28.9493	36.1031	31.1446	24.9259	39.9891
ENSG00000065609	11.6634	6.93361	24.7504	19.356	19.3032	16.9668	2.39419	1.30146	0.564569	2.20925	1.07665	2.32508
ENSG00000065613	27.4747	27.016	24.3409	19.5441	25.4768	27.0118	29.7245	26.5997	28.714	28.8384	28.7712	28.4218
ENSG00000065615	10.0385	5.72662	10.0641	9.37373	7.73212	8.91597	8.19232	9.91355	10.0905	9.15484	11.3017	10.765
ENSG00000065618	0.398957	1.76952	1.38144	1.03047	0.830893	0.760432	0.365313	1.21902	0.594452	0.545541	1.70933	2.42672
ENSG00000065621	1.08693	0.58734	1.93277	1.66488	0.560187	0.784708	13.5231	16.9096	5.54886	9.74287	8.42424	12.5336
ENSG00000065665	33.1132	32.4072	56.9642	48.3519	50.4291	48.7424	47.5328	44.1356	41.3885	36.346	47.1757	49.6628
ENSG00000065675	0.443658	0.611943	0.795247	0.873037	2.3417	2.13525	1.24488	1.29439	1.01489	0.973987	0.563083	0.65605
ENSG00000065717	6.63413	10.3145	1.17707	1.17084	3.81988	1.1112	0.200361	0.740442	0.123067	0.206498	0.768203	0.888724
ENSG00000065802	30.8563	27.6743	23.5527	28.1391	25.2474	21.863	22.3505	26.6062	31.3115	31.0981	28.2786	31.3906
ENSG00000065809	49.2259	55.651	84.1593	77.2763	78.9388	81.6038	55.4893	57.9245	51.9188	54.3772	50.9478	57.3606
ENSG00000065833	17.5372	10.2133	3.15986	2.668	5.10015	4.09317	11.5352	10.2314	23.0633	24.3829	24.1715	27.0998
ENSG00000065882	89.4027	123.596	106.395	118.9	105.037	112.747	113.76	90.2185	97.4747	115.173	120.549	99.3658
ENSG00000065883	41.0839	39.871	51.7747	38.9481	46.3372	47.0308	42.138	42.2353	33.8562	37.9264	43.8962	42.551
ENSG00000065911	291.104	256.124	110.588	104.536	136.402	129.425	162.482	177.569	233.659	258.558	264.055	286.297
ENSG00000065923	9.01472	7.03505	8.36492	7.0638	6.2887	7.25384	5.14444	5.04007	6.41663	8.09193	4.73263	5.28926
ENSG00000065970	15.0243	18.0811	19.3027	17.4554	19.5085	17.9063	13.1418	11.569	16.2373	15.8098	14.308	14.7195
ENSG00000065978	1125.07	1105.49	1233	1389.17	1302.33	1349.12	1418.77	1481.2	1343.07	1337.77	1356.5	1450.85
ENSG00000065989	3.1104	3.30573	2.77721	3.46311	1.74967	2.36267	3.6332	4.12773	2.14609	2.64679	2.25459	3.64613
ENSG00000066027	18.5295	18.4755	7.16384	7.31408	7.96634	7.16949	16.6641	15.7668	15.6311	15.1675	25.1151	22.7977
ENSG00000066032	7.83042	10.1687	39.3126	38.0844	25.1112	25.3984	23.1588	29.2871	8.41612	7.8057	6.44849	8.17429
ENSG00000066044	76.0253	77.0167	70.9118	72.3227	75.0094	81.3087	88.1451	83.1524	88.7915	83.5948	88.9537	86.1748
ENSG00000066056	1.42848	1.37281	5.83994	4.69096	4.60662	2.71084	1.55507	0.918755	4.72508	3.16946	2.84886	1.08181
ENSG00000066084	23.5385	22.2098	37.6078	30.8145	28.9758	29.4878	24.8061	24.3681	29.4984	30.607	32.4744	31.437
ENSG00000066117	185.626	206.679	269.749	287.959	276.577	263.281	267.29	268.477	250.987	238.711	236.189	238.924
ENSG00000066135	71.2061	75.1595	78.4234	82.5418	67.3784	65.8864	52.2412	55.3347	56.0103	54.8867	52.7048	54.3586
ENSG00000066136	104.615	122.748	121.802	157.06	140.106	117.975	115.746	111.559	105.572	101.126	110.498	106.397
ENSG00000066185	0	0.530875	1.85646	1.0774	1.48982	1.35602	1.7919	1.64741	0.516345	0.863343	0.258086	0.645478
ENSG00000066230	1.53033	1.26185	2.34604	2.74659	1.52613	1.52662	2.2255	3.10833	1.00762	2.01193	0.955422	1.74526
ENSG00000066248	5.48751	5.50993	0.696452	1.7374	1.09347	0.570712	0.981593	2.48462	0.671151	0.748973	2.63273	0.418046
ENSG00000066279	31.643	29.4159	26.34	18.9634	28.5081	32.8723	42.8658	36.7047	37.7174	37.969	40.4828	37.7105
ENSG00000066294	0.0766746	0.0531759	0.108131	0.122895	0.0493364	0	0.0354772	0.0900782	0.0669183	0.0745617	0.0364457	0
ENSG00000066322	130.232	121.48	38.2814	34.7599	42.2643	37.1787	52.7638	46.5162	135.385	113.709	111.569	122.442
ENSG00000066336	0.145638	0	0.138145	0	0.111939	0	0	0	0	0.129174	0	0
ENSG00000066379	1.45387	1.77205	1.53482	0.807134	0.77157	1.67305	2.75622	3.56643	2.33063	3.52902	2.36027	2.02332
ENSG00000066382	17.5098	23.3007	49.6687	46.674	31.8331	35.6561	8.90859	9.99312	11.6211	12.5108	12.7766	13.9438
ENSG00000066405	0.462884	0.430963	0.32209	0.123165	0.536728	0.553981	0.34831	0.293253	0.614963	0.611006	0.221039	0.254348
ENSG00000066422	14.8694	14.8745	13.9432	10.5306	10.4805	11.5406	12.8568	12.636	11.9589	13.4965	13.8388	14.0986
ENSG00000066427	14.4993	15.609	15.3859	15.4324	17.7246	25.7854	22.8219	19.1598	15.9613	15.2098	14.0138	16.5949
ENSG00000066455	42.9816	39.7904	21.7129	24.9226	20.6568	24.8277	21.2966	24.8501	24.0295	26.3348	24.5274	25.3487
ENSG00000066468	17.1273	22.5871	3.86694	3.82944	1.56031	2.4241	17.5067	20.6731	8.45646	7.87036	5.37355	5.20446
ENSG00000066557	27.7351	28.3117	39.2762	35.7098	32.078	33.6112	37.5096	35.8825	34.5425	34.0425	38.9931	37.4835
ENSG00000066583	21.2313	22.4603	29.033	26.3707	32.5434	31.8848	27.9587	26.4152	23.8721	24.204	26.3779	24.7365
ENSG00000066629	53.9941	54.8774	61.747	53.7846	69.1878	68.7971	53.1582	53.8012	51.6383	51.803	58.8878	52.7502
ENSG00000066651	25.0828	27.691	26.7677	22.5468	29.8045	30.5442	42.7844	50.4456	32.4745	37.4324	25.509	35.353
ENSG00000066654	44.9	43.8168	45.0376	38.0317	47.9149	44.0442	45.969	41.6423	37.999	38.8225	36.3884	39.3825
ENSG00000066697	59.0491	52.4239	43.911	44.2863	53.8839	51.0513	43.4003	43.5124	52.5845	52.9391	57.7117	61.2345
ENSG00000066735	10.3656	9.47439	15.6232	24.4053	25.963	23.363	16.2692	14.8195	15.4972	15.7605	10.8769	11.8014
ENSG00000066739	9.8643	9.45109	10.201	8.25363	12.4195	10.902	6.80654	6.76838	8.95032	6.82521	9.55665	9.94417
ENSG00000066777	32.1637	27.7299	33.1584	26.0128	35.7794	37.5224	31.5743	32.7836	38.7718	37.1575	41.3092	41.1497
ENSG00000066813	5.04437	4.69862	1.4408	1.69165	2.35471	1.224	1.26149	1.17533	1.75411	1.62063	1.36698	1.28329
ENSG00000066827	5.432	4.44416	3.62753	7.0741	7.03966	6.9701	5.20055	3.40429	5.74863	5.6587	6.57851	6.75598
ENSG00000066855	37.777	42.6639	47.0332	35.3664	37.4242	39.6807	54.4155	58.5766	37.4113	44.1234	44.9134	44.0931
ENSG00000066923	6.55444	10.0713	21.8773	18.3253	19.5773	14.432	9.86184	8.75341	7.78303	8.25063	7.1866	4.38339
ENSG00000066926	35.3377	36.2532	33.3145	30.6237	36.7588	39.9916	37.9169	36.9313	37.8651	44.487	43.6045	41.4824
ENSG00000066933	13.0961	12.2298	11.8541	13.6373	13.7973	9.964	10.0239	10.0558	11.0923	9.49216	11.477	12.943
ENSG00000067048	50.8054	46.037	46.7274	29.6056	44.5888	45.4922	0	0.0530879	0	0	0	0
ENSG00000067057	62.1184	48.8669	19.1078	21.106	29.629	20.8849	48.2906	48.203	179.358	185.442	154.257	161.706
ENSG00000067064	229.494	216.434	176.011	148.484	172.055	155.36	194.797	193.596	210.438	206.683	240.621	231.06
ENSG00000067066	19.4783	15.1992	2.75801	3.07055	2.27464	2.15565	2.31693	3.39382	4.44451	5.48042	4.78453	3.17579
ENSG00000067082	123.952	121.478	57.4123	58.28	30.4515	32.4475	47.987	49.8643	73.929	69.2692	58.7773	60.2762
ENSG00000067113	23.0483	24.3086	14.8972	17.7268	15.4787	12.5967	15.6151	14.1626	18.1411	19.5131	19.3134	19.1723
ENSG00000067141	98.9819	121.391	160.563	151.242	135.235	145.769	143.449	154.886	112.218	115.543	123.469	123.878
ENSG00000067167	93.3526	91.3106	52.0373	51.9417	58.2622	72.2835	70.6009	62.0098	72.8883	71.5017	74.3117	74.796
ENSG00000067177	5.46819	4.89224	4.63377	4.43739	9.72343	7.93194	12.8074	14.9125	15.1862	15.7863	16.2832	17.2965
ENSG00000067182	190.439	186.292	85.1577	100.545	81.5095	76.7054	92.294	107.94	107.264	124.42	87.2878	91.6323
ENSG00000067191	11.7559	7.47706	18.43	18.6524	14.9824	14.2118	3.97589	6.87587	4.56257	3.73269	7.77582	7.01705
ENSG00000067208	23.3933	17.6822	14.2808	9.60054	11.1074	9.44692	8.92158	10.0757	12.9538	16.2713	13.5311	11.7198
ENSG00000067221	12.3156	13.0755	13.0055	16.2882	10.5678	10.8167	6.72423	9.54189	9.26919	10.5608	10.5211	8.03507
ENSG00000067225	1877.32	1712.5	1072.29	1493.59	1348.07	1162.3	1412.79	1371.73	1993.33	1979.54	1965.56	1992.04
ENSG00000067248	27.9181	29.3839	27.8381	22.511	26.2757	28.0237	22.9762	20.7353	21.5457	22.4472	23.4636	24.5505
ENSG00000067334	42.4935	43.1068	39.3155	35.9328	44.0516	46.1368	45.0727	39.6769	41.8851	38.3196	46.7092	42.5002
ENSG00000067365	34.0385	33.8797	31.6876	37.1954	24.666	26.3222	39.163	33.2843	30.9958	36.7357	29.0982	36.7121
ENSG00000067369	91.6151	91.6949	134.005	101.94	128.24	132.719	87.6714	89.8535	71.6338	68.1407	67.9281	76.9301
ENSG00000067445	134.392	149.6	166.833	173.318	128.574	134.824	73.922	83.0732	75.3973	77.3893	68.7335	68.3778
ENSG00000067533	12.5398	11.3684	10.8985	8.8092	10.5686	13.8635	12.9333	11.6103	14.4937	12.5563	16.011	14.7889
ENSG00000067560	700.411	706.888	495.97	551.281	513.551	523.566	564.44	564.123	580.29	586.126	569.644	597.857
ENSG00000067596	69.3688	72.5118	56.053	56.455	62.3144	58.3551	60.7244	61.939	60.6511	62.1422	62.7738	64.2817
ENSG00000067601	5.45652	7.22516	8.12957	5.35898	5.8773	2.94435	7.79953	6.78905	3.42128	5.09147	7.72453	8.14198
ENSG00000067606	13.1846	17.0885	20.8248	24.2667	26.1742	25.0985	17.3942	19.0206	15.979	22.6952	12.0814	19.2347
ENSG00000067646	11.2312	10.1857	14.2427	10.8624	14.4953	13.574	0	0	0	0.234673	0	0
ENSG00000067704	95.9837	91.5956	67.9101	68.5332	68.1798	68.8601	90.4164	91.7184	84.8157	84.6289	87.0912	92.005
ENSG00000067715	38.5904	45.7133	100.102	78.5544	78.5459	76.1181	17.476	17.8447	22.2983	23.1232	22.4659	22.723
ENSG00000067798	23.046	20.8299	35.1827	28.3015	26.7917	32.7859	13.3328	7.524	15.9216	13.7229	19.9237	18.7414
ENSG00000067829	90.1935	84.2879	82.0827	104.365	83.1677	65.2264	53.5878	50.216	60.5796	59.4949	51.3015	67.9295
ENSG00000067836	38.6305	36.5421	44.34	58.9529	31.5037	31.2609	24.054	25.7064	27.8074	27.4167	25.4059	27.4133
ENSG00000067840	33.9497	38.3034	86.577	105.82	81.7773	72.1834	42.0478	47.0834	37.9549	40.914	35.752	41.7204
ENSG00000067842	0.140751	0.356508	0.172863	0.23946	0.27595	0.309834	0.0330923	0.30677	0.0323945	0.0724643	0.0216525	0.359689
ENSG00000067900	33.414	31.0751	26.206	19.5023	25.075	27.3684	28.573	26.4954	29.6564	35.5695	36.7474	35.3635
ENSG00000067955	52.3469	58.6211	37.2354	35.5008	36.6425	39.6466	71.7766	70.6384	64.808	61.7167	65.2173	66.1343
ENSG00000067992	4.91396	3.55772	5.29308	4.82823	5.05147	6.55684	8.04967	7.13512	6.70367	6.65317	7.57139	6.81483
ENSG00000068001	130.49	124.464	84.467	132.279	90.6514	97.4629	104.969	117.605	114.444	129.148	99.9378	108.354
ENSG00000068024	6.61681	6.05285	7.46066	4.70195	8.41911	5.23586	8.02489	8.38988	7.82994	6.64168	8.5699	7.63577
ENSG00000068028	34.5953	29.1309	20.1902	23.9473	18.4646	19.2417	20.1441	17.3082	25.0127	22.5269	19.812	22.6537
ENSG00000068078	12.0921	10.4345	4.1128	7.22283	3.60609	6.24623	24.3148	25.7216	22.6008	20.8627	24.2331	25.8118
ENSG00000068079	2.93268	5.85197	0.938103	0.241487	1.10554	1.2433	1.00205	2.28636	3.09075	3.36818	1.28787	1.40444
ENSG00000068097	27.4295	29.3067	38.1708	37.4311	42.264	35.6245	37.8889	34.1251	34.2609	34.296	31.889	30.2827
ENSG00000068120	25.5412	20.6778	16.0586	23.1785	21.9658	15.5443	55.6351	73.9173	53.2445	63.5494	57.4097	64.519
ENSG00000068137	19.9368	19.9713	12.3106	18.3001	12.9352	11.7219	18.7016	20.1642	16.8741	16.4513	12.6792	12.9137
ENSG00000068305	34.5994	37.9163	24.6278	16.5028	17.8026	17.394	21.7131	22.5202	21.9371	25.4848	27.508	25.964
ENSG00000068308	95.5344	93.7764	85.3352	99.6247	86.4612	77.8537	86.9007	87.3388	90.587	102.498	102.87	111.104
ENSG00000068323	58.4665	53.2653	35.2846	46.1242	45.3365	38.0113	59.2365	66.0168	93.0886	90.5546	89.6926	89.7914
ENSG00000068354	12.7434	10.8678	7.26035	9.4903	8.00453	6.91213	10.9673	6.21321	10.4422	10.728	9.32081	9.85501
ENSG00000068366	72.8446	59.9176	54.2162	45.58	49.3899	46.2624	120.377	111.601	116.243	123.519	128.159	131.015
ENSG00000068383	63.8586	54.2795	43.769	48.3208	49.9531	51.0518	38.6216	36.7064	56.5043	62.0629	59.3163	58.2036
ENSG00000068394	20.4562	23.1958	15.862	22.6413	19.5805	17.352	22.5885	19.1044	21.4161	20.4059	15.9951	20.7426
ENSG00000068400	32.2243	34.6927	50.3063	57.5461	46.0227	46.0131	32.9791	36.3705	51.7243	52.4184	33.0293	28.4495
ENSG00000068438	47.7069	42.3668	30.9682	41.7403	32.8762	33.2858	35.6097	31.4012	55.5819	49.5612	51.5163	45.4764
ENSG00000068489	130.532	120.684	105.087	94.9776	111.303	105.283	163.845	160.975	152.622	156.305	151.481	156.993
ENSG00000068615	13.6771	15.0196	28.2627	26.93	20.3746	19.5445	2.44772	2.36892	3.62879	2.18241	3.32551	2.63857
ENSG00000068650	44.7769	41.8918	52.7329	50.8002	52.5325	53.7571	69.5402	58.9092	62.1023	62.2923	68.8282	63.2137
ENSG00000068654	23.5303	22.271	20.8102	20.1876	25.2921	21.1201	23.6103	22.1625	24.9986	24.0764	31.1514	27.2427
ENSG00000068697	347.431	377.25	153.727	150.158	168.847	182.692	122.816	133.204	128.765	145.509	128.147	137.572
ENSG00000068724	18.7919	16.6965	14.9004	16.1795	17.3054	13.7534	31.7652	34.8123	33.8703	32.2613	31.5049	32.3688
ENSG00000068745	111.425	115.384	126.62	126.128	107.485	117.44	104.398	106.461	104.825	110.826	91.596	98.5533
ENSG00000068781	4.79246	2.75652	1.43032	1.70699	6.36089	4.64239	1.85708	2.42995	3.47421	2.0987	4.55178	9.94455
ENSG00000068784	19.4138	17.0907	18.3081	17.7533	20.4339	21.6495	23.1052	24.1572	17.0843	17.5026	19.1434	18.0642
ENSG00000068796	68.5981	70.8495	84.5389	67.0377	77.4406	88.2723	85.7928	82.4812	83.7165	88.6702	93.376	86.8241
ENSG00000068831	2.83231	2.7817	3.11316	2.76705	3.4924	2.7097	3.10437	1.92391	1.2978	2.72154	2.81279	3.03566
ENSG00000068878	50.9509	41.8282	40.8549	35.2205	43.0665	42.3042	48.4286	45.5404	65.6576	59.2989	77.5475	70.6708
ENSG00000068885	35.2653	39.454	35.7756	28.1038	36.6661	39.276	43.0385	42.6643	31.2293	36.07	32.3856	39.5227
ENSG00000068903	19.3867	21.4018	18.2696	18.4868	15.1805	14.5232	9.89108	12.0918	12.9488	12.9832	10.7456	11.0146
ENSG00000068912	112.974	113.442	70.4579	68.0628	62.0331	70.2245	65.4538	68.6375	66.9697	73.354	70.073	76.7407
ENSG00000068971	27.1958	26.2352	27.4378	32.5898	23.8974	17.7815	10.3304	8.83019	12.2559	13.7027	14.046	14.6121
ENSG00000068976	1.04705	1.26453	0.690605	0.603185	0.880972	0.446425	2.0696	2.3483	0.751986	1.35142	1.1921	1.58407
ENSG00000068985	0	0	0	0	0	0	0	0	0	0	0	0
ENSG00000069011	0.255448	0.331552	0	0.0599336	0	0.0771463	0	0.120887	0	0.127407	0	0
ENSG00000069018	0	0	0	0.214429	0	0	0	0	0	0	0	0
ENSG00000069020	5.16054	6.17803	5.24833	4.28916	6.45991	7.02935	7.63299	6.94405	4.85968	7.11946	5.75989	5.40907
ENSG00000069122	0.776139	2.70927	0.342	0.120857	0.3372	0.0626774	0.0233782	0.024293	0.0457556	0.025587	0	0.0853357
ENSG00000069188	23.6756	22.7245	29.4492	36.1331	30.1011	28.572	62.4417	64.9892	38.2138	38.9907	36.717	36.7083
ENSG00000069206	0	0	0.160058	0	0	0.101532	0	0	0	0	0	0
ENSG00000069248	42.5613	46.3646	45.1426	43.091	50.5946	65.5156	51.6625	60.285	41.1861	48.2367	48.7766	45.153
ENSG00000069275	360.169	375.353	280.443	251.487	305.941	332.791	382.866	365.455	296.261	293.595	300.296	300.821
ENSG00000069329	132.686	130.168	155.32	128.548	162.633	214.203	121.535	111.773	119.372	126.795	130.245	133.022
ENSG00000069345	91.5877	95.3046	91.2679	89.4906	97.3949	98.9531	93.3024	94.5556	92.3845	92.6902	97.4941	95.3697
ENSG00000069399	9.39102	10.8677	1.94365	1.73808	1.80601	2.5157	2.75496	3.70713	8.34901	15.348	6.27557	6.04048
ENSG00000069424	8.90696	7.76308	12.8429	12.1208	11.1631	12.0372	12.2308	11.9209	8.66187	7.37172	5.55594	6.22118
ENSG00000069431	3.59955	3.71134	2.64864	2.00053	1.68527	1.55332	2.76401	3.41645	0.949825	0.890669	1.15727	1.20506
ENSG00000069482	0.907314	1.69964	0.432622	0	0.589107	0.802295	1.24694	1.08514	4.70505	4.80854	3.10338	3.80999
ENSG00000069493	3.81609	3.65538	5.54441	4.11488	6.18629	4.98816	4.92929	5.79731	5.4987	3.30515	3.62203	4.10696
ENSG00000069509	16.9133	24.2191	23.7764	29.3432	25.1323	27.3596	19.6991	23.081	21.3669	23.7342	23.5436	25.4016
ENSG00000069535	3.89369	3.70975	3.00138	3.5011	1.29363	2.39592	1.4601	2.19351	0.635691	1.00735	0.779551	0.954965
ENSG00000069667	3.75791	1.54155	1.64276	2.96385	2.18718	1.49058	3.38767	2.83179	2.18321	3.75999	3.78401	3.64544
ENSG00000069696	1.7237	1.20063	0.284452	1.35236	0.602845	0.561623	14.1243	14.0318	10.1542	9.86183	2.89572e-07	11.0394
ENSG00000069702	1.92562	2.10828	0.426435	0.700373	1.59209	0.829259	4.7481	3.62316	2.67084	2.18209	3.1957	2.50061
ENSG00000069764	0.268558	0.168147	0.802603	0.334213	0.157963	0.209438	0.0802179	0.254435	0.160715	0.272705	0	0.102504
ENSG00000069812	0.0699299	0.62117	0.251595	0.51637	0.0606038	0	0.172801	0.201716	0.618377	0.072792	0.337785	0.0767423
ENSG00000069849	280.904	269.981	199.904	224.017	224.24	240.698	281.142	327.303	296.11	291.574	324.828	329.089
ENSG00000069869	42.6337	42.4161	60.8924	28.3084	39.0357	37.6441	37.0797	24.7381	53.8478	42.5635	51.6524	46.583
ENSG00000069943	11.2867	7.66202	10.3021	8.4251	8.14822	10.34	9.81676	7.50901	6.57001	9.85986	7.01864	11.9017
ENSG00000069956	94.5539	85.0065	97.8802	82.1296	87.3503	93.2876	94.8685	102.855	109.619	110.856	107.492	110.095
ENSG00000069966	32.6117	38.4375	50.7952	46.5599	43.402	45.4321	34.9446	36.4589	34.4504	32.1637	28.1337	30.0992
ENSG00000069974	18.1737	15.867	8.88438	7.48792	13.5276	10.2339	13.1432	15.3458	18.9144	17.718	15.5615	15.1685
ENSG00000069998	30.4652	33.4903	23.9924	33.7596	28.365	29.3858	42.0873	42.374	37.2751	43.5445	36.5398	38.2526
ENSG00000070010	83.2763	85.5131	64.3665	85.0366	75.2462	75.1223	58.2998	62.0288	86.3166	78.6353	79.5358	87.4485
ENSG00000070018	15.6401	11.6797	13.295	8.45371	12.4334	13.3242	17.7225	14.7197	14.253	13.0669	15.8171	11.6457
ENSG00000070019	0.272612	0.217696	0	0	0.20179	0	0.0701845	0.255345	0.255706	0	0.0381878	0.128129
ENSG00000070031	0.676448	0	0	0.323096	0	0	0	0	0.309077	0.344455	0.334753	0
ENSG00000070047	1.23935e-06	5.32995e-06	1.37536	3.9281e-05	0.711475	0	6.37385	16.4944	14.1558	20.7777	17.6011	16.4776
ENSG00000070061	45.4111	46.8111	56.1643	49.3932	51.7864	52.7501	49.1605	43.3827	43.0174	40.6521	40.738	45.3567
ENSG00000070081	91.6595	75.8958	47.417	47.0892	49.4602	55.0741	65.1648	62.1581	58.1235	61.1219	53.7337	45.0748
ENSG00000070087	701.337	731.423	651.678	616.273	793.325	832.472	800.427	839.44	690.854	747.455	724.996	766.501
ENSG00000070159	5.93676	9.7108	4.63772	2.13391	2.68282	3.21811	2.25562	3.24828	1.59099	3.20882	2.42412	1.31941
ENSG00000070182	0.164486	0.224087	1.12712	1.51391	1.40093	0.588024	0.108147	0.23868	0.0349929	0.58956	1.15065	0.141056
ENSG00000070190	0.225194	0	0.355874	0.0521652	0.0447069	0.0640668	0.0967128	0.0482807	0	0.0550088	0.343342	0.184212
ENSG00000070193	0.213194	0.265078	0.756639	1.01402	3.79167	2.5233	1.59071	0.467667	0.135335	0.0703936	0.13574	0.523409
ENSG00000070214	18.3669	19.2036	15.4438	13.057	16.4107	16.902	25.181	27.2922	19.44	25.9943	16.3604	19.4381
ENSG00000070269	21.2283	21.981	23.8432	16.54	16.8129	22.6876	27.1275	20.4761	16.8449	21.1685	16.6059	17.9086
ENSG00000070366	46.8755	44.9012	37.8172	61.7738	46.2161	36.1122	35.8841	36.6596	38.9383	37.3278	34.8519	38.1234
ENSG00000070367	92.9445	85.7794	110.236	89.5529	111.193	129.97	118.005	114.291	91.6084	89.2622	90.2345	90.0819
ENSG00000070371	10.8058	7.39659	6.10675	7.01523	5.60219	6.62134	7.1982	5.19377	9.59569	8.74084	9.16349	8.20758
ENSG00000070388	0.121803	0.564533	0.629581	0.300925	0.308182	0.874644	1.00069	0.873504	0.848551	0.446568	0.987074	0.493425
ENSG00000070404	29.9733	23.3427	8.11992	14.0279	9.82677	6.88596	10.052	9.4967	17.7646	20.9609	15.6151	16.7177
ENSG00000070413	92.6634	84.4727	73.3109	94.8396	90.7615	75.9297	85.133	78.8485	87.6691	86.0211	87.5728	89.4023
ENSG00000070423	42.2448	42.6458	32.4539	42.5187	39.6372	26.6865	44.9768	43.3875	55.9836	54.4946	54.3179	53.3849
ENSG00000070444	16.1994	12.8424	18.3254	18.9727	24.3801	12.1608	22.8604	19.934	13.5084	18.459	14.2428	17.2294
ENSG00000070476	19.3515	17.46	22.4274	24.664	24.8773	22.9618	18.5447	17.2379	19.8702	21.0569	22.1783	20.3923
ENSG00000070495	19.9738	17.8591	16.2463	16.5764	15.3182	13.2907	15.1463	13.5612	19.3046	19.213	21.5438	20.0876
ENSG00000070501	44.1749	49.6091	51.7493	76.7506	59.0545	61.9095	44.4976	45.0881	39.6678	36.7461	34.7888	38.8161
ENSG00000070526	0	0	0	0	0	0	0	0	0	0	0	0
ENSG00000070540	94.8788	92.9072	14.6071	12.8826	8.47629	10.3262	27.0529	31.2591	40.1392	35.5922	36.4094	37.6886
ENSG00000070601	1.08551	1.87947	1.90995	3.01848	0.603369	1.3224	0.267963	0.868188	0.605286	1.36215	0.807535	0.521706
ENSG00000070610	103.433	101.617	122.621	122.197	93.3692	85.8759	77.3954	70.3568	89.0875	84.3272	90.5217	87.4749
ENSG00000070614	134.491	111.966	95.0335	89.9517	104.504	86.0031	87.9162	92.9914	172.563	157.862	176.644	161.021
ENSG00000070669	133.29	111.547	61.0542	53.8118	67.0006	67.98	36.2117	34.1271	56.864	65.8918	59.0928	72.731
ENSG00000070718	26.7513	25.9437	33.7538	32.9894	32.334	33.615	35.642	32.8771	24.9245	27.7166	22.3378	27.1354
ENSG00000070729	4.10068	4.59297	19.71	14	8.83721	11.5918	0.260119	0.0978479	0.0692478	0.84595	0.758533	0.318368
ENSG00000070731	0.270908	0.71875	0.90584	0.474963	0.310164	0.472286	0.23585	0.405556	0.232376	0.587727	0.154369	0.288596
ENSG00000070748	0	0	0.837833	0.507067	0.191763	0.27821	0.105728	0	0	0	0.112068	0
ENSG00000070756	2105.35	1880.93	1363.43	1633.79	1722.41	1708.54	1812.66	1951.37	1975.31	2001.91	1980.44	1983.51
ENSG00000070759	2.07257	1.33532	0.835103	1.2119	1.23533	1.30623	2.71883	3.30562	1.40997	2.847	1.21377	1.6224
ENSG00000070761	47.5651	51.4734	56.3244	55.7173	60.1486	57.8988	62.1192	68.6235	58.3326	50.6007	50.6596	57.3967
ENSG00000070770	70.8746	72.0641	63.7159	56.1865	66.0332	69.3282	71.5396	66.6904	76.3398	79.1443	84.0888	76.3608
ENSG00000070778	25.7203	20.7131	23.6028	19.2635	21.2559	21.9339	16.6234	17.1424	20.2471	17.617	20.4104	20.2281
ENSG00000070785	32.8803	29.1928	23.8072	21.4006	23.6696	22.9064	25.4239	26.7961	25.5404	29.6286	28.3769	37.0754
ENSG00000070808	1.88367	1.08922	7.08574	6.91495	4.36803	4.0083	1.19107	1.00916	1.27187	1.6631	2.93355	1.45231
ENSG00000070814	44.8784	40.3939	47.5019	53.2711	56.0796	50.9911	80.5413	74.1547	91.975	92.0991	98.7087	87.7879
ENSG00000070831	394.007	414.523	314.102	319.207	274.428	283.484	263.169	275.872	295.186	299.79	290.563	321.62
ENSG00000070882	10.9215	11.5364	11.2122	8.69372	8.16753	9.63604	13.3317	13.8165	17.311	12.2892	14.7951	13.8525
ENSG00000070886	0.515108	0.82397	1.40649	1.49804	0.305268	0.568266	0	0.0831922	0	0.0876673	0.169135	0.194756
ENSG00000070915	0.287166	0.0329921	0.0333301	0.0674565	0.0311217	0.0430387	0	0.0331588	0.215398	0.0698552	0.233382	0.288083
ENSG00000070950	20.2322	17.8837	16.3883	16.8446	21.7672	19.5235	22.2255	21.9353	22.4822	22.4935	27.6134	28.5946
ENSG00000070961	98.5896	121.493	122.712	109.625	74.4715	94.3888	85.4506	95.4276	62.682	65.3209	57.3905	57.7185
ENSG00000070985	0	0.0786436	0.0400588	0	0.0734828	0	0	0	0.0375452	0	0	0.0933495
ENSG00000071051	101.773	111.932	84.6047	104.783	67.4626	56.4788	90.0563	84.7318	89.9656	89.1241	90.671	87.6114
ENSG00000071054	229.837	210.343	244.652	228.838	233.333	212.677	147.402	140.152	201.149	194.082	202.172	184.019
ENSG00000071073	6.15835	6.26631	10.0034	9.09176	8.13345	10.5653	7.4662	7.0665	4.61994	8.01906	3.85463	4.58587
ENSG00000071082	1298.81	1165.94	713.418	873.343	828.746	1042.38	911.362	1038.36	838.64	900.866	805.217	950.5
ENSG00000071127	417.896	363.071	206.569	267.645	247.798	209.644	221.263	231.966	446.672	405.447	400.923	398.412
ENSG00000071189	21.8757	19.4374	19.3022	13.7009	16.9705	16.3762	21.2455	16.2489	12.1714	15.0809	13.3631	16.0321
ENSG00000071203	0	0	0	0	0	0	0	0	0	0	0	0.191242
ENSG00000071205	19.5762	18.3037	1.69561	2.20884	2.11591	2.44599	5.84483	5.85481	12.4083	10.987	9.92932	12.602
ENSG00000071242	119.228	101.43	59.8955	61.3328	62.362	51.9507	27.4622	33.5774	98.6984	116.813	94.221	109.842
ENSG00000071243	26.0129	30.3213	38.8925	33.1007	29.4524	38.7387	23.3548	22.3557	22.1771	17.3962	23.4842	23.4418
ENSG00000071246	64.7203	73.5225	66.3696	81.5291	65.9251	60.1399	53.9033	55.8017	56.2847	59.8693	45.3866	50.9299
ENSG00000071282	62.5015	49.0514	13.4774	14.7704	15.4184	13.8242	21.8428	22.6439	60.5006	75.0364	53.5498	61.9082
ENSG00000071462	72.7991	73.0695	55.3497	71.5527	64.0303	54.2291	73.2787	82.6298	84.5894	81.697	84.672	81.6802
ENSG00000071537	54.4156	53.5014	31.3833	21.5214	26.4121	29.8004	30.0968	35.1473	37.7062	48.2608	49.129	35.8667
ENSG00000071539	62.8216	62.122	58.0044	54.8478	68.8229	63.3476	63.4364	58.5687	77.6258	70.8439	92.6751	80.0052
ENSG00000071553	202.711	197.474	152.348	186.344	148.822	130.058	124.672	128.049	149.045	153.61	155.316	155.243
ENSG00000071564	180.536	173.475	174.262	193.187	190.201	156.958	207.045	194.187	227.103	196.403	193.353	203.73
ENSG00000071575	117.678	126.882	232.688	228.013	147.149	150.083	65.9472	66.8298	71.3724	83.437	88.6448	80.3645
ENSG00000071626	79.5798	76.5736	62.0223	62.073	60.7467	48.043	65.3758	61.521	88.4313	86.2071	88.2309	82.8128
ENSG00000071655	106.293	98.1369	95.4362	139.556	111.95	95.9472	130.999	124.58	133.438	126.459	130.146	127.696
ENSG00000071677	0	0	0	0	0	0	0	0	0	0	0	0
ENSG00000071794	44.973	47.2601	43.7205	36.5744	44.9176	53.6708	53.2076	60.3366	51.5659	50.5716	48.7579	52.243
ENSG00000071859	91.7158	96.0557	63.3197	79.8443	74.9136	64.748	70.0175	63.7035	86.4681	93.3969	88.4841	87.0755
ENSG00000071889	24.0044	26.7975	18.9963	25.0743	18.637	16.6539	26.2116	27.8027	28.8532	26.8363	28.5292	26.5805
ENSG00000071894	101.653	104.997	107.512	137.988	118.899	118.176	132.784	132.792	135.214	120.3	112.757	113.13
ENSG00000071909	0.775088	0.982361	0.717321	0.434847	0.439436	0.533072	0.602662	0.569249	0.3206	0.481885	0.136388	0.728434
ENSG00000071967	38.1811	43.2723	7.09426	7.50252	6.76858	8.41461	22.9828	27.4075	19.8996	14.4049	13.397	16.6205
ENSG00000071991	0.353465	0.268046	0.112247	0.0645657	0.306567	0	0	0	0.727892	0	0	0
ENSG00000071994	88.8426	82.2717	76.2202	86.056	85.6654	98.0442	83.4259	82.7027	74.2206	74.6309	81.8017	89.9164
ENSG00000072041	16.3456	15.4268	15.6865	12.1885	14.5644	15.6704	24.363	23.1324	22.5118	25.9517	22.6047	23.7804
ENSG00000072042	140.06	143.798	105.194	102.743	114.857	106.138	122.776	127.784	131.376	124.201	132.483	130.251
ENSG00000072062	89.8846	87.0283	81.1637	93.0022	92.1581	84.2369	75.1298	75.6572	80.0257	73.0867	78.8674	91.5342
ENSG00000072071	67.2666	74.4818	60.8636	58.9353	51.9542	51.1095	51.6138	42.8687	47.2327	39.6554	39.6431	38.0564
ENSG00000072080	0	0	1.33667	0	0.675854	0	0	0.829659	0.821588	0	0.90877	0
ENSG00000072110	890.168	721.174	456.144	540.424	500.79	388.712	284.552	281.775	653.457	654.619	649.898	677.171
ENSG00000072121	17.458	13.3775	13.9938	13.7399	14.4055	11.2664	13.865	13.3556	16.7404	16.5884	18.3096	21.4676
ENSG00000072133	11.2749	11.2995	15.967	8.27534	16.915	22.364	15.3998	14.6665	9.46306	10.8996	11.9212	10.3842
ENSG00000072134	39.0802	40.0216	37.8962	40.415	37.2884	40.3411	33.7397	35.8971	48.7183	39.8564	37.0527	33.0906
ENSG00000072135	13.0948	12.5377	14.3652	16.1009	17.4376	12.4044	25.9668	32.2122	20.5144	25.0313	17.3723	21.6068
ENSG00000072163	25.4761	21.6254	19.8979	22.1376	22.6703	14.3069	8.71009	8.50901	17.8754	16.9707	24.3302	18.6278
ENSG00000072182	3.30493	4.48925	5.74567	7.88007	8.6589	5.40378	0.430282	0.0846936	0	0.173137	0.134219	0.273096
ENSG00000072195	19.8635	17.1679	14.353	14.5045	14.7891	13.4912	16.5318	18.6349	11.9398	19.5754	13.397	12.3554
ENSG00000072201	7.39141	6.48127	6.26612	5.6334	4.78016	7.26383	2.71483	2.76611	3.57388	2.64535	5.10205	4.27367
ENSG00000072210	49.0683	61.6996	70.4452	73.8834	94.2246	111.402	81.563	78.7707	58.9931	65.011	67.3236	69.5705
ENSG00000072274	59.7673	54.3327	48.2575	38.2265	62.5868	68.7026	111.682	119.993	112.799	117.235	130.305	143.543
ENSG00000072310	142.846	122.826	75.1629	100.907	88.7582	69.2214	86.4543	92.1996	118.299	117.119	108.598	98.9007
ENSG00000072315	0.151128	0.164198	0.450065	0.39845	0.19573	0.182356	0.0226688	0.0235553	0	0.0496197	0	0
ENSG00000072364	90.7342	84.2956	76.887	52.033	71.3975	71.3042	56.178	53.9114	73.2393	74.5371	87.7386	80.6204
ENSG00000072401	23.9805	27.4168	36.7977	29.8042	26.469	28.0451	28.4745	29.9135	24.9394	25.2244	23.7542	25.3254
ENSG00000072415	30.0922	28.438	32.7543	26.7168	33.8394	34.1125	35.2916	36.0314	39.9543	37.2695	45.6666	41.8346
ENSG00000072422	32.4239	32.5062	20.9589	21.206	22.0006	19.5535	32.5286	30.7261	27.6677	27.383	25.8617	27.1269
ENSG00000072501	82.3358	80.8958	79.8329	77.6553	110.989	90.8657	113.015	117.558	104.535	108.106	97.8849	108.095
ENSG00000072506	89.0748	99.5441	78.3494	101.616	72.9538	69.3415	83.6999	81.255	89.0833	85.0355	87.8749	83.86
ENSG00000072518	38.8447	36.6206	38.4784	45.0559	40.4613	38.1428	33.0122	34.9356	39.1605	40.7373	41.1143	40.7369
ENSG00000072571	30.5626	29.1683	30.0553	30.4063	38.494	56.9472	54.542	51.7015	44.3043	44.8871	52.0959	50.6803
ENSG00000072609	35.236	29.739	30.0904	31.7708	28.1287	31.647	26.6079	26.7075	30.3483	28.4362	29.2647	27.9151
ENSG00000072657	2.3073	1.34635	2.15958	3.01172	3.10389	2.80688	0.70549	1.22123	1.14334	1.17873	0.407191	0.9886
ENSG00000072682	83.6247	78.1841	5.09463	8.10767	7.59499	11.0206	12.7825	16.6878	26.7629	31.61	24.7549	25.27
ENSG00000072694	0	0.206886	0.139567	0	0.127776	0.443572	0.200516	0.139083	0.0655026	0	0.211959	0.162812
ENSG00000072736	41.8015	38.7697	32.5743	32.1176	38.1928	37.2241	47.6356	45.1507	44.1117	44.7068	50.1084	40.9632
ENSG00000072756	27.7227	25.6753	18.943	17.1	19.0183	20.7267	24.4606	19.7855	31.6728	23.1514	23.6261	19.4363
ENSG00000072778	183.66	191.537	172.921	212.359	155.06	134.936	151.183	143.592	139.273	131.829	120.587	136.669
ENSG00000072786	26.6824	27.7191	16.6671	17.2157	19.1272	16.4669	10.2602	9.98079	17.9062	20.1078	17.4042	15.9838
ENSG00000072803	87.7449	92.7316	109.733	100.397	111.758	121.584	80.6148	88.0941	89.9828	85.942	84.8947	85.4028
ENSG00000072818	3.47203	6.42598	6.02412	3.88169	1.53373	5.27527	3.08781	3.44073	1.54536	1.26321	3.55978	3.79411
ENSG00000072832	157.922	172.877	385.111	468.586	381.586	336.842	141.403	139.322	142.941	143.438	141.416	140.234
ENSG00000072840	13.2795	12.3647	7.496	9.69839	10.0494	9.51199	7.62417	6.9699	14.8398	11.0493	12.2883	9.27365
ENSG00000072849	50.1965	56.594	38.8748	33.2478	42.7694	43.6611	37.2834	32.2655	43.3622	42.315	44.0846	44.7537
ENSG00000072858	0.654583	0.830217	1.72719	0.795518	2.52199	0.994701	0.115311	0.296061	0.0799248	1.51524	0.149193	0
ENSG00000072864	16.054	13.8847	11.326	13.2008	18.8862	15.9997	23.8962	21.3124	21.9105	23.2102	14.8941	20.1275
ENSG00000072952	9.45034	7.59255	2.71561	3.53455	4.17961	4.5451	4.89489	6.71262	3.83597	3.893	1.89527	2.13287
ENSG00000072954	2.05835	2.98194	2.32503	1.32663	2.55684	2.52438	2.75178	5.23196	6.17254	4.82059	3.95482	4.23763
ENSG00000072958	80.3281	79.2184	74.6089	100.417	84.3532	87.9914	74.489	80.5545	84.7606	83.4905	72.8867	81.4199
ENSG00000073008	64.9044	57.3906	24.082	24.2624	27.1095	22.7146	21.6315	23.5747	49.2885	49.8828	46.0137	53.2876
ENSG00000073050	62.3579	59.9432	70.017	89.5717	86.8642	76.2179	72.6564	77.8902	67.7283	60.1431	60.1875	68.4716
ENSG00000073060	48.8618	48.4563	21.0188	26.4102	28.1515	24.1524	55.4059	54.5308	69.2033	65.736	60.941	65.6821
ENSG00000073067	0.512501	0.355967	0.921297	0.864948	0.644771	0.688025	0.182492	0	0.261068	0.0666845	0.462151	0.430707
ENSG00000073111	69.3773	79.2794	99.1647	122.655	146.557	142.666	200.703	194.171	150.571	140.976	155.127	159.427
ENSG00000073146	0.23669	0.431691	0	0.216487	0.369433	0.486297	0	0.0746005	0.10484	0.115122	0.567575	0
ENSG00000073150	1.94	1.29803	1.44586	1.57653	2.10522	2.34904	2.19844	2.56579	3.49729	2.83901	2.3934	2.0209
ENSG00000073169	15.436	15.0657	10.6269	16.6764	13.0624	13.2195	17.4121	20.8149	20.666	20.4219	17.3645	17.943
ENSG00000073282	0.400078	0.36579	0	0.125876	0	0.0926781	0	0	0	0	0.030167	0.0348212
ENSG00000073331	2.64326	2.74239	2.16263	2.11785	2.2371	1.57624	2.11792	1.26301	1.14597	1.79593	1.54691	2.28702
ENSG00000073350	3.20698	5.32728	5.16709	5.94482	9.74013	7.97978	10.6449	8.36693	11.2714	13.1609	12.7339	11.3914
ENSG00000073417	18.7279	14.8931	5.92098	5.58499	8.33196	4.70116	8.26437	6.13733	10.1649	9.17575	6.09036	6.31383
ENSG00000073464	11.734	12.4816	14.8686	14.528	13.6889	13.8506	7.80959	8.40131	6.49195	7.44399	6.33232	7.67128
ENSG00000073536	22.5553	20.7475	15.3697	24.4371	21.0245	18.046	28.5969	24.9564	33.2909	30.156	32.8298	31.7519
ENSG00000073578	93.258	80.6283	84.4437	115.884	99.879	95.279	127	128.923	130.662	132.943	128.501	138.217
ENSG00000073584	207.113	240.336	299.902	304.938	281.049	281.784	252.044	240.535	193.279	207.016	189.021	189.17
ENSG00000073598	0.18853	0.288905	0.316454	0.237241	0.451376	0.377441	0.393394	0.134198	0.157343	0	0.663732	0.169015
ENSG00000073605	4.79796	5.81659	6.27484	5.79798	7.03457	7.81305	4.75711	5.04275	2.14403	2.91682	3.94713	2.33208
ENSG00000073614	44.4497	48.9774	32.5171	33.3463	34.9729	41.9464	29.2539	31.2385	32.4046	38.6079	44.0196	39.8595
ENSG00000073670	1.56121	2.09342	2.13818	2.07317	1.5967	2.23627	5.46291	6.1109	2.0369	4.43633	1.84423	1.41082
ENSG00000073711	22.4458	22.5276	33.8709	24.6935	27.551	30.0923	19.9115	19.63	16.4277	17.4464	15.4756	17.4787
ENSG00000073712	189.743	178.285	101.584	97.972	112.11	109.308	68.3806	62.5457	111.098	107.431	111.93	110.919
ENSG00000073734	0.0540737	0	0.135451	0.153472	0	0.0443821	0	0.0507367	0	0	0	0
ENSG00000073737	0	0	0.10036	0.156793	0.144302	0.0640335	0.144114	0.14986	0.14942	0.167212	0.214649	0
ENSG00000073754	0	0	0	0	0	0	0	0	0	0	0	0
ENSG00000073756	1.40961	1.40306	0.388795	0.263617	0.0812132	0	0.373289	0.354323	0.0358739	0.160498	0.0900642	0.0445979
ENSG00000073792	77.8974	82.2297	84.8712	77.15	85.9004	84.392	105.733	105.213	115.641	105.533	118.22	114.209
ENSG00000073803	23.842	22.7194	33.418	30.0001	29.2644	29.4078	0.642846	0.236042	0.330673	0.713494	1.07553	1.86156
ENSG00000073849	20.1993	23.4582	41.4254	48.5191	26.9096	32.8683	33.5039	42.0634	21.8636	23.2539	13.6358	20.8712
ENSG00000073861	0	0	0	0	0	0	0	0	0	0	0.264334	0
ENSG00000073905	0.231197	0	0	0.216524	0.198238	0.266543	0	0	0	0.228304	0	0
ENSG00000073910	4.65948	7.20676	5.9282	4.31378	3.79415	5.40244	0.254267	0	0.668116	0.404988	0.374532	0.913424
ENSG00000073921	264.562	244.635	188.588	145.494	169.308	165.061	146.315	131.085	201.188	183.436	206.739	206.569
ENSG00000073969	32.2667	33.2526	26.6897	26.0991	27.5214	26.7256	22.4968	21.9744	19.6569	20.2525	20.9363	20.9817
ENSG00000074047	27.4262	22.3546	37.9491	36.9206	41.3632	38.2331	34.901	22.0437	28.9173	28.1359	25.6978	29.5426
ENSG00000074054	48.4136	43.2727	62.4095	51.7858	59.5844	58.1319	47.4999	44.8361	43.5931	43.4599	57.5598	46.1774
ENSG00000074071	53.3401	47.976	41.0686	59.561	62.8489	45.2352	66.912	64.1282	81.6604	69.3002	81.4715	71.9762
ENSG00000074181	203.398	174.47	88.9914	106.512	122.209	104.113	116.81	118.61	163.307	172.535	153.099	146.343
ENSG00000074201	163.552	174.539	190.041	197.75	198.572	222.834	259.651	258.037	179.976	187.478	185.35	199.456
ENSG00000074211	6.34741	7.79347	21.1382	26.4329	14.1265	12.0038	0.349211	0.333634	0.655103	0.478912	0.138585	0.239901
ENSG00000074219	126.791	117.976	113.402	145.43	124.596	100.944	145.101	144.491	145.31	136.957	134.023	132.768
ENSG00000074266	30.2822	30.8969	38.0973	29.3996	38.1989	36.8592	46.7553	38.9529	33.8118	30.3747	35.8887	33.9329
ENSG00000074276	3.36193	3.56808	14.6409	10.25	10.2322	7.45035	3.33767	1.67217	4.75228	5.47698	5.28814	6.27926
ENSG00000074317	0	1.44136	0.387949	0.51179	0.333857	0.487415	0	1.11388	1.05022	1.17206	0	0.436226
ENSG00000074319	129.061	138.839	122.614	122.994	98.7973	101.667	102.232	97.1022	108.436	114.923	119.091	116.181
ENSG00000074356	45.0861	44.3153	65.0099	38.0438	49.2385	49.9647	44.2273	40.4895	33.8844	31.2409	33.7806	35.1374
ENSG00000074370	2.40942	1.57325	1.12754	1.35175	2.1329	0.858239	1.7645	1.43057	2.27938	2.39948	1.78976	1.77438
ENSG00000074410	65.1513	71.1076	54.7	53.9722	42.287	50.3656	22.0732	26.4685	19.3075	21.0066	14.5098	18.1414
ENSG00000074416	18.9562	14.0111	1.83581	2.01595	2.90629	1.70447	0.954787	2.13599	2.94151	2.22352	1.30824	2.7215
ENSG00000074527	35.7949	28.5606	16.8804	15.7183	21.9619	18.4942	9.18039	13.3446	22.8267	19.9371	22.3081	24.8429
ENSG00000074582	41.1395	33.2425	37.1201	51.5309	42.1402	44.4604	45.5583	42.1008	45.9681	40.5327	45.9335	42.3957
ENSG00000074590	72.6705	46.0208	23.4003	21.7934	43.2863	39.9877	90.5176	90.7108	102.914	107.14	104.329	106.103
ENSG00000074603	44.56	33.4764	33.0231	23.3821	23.537	28.9148	29.773	25.069	34.1759	35.4924	36.4035	36.785
ENSG00000074621	4.14508	5.70164	2.54864	2.81412	2.53404	4.27971	5.15456	5.7612	5.63019	4.03718	4.45547	4.01851
ENSG00000074657	133.944	134.766	185.176	140.407	162.789	164.641	152.389	148.907	159.062	162.881	164.236	148.291
ENSG00000074660	0.584103	1.20733	0.481394	0.529243	0.53389	0.491925	0.673903	0.409987	0.45873	0.575904	0.386549	0.298252
ENSG00000074695	118.679	101.51	48.3099	36.5186	50.0133	42.6304	86.6131	89.0956	85.5115	84.6595	76.7194	89.7859
ENSG00000074696	252.416	257.407	281.911	275.907	292.921	320.946	308.74	332.974	279.031	289.034	285.637	292.552
ENSG00000074706	1.22808	0.430983	1.56818	0.646549	2.98221	1.47304	0.630954	0.489438	1.11683	1.08792	0.960858	0.287592
ENSG00000074755	17.0954	12.5122	17.5127	12.1392	12.3118	13.9965	10.1298	8.61261	13.4489	10.7833	13.4803	10.3273
ENSG00000074771	0	0.0716882	0	0	0	0	0	0	0.13622	0.304765	0.293889	0.42322
ENSG00000074800	1306.53	1197.13	593.029	826.101	908.955	703.877	1412.71	1397.57	1780.16	1753.14	1803.85	1828.39
ENSG00000074803	0.656655	0.326045	0.575295	0.817192	0.227259	0.189898	0.856923	0.415999	0.0149018	0.0332059	0.0319915	0.0690322
ENSG00000074842	166.227	147.608	57.6065	81.054	65.8736	59.0589	82.3667	88.3771	140.771	129.16	137.715	146.879
ENSG00000074855	14.7867	17.8082	29.7944	28.5659	24.1452	21.9027	14.3591	14.7203	19.6303	19.6377	16.9736	18.4121
ENSG00000074935	13.9622	18.313	29.2298	12.5218	19.0963	18.808	16.4938	17.6771	12.4408	10.7522	8.81702	12.8565
ENSG00000074964	23.6974	22.2648	38.8862	47.4299	37.4526	38.0207	20.4783	20.044	20.5154	19.9684	16.3036	19.2917
ENSG00000074966	0.801617	0.536381	1.40018	0.840548	0.232135	0.166705	0.895261	0.377806	0.416727	0.609622	0.149265	0.328324
ENSG00000075035	8.91029	10.5098	4.34076	3.46243	1.64224	2.14984	2.42079	3.10889	0	0.168027	0.396371	0.412885
ENSG00000075043	26.3836	13.6739	68.7833	76.5153	56.8442	52.9666	57.1082	55.1945	23.8069	30.8274	41.1836	28.0149
ENSG00000075073	0.367402	0.703493	0.520743	0.257621	0.323143	0.491765	0.166308	0.173116	0.280601	0.456083	0.268752	0.506578
ENSG00000075089	17.3373	14.36	18.5828	17.5471	14.7541	20.0397	19.3689	19.0739	19.5315	21.0601	17.7578	22.0081
ENSG00000075131	21.0139	15.2941	16.2033	17.831	21.9719	23.8583	27.7848	23.7361	18.4325	22.81	20.254	23.6706
ENSG00000075142	163.365	159.282	154.131	170.321	156.483	214.295	110.227	123.64	126.635	146.963	129.44	142.252
ENSG00000075151	108.258	95.3645	132.804	91.7493	115.553	124.425	97.5292	111.476	116.554	109.111	99.5367	111.404
ENSG00000075188	22.5336	23.7747	17.9594	18.2916	21.8885	27.4843	31.9836	31.0597	28.9529	32.2342	27.3793	27.2102
ENSG00000075213	57.4262	72.5183	14.7356	12.9765	10.6671	10.4813	58.8025	56.005	33.1218	30.8445	20.1837	22.1924
ENSG00000075218	37.2524	40.4941	39.5326	45.1691	51.0458	48.5097	58.496	52.4102	53.9635	57.7458	57.7435	59.774
ENSG00000075223	307.883	247.938	28.0752	20.5999	11.5497	14.326	52.0748	52.3656	52.2553	60.9798	52.2777	49.5232
ENSG00000075234	24.0921	20.2621	21.8672	26.3064	23.5719	25.2923	45.3202	46.0911	44.5029	43.6892	43.6013	44.9522
ENSG00000075239	55.7063	56.958	53.7738	52.7592	54.7473	59.8924	65.931	67.4515	67.2332	65.7477	76.5856	67.9126
ENSG00000075240	38.9656	41.9426	14.2109	12.3828	21.583	17.4881	13.3307	17.8421	14.77	13.3219	11.8255	10.9691
ENSG00000075275	28.1496	18.1782	14.0899	13.0674	22.1284	22.5511	24.694	22.9768	37.6973	39.2366	35.6948	31.451
ENSG00000075290	1.33311	1.65768	2.65593	3.31945	1.5997	1.42163	67.2784	74.6659	0.656058	1.76134	0.495351	0.489206
ENSG00000075292	46.7215	47.8525	73.3989	57.9022	64.9084	68.4843	61.6324	52.9595	49.1625	43.0678	47.4688	50.5639
ENSG00000075303	14.7812	13.6207	19.8618	13.9119	19.6099	20.079	23.3258	23.8778	17.038	22.8815	17.9103	21.3919
ENSG00000075336	68.6823	61.2826	44.0168	53.3873	57.4525	57.6058	52.8281	57.7909	66.2544	56.0597	65.312	70.3068
ENSG00000075340	24.4714	19.0728	56.7305	59.9311	57.3844	55.5324	54.2048	61.5104	36.4552	41.797	31.4048	33.296
ENSG00000075388	0	0	0.0440492	0	0	0	0	0	0	0	0	0
ENSG00000075391	30.2433	29.5635	34.2078	24.9792	29.2506	27.627	15.8973	14.7083	27.6646	26.3266	25.4431	25.1844
ENSG00000075399	19.2542	19.6939	25.2942	31.4974	18.2779	19.1349	14.9717	10.7984	15.1008	15.2182	10.3322	14.6761
ENSG00000075407	14.4356	14.9294	15.0992	14.9329	8.70841	11.1928	9.60076	10.4156	4.15592	7.37496	16.6337	15.0298
ENSG00000075413	102.237	105.978	113.974	113.793	107.05	101.538	101.576	100.673	92.2655	95.9758	96.7313	96.7891
ENSG00000075415	1186.24	1183.96	928.196	1049.01	1078.62	1059.44	1125.42	1210.34	1204.11	1214.53	1242.33	1311.26
ENSG00000075420	98.0365	83.9117	39.9116	31.707	33.737	34.209	33.613	36.9254	62.3196	62.0702	65.8246	68.1756
ENSG00000075426	74.2342	63.63	17.5837	19.8265	20.2396	18.4497	25.7032	22.7409	61.8191	71.7913	58.0268	65.2711
ENSG00000075429	1.16157	1.66125	0.240686	1.07163	0.32951	0	0.230745	0	0.226499	0	0	0
ENSG00000075461	71.7798	73.9513	161.999	184.195	129.34	114.985	80.3972	77.5211	117.155	114.169	113.513	105.252
ENSG00000075539	36.2989	27.0292	59.7418	41.7436	48.1057	55.4238	55.0146	45.556	53.3753	46.8419	59.2566	52.0437
ENSG00000075568	43.5838	49.3639	46.4205	39.0069	38.1732	51.7548	38.5376	29.6141	29.3046	27.8058	32.5006	29.1467
ENSG00000075618	325.851	290.794	272.987	408.686	296.054	262.069	320.079	306.768	489.349	467.3	449.956	442.975
ENSG00000075624	1959.83	1371.69	1355.69	1660.62	1986.9	1327.16	1721.09	1895.92	3497.44	3067.08	2464.28	2865.96
ENSG00000075643	1.2935	0.979924	1.661	1.53801	2.00494	2.20419	5.01035	5.17236	2.25239	2.81306	1.69888	1.87287
ENSG00000075651	6.14995	7.80798	2.51177	1.51101	2.01173	1.42116	4.32788	3.38804	4.38941	3.67757	4.40255	5.883
ENSG00000075673	0.0401765	0.0374317	0.131677	0.0374252	0	0.0843185	0.126035	0.0752739	0.0925282	0.0396462	0	0
ENSG00000075702	17.3765	16.8729	17.0389	19.6436	24.7382	19.9147	29.5611	25.993	29.7935	28.5519	30.9421	26.8514
ENSG00000075711	103.531	93.8617	72.604	60.2319	84.0177	90.9897	67.032	67.3252	79.1422	80.1328	98.603	87.2052
ENSG00000075785	229.389	213.116	175.382	181.646	148.664	129.51	159.173	169.817	202.362	224.325	217.485	191.552
ENSG00000075790	12.275	13.5957	11.7265	8.33141	10.1104	9.98272	7.70736	9.6243	9.17497	8.4924	9.26949	11.7938
ENSG00000075826	5.92363	7.82346	16.6452	10.1585	11.897	9.88947	12.0989	13.4728	4.07066	5.165	3.9654	3.69246
ENSG00000075856	65.4084	64.0346	92.3811	67.7519	83.1475	71.5753	78.6959	77.1731	69.8582	63.5214	68.7288	68.2995
ENSG00000075884	1.09513	2.31342	4.63246	4.76814	2.58651	4.84987	3.28276	7.36765	0.504827	0.371737	0.284716	0.687964
ENSG00000075886	0.955841	0.546293	1.10794	0.927022	0.181516	0.818888	0.442512	0.00273909	0	0.104448	0.201609	0.115991
ENSG00000075891	0.759905	1.32525	0	0.0850448	0.252446	0	0.39995	0.560617	0.388183	0.295341	0.286287	0.0806938
ENSG00000075914	44.1473	38.8956	39.5112	42.5756	44.4018	45.1081	63.4226	60.7785	50.1367	58.2171	58.6134	52.7455
ENSG00000075945	70.7821	78.3289	68.4922	68.3073	47.8019	47.8264	22.4748	23.2966	29.5392	34.2159	29.6671	26.1942
ENSG00000075975	56.3412	53.9927	44.1291	46.2319	48.3084	46.1231	43.9037	42.4868	49.8435	48.3396	44.2325	48.9053
ENSG00000076003	85.7602	88.314	95.4713	101.321	146.703	163.213	166.577	167.934	116.345	115.16	124.833	135.556
ENSG00000076043	51.818	116.469	27.7563	55.5125	44.6566	29.4526	21.1622	32.2146	84.0904	35.2924	117.605	66.0728
ENSG00000076053	28.5998	26.2512	25.7473	22.9667	22.7977	27.7122	35.2222	29.9927	41.6607	42.5118	47.3903	39.6939
ENSG00000076067	40.4698	39.3605	21.2852	20.5722	18.1671	14.5547	15.9965	17.3546	37.1272	28.9131	38.7723	39.6199
ENSG00000076108	64.6739	47.3924	81.5186	67.8581	80.6572	65.8231	65.1731	74.3349	80.4693	80.3636	86.2583	92.2729
ENSG00000076201	37.6231	36.9079	38.3326	42.2429	34.204	31.9874	32.5674	34.9732	37.6916	39.4721	37.7811	36.3336
ENSG00000076242	51.3516	51.145	60.8414	61.0418	66.11	75.5304	84.6996	78.4873	78.3945	69.3719	73.3038	77.3312
ENSG00000076248	49.3768	51.3648	64.6259	79.4667	90.3853	82.7914	112.086	120.48	81.0002	78.9021	80.0671	82.0831
ENSG00000076258	1.03545	1.60921	1.43474	0.789247	1.51326	2.07161	2.38997	4.46287	2.81609	2.77545	4.33129	2.50033
ENSG00000076321	29.4006	32.6068	20.7969	18.1794	18.6993	19.8765	22.5151	23.046	28.4294	26.1609	54.6091	58.199
ENSG00000076344	3.66495	3.8644	6.51452	8.14245	4.64404	4.77149	2.55678	4.62847	1.16545	0.927755	1.38696	0.843396
ENSG00000076351	12.2738	20.877	12.9516	25.2016	24.6872	19.6564	21.0728	14.024	17.0893	16.9666	15.2908	21.0567
ENSG00000076356	7.74658	6.87657	5.37508	5.79077	4.02209	3.85142	6.15005	6.75222	5.73954	4.92951	5.55827	4.29789
ENSG00000076382	64.6674	76.1539	77.8025	74.6885	87.3918	92.4003	104.432	95.2153	97.908	87.2406	93.09	91.1635
ENSG00000076513	37.2305	39.1862	41.1641	39.202	37.6219	43.7773	31.9589	23.2765	27.8129	27.4065	31.0218	30.7849
ENSG00000076554	4.81203	3.22523	1.83186	1.49386	5.43794	5.53368	5.94882	6.86787	6.04754	9.96226	6.8869	9.67686
ENSG00000076555	10.5137	7.32211	11.5223	8.67642	9.842	9.3733	10.3627	9.78803	9.96159	9.7614	10.8413	5.68813
ENSG00000076604	176.818	179.881	259.461	326.264	191.463	176.93	139.9	142.563	181.575	156.285	178.527	175.332
ENSG00000076641	19.6388	15.3451	9.88117	4.96466	6.7303	8.3011	4.96291	4.68525	3.61774	7.17625	3.36265	4.1848
ENSG00000076650	5.50119	5.21688	6.55983	7.19913	9.79609	9.43685	10.4928	8.41993	6.54433	6.28285	7.52199	7.41042
ENSG00000076662	2.93558	6.20826	1.75879	1.23233	3.1528	1.92411	2.37402	2.91918	5.23743	2.34011	3.47367	3.67031
ENSG00000076685	121.109	118.067	163.28	140.16	154.023	154.873	109.495	110.189	151.272	143.75	181.91	177.556
ENSG00000076706	143.229	119.423	34.2819	41.1172	28.5341	22.2879	26.7106	27.7038	65.8541	61.3014	69.6103	61.4621
ENSG00000076716	181.311	148.841	47.5389	49.3985	122.943	113.285	296.112	312.391	703.529	661.492	827.149	794.698
ENSG00000076770	3.30961	4.64424	6.35287	6.26484	7.92862	8.30053	16.235	11.5705	11.9176	9.9471	9.13197	7.05262
ENSG00000076826	7.982	8.23858	22.3499	25.094	18.9958	19.0968	10.1357	8.67698	8.2522	8.35922	6.11695	6.7008
ENSG00000076864	2.69252	5.14365	5.68958	6.70484	5.99654	3.68706	3.95331	6.97619	3.31913	2.23771	3.16952	3.70553
ENSG00000076924	36.0667	35.9621	35.9269	49.435	38.0203	42.3692	43.5527	52.5364	44.8061	45.3406	40.2114	41.8794
ENSG00000076928	35.8304	40.2721	28.4345	30.4241	25.1889	20.2478	24.6496	24.5779	29.6539	29.1836	25.9364	27.6478
ENSG00000076944	8.2625	7.58106	5.59422	6.66369	4.90212	3.43564	26.1265	33.0484	25.4132	33.6271	15.3643	19.1707
ENSG00000076984	21.6076	21.1874	26.7644	25.1966	23.27	22.4065	21.9916	25.9917	19.3915	23.3688	16.7055	16.9615
ENSG00000077009	3.80454	3.41397	5.73266	8.51237	9.34488	8.25475	15.1481	13.0276	20.8384	15.0369	17.6527	19.4627
ENSG00000077044	15.0942	14.2909	15.4392	14.9104	16.6184	11.4512	15.4755	12.7954	13.9381	13.8071	11.928	13.7026
ENSG00000077063	1.5266	2.65548	8.98791	8.70477	6.2174	11.6882	2.506	2.70655	1.23206	2.85611	1.52975	1.47216
ENSG00000077080	5.8138	9.84035	34.1328	49.8015	20.1755	22.2568	0.984786	1.01131	0.939909	0.668614	0.887434	0.762172
ENSG00000077092	6.69107	8.79933	1.83701	1.31165	1.14678	1.06905	3.921	1.9861	5.13862	6.39933	3.94412	4.21108
ENSG00000077097	148.997	155.92	235.6	175.204	212.492	236.354	177.158	168.957	140.341	139.909	148.869	140.258
ENSG00000077147	207.526	187.994	146.298	98.3966	136.678	196.948	129.447	122.042	135.387	135.153	134.285	141.122
ENSG00000077150	18.2455	21.957	10.8005	14.0136	14.7575	12.5046	13.724	16.5428	20.379	23.9755	20.2552	22.8749
ENSG00000077152	1.99113	1.52915	2.57385	2.76665	0.926376	3.03572	3.38604	2.90639	5.55428	1.9412	3.99036	3.60587
ENSG00000077157	19.0044	13.8937	6.50874	4.443	5.57764	9.02271	7.51818	5.3041	4.25938	3.72934	4.74487	5.69009
ENSG00000077232	149.387	136.788	87.0355	64.4862	81.8345	83.3702	91.7165	85.6499	109.225	95.2719	110.25	101.376
ENSG00000077235	55.8662	62.8561	68.0496	94.9736	73.3775	62.5147	77.983	74.5951	91.4388	79.4021	72.5088	73.8366
ENSG00000077238	35.0712	40.9753	2.98424	7.43036	5.39419	3.8831	10.3065	10.9182	17.1803	20.1697	15.2635	19.9743
ENSG00000077254	63.6098	60.2247	80.3063	68.9572	73.8066	75.2926	61.2893	57.6393	46.4479	49.1629	50.3897	49.8776
ENSG00000077264	29.3878	28.0416	47.8623	43.4415	49.4916	49.3583	26.6572	32.1273	33.945	31.2952	26.0391	35.003
ENSG00000077274	2.69617	2.86539	9.5992	11.853	16.5903	14.8642	17.125	16.3816	16.841	19.0444	16.5435	17.2388
ENSG00000077279	36.2933	34.927	135.987	89.6849	101.962	96.3018	27.4176	26.6148	24.0009	24.6066	26.5676	24.7216
ENSG00000077312	130.489	130.507	133.045	176.277	172.17	175.835	223.792	244.978	205.272	214.817	184.41	205.395
ENSG00000077327	0.574184	0.424956	1.16675	1.08726	1.19457	1.02395	2.84728	3.34028	0.979487	0.773401	1.09553	0.98219
ENSG00000077348	17.3204	13.8316	7.47454	16.0624	13.134	12.0459	22.8597	17.7912	24.5707	20.9246	23.1947	24.8239
ENSG00000077380	280.947	324.504	351.115	384.62	266.476	290.458	267.013	273.813	241.742	255.344	237.441	245.162
ENSG00000077420	0.110285	0	0	0	0	0	0.0995189	0	0.0957195	0	0.103363	0.118921
ENSG00000077454	28.8893	25.1468	34.8294	35.3001	24.8142	23.2848	24.5736	21.3607	31.5098	28.8752	24.8327	25.2406
ENSG00000077458	18.2813	14.549	24.9825	15.7947	20.5375	22.4563	20.5171	19.6343	17.1226	16.8439	17.9943	23.2561
ENSG00000077463	32.8671	25.025	28.5987	43.878	30.1986	30.2865	29.9605	29.9595	28.8539	38.8763	34.3213	28.3455
ENSG00000077498	0.806237	1.05852	0.866111	0.424625	1.05969	0.149017	0	0.107105	0	0.122728	0.118297	0
ENSG00000077514	36.1613	37.0917	41.7758	33.4852	64.4547	66.3652	65.3484	60.8986	52.9189	44.3215	50.7853	47.2682
ENSG00000077522	0.789784	0.0567235	2.92465	0.255118	0.568322	1.09908	0.867855	0.488827	1.19673	0.137704	0.37019	0.161632
ENSG00000077549	464.159	475.876	387.322	427.707	386.627	398.248	390.916	430.796	477.794	504.365	453.086	489.275
ENSG00000077585	18.6941	17.1112	12.4421	12.1317	11.4577	12.9746	11.7465	13.067	7.66775	9.91904	9.57241	8.54052
ENSG00000077616	5.64111	7.84146	9.46142	6.90475	10.3646	12.6586	6.83137	7.60572	5.43719	5.50417	6.19217	5.53685
ENSG00000077684	40.9213	34.0945	31.3973	31.0777	30.1175	30.5591	41.8906	40.2416	49.9119	52.0791	58.6933	52.7334
ENSG00000077713	16.4361	13.1985	8.35315	8.04005	7.74203	7.25524	11.728	11.3302	14.2585	13.576	16.2598	16.9768
ENSG00000077721	135.555	135.432	101.837	103.265	103.555	105.052	94.95	89.8465	97.4359	100.342	95.2535	108.841
ENSG00000077782	174.538	187.223	295.171	292.069	308.664	296.566	220.025	225.795	252.881	256.878	249.329	248.497
ENSG00000077800	0.0816729	0.0761851	0.0771175	0.238518	0.209714	0.780446	0.240712	0.315279	0.690036	0	0.260097	0.0899886
ENSG00000077935	0	0.099147	0.267108	0.0330368	0.0713271	0.0994691	0.0372189	0.166084	0.0728781	0.0349888	0.0392613	0
ENSG00000077942	656.331	670.53	411.569	619.166	616.785	654.615	516.728	546.939	566.237	610.89	479.357	545.587
ENSG00000077943	17.6918	21.569	0.63842	0.489994	0.243744	0.340108	0.50698	0.862572	0.0385	0.0426767	0	0
ENSG00000077984	0.192546	0	0	0.362569	0.166618	0	0.175882	0	0	0	0.18732	0
ENSG00000078018	119.245	128.072	441.881	343.363	328.302	307.147	279.678	272.169	154.736	154.916	155.639	143.293
ENSG00000078043	32.1123	33.2929	29.9277	27.7446	29.601	30.106	27.1861	32.469	30.5081	27.102	25.103	28.0776
ENSG00000078053	42.1149	50.8657	72.3547	78.7165	68.6665	73.0683	60.0065	64.2804	31.1154	35.8983	28.2446	29.532
ENSG00000078061	46.724	47.3147	45.1089	30.817	35.6234	36.826	44.3058	40.2082	49.5793	46.1057	44.7505	46.5245
ENSG00000078070	21.1056	22.0456	24.4537	24.1983	28.7772	28.8407	24.8103	29.0298	16.801	17.4917	17.0309	22.8027
ENSG00000078081	0.402204	0.526312	0.463307	0.528368	0.610511	0.538578	1.02097	0.798048	0.80461	1.01468	1.21902	0.83372
ENSG00000078098	20.3925	31.3665	0.22932	0.482007	0.440527	0.144475	0.257598	0.99774	0	0.587923	0	0.0657611
ENSG00000078114	35.9558	33.047	54.365	43.6966	73.6615	77.6202	158.709	162.409	166.717	160.652	208.149	197.645
ENSG00000078124	39.9756	34.5631	35.4413	22.3501	26.1248	34.6167	32.9445	27.111	24.1765	27.4344	28.82	27.6328
ENSG00000078140	145.951	132.163	111.119	82.9313	103.598	127.633	124.335	132.171	147.355	129.543	140.041	118.055
ENSG00000078142	40.3446	38.6755	36.6012	35.1318	39.9201	46.6424	31.1695	30.8522	34.3099	36.7606	29.4547	35.5784
ENSG00000078177	16.0903	12.8867	20.3997	14.7672	21.1433	20.5521	18.9539	18.0347	16.751	17.1703	18.0038	17.0699
ENSG00000078237	19.0593	21.1251	12.4223	14.33	12.4261	15.0607	14.8361	15.5333	21.1344	21.9287	22.9003	22.0057
ENSG00000078246	56.4195	56.1156	44.4293	40.0604	48.1533	50.0774	44.6166	48.8276	38.8413	40.6408	42.7674	46.7773
ENSG00000078269	16.7657	12.5743	12.3039	9.85253	11.4492	9.50803	10.1314	9.07537	21.0056	17.5333	19.197	19.5319
ENSG00000078295	6.05088	12.3848	24.4799	26.5123	18.9198	18.2036	7.94865	7.62346	5.51917	5.52027	4.70674	4.75819
ENSG00000078304	121.725	123.804	125.411	120.268	129.557	134.539	135.196	139.792	128.212	133.015	129.201	137.7
ENSG00000078319	9.39136	10.4314	9.04753	10.6732	9.155	8.07109	12.3328	13.8838	10.4142	12.5674	8.7866	12.9614
ENSG00000078328	1.22508	2.25062	5.36063	5.28513	1.30527	3.8284	2.2743	1.95041	1.16645	2.41264	1.38949	1.58482
ENSG00000078369	505.754	462.199	475.138	535.146	434.512	432.54	403.701	421.714	465.606	493.412	478.381	477.107
ENSG00000078399	0	0	0	0	0	0	0	0	0	0	0	0
ENSG00000078401	83.1085	60.6571	15.8209	10.9649	20.0873	13.1532	19.2046	16.277	83.9145	76.4906	100.786	95.6939
ENSG00000078403	39.5386	42.5546	46.4589	35.9593	46.1384	43.8588	47.25	43.1234	40.106	38.622	39.4177	35.506
ENSG00000078487	2.1431	1.42815	1.50448	2.43745	1.68118	2.31108	1.15527	0.821721	1.46177	2.59791	1.26057	1.16194
ENSG00000078549	2.97191	3.28326	5.60189	6.26169	11.3509	10.5049	3.53618	4.11802	0.916766	0.494854	0.586783	1.08639
ENSG00000078579	0.0950415	0.17738	0	0.177754	0	0.113741	0	0	0	0	0	0
ENSG00000078589	0	0	0	0	0	0	0	0	0	0	0	0
ENSG00000078596	16.2016	21.8532	4.13619	4.09298	3.75869	4.10849	3.40428	3.15942	2.41913	2.60799	2.24524	1.40801
ENSG00000078618	160.486	157.88	135.109	122.278	136.173	132.951	136.024	129.799	131.9	129.211	139.27	137.156
ENSG00000078668	227.522	228.469	274.346	271.241	268.141	274.314	249.316	231.438	217.586	212.89	218.033	210.943
ENSG00000078674	89.1915	91.8299	130.105	104.522	122.293	140.727	122.064	106.535	101.749	100.936	107.383	107.809
ENSG00000078687	12.525	12.5667	21.3319	21.6152	23.3897	16.4942	14.5465	12.778	13.1756	13.549	14.9619	10.8085
ENSG00000078699	24.5562	24.24	36.2906	32.1467	35.4659	42.0328	19.5847	18.2047	17.5155	19.5838	17.8932	15.9065
ENSG00000078725	12.4456	14.0015	24.7281	23.6276	13.0293	10.5767	5.11277	5.49299	7.92702	6.53321	6.65429	4.56401
ENSG00000078747	57.3941	44.3919	28.6165	25.4578	33.5695	33.4465	36.005	40.97	36.5312	42.7539	48.6651	41.7924
ENSG00000078795	0.223141	0.0764491	0.229837	0	0.284785	0.281959	0.205853	0.556128	0.0734968	0.433385	0.1683	0.165158
ENSG00000078804	40.0734	39.0293	38.2246	37.1135	26.7729	23.8296	13.0616	15.7003	20.0976	20.3965	17.8013	17.7713
ENSG00000078808	123.215	119.06	55.365	77.2927	72.0761	68.2387	80.7657	88.362	84.4206	89.3187	72.7905	92.1371
ENSG00000078814	0.228143	0.239096	0.862573	0.979832	0.500959	0.952867	0.785014	0.239778	1.08701	0.45399	0.590206	0.371913
ENSG00000078898	0	0.0777512	0	0	0	0	0	0	0	0	0	0
ENSG00000078900	0.725236	0.683181	0.55364	0.485849	0.52476	0.727256	1.18886	1.01858	0.865247	0.6183	0.217286	0.269863
ENSG00000078902	43.7656	53.1292	45.6488	55.766	41.3437	29.3213	35.3898	39.3423	50.9742	43.1324	46.6553	44.3362
ENSG00000078967	26.5414	26.8679	17.1287	23.5873	15.0527	19.9979	15.6903	12.7576	15.0004	17.8344	15.7769	15.8134
ENSG00000079101	2.79477	5.55681	4.79087	3.37057	6.90962	3.59002	3.98406	3.28572	2.02844	1.1691	3.20997	0.202367
ENSG00000079102	12.5391	9.47945	15.3781	9.83883	11.6368	8.57764	1.90069	3.01531	4.29869	3.82552	5.09625	5.58018
ENSG00000079112	1.33804	0.100589	0.605458	0.563922	0.693918	0.441772	0.15237	0.754722	0.358994	1.28792	0	0.0446898
ENSG00000079134	33.1422	30.4255	54.5984	39.7283	51.2404	56.6189	39.279	39.7854	36.564	32.0308	35.1782	34.6911
ENSG00000079150	23.1767	23.7646	11.7996	14.1687	14.2293	16.2971	22.6598	13.5186	15.9345	15.5852	15.1674	18.1377
ENSG00000079156	5.55091	4.97462	3.26656	2.29152	3.31113	3.18917	11.4046	11.1892	10.2009	11.2516	11.9583	10.9384
ENSG00000079215	42.8187	66.2207	18.4472	14.4114	7.93573	10.0587	17.281	19.0317	4.71159	10.3499	6.03235	6.88777
ENSG00000079246	317.954	325.453	358.624	338.58	390.419	441.191	433.514	420.261	362.774	355.249	379.575	382.759
ENSG00000079257	9.84292	7.47727	5.64879	6.91135	4.5235	5.8506	9.21277	11.9726	10.1932	10.93	7.89299	9.19619
ENSG00000079263	0.426423	0.596948	0.271436	0.305209	0.0988769	0.0632802	0.220684	1.40771	0.971771	2.58736	1.17082	0.718479
ENSG00000079277	16.9118	19.4848	16.2988	21.2544	16.1835	19.5498	18.7708	22.4362	20.1785	19.6685	19.2738	23.1347
ENSG00000079308	36.2063	29.1463	13.6366	12.5206	8.8839	7.82178	4.32216	4.86766	13.1841	14.8291	10.2528	12.0766
ENSG00000079313	41.5358	25.8658	27.8189	31.2867	26.8305	22.1749	27.8012	30.5161	33.3017	34.8518	33.8456	33.2828
ENSG00000079332	141.655	139.566	85.4134	77.4828	89.7983	103.395	97.1252	102.115	107.538	98.993	93.1586	104.166
ENSG00000079335	5.18743	4.27605	7.48893	7.43674	5.88188	8.77373	8.55166	7.82116	6.74558	7.0844	7.44801	6.5962
ENSG00000079337	6.54098	9.54604	1.0511	1.70157	1.19148	1.51747	4.21279	3.3114	5.36973	5.2741	4.62452	5.57446
ENSG00000079385	0.095513	0.855367	0.346544	0.281693	0.41927	0.258132	0.241201	0.35862	1.664	0.896387	0.211441	0.256137
ENSG00000079387	22.1831	24.289	27.2294	26.2109	29.337	28.6023	28.4347	28.4313	24.8096	24.283	26.9983	26.8936
ENSG00000079393	0.322406	0.225713	0	0.227571	0	0	0	0	0.435287	0.630739	0.282301	0
ENSG00000079432	61.0706	52.0089	48.1329	63.2971	42.8522	41.8045	36.1315	37.0885	55.3127	51.8012	52.4475	39.0785
ENSG00000079435	15.1725	10.5172	11.0461	20.2623	18.9688	17.6365	14.66	12.1551	13.1208	12.1723	11.1836	8.3361
ENSG00000079459	655.474	655.366	543.02	595.62	640.317	609.008	674.597	722.293	833.77	820.993	831.383	904.394
ENSG00000079462	163.303	178.97	209.016	339.125	227.205	207.134	191.53	216.11	189.626	206.052	160.803	198.081
ENSG00000079482	8.16177	8.68336	11.2076	11.3907	7.90275	9.03998	5.9146	7.58544	5.86689	7.07466	5.72757	5.95292
ENSG00000079557	0	0	0	0	0	0	0	0	0	0	0	0
ENSG00000079616	71.5515	75.3988	85.1783	93.3413	102.222	101.822	115.244	126.745	102.053	101.474	102.673	108.657
ENSG00000079689	4.64453	10.7882	3.88309	2.43963	3.72109	5.54646	0.10661	0.265781	0.104618	0	0.435559	0.389894
ENSG00000079691	8.07816	9.56286	5.93209	4.51762	2.97997	3.35236	9.27536	9.11696	5.26934	5.98166	4.54481	4.63876
ENSG00000079739	23.1849	27.3025	7.11624	10.5909	9.26791	7.63786	45.3366	48.0343	24.1109	25.1803	19.035	22.0132
ENSG00000079785	176.586	179.137	191.095	188.55	201.457	204.339	186.752	188.217	181.036	184.783	198.54	191.392
ENSG00000079805	100.254	94.401	63.163	86.4632	77.4254	62.1465	81.5462	77.6649	96.7626	95.5128	89.2111	101.109
ENSG00000079819	65.5115	70.9172	38.0277	39.2865	39.5525	36.5015	55.0049	51.184	52.3057	51.8708	55.0905	55.0654
ENSG00000079841	17.0136	14.915	10.1679	8.77713	6.58712	7.47632	1.75282	1.79486	2.12429	2.01177	1.89901	2.00141
ENSG00000079931	65.8986	78.0276	138.978	148.101	103.212	126.56	5.04151	5.83586	8.75354	11.3295	6.66626	8.49381
ENSG00000079950	85.3217	89.7649	110.093	93.6073	83.2402	87.5106	34.0175	37.4959	45.0656	42.7761	46.2239	44.1716
ENSG00000079974	52.4463	54.0237	73.0421	74.5342	65.9824	69.6247	45.4305	48.1448	55.6798	51.5797	46.2236	51.9355
ENSG00000079999	71.511	67.7253	53.343	63.9548	66.4917	58.1405	83.1834	74.3824	86.0371	97.432	79.4272	91.0803
ENSG00000080007	0	0.114239	0	0	0	0	0	0	0	0	0	0
ENSG00000080031	2.04639	2.078	3.97449	3.85737	3.77437	5.67809	1.15595	1.03487	1.6038	1.7612	2.23528	1.28176
ENSG00000080166	0.314545	0.587218	1.3883	1.07928	0.65541	1.128	1.4255	2.85092	0.308681	0.345239	0.246351	0.347455
ENSG00000080189	52.0138	42.4922	29.4356	38.9687	29.3099	31.4939	37.2253	42.5897	34.7795	42.0616	35.1997	42.6531
ENSG00000080200	6.13704	7.1425	5.17037	3.85579	6.27844	6.99709	4.08837	3.16465	2.25061	1.93702	2.28747	2.38481
ENSG00000080224	2.91809	4.73197	16.1033	14.525	5.05987	6.25242	5.19362	4.47492	2.56934	1.44605	1.02529	2.01172
ENSG00000080293	0.418059	0.392268	0	0	0.215069	0	0.450382	0.809539	0.381007	0.425986	0.413335	0.475682
ENSG00000080298	22.6242	19.8594	39.0493	25.055	41.9165	47.4052	37.5096	36.646	27.5081	28.4974	24.4911	26.9145
ENSG00000080345	21.2988	17.5469	20.3702	11.8422	21.1038	22.824	22.1666	19.4613	19.8053	19.7561	23.3301	20.0756
ENSG00000080371	62.3317	59.0973	62.8385	51.6878	64.5553	60.2764	56.961	51.1628	57.7094	58.7242	56.4886	63.004
ENSG00000080493	8.30184	7.50992	5.11787	3.41701	1.54304	2.4913	2.09989	1.89356	1.32119	1.86756	1.22916	0.958618
ENSG00000080503	37.7369	44.9635	23.1368	19.5215	17.8507	25.7394	11.9688	11.1016	11.9207	15.2373	17.7878	16.0889
ENSG00000080511	0	0	0.71168	0.515957	0.472224	0	0.501864	0	0.494789	0	0	1.23706
ENSG00000080546	21.3759	22.8055	22.3787	30.8362	25.8095	43.7864	21.8349	23.0157	15.9878	20.7391	17.3242	18.8306
ENSG00000080561	7.13607	6.75625	3.38221	2.27764	2.66014	2.09664	7.80497	6.45363	10.4906	9.98081	9.46623	8.12508
ENSG00000080572	0.294172	0	0	0	0.170005	0.236247	0.264673	0.461084	0	0	0.0936374	0
ENSG00000080573	11.6986	10.7055	3.16176	3.81937	4.82579	3.09843	1.29474	0.844846	0.628124	0.515165	0.789109	0.676863
ENSG00000080603	40.8959	35.855	50.3851	39.9304	51.5998	42.6079	54.8537	49.2683	55.122	47.1843	53.1782	42.4371
ENSG00000080608	41.6536	37.7478	27.9105	23.7801	31.4103	30.5681	43.2882	42.5109	61.0538	50.6276	69.4848	67.332
ENSG00000080618	0.0971842	0	0.459326	0.363579	0.331449	0.232551	0	0	0.0863261	0	0	0.214523
ENSG00000080644	14.2118	16.4157	44.92	30.8991	40.7721	36.8375	4.04753	4.12112	4.54799	2.57329	2.90566	2.48713
ENSG00000080709	2.10945	2.32815	1.31616	0.835989	0.950381	0.723754	1.47076	1.31159	0.228224	0.568434	0.407294	0.832081
ENSG00000080802	21.781	20.6017	21.6807	19.8569	18.2941	22.8245	20.2778	18.3757	19.588	16.6391	15.6504	21.2751
ENSG00000080815	62.0534	61.3137	68.2934	60.3597	60.3891	60.7588	53.2638	55.8	57.6015	59.1517	48.5849	50.0578
ENSG00000080819	1.43342	0.251901	0.251631	0	0.530551	0	4.49116	0.70657	2.33438	0	0.522287	1.12087
ENSG00000080822	105.567	98.5198	95.6775	87.918	85.774	81.0354	78.143	80.6468	89.4198	101.621	93.5437	94.3805
ENSG00000080823	12.4325	11.3913	21.3318	25.7269	18.0805	17.2526	17.9	17.0132	9.45008	13.2608	10.8136	7.6415
ENSG00000080824	863.272	891.207	983.017	1002.23	1008.94	1056.17	1141.81	1084.69	1109	1056.81	1188.12	1147.57
ENSG00000080839	15.1088	14.2885	13.7778	9.82252	15.44	16.8741	15.6931	13.1442	13.1371	12.9821	14.2778	15.1262
ENSG00000080845	151.968	138.115	138.446	152.853	120.698	111.764	82.373	78.266	117.522	106.254	113.442	105.392
ENSG00000080854	5.42165	4.45242	6.52649	6.98592	8.96118	5.2066	5.06086	6.72291	5.28248	8.98544	6.15621	5.70878
ENSG00000080910	0	0	0	0.326258	0.568887	0	0	0	0	0	0	0
ENSG00000080947	2.04104	4.43576	7.84292	5.56053	8.06301	5.94767	3.585	4.17373	8.55167	3.06406	5.10076	2.5797
ENSG00000080986	52.6033	57.9688	50.6759	51.7086	63.3931	76.762	73.4338	62.5493	50.4113	58.4039	50.8043	53.5514
ENSG00000081014	9.72218	7.27198	9.3198	6.53164	7.40117	9.75751	8.23088	9.63242	9.80265	8.55014	12.1762	10.1415
ENSG00000081019	11.0674	11.6255	16.965	11.0919	18.8741	18.211	14.4141	14.1559	12.5091	10.4531	10.0603	12.0728
ENSG00000081026	11.8052	13.5908	18.1263	15.7249	16.3202	18.4056	17.7835	15.7816	18.8145	16.9922	18.9617	17.9192
ENSG00000081041	1.43418	1.05203	0	0.259922	0.320814	0.425849	2.26713	4.31528	0.123678	0.276776	0.133694	0.153611
ENSG00000081051	9.19195	7.37321	1.51513	0.26726	0.244595	0.197929	2.91465	1.97551	1.45311	1.91824	2.33462	1.80522
ENSG00000081052	0.131939	0.0682409	0.234198	0.136314	0.0759352	0.106267	0.289991	0.383408	0.167634	0.158633	0.0832881	0.112242
ENSG00000081059	4.07104	3.86762	8.18483	3.8747	7.53504	7.36596	12.997	16.9131	11.2658	10.8343	12.8145	9.0113
ENSG00000081087	30.5239	35.0962	21.87	20.3639	22.3215	24.5059	26.994	23.7505	38.0534	34.5394	40.7024	35.9902
ENSG00000081138	2.37746	3.75497	8.34446	4.88476	6.35937	6.75049	1.30402	1.07638	1.96381	2.0052	3.82273	2.10957
ENSG00000081148	0.157918	0.176016	0.328852	0.196941	0.272479	0.443543	0.0787776	0.0654983	0.112895	0.171861	0.199505	0.116449
ENSG00000081154	114.575	117.416	123.343	104.872	109.371	118.863	116.103	122.768	102.365	96.6857	115.52	101.969
ENSG00000081177	19.3495	18.5807	24.805	28.7047	22.552	22.614	17.1853	18.7668	18.1791	15.0312	14.0117	17.4028
ENSG00000081181	20.5328	15.8328	32.1119	30.0254	42.559	43.044	35.6619	32.5701	31.4011	27.5582	30.0345	31.6307
ENSG00000081189	8.36787	11.4204	7.49565	3.38858	2.84334	2.24274	1.8706	4.64719	5.47574	5.60216	7.47253	6.85194
ENSG00000081237	0.608105	0.449607	0.181089	0.297697	0.469177	0.192614	0.241391	0.0300219	0.532261	0.0316225	0	0.0703043
ENSG00000081248	0.0735201	0.0684661	0.0691375	0.114016	0.0846377	0.088719	0.176435	0.412496	0.129488	0.0724105	0.0232399	0.134168
ENSG00000081277	0.21916	0.178597	0	0	0	0	0.0626125	0.0651366	0	0	0	0.0762516
ENSG00000081307	40.0134	46.4509	54.9513	40.4903	45.8967	54.7598	51.7037	51.8242	49.0397	46.1477	47.2925	40.4742
ENSG00000081320	21.4398	18.1269	4.84755	3.61351	6.88761	6.00544	10.1185	10.0363	9.65765	13.2311	8.73641	8.96215
ENSG00000081377	23.8358	19.8944	18.1441	16.5558	23.3708	23.7868	22.7691	25.1072	21.0563	22.2116	19.9765	20.9859
ENSG00000081386	7.96875	10.9818	14.4256	13.0598	14.5042	13.0719	15.0117	13.0358	8.7658	11.5282	8.97847	10.4457
ENSG00000081479	16.8282	18.4335	15.362	8.38886	29.6272	33.1986	51.3174	60.658	37.6696	31.182	30.0739	36.9733
ENSG00000081665	11.5333	12.6063	17.0996	15.1259	13.3844	14.9346	12.24	10.2089	8.53738	12.0241	6.64952	4.74727
ENSG00000081692	22.8449	25.7554	15.3248	23.883	17.4061	14.2077	16.5055	15.9084	16.5202	17.9412	24.1462	23.6733
ENSG00000081721	58.3907	50.0852	59.2827	55.6265	54.87	53.8275	48.2353	49.2874	52.4085	50.1024	45.3871	51.8848
ENSG00000081760	30.6488	28.6945	19.1169	28.0595	25.0802	25.9022	37.3899	37.7184	51.0677	46.3072	36.7544	39.832
ENSG00000081791	71.074	65.8855	87.1824	82.7337	79.9031	75.6602	74.6199	69.4782	62.1686	57.9772	54.769	58.3029
ENSG00000081800	0	0.0496625	0	0	0	0	0	0	0	0.0388075	0	0.077084
ENSG00000081803	53.424	58.772	30.8431	27.6931	36.4563	36.8548	27.2698	28.0674	16.4688	15.7533	17.6114	16.1699
ENSG00000081818	0.446381	0.675299	1.45371	1.04588	0.931661	0.858986	0.505151	0.376203	0.417124	0.236564	0.311626	0.217613
ENSG00000081842	12.3292	13.5692	20.6003	22.7847	18.7791	19.2064	12.24	13.0735	18.6632	20.7968	15.8269	14.4351
ENSG00000081853	0.111609	0.376282	0.210095	0.432651	0.237378	0.157636	0.246595	0.47068	0.05763	0.129302	0.311949	0.179125
ENSG00000081870	29.4235	27.7978	35.2849	26.4563	32.2036	39.1346	33.4048	30.5448	37.3644	33.1266	35.6058	33.9196
ENSG00000081913	11.4205	11.0414	27.5491	22.4695	26.403	23.882	20.2914	19.156	24.8601	21.2211	27.7711	26.2326
ENSG00000081923	1.23991	1.15228	0.39232	0.582738	1.04176	0.369449	0.757583	0	0.373174	1.10247	0.208969	0.0774663
ENSG00000081985	0.285635	0.26775	0.237127	0.258318	0.884552	0.0954437	0.283846	0.148442	0.319226	0.289424	0.561188	0.643591
ENSG00000082014	72.2685	73.8385	71.4419	79.9926	73.0296	76.53	37.2197	35.9296	37.7919	36.0437	31.6123	34.9314
ENSG00000082068	40.3475	41.9172	46.307	42.2319	45.6964	51.025	45.2326	46.4162	43.7971	38.9487	36.0911	41.8164
ENSG00000082074	0	0	0	0.0290495	0	0	0	0	0	0	0	0
ENSG00000082126	3.32404	1.89529	0.842933	0.859135	1.00459	0.825492	1.25434	1.02083	3.48784	3.16449	2.744	2.84765
ENSG00000082146	75.4206	79.2964	82.437	76.2606	85.8924	100.743	79.3916	85.4357	64.1401	72.3077	73.5318	74.9992
ENSG00000082153	303.096	316.019	376.157	346.108	306.811	294.461	307.416	295.347	288.479	293.368	342.576	295.105
ENSG00000082175	0.130884	0.0776145	0.138012	0.665748	0.537291	0.0761021	0	0	0.298096	0.0206345	0.00992984	0
ENSG00000082196	3.94706	4.00097	3.68916	2.72723	2.90834	3.68072	3.49365	2.75902	2.17007	1.38168	0.321076	0.593626
ENSG00000082212	62.0655	59.2363	104.285	99.8771	108.436	112.212	104.08	97.3079	111.59	107.666	124.075	123.429
ENSG00000082213	37.8278	42.6084	61.5315	64.162	56.8432	71.1652	49.5154	46.0376	46.8341	46.623	54.0843	54.2917
ENSG00000082258	39.2648	40.9294	52.8761	37.6999	44.7252	49.1224	42.5013	45.0563	36.6186	37.2596	40.5858	37.3443
ENSG00000082269	12.3727	12.9512	16.9603	10.7799	17.211	15.4239	20.4777	19.8837	16.4109	17.0296	16.1251	15.3328
ENSG00000082293	0.282545	0.231874	1.70348	0.18821	0.121975	0.0568324	0.146601	0.0660453	0.223999	0.145707	0.103204	0
ENSG00000082397	30.232	32.3339	20.1438	17.6339	15.8591	17.8439	14.9732	11.7906	8.73546	8.04541	5.99681	6.13343
ENSG00000082438	12.7282	8.53833	4.03311	2.71809	1.72531	2.77244	5.20985	2.54006	2.97293	3.00077	3.94901	2.98761
ENSG00000082458	40.8172	32.4108	44.3505	45.9229	47.3598	48.2482	47.0065	53.1497	45.5724	49.5114	49.8242	40.912
ENSG00000082482	17.5451	22.4293	10.4216	8.86578	9.33908	9.08465	5.70842	5.64009	4.85947	4.1408	3.25837	4.26841
ENSG00000082497	17.7539	20.7934	3.56799	2.93596	2.82389	2.28657	2.90606	2.30708	5.91478	6.68031	7.66484	7.02335
ENSG00000082512	34.1482	28.7425	14.7225	11.1887	12.3921	12.0632	18.2926	17.6708	18.0901	17.8815	18.4194	16.1465
ENSG00000082515	44.0534	55.4657	46.7442	47.9753	46.8755	61.1067	58.0387	49.5188	57.9458	44.4448	43.6569	50.971
ENSG00000082516	21.382	21.6835	20.5622	20.7018	23.1231	22.482	28.8537	30.072	25.7577	26.4926	25.4066	26.4884
ENSG00000082556	0.428482	0.855299	2.69191	0.79602	0.462984	0.518566	1.51036	1.2628	0.0907362	0.596742	0.429473	0.495072
ENSG00000082641	433.738	383.515	235.864	242.525	270.895	234.085	212.927	207.757	277.884	274.102	303.681	295.121
ENSG00000082684	16.4166	18.5868	21.9942	25.4731	21.8718	16.9022	35.6905	38.716	6.27378	9.65443	5.86426	6.42216
ENSG00000082701	94.044	82.7217	108.95	85.8627	92.1009	96.1591	74.5853	79.0592	78.9277	79.0932	86.9532	88.975
ENSG00000082781	350.809	379.789	172.521	238.955	127.424	119.869	131.103	134.188	211.866	177.976	203.948	170.606
ENSG00000082805	17.0487	17.3619	16.2362	13.7494	17.615	14.6529	9.31035	8.0401	10.9368	12.8847	10.718	10.4441
ENSG00000082898	177.04	175.833	167.303	129.199	173.471	161.297	225.78	197.129	188.21	187.365	216.697	190.836
ENSG00000082929	1.36672	0.774196	0	0	0	0	0	0	0	0	0.3576	0
ENSG00000082996	39.1181	40.7665	38.4192	31.6051	27.845	32.3106	37.4608	36.2366	29.5924	29.5143	32.85	31.1383
ENSG00000083067	10.5266	11.5385	4.78143	6.31334	5.68101	7.93458	13.043	17.1906	6.4468	7.65953	6.21814	5.96817
ENSG00000083093	12.454	13.1169	14.5529	10.4959	13.1062	19.0727	14.9838	13.5883	12.2662	14.9279	12.2045	11.8687
ENSG00000083097	9.71507	8.63848	18.242	13.0297	14.4078	15.9603	9.88649	9.4412	8.20839	6.49112	8.13473	5.51389
ENSG00000083099	84.0125	96.6039	92.9041	80.4845	88.2555	104.273	62.4993	72.2786	59.9113	59.5467	58.0691	62.2013
ENSG00000083123	23.2373	24.3381	19.5775	19.1231	20.8608	19.8044	28.884	30.8733	21.7795	21.3889	24.1414	26.3319
ENSG00000083168	33.683	33.9242	49.1443	38.2968	43.4713	46.1657	36.3755	33.7058	32.9939	31.9049	33.2534	31.4885
ENSG00000083223	11.1273	10.3199	12.3976	8.36245	10.9176	12.2366	9.17531	11.1469	8.79025	9.09815	8.70534	9.10415
ENSG00000083290	38.4959	56.6956	56.8414	39.9247	49.1393	37.5402	42.8234	43.5718	38.9162	43.2646	36.3362	52.9897
ENSG00000083307	0.288324	0.186866	0.280549	0.27253	0.572486	0	0.262246	0	0.257774	0.288196	0.209209	0.319873
ENSG00000083312	205.037	171.896	226.246	161.975	230.687	210.059	221.688	212.109	243.996	223.371	269.919	258.481
ENSG00000083444	155.944	140.577	33.0196	42.3846	46.4325	37.5398	64.7819	71.5746	104.155	112.341	89.8661	98.8431
ENSG00000083454	0	0.201826	0.263856	0.432489	0.238105	0.508812	0.59183	0.823989	1.74711	1.08656	0.677257	1.01195
ENSG00000083457	39.8513	35.5154	33.4788	41.2852	40.8106	43.2692	43.6066	49.7444	43.9065	49.0242	41.222	47.219
ENSG00000083520	42.2574	40.2764	39.4111	30.5505	32.9653	33.7159	39.0127	36.5851	39.2724	41.0784	41.3403	38.5436
ENSG00000083535	11.0451	11.8087	13.2035	12.4397	12.0128	11.3723	13.7913	11.6602	12.5376	13.0295	9.50459	10.0893
ENSG00000083544	19.0178	23.2183	24.539	25.1668	22.5132	25.5855	23.2755	21.7916	16.7168	17.4001	17.0313	18.3251
ENSG00000083622	0	0	0	0	0	0	0	0	0	0	0	0
ENSG00000083635	8.36096	8.55339	6.1685	5.62165	7.40684	7.67743	11.1885	10.016	10.27	9.99787	9.79549	9.50442
ENSG00000083642	43.2248	46.7688	49.1981	36.2583	40.9058	41.6471	39.0674	30.9663	31.6642	30.7151	32.3765	29.2829
ENSG00000083720	75.5405	71.5898	42.0143	39.9309	39.0985	46.0012	33.6989	34.4971	41.678	40.6921	49.4257	43.1172
ENSG00000083750	24.9424	32.5084	35.596	30.7761	25.4867	39.5946	0	0.418358	0	0	0	0
ENSG00000083782	0	0	0	0	0	0	0	0	0	0	0	0
ENSG00000083799	19.0359	18.524	17.135	12.2262	16.6323	15.7296	12.1167	12.5497	14.6061	11.5277	16.5051	13.8234
ENSG00000083807	7.35426	9.74921	8.10326	7.24621	9.40904	11.6538	19.0034	20.398	22.9299	23.1745	17.0406	21.7747
ENSG00000083812	6.71744	8.65078	8.19325	10.332	8.60039	6.99236	8.76947	6.17934	8.26399	7.25753	7.09867	7.12666
ENSG00000083814	9.38367	10.5661	11.0508	12.0385	12.2965	12.1966	5.86743	6.97464	6.6271	7.19031	6.52997	6.19228
ENSG00000083817	7.8038	6.99506	7.01762	8.9887	7.0522	7.35788	5.85278	5.68916	4.45929	6.28058	4.92214	5.1468
ENSG00000083828	8.57349	9.59829	11.9824	9.44323	12.2421	12.0319	11.7359	12.2629	8.90325	13.7858	9.45087	9.94203
ENSG00000083838	20.0151	22.6084	26.0006	32.9781	24.031	20.9544	19.975	19.0229	15.8006	13.4171	14.1757	14.4534
ENSG00000083844	14.3377	13.4542	10.9347	9.04633	10.7357	12.5915	10.0467	14.1153	13.9777	11.0976	9.79565	12.485
ENSG00000083845	1066.06	1010.44	626.989	996.295	793.329	853.427	1033.28	1152.39	1206.01	1209.46	1154.53	1197.17
ENSG00000083857	147.005	164.721	137.588	121.57	107.404	111.881	88.1336	97.5202	212.579	174.771	256.41	248.135
ENSG00000083896	36.7623	33.269	43.4232	40.9101	37.0359	38.4153	34.5541	34.4027	30.3135	26.5205	30.056	30.776
ENSG00000083937	27.4045	24.762	22.2766	17.2715	16.0746	16.2599	23.2216	24.733	22.8573	22.5308	25.1131	29.9711
ENSG00000084070	33.666	34.6247	47.6754	54.1842	43.1386	32.4307	29.8921	29.5734	28.9534	31.7083	34.2698	31.1202
ENSG00000084072	35.1816	34.3633	27.5461	41.5104	38.9981	37.3428	36.2925	43.0801	34.9122	33.7917	37.2439	32.8395
ENSG00000084073	52.04	50.0376	35.0782	30.7392	31.1311	32.1699	38.0562	35.7903	37.7345	39.5817	45.3197	37.4325
ENSG00000084090	140.289	134.538	135.747	141.243	164.62	177.453	179.142	176.546	162.093	154.924	165.489	175.731
ENSG00000084092	15.9747	15.3268	8.09317	11.2059	10.5656	13.152	18.4227	19.9293	16.4607	17.2845	15.3237	17.553
ENSG00000084093	37.9042	32.2336	25.5007	18.5015	20.9878	25.0278	29.4734	28.9067	35.4749	31.0482	29.5768	30.3491
ENSG00000084110	0	0.0725256	0.0366406	0	0.0972702	0.2974	0.035073	0.153265	0.0686713	0.0384036	0	0.69572
ENSG00000084112	44.7261	35.0412	16.6997	13.9273	19.9424	22.3592	23.1316	21.8197	43.4317	39.1931	49.4789	40.3343
ENSG00000084207	1424.69	1287.06	976.105	1591.52	1130.25	1129.53	1596.87	1605.41	1745.85	1825.84	1830.62	2049.14
ENSG00000084234	755.06	746.597	430.163	456.649	478.899	473.5	584.623	613.33	718.975	756.242	723.81	769.276
ENSG00000084444	13.6005	15.6234	23.7649	21.3144	23.291	23.0539	20.9757	24.1655	16.4831	18.5222	17.8955	19.4002
ENSG00000084453	0.0786439	0.405967	0.564252	0.653907	0.186208	0.0907664	4.08607	6.01863	1.93244	1.77182	0.699486	1.73332
ENSG00000084463	69.4529	75.7914	65.3259	72.5353	85.7793	94.8168	92.9604	79.701	78.0017	91.1315	78.3373	80.224
ENSG00000084623	277.308	254.659	215.397	264.334	230.828	202.735	293.753	319.062	318.787	327.988	344.49	356.369
ENSG00000084628	52.2762	54.4559	154.321	212.103	141.976	133.35	172.544	171.137	128.804	153.969	126.729	132.896
ENSG00000084636	39.9947	40.1485	1.21351	3.25101	1.16417	1.54371	0.896507	1.08927	3.02173	4.64001	3.15895	3.84347
ENSG00000084652	77.6595	81.1702	55.5025	66.7507	55.4634	55.3017	61.2946	59.3148	65.4899	69.7296	60.3817	63.8741
ENSG00000084674	0.048774	0.0190128	0.0912591	0.00949293	0.0264475	0.0864112	0.0917884	0.0953408	0.0448906	0.143546	0.113747	0.0223293
ENSG00000084676	21.3922	23.4925	26.4132	23.5888	21.6379	21.6006	15.9966	16.0655	16.4015	16.0493	15.5698	16.6455
ENSG00000084693	65.2432	69.2377	56.2189	67.8113	70.2143	70.174	93.6776	93.7362	64.3129	70.3024	65.2928	60.8884
ENSG00000084710	24.1916	21.0581	49.9908	52.1905	48.0914	39.7397	38.1566	35.6033	40.7903	44.7292	40.6035	36.4537
ENSG00000084731	64.4892	61.264	94.6548	97.5572	80.3082	83.834	39.1426	40.512	44.3761	54.9762	45.188	49.4852
ENSG00000084733	152.254	148.054	143.283	124.231	131.717	134.394	113.866	114.628	123.02	119.627	127.737	111.949
ENSG00000084734	0.277976	0.810387	0.904545	0.329713	0.954051	0.82411	1.24227	0.534605	0.503894	0.0706428	0	0
ENSG00000084754	151.325	167.803	140.042	162.404	147.825	157.811	128.016	141.005	122.794	127.873	118.879	122.728
ENSG00000084764	26.928	29.0091	61.0943	60.8683	46.4155	46.912	19.1441	17.522	15.3109	20.356	20.2335	19.2074
ENSG00000084774	45.8828	47.2106	37.6561	43.9703	50.3261	40.6302	83.9779	84.7563	80.6967	85.5121	85.0016	72.3547
ENSG00000085063	394.216	365.799	185.179	189.184	209.151	218.138	170.435	173.585	216.918	229.246	204.208	217.526
ENSG00000085117	39.2745	51.6963	56.3674	77.5238	107.149	86.5805	82.0461	80.6297	41.6568	42.6642	29.4112	35.367
ENSG00000085185	6.9628	9.33208	8.45131	9.8688	12.4024	9.12032	8.62601	8.9119	10.0925	9.84289	10.563	11.7085
ENSG00000085224	91.5735	82.4023	114.604	83.1084	100.916	126.729	72.5564	61.2989	78.9063	71.7084	70.9393	68.4522
ENSG00000085231	13.9085	16.8726	12.5812	9.8605	14.8704	17.7348	12.5683	8.33775	9.97458	21.863	20.1266	23.5067
ENSG00000085265	0.0681728	0.0383055	0.205849	0.127179	0.0342854	0.0876758	0.102934	0.153173	0.207361	0.140857	0.0678043	0.0792532
ENSG00000085274	24.7159	25.2995	19.868	16.0804	24.2998	21.8186	22.0928	22.465	18.7258	18.4934	23.9647	20.1523
ENSG00000085276	2.4834	2.81257	3.51882	2.89802	2.25676	2.70215	30.6978	32.967	11.3967	15.1159	11.4428	12.3601
ENSG00000085365	45.6812	55.5192	51.3064	36.861	44.1415	52.2094	47.8732	47.6794	37.0282	39.8811	43.2681	38.4987
ENSG00000085377	61.439	64.9747	52.807	48.9826	42.0606	42.9616	63.3129	62.31	50.4024	51.7736	42.3274	55.1743
ENSG00000085382	26.4496	28.1599	22.9678	21.5279	26.3704	27.5173	23.3055	25.3788	17.3653	20.48	21.9299	21.3081
ENSG00000085415	36.5103	36.345	38.4858	30.863	41.6801	39.4566	49.8412	52.0829	46.174	51.2348	59.821	53.1812
ENSG00000085433	24.1106	21.2637	32.6588	28.4784	28.1707	27.7549	9.91198	9.45333	11.846	13.9206	14.3078	12.7004
ENSG00000085449	56.578	50.2897	49.9047	44.5906	50.8128	49.9795	62.0962	60.7783	49.8224	50.4771	49.7114	53.2733
ENSG00000085465	1.41683	0.775814	1.07193	1.03549	1.07818	0.832251	0.689075	1.65992	1.76658	0.892626	0.661986	1.41593
ENSG00000085491	26.1038	26.0548	18.749	15.8528	17.459	18.8462	27.0626	24.2576	27.1394	27.8593	30.7387	28.205
ENSG00000085511	23.3764	21.5597	33.3007	26.9126	34.9315	31.9906	29.4479	32.519	28.1942	26.2898	28.223	27.1803
ENSG00000085514	0.917373	1.73015	3.99366	4.92893	4.72649	3.1814	2.04798	1.68098	1.11382	0	0.853457	1.45184
ENSG00000085552	24.0056	23.7661	25.1956	28.9894	29.7014	31.451	23.0799	21.8209	19.667	19.5492	17.804	18.7965
ENSG00000085563	3.87007	2.90496	2.73966	1.29929	0.978606	1.23353	2.90036	2.13202	3.81382	2.74739	5.33082	1.8747
ENSG00000085644	13.0107	13.834	18.6449	22.6202	16.8797	16.8717	14.4936	15.5107	15.3106	12.5043	13.1979	9.79292
ENSG00000085662	146.865	148.472	144.485	183.024	173.66	175.463	236.826	231.304	194.563	199.939	197.116	202.345
ENSG00000085719	64.1944	66.9084	100.924	75.3417	76.1241	78.6317	70.9948	71.5874	68.7087	69.221	72.1813	74.1066
ENSG00000085721	15.4781	15.8486	17.7758	15.1712	17.1411	17.422	14.7205	16.1339	16.8706	17.8145	20.4972	17.2736
ENSG00000085733	151.847	149.464	113.344	111.765	113.519	100.621	98.3259	101.246	145.195	147.564	155.063	149.991
ENSG00000085741	3.43618	4.06807	0.226851	0.382179	0.439251	0.560072	0.222005	0.308041	0.362699	1.22221	0.234792	1.59939
ENSG00000085760	26.4102	24.9311	26.7649	22.2877	24.535	30.1157	31.4417	29.7423	26.5695	32.7128	31.6354	34.2285
ENSG00000085788	100.865	79.886	106.289	84.9036	110.929	112.086	107.584	95.8333	85.9494	87.6463	94.0712	99.927
ENSG00000085831	1.64332	1.06362	1.97878	2.70688	1.89115	2.7944	3.12096	5.63987	4.50497	5.92577	8.40134	7.41813
ENSG00000085832	54.7846	45.2424	49.5331	46.0196	50.5627	49.7478	31.4906	27.502	40.0316	41.4565	45.0302	48.5563
ENSG00000085840	16.3354	17.8766	22.2453	25.4962	35.1233	35.631	46.4769	47.1011	38.1921	37.8433	39.1932	38.7031
ENSG00000085871	18.1924	18.1643	13.2858	11.2175	17.4561	20.7725	13.2166	10.8423	8.45204	9.93412	6.42844	9.78471
ENSG00000085872	28.2016	29.944	37.0442	42.7315	37.3779	26.9852	43.4004	47.14	39.5818	32.1475	45.3248	42.6275
ENSG00000085978	9.21008	10.5254	7.06926	8.72146	7.08048	7.93283	6.03934	6.39617	10.3886	8.04361	11.5969	10.7589
ENSG00000085982	15.6473	15.1037	18.1133	13.8073	16.3644	20.3712	15.5441	23.285	16.7395	17.2921	14.2987	13.7608
ENSG00000085998	88.5373	89.9788	81.5878	99.3679	75.7757	71.9449	74.3072	84.8044	78.6513	80.1363	72.2589	80.8437
ENSG00000085999	19.6275	21.3284	21.3573	21.2193	34.4238	30.1505	46.7706	42.3145	47.1426	36.8614	45.1322	42.9303
ENSG00000086015	50.1996	52.1961	54.1088	49.5245	49.325	44.9417	47.1961	49.3235	65.2286	63.9812	63.6889	59.2815
ENSG00000086061	385.287	417.977	491.515	501.717	450.26	441.717	451.391	401.883	405.15	382.338	435.304	420.35
ENSG00000086062	60.2734	56.8443	13.9564	12.5209	19.8483	18.2124	37.1121	40.1592	57.2596	57.6211	51.0545	52.323
ENSG00000086065	85.5831	79.2085	65.6671	62.4573	57.1329	63.3275	50.4909	59.6765	63.615	67.9238	62.8406	66.8849
ENSG00000086102	36.1777	40.3373	36.4339	42.5221	34.6293	36.2055	29.4788	28.1216	36.1454	27.2419	31.1243	36.9071
ENSG00000086159	0.0780868	0.202443	0.262358	0.34102	0.889391	0.0833966	0.465082	0.213228	0	0.529019	0.481989	0.0317666
ENSG00000086189	51.7593	54.2976	57.3708	49.3184	49.1152	54.2562	65.4596	64.5922	57.4987	57.3883	61.3022	61.4807
ENSG00000086200	35.7238	35.5431	38.0559	26.7695	38.225	41.9476	57.41	53.948	45.7447	51.1912	56.982	53.4278
ENSG00000086205	5.40434	9.0477	14.8878	11.7858	6.20877	4.88098	0	0	0	0	0	0.449879
ENSG00000086232	145.477	147.96	126.157	114.556	141.873	140.278	141.23	138.727	105.636	114.941	107.005	117.442
ENSG00000086288	0	0	0	0	0.454526	0	0.413219	1.37129	0.0747538	0	1.03174	0.0928943
ENSG00000086289	58.487	50.2688	15.6208	14.0401	17.2636	14.26	42.0067	33.0019	80.5046	67.1991	95.974	96.2912
ENSG00000086300	7.52817	10.0279	22.9243	19.5963	14.5203	21.5234	16.0715	15.8834	9.4379	8.63795	10.3054	8.8541
ENSG00000086475	106.891	122.083	132.759	112.285	126.174	149.624	144.44	147.958	139.971	128.104	128.672	130.152
ENSG00000086504	73.5369	81.0442	63.784	81.2608	63.121	77.6564	70.1289	79.2786	79.4754	80.0785	78.8798	74.196
ENSG00000086506	0	0.375367	0	0	0	0.472286	0.370025	0	1.0939	0.407071	0.395382	0.909224
ENSG00000086544	13.3625	14.8584	12.9194	17.4732	14.5794	10.7782	13.0907	14.0688	15.216	14.3806	12.454	14.761
ENSG00000086548	0	0	0.404778	0	0	0.432136	0	0	0.333902	0.745337	0.362059	0.415955
ENSG00000086570	0.553904	0.560287	0.102491	0.14246	0.119867	0.0479577	0.205845	0.104908	0.33531	0.292535	0.122003	0.108428
ENSG00000086589	76.1321	78.7652	94.3059	82.086	77.3393	83.264	70.2453	67.6897	60.4948	64.6425	64.1092	67.0779
ENSG00000086598	276.496	266.219	176.309	164.933	163.52	174.629	167.266	153.458	192.151	185.56	213.897	208.854
ENSG00000086619	7.11966	8.17617	3.67072	2.87538	2.64761	4.38588	3.01557	4.90619	2.158	2.4679	2.28414	3.25892
ENSG00000086666	165.533	163.2	177.293	190.297	153.622	146.956	111.973	121.345	93.9499	109.552	108.848	115.261
ENSG00000086696	3.67405	5.22218	0.89981	0.628045	0.54335	0.300215	5.09383	5.43857	1.32159	0.957021	1.41371	0.962663
ENSG00000086712	11.9122	12.9913	15.8583	12.8846	14.7805	11.1624	29.1789	31.3645	28.3461	28.7741	31.5748	31.5962
ENSG00000086717	0.827028	1.93809	1.45603	1.153	1.57269	3.39598	1.35511	1.91695	2.99553	0.662592	0.933572	0.892595
ENSG00000086730	1.81245	0.972875	1.70137	1.82288	2.05196	1.89795	3.17635	1.24186	1.44945	1.36103	0.810939	1.49686
ENSG00000086758	67.221	56.2663	81.2331	73.1104	81.6584	79.1556	80.6629	66.9185	92.9025	81.0385	107.727	83.3018
ENSG00000086827	24.5831	21.2066	21.0266	22.6801	23.9527	26.2127	27.7116	25.2011	29.2453	26.0468	29.4504	31.0104
ENSG00000086848	76.2756	88.4309	94.9956	85.1826	87.0341	85.147	81.7891	85.4556	80.443	70.5073	67.4979	74.5781
ENSG00000086967	0.714687	0.233778	0.0393737	0.0389589	0.0361146	0.0503601	0.0753823	0.0783644	0.0369019	0.165098	0.0397607	0.0458754
ENSG00000086991	38.556	24.1186	8.07629	6.1367	18.7751	13.5598	1.25095	1.95955	2.03677	1.41669	1.34052	1.58069
ENSG00000087008	30.7996	20.5256	11.5752	14.8044	16.0326	15.7143	15.7639	15.7441	27.4275	27.5879	20.0782	29.1477
ENSG00000087053	76.2832	73.6334	71.8607	63.792	68.2504	69.7483	60.1925	57.4686	64.3836	66.0029	65.3536	64.8605
ENSG00000087074	46.512	43.9766	41.2239	54.1753	37.1299	29.6425	22.2406	21.5765	31.1835	26.7796	26.1497	23.8423
ENSG00000087076	19.8774	23.7225	10.304	12.9293	12.4594	11.8203	27.112	25.5047	22.2551	21.5458	16.7211	22.3747
ENSG00000087077	93.8578	99.638	43.7799	57.1584	56.3855	48.5015	53.11	59.9622	82.3228	68.0761	85.0136	79.7338
ENSG00000087085	10.7662	9.68459	5.79259	7.89409	5.04332	4.70552	2.08617	1.52737	5.91776	5.62331	9.2805	8.18228
ENSG00000087086	918.21	863.689	340.457	556.989	438.374	459.911	683.301	758.713	890.608	922.944	851.582	928.439
ENSG00000087087	120.734	131.804	128.965	189.218	144.425	128.844	143.463	127.765	128.716	115.073	141.032	119.557
ENSG00000087088	82.5346	74.6243	39.8344	78.6864	48.68	64.8321	108.347	122.452	130.265	140.588	152.558	139.123
ENSG00000087095	46.7734	35.2501	61.7621	59.5546	55.6403	59.2795	47.8637	56.678	45.5541	47.548	46.3235	49.5501
ENSG00000087111	82.4404	85.8311	68.4817	69.0474	60.4889	59.5522	88.9063	101.346	77.061	85.4952	71.8189	92.4956
ENSG00000087116	3.89534	3.90205	0.480535	0.433844	1.49989	0.411207	1.63599	1.92057	1.11366	1.90128	1.54294	0.855577
ENSG00000087128	0	0	0	0	0	0	0	0	0	0	0	0
ENSG00000087152	97.5696	93.4379	69.0121	87.3354	73.2688	79.9143	78.6702	68.011	78.4186	74.9385	67.2346	72.4567
ENSG00000087157	39.3191	37.0068	36.7724	40.0094	36.6638	36.1596	43.4795	43.8925	50.2383	43.7982	44.773	46.6622
ENSG00000087191	232.462	240.081	222.572	266.819	261.139	257.689	183.763	199.391	209.947	199.464	218.84	215.106
ENSG00000087206	30.2266	35.6804	34.3624	33.9577	34.1223	38.6783	30.7019	27.9154	24.8952	23.1374	26.0494	23.221
ENSG00000087237	0.105705	0	0	0.0989243	0	0	0	0	0	0	0	0.0980541
ENSG00000087245	274.893	323.475	102.393	145.06	103.1	106.103	145.193	163.41	337.102	363.508	279.469	327.696
ENSG00000087250	1.5359	0.443481	0.534879	0	0.486404	0.66859	0	0	0	0	0	0
ENSG00000087253	22.4249	20.0132	23.4226	14.611	18.4938	18.1388	22.1318	19.8997	46.7888	48.6057	51.0483	55.816
ENSG00000087258	7.73692	8.99857	31.706	32.1164	19.4931	17.9582	3.86828	4.05937	1.92465	2.39875	3.08396	2.51716
ENSG00000087263	103.582	87.8652	66.2386	62.5018	59.8251	61.3008	81.5522	80.8683	83.6232	71.9285	88.376	86.7132
ENSG00000087266	21.985	22.4865	32.0279	29.3682	24.0645	20.2998	11.3756	11.8916	14.3769	12.5869	15.32	9.03572
ENSG00000087269	22.8366	19.9326	16.7845	18.925	22.8856	20.0018	23.7002	24.3834	29.0104	25.8475	28.6804	28.7303
ENSG00000087274	223.826	226.566	228.799	232.443	212.322	246.319	178.346	168.642	196.87	183.761	183.881	178.981
ENSG00000087299	13.4978	12.8303	10.45	9.78876	14.576	13.6266	17.5494	18.1511	16.8561	17.3417	16.7556	19.4327
ENSG00000087301	15.7292	15.1211	20.77	16.0433	17.0236	20.0658	20.2446	22.381	15.1696	15.2025	13.8996	16.4063
ENSG00000087302	255.646	243.569	225.74	248.931	283.212	309.913	265.826	253.451	227.097	244.626	235.632	248.949
ENSG00000087303	56.7669	74.2549	7.03403	5.16281	4.73062	5.95422	16.3159	19.1236	10.1058	10.2973	7.87641	7.49827
ENSG00000087338	19.8138	15.5472	16.501	13.6955	15.6448	17.7014	21.8659	28.0172	19.1383	19.1553	21.6674	23.787
ENSG00000087365	193.385	201.818	202.596	253.194	213.18	201.025	218.985	219.754	207.763	210.788	204.864	214.484
ENSG00000087448	23.3116	23.0033	33.7844	24.3626	26.7821	23.6359	20.5164	19.445	22.4035	21.461	20.2761	19.2123
ENSG00000087460	2669.04	2717.24	1886	2213.7	2300.89	2260.28	1268.09	1322.91	1740.72	1659.87	1726.73	1757.49
ENSG00000087470	111.758	116.928	149.761	111.136	127.137	133.608	124.358	111.83	115.758	115.53	125.662	120.128
ENSG00000087494	18.7933	18.6485	2.3585	3.16397	3.68146	1.9656	1.13795	2.22905	20.7533	22.5713	22.6341	24.0929
ENSG00000087495	4.78993	5.12483	17.3024	20.3728	16.3953	15.0969	1.54008	0.66521	0.96207	0.900454	0.516534	0.914619
ENSG00000087502	83.7903	85.4419	56.3777	48.9584	53.9382	60.234	50.533	51.5421	64.7382	53.5979	54.7674	51.9085
ENSG00000087510	1.80826	2.97417	1.15267	1.04134	0.367499	0.511697	8.67428	6.18722	5.49844	5.51944	3.69782	3.62184
ENSG00000087586	81.9732	81.304	45.6907	47.2865	64.7567	63.7839	111.732	112.867	119.011	114.45	122.85	134.599
ENSG00000087589	4.67459	6.66471	0.454497	0.448865	0.137266	0.127006	0.695319	0.729581	0.295424	0.268795	0.156411	1.09127
ENSG00000087842	16.7053	18.0439	13.4631	12.6507	15.5428	14.5579	34.0391	39.6696	25.1487	27.9606	33.2761	25.6887
ENSG00000087884	35.619	39.5239	17.9022	20.9238	17.1246	21.4322	30.7492	22.0022	23.1236	22.8435	21.3927	22.9162
ENSG00000087903	14.4948	13.6466	19.6559	16.3281	21.5085	15.3953	23.0257	24.4908	26.654	23.0611	31.1798	25.4779
ENSG00000087995	26.3266	22.0252	32.2697	27.7886	29.711	28.5341	23.5259	29.6403	26.3433	22.4958	29.3569	30.6014
ENSG00000088002	0.270251	0.120387	0	0.255733	0.0979497	0.273427	0.341151	0.779184	0.114916	0.163342	0.341828	0.142743
ENSG00000088035	12.486	11.4521	10.8065	12.8814	11.9425	9.18651	8.55011	10.597	10.3611	11.7788	7.73189	6.07728
ENSG00000088038	45.5706	43.4359	43.8606	59.5496	46.415	36.7861	45.4485	41.3472	48.7044	40.0133	45.5554	44.5349
ENSG00000088053	0.393126	0.0430483	0.426338	0.0978826	0.182053	0.0325775	0.327901	0.304569	0.0264639	0.11288	0.0118118	0.141031
ENSG00000088179	16.2113	21.8458	25.0239	14.857	19.6543	26.3467	14.5707	12.2239	12.9819	14.1723	13.0025	10.2073
ENSG00000088205	81.3321	67.334	70.1112	62.3344	81.5871	85.0088	94.3509	89.7134	99.2687	95.9138	107.923	109.949
ENSG00000088247	384.954	372.8	362.055	425.699	449.269	399.551	520.852	513.536	537.19	519.222	529.927	519.923
ENSG00000088256	57.3129	52.5321	40.7917	50.6233	47.1549	39.8216	40.8007	35.4582	44.7948	46.6214	53.4063	46.5371
ENSG00000088280	30.3875	35.2445	32.8592	38.0526	36.5088	36.6553	34.6724	38.237	37.0412	36.5959	30.001	34.3288
ENSG00000088298	40.316	30.9716	18.9833	25.327	21.6834	16.8744	18.7683	25.2707	44.785	45.9491	49.466	59.2591
ENSG00000088305	12.1636	12.1203	39.6754	43.6861	36.6776	35.222	26.0239	25.7125	15.1306	18.0788	11.6494	14.4513
ENSG00000088320	0.482624	0.180156	0	0	0.0834203	0	0.611955	0.364047	0	0	0	0
ENSG00000088325	145.94	151.142	113.421	123.487	147.768	153.198	394.016	381.538	360.855	349.496	359.282	367.963
ENSG00000088340	2.50823	1.72422	0.832998	0.34241	0.779111	0.745285	2.81816	3.1949	1.28411	2.44524	1.13358	1.50086
ENSG00000088356	30.3116	30.3245	25.2707	33.2386	24.1484	25.0161	46.9861	49.851	45.0091	47.1507	45.9218	47.4357
ENSG00000088367	97.1878	101.233	90.7674	85.5017	80.1024	93.2767	73.8403	61.4705	78.2072	75.8505	88.0088	84.9894
ENSG00000088386	0.75121	0.785784	0.0946229	0.190832	0.265308	0.301988	0.0447815	0.144682	0.088855	0.158009	0.0469227	0.163845
ENSG00000088387	16.3006	17.986	4.61076	2.91142	5.88034	3.37921	6.05963	7.47549	5.81803	5.94586	7.56401	6.92686
ENSG00000088448	141.313	167.624	293.607	179.564	240.942	271.618	259.958	215.022	251.31	210.72	270.398	260.165
ENSG00000088451	10.7778	10.6512	12.2047	7.70919	9.33907	13.2045	17.6149	22.7531	11.8305	15.5592	14.1281	16.6709
ENSG00000088538	3.40533	3.71181	12.3962	10.8909	11.3581	10.8146	5.97547	5.41627	4.23829	3.66124	4.21667	4.32517
ENSG00000088543	14.2544	18.5284	14.8238	18.4937	15.9482	19.9621	22.8754	25.0461	16.3441	16.2935	14.1497	17.8262
ENSG00000088682	60.2455	59.0313	71.8366	77.9918	69.1808	69.6027	58.7464	63.3442	57.527	58.8367	54.7137	53.9938
ENSG00000088726	0.584143	0.695756	0.40279	0.378523	0.427308	0.598227	0.0953746	0.310866	0.660673	0.61285	0.174254	0
ENSG00000088727	6.94153	6.83105	9.06289	7.25587	4.5357	9.57044	5.65772	5.47642	7.2826	3.88002	5.38174	4.39223
ENSG00000088756	38.4248	47.5506	45.1558	32.2217	45.501	49.7104	18.9762	16.2663	21.5795	19.301	22.0437	22.0965
ENSG00000088766	64.6792	55.3618	39.2438	47.3983	51.0113	52.4967	54.6543	48.9252	60.3229	57.2689	63.7029	59.8749
ENSG00000088782	0	0	0	0	0	0	0	0.410105	0	0	0	0
ENSG00000088808	7.43112	4.2555	11.767	13.5727	5.40382	7.44183	5.90709	4.04505	5.73101	3.56228	6.33072	5.41987
ENSG00000088812	47.7343	47.2832	50.7804	40.7542	45.9173	49.417	42.3455	41.5976	38.4486	38.4222	37.7185	38.4325
ENSG00000088826	18.9036	17.3995	12.7374	19.7926	13.3907	15.6839	17.9992	15.1205	20.1425	26.1336	17.1189	24.7173
ENSG00000088827	0	0.0202896	0.0409725	0.0202706	0	0.026302	0.0588119	0.0322087	0	0	0	0
ENSG00000088832	388.089	378.095	324.949	329.184	308.199	301.31	310.983	289.881	413.507	387.389	448.209	405.463
ENSG00000088833	67.4082	64.1791	67.5783	85.1617	74.9694	65.7566	64.721	72.1807	63.9171	72.5836	73.4274	73.8717
ENSG00000088836	0.606758	0.505277	1.54095	1.46501	1.21599	1.63639	0.770935	1.01262	0.316938	0.844083	1.62335	1.09119
ENSG00000088854	10.9552	10.93	23.7239	23.7663	21.3127	22.3735	10.6682	10.996	8.98262	9.84552	9.55125	9.79333
ENSG00000088876	6.16745	7.15941	6.52865	7.26995	7.63434	6.29081	6.7195	8.25028	6.61652	6.26736	9.00811	8.80192
ENSG00000088881	7.98936	6.62031	9.67536	13.008	9.8959	8.19932	7.05628	4.96999	1.73333	1.9096	8.58342	3.05681
ENSG00000088882	120.865	150.13	101.666	136.74	106.758	102.056	149.106	181.161	104.772	115.917	83.2345	102.342
ENSG00000088888	26.5063	23.3412	22.9019	22.8651	24.9422	21.296	22.9245	22.9399	27.6516	28.4505	26.0171	25.94
ENSG00000088899	9.31863	10.1581	10.7446	13.4311	11.4185	9.70774	7.95177	6.52457	8.02928	7.55752	8.48513	8.6787
ENSG00000088926	0	0	0.35838	0.0602067	0.233694	0.31709	0	0	0.340681	0	0.369248	0
ENSG00000088930	100.628	103.44	123.236	123.205	141.637	150.441	138.321	136.697	128.123	124.787	127.094	127.872
ENSG00000088970	5.45054	7.27173	3.44218	6.27398	6.11942	5.53273	3.23758	3.80967	3.72478	3.83154	3.32248	2.42046
ENSG00000088986	440.937	460.965	367.959	465.854	414.294	481.376	403.86	395.935	394.667	395.941	419.893	447.195
ENSG00000088992	1.67694	1.99315	0.408919	2.0568	2.794	2.05342	1.27242	2.0827	1.74353	2.99307	1.2165	1.71335
ENSG00000089006	68.3975	76.4001	57.8013	50.1063	66.9828	73.4052	90.7669	96.2274	83.9947	83.8871	96.2023	100.129
ENSG00000089009	860.484	866.302	689.825	727.826	807.838	924.832	797.315	836.869	716.137	706.465	741.874	740.166
ENSG00000089012	0	0	0	0	0	0	0	0	0	0	0	0
ENSG00000089022	42.9011	45.9399	42.6847	40.796	44.6702	44.603	58.7371	59.9186	62.1773	60.3173	50.2145	53.09
ENSG00000089041	0.280571	0.689292	0.214759	0.274709	0.177945	0.460139	0.386009	0.753931	0.238258	0.419343	0.264834	0.34719
ENSG00000089048	22.805	25.1338	26.631	23.5375	25.29	21.5262	28.8532	30.1545	23.3595	21.5945	25.121	22.7493
ENSG00000089050	43.3365	58.0876	60.8405	55.054	62.1419	77.0196	66.8428	70.4833	58.7249	54.7453	56.9006	62.2791
ENSG00000089053	126.295	126.43	90.1089	100.328	102.378	121.057	143.252	143.473	130.309	136.752	122.331	128.532
ENSG00000089057	17.9834	14.6055	19.4612	16.2473	18.5519	16.7394	15.3245	12.7601	16.382	15.9074	18.0014	16.2572
ENSG00000089060	11.3209	10.3278	4.3366	4.61555	6.76242	6.70746	13.3735	11.8065	12.8361	15.5143	10.226	11.0035
ENSG00000089063	125.787	130.588	134.031	128.806	131.801	130.844	120.526	122.393	105.801	104.329	109.74	117.615
ENSG00000089091	4.12548	4.98886	10.3598	7.5406	8.78745	8.89639	6.0377	8.21668	4.84588	5.13161	5.05144	4.67133
ENSG00000089094	41.8632	40.2848	54.4428	71.6251	89.8981	59.8201	72.6086	70.4823	75.2042	53.6279	74.4819	66.3224
ENSG00000089101	1.76654	2.44652	3.83772	3.28596	3.25476	6.97402	3.06356	2.97798	1.7499	1.69968	1.4681	1.66333
ENSG00000089116	15.045	15.2731	16.2121	29.0438	16.2547	16.6892	17.1401	16.0923	8.27876	9.41357	6.31024	7.84612
ENSG00000089123	6.66408	7.03588	5.83677	7.2216	5.88051	8.29168	6.99667	7.6551	6.05923	8.22877	6.21974	7.12258
ENSG00000089127	2.93406	1.99977	1.00479	0	0.0578125	0.160243	0.0577461	0.120213	0.0565731	0.193989	0	0.270755
ENSG00000089154	58.5168	62.8723	56.698	52.0616	61.587	51.7781	70.9818	61.7935	74.8553	71.8884	72.4257	64.5512
ENSG00000089157	1890.88	1809.3	1027.77	1311.62	1450.3	1506.93	1845.99	2005.9	1855.34	1971.79	1803.85	1971.5
ENSG00000089159	103.924	88.7951	50.8261	51.2651	52.1691	41.1835	65.5877	58.2399	125.477	122.437	126.228	128.09
ENSG00000089163	1.66417	2.33209	1.55296	0.784892	2.15688	2.37553	1.27071	1.8396	1.25238	2.23941	1.20444	1.70549
ENSG00000089169	0.176821	0.508873	2.33371	1.39632	1.60758	1.32223	0.0551178	0.436264	0.0822229	1.15755	0.219747	0
ENSG00000089177	7.15199	8.22172	5.83603	5.00795	6.57446	9.95224	8.83852	11.5513	8.82507	8.63132	7.83199	10.2612
ENSG00000089195	13.853	15.0099	19.7495	18.3391	21.5521	18.2712	17.7436	17.5047	18.5109	22.2515	21.4265	18.6753
ENSG00000089199	3.85979	4.28893	14.38	14.6442	13.3217	11.3418	0.346326	0.752344	0.937766	1.28815	0.602562	0.729238
ENSG00000089220	290.669	279.298	324.626	409.976	386.1	338.213	363.038	380.781	349.538	331.703	360.419	361.994
ENSG00000089225	0.361833	0	0.0667154	0	0.0610907	0	0	0.039275	0	0	0	0
ENSG00000089234	31.6795	31.5153	35.0365	33.2286	32.27	30.981	31.0707	29.7236	30.2422	32.8652	29.737	28.2969
ENSG00000089248	90.3368	88.3312	56.9114	69.2544	69.5061	75.1215	83.1397	78.7712	87.7366	93.6337	79.6238	84.7975
ENSG00000089250	0.34365	0.339098	0.556762	0.528462	0.191767	0.073472	0.0765204	0.0962988	0.115111	0.0381885	0.0257186	0.0998799
ENSG00000089280	321.699	349.205	403.07	438.388	402.906	353.488	414.359	387.418	360.222	353.104	347.583	349.255
ENSG00000089289	54.79	56.3542	52.6168	62.7288	56.2704	61.8641	47.263	54.7538	46.4357	52.2449	37.639	45.2444
ENSG00000089327	34.4915	33.7179	2.08479	3.23973	2.53151	3.25285	9.74624	9.98005	29.0007	27.6296	21.7276	21.5313
ENSG00000089335	31.1993	33.141	38.2152	32.2852	30.4474	30.4991	25.1321	30.6602	15.4119	21.0471	22.8391	18.6343
ENSG00000089351	93.5211	105.869	92.7334	103.622	76.0601	68.6086	71.6467	75.5605	91.6017	102.921	88.2002	89.5725
ENSG00000089356	0	0	0.3698	0	0.782584	0	0.237061	0.247453	0.506359	0	0	0
ENSG00000089472	54.2521	62.2936	63.5121	65.8594	58.6183	62.964	58.9019	70.0079	33.2652	42.5647	26.3352	28.2603
ENSG00000089486	8.44359	18.0903	15.7859	6.70626	9.92151	11.9839	8.26994	15.9035	22.8013	17.9437	15.5141	16.7489
ENSG00000089505	4.45608	4.82603	2.93385	4.85464	3.36337	3.95452	1.74923	3.28601	3.26882	4.33952	2.81062	2.77658
ENSG00000089558	0.281952	0.525381	1.09969	1.0881	1.32181	0.776244	0.145195	0	0.177686	0.119243	0.153153	0.220897
ENSG00000089597	471.355	467.709	298.267	332.656	318.787	307.003	399.801	423.448	408.839	421.565	400.19	408.315
ENSG00000089639	14.0276	15.1405	24.7847	29.7621	22.8616	20.0482	10.6429	15.5954	16.6543	17.0455	9.53539	13.382
ENSG00000089682	14.159	14.4849	17.211	11.391	13.9877	13.3772	27.1782	28.175	28.396	25.34	30.0376	28.7806
ENSG00000089685	84.991	88.1716	84.8134	105.414	126.981	131.223	134.294	134.365	123.93	130.684	136.247	149.625
ENSG00000089692	2.02772	2.45963	2.66948	3.47426	2.68004	2.47183	2.84004	2.3653	3.57434	2.16945	2.46835	2.67622
ENSG00000089693	299.349	301.86	224.851	272.706	250.589	247.133	262.862	263.337	325.952	330.738	348.881	341.288
ENSG00000089723	7.49103	6.91907	7.17238	9.47036	8.06807	8.8234	6.67736	7.57308	4.19328	5.98654	4.15195	3.68812
ENSG00000089737	39.6222	38.3588	39.2368	47.8583	46.6473	41.2282	36.9171	46.6176	44.5166	47.3919	39.7104	41.7441
ENSG00000089775	7.69223	8.38027	6.23682	5.76223	6.13245	6.80184	8.00804	7.05977	10.4515	9.66616	8.06171	9.69639
ENSG00000089818	27.8685	25.6209	32.5379	37.9636	27.2104	28.4078	15.0061	15.634	17.5233	19.153	19.8787	28.597
ENSG00000089820	2.21582	2.26493	3.66934	4.11983	2.41485	5.18204	3.46993	3.8997	2.38392	3.74909	2.29225	3.93125
ENSG00000089847	0.306364	0.463794	0.209497	0.499344	0.462982	0.073272	0.342291	0.251064	0.21574	0.119652	0.354432	0.167975
ENSG00000089876	37.2248	35.5275	54.332	54.7578	57.5112	61.9639	47.6828	53.1546	49.529	48.3486	43.9951	47.4592
ENSG00000089902	28.9256	27.6764	22.6553	21.0604	24.4081	24.2822	29.0611	27.1929	24.8655	26.0466	26.7048	27.069
ENSG00000089916	43.107	42.6167	44.1737	36.8147	41.971	47.6504	44.409	44.9138	45.3558	49.4765	48.9649	43.5697
ENSG00000090006	112.349	121.69	71.0194	94.5913	75.6139	89.035	181.881	176.005	119.784	140.07	80.427	95.0541
ENSG00000090013	25.9278	26.1678	6.67274	14.4345	11.8403	17.572	29.8697	36.8252	28.582	35.6989	21.1918	30.2921
ENSG00000090020	20.7298	22.9397	11.2602	15.2213	18.1664	14.0372	14.7063	14.5884	20.1071	17.602	19.4737	21.2648
ENSG00000090054	92.8328	92.607	59.01	64.2348	56.4633	65.2873	73.039	67.5251	69.7579	70.2376	77.9753	79.9763
ENSG00000090060	206.4	189.825	206.999	166.928	211.089	217.232	229.956	211.481	234.258	233.73	243.027	234.54
ENSG00000090061	63.2444	73.0006	57.1304	56.6535	61.9311	53.9555	67.8052	61.1991	65.9442	66.1847	74.4629	66.7598
ENSG00000090097	104.741	112.502	221.519	290.87	225.491	188.639	97.5856	105.162	125.276	123.19	104.103	99.2354
ENSG00000090104	0.168794	0.547197	0	0.109772	0.405269	0	0.106344	0	0.151228	0	0.225451	0.576693
ENSG00000090238	41.0603	45.2003	38.6589	50.8883	38.4275	43.9296	26.3356	32.646	23.1967	26.9148	32.6253	38.2803
ENSG00000090263	30.3461	43.1453	38.0686	37.132	39.9128	46.1331	28.4003	27.6941	24.0246	30.4992	30.6648	31.1572
ENSG00000090266	115.215	112.261	88.4705	115.346	90.8441	110.172	94.4914	86.6958	109.308	124.807	100.058	109.343
ENSG00000090273	105.051	102.825	90.6773	109.255	96.8277	85.2872	116.112	108.736	120.801	129.211	138.261	138.617
ENSG00000090316	87.0842	84.2654	79.7408	95.1532	85.8148	87.1496	83.8286	82.2187	93.751	89.5075	90.4328	89.5061
ENSG00000090339	36.9554	42.8188	3.1718	5.55226	1.00197	2.96309	11.8126	16.9391	14.2365	14.9656	12.3274	13.9797
ENSG00000090372	122.968	128.968	140.034	200.385	142.36	121.728	109.41	120.61	124.03	133.401	119.605	128.525
ENSG00000090376	0.856047	0.638896	0.269025	0.479994	0.532429	0.527341	0.540741	0.806139	0.221723	0.413285	0.40969	0.221825
ENSG00000090382	0.313023	0.277523	0.300464	0.280517	0.81123	0.256858	0.272316	0.144651	0	0.117711	0.291011	0.429612
ENSG00000090402	0	0	0	0	0.0211049	0	0	0	0	0	0	0
ENSG00000090432	39.319	37.0116	31.1665	38.4586	28.7152	27.8364	28.931	26.5837	22.8541	25.3764	24.5819	22.836
ENSG00000090447	8.05415	6.40513	4.43529	9.68832	13.8742	12.84	23.1108	26.1456	22.3156	18.6094	17.8641	19.5363
ENSG00000090470	19.0523	21.7907	25.8606	29.2585	26.8866	28.9191	31.4073	35.7726	24.4374	25.1776	22.1488	26.8847
ENSG00000090487	111.688	118.792	92.23	109.717	102.659	113.995	94.8968	113.885	83.9974	91.9098	95.9515	90.674
ENSG00000090512	0	0.092469	0.0982162	0.0971783	0.0897626	0.248316	0.094121	0	0.318391	0.355584	0.190063	0.108384
ENSG00000090520	111.556	108.342	64.3992	67.6445	63.8194	70.7716	70.4784	62.488	85.0258	79.6703	86.3346	84.9094
ENSG00000090530	97.9338	91.3853	15.5615	10.7609	14.9347	9.87796	83.859	87.0756	145.074	132.473	138.562	129.448
ENSG00000090534	0.710509	0.303249	0	0.202705	0.0917255	0.179777	0	1.32924	0.135189	0.215503	0.584803	0.239308
ENSG00000090539	3.93519	4.50151	2.02867	3.74115	1.40239	2.27509	3.45692	1.88292	3.33303	2.37384	1.79456	1.80588
ENSG00000090554	0.492913	0.119734	0.836296	0.557672	0.430015	0.308609	0.237877	0.933775	1.26758	0.317639	0.681159	0.285258
ENSG00000090565	26.7215	25.4791	47.4065	47.3144	40.8094	36.4249	39.5713	33.8463	39.8354	35.6245	37.8603	31.8137
ENSG00000090581	30.266	30.0232	20.4727	26.2054	24.9009	20.0435	21.2325	20.4132	18.2867	20.2836	14.5673	22.5162
ENSG00000090612	21.1183	24.4709	30.9186	22.7814	29.6038	31.2591	36.2452	33.447	29.8319	27.7232	28.7331	30.3025
ENSG00000090615	38.3613	29.5703	18.5205	17.4541	19.0545	20.1062	19.2566	22.1338	31.4433	28.0017	29.24	29.2661
ENSG00000090621	152.559	165.82	152.269	151.033	169.07	178.732	178.263	167.064	175.807	167.632	183.311	166.117
ENSG00000090659	0.0347749	0.032478	0.0657588	0.0356262	0.0612743	0.0419226	0.0319416	0	0.0308757	0	0	0
ENSG00000090661	30.5664	38.2112	34.1883	45.4207	41.3648	41.5067	51.7237	53.9801	43.0012	49.2312	35.1542	38.7162
ENSG00000090674	23.8929	24.7418	28.3582	34.5955	20.3838	16.1308	17.0429	13.0461	18.7818	20.4755	17.3687	22.155
ENSG00000090686	68.2625	65.9202	56.4264	51.1403	64.9017	74.338	63.8219	71.6664	54.2973	63.2662	62.4412	54.0654
ENSG00000090776	47.5131	54.1196	71.5684	103.789	81.401	77.4823	76.1048	79.5039	122.176	132.649	51.7924	57.3884
ENSG00000090857	33.8855	31.1434	27.7235	26.8015	31.0735	31.1449	24.9773	28.1888	27.3262	26.7089	26.3172	24.0688
ENSG00000090861	110.664	110.249	64.9095	68.4262	79.0501	61.4053	91.1133	75.1844	97.6128	101.1	88.2732	90.3632
ENSG00000090863	191.917	201.858	144.535	144.546	132.457	130.914	140.389	150.771	137.932	150.236	133.786	138.204
ENSG00000090889	53.7434	56.5279	57.7028	58.9087	73.0919	76.8432	78.344	73.9814	66.3281	66.6933	65.1316	66.5041
ENSG00000090905	31.9995	33.0923	38.2806	33.4747	37.9339	35.8995	34.4694	31.5637	37.6138	34.6601	43.682	35.4472
ENSG00000090924	72.5352	65.8046	94.559	91.7046	76.0681	75.3741	53.1801	51.2881	64.5958	58.5682	52.3551	58.1748
ENSG00000090932	11.1773	14.7507	99.162	172.98	99.4011	99.3322	16.5539	16.2392	9.38169	10.5823	8.05741	7.32518
ENSG00000090971	84.734	73.6475	56.7906	86.5018	64.6366	56.0635	84.835	88.6346	100.588	87.1853	86.8738	84.0266
ENSG00000090975	5.04501	6.57035	3.87657	5.82102	5.72509	5.48198	4.33543	1.95191	5.54974	4.29417	3.26014	6.92949
ENSG00000090989	30.8056	34.8103	34.6433	35.5083	30.8645	35.0979	22.9811	23.7192	22.4226	22.3746	22.1234	25.526
ENSG00000091009	17.2102	17.6476	21.1219	18.9183	19.0448	18.8805	21.6613	19.901	17.3351	20.0236	22.65	23.1522
ENSG00000091039	65.0229	61.3879	64.9118	37.4959	61.2596	60.5191	50.8881	53.1547	72.0741	75.2162	84.7796	88.046
ENSG00000091073	20.6623	21.4626	13.0195	13.1338	9.99797	8.95145	11.1698	14.8654	16.2006	17.5843	15.9035	21.3129
ENSG00000091106	0.121506	0.391011	0.230111	0.683031	0.315138	0.434884	0.330877	0.547787	0.119048	0.12111	0.256578	0.147995
ENSG00000091127	21.8168	16.9166	18.8722	12.8907	17.0212	19.2542	31.506	24.3988	32.848	25.9781	32.358	30.274
ENSG00000091128	0.913999	0.306599	0.20669	0.786152	0.271517	0.142274	0.108347	0.619693	0	0.221056	0.311882	0.433962
ENSG00000091129	30.064	41.3387	78.5184	62.7074	90.3864	92.3985	33.8315	32.6045	26.1764	25.0619	30.5673	28.6257
ENSG00000091136	284.923	311.592	36.6595	35.5073	36.9322	34.3362	43.9798	47.7701	154.751	164.097	128.859	143.801
ENSG00000091137	0.343924	1.02629	0	0	0	0	0	0	0	0	0	0.307571
ENSG00000091138	0.0590083	0	0	0	0	0	0	0	0	0	0	0.0648551
ENSG00000091140	100.706	100.494	81.9262	87.0882	100.776	113.78	98.3055	80.185	89.4787	111.364	110.815	93.541
ENSG00000091157	13.9195	17.033	21.7419	15.6869	18.0937	32.0603	17.2663	18.4067	14.3195	11.0605	16.371	12.4583
ENSG00000091164	66.0458	65.9121	63.4306	66.2784	62.9514	75.772	54.2315	54.722	59.0243	63.4579	62.0344	58.2993
ENSG00000091181	0.238178	0	0.327764	0.11427	0.324838	0.294341	0	0	0.0235108	0.026295	0.0253195	0.138542
ENSG00000091262	2.26449	3.05739	0.734759	1.20954	2.26198	1.95873	4.78817	4.89066	4.62954	5.17213	2.8347	5.26297
ENSG00000091317	66.6613	76.4466	58.9313	56.6696	54.5843	57.6155	58.2582	55.9307	48.4611	51.705	49.3158	51.6722
ENSG00000091409	38.006	37.1981	41.1031	31.0848	40.2572	41.0987	61.943	59.6921	46.5846	46.9781	35.7564	41.4097
ENSG00000091428	0.845384	1.16363	2.74176	1.02337	0.956953	1.31584	0.481244	2.51533	1.1711	0.307355	1.08549	1.39058
ENSG00000091436	55.394	49.3906	18.4494	14.7059	23.057	23.8139	23.0904	19.0668	33.5554	31.323	37.1251	34.3367
ENSG00000091482	0	0	0	0	0	0	0	0	0	0	0	0
ENSG00000091483	98.4109	89.1244	78.4874	81.9973	89.7322	116.584	108.376	104.968	97.5232	101.614	109.524	113.685
ENSG00000091490	65.6623	68.5566	126.59	125.918	84.9249	109.483	62.1458	70.5156	57.6037	65.2018	70.2722	71.6538
ENSG00000091513	0.984877	0.203611	1.69594	1.89001	0.537487	2.41585	0.493579	1.22057	0.430988	0.0644453	0.41628	0.0562589
ENSG00000091527	246.586	231.987	172.941	157.896	177.957	169.644	204.668	204.16	244.418	225.397	249.173	228.768
ENSG00000091536	2.23835	2.37437	3.5935	2.50952	1.91749	3.09294	0.838255	1.43717	0.949927	1.02445	0.97138	1.35682
ENSG00000091542	73.9393	72.6546	55.197	66.0336	69.1641	65.7395	80.6736	81.1858	82.7418	82.0225	80.7206	75.9582
ENSG00000091583	0	0	0.35908	0.520269	0	0	0.505394	0	0	0	0	0
ENSG00000091592	1.02755	0.914584	1.27541	1.76406	1.17032	2.86569	1.13657	0.666934	0.528392	1.40677	0.718158	1.42881
ENSG00000091622	1.56133	1.31537	2.53976	1.61544	1.76243	1.20149	1.43484	1.86254	1.32393	1.41067	0.777242	1.0984
ENSG00000091640	97.8629	112.403	91.6353	125.7	95.8045	84.9774	95.7166	97.2766	95.4937	96.7756	88.7659	94.2475
ENSG00000091651	41.1951	45.3076	58.2668	54.7906	71.5737	68.2959	83.5005	78.3745	81.3342	70.4023	83.7376	74.6863
ENSG00000091656	5.64342	3.16554	11.6169	5.58069	12.1222	16.1981	12.5373	13.4914	14.9653	12.7204	13.6146	10.8594
ENSG00000091664	5.71632	7.12408	22.6441	19.1895	21.6346	19.9459	1.02325	1.13453	0.467464	0.597538	0.647501	0.830226
ENSG00000091704	0	0	0	0	0	0	0	0	0	0	0.123271	0.141701
ENSG00000091732	39.5887	38.9256	40.2337	37.1872	40.4595	37.11	46.0885	45.0761	40.9372	44.5414	37.0256	42.6032
ENSG00000091831	0.0732671	0.0252607	0.200273	0.151456	0.046839	0.0981614	0.0488296	0.0253709	1.32144	0.0761647	0.0771945	0.0594144
ENSG00000091844	6.92715	6.60463	8.51531	6.38184	4.82809	4.52898	2.92658	4.33076	5.59867	4.16744	3.49392	4.71811
ENSG00000091879	2.31403	2.20952	0.786944	1.28171	0.657767	0.883214	1.32917	1.89024	2.53434	1.90929	1.96188	2.70481
ENSG00000091947	29.2757	32.2296	17.8885	24.9347	21.8054	19.7143	24.0534	25.595	18.9238	18.3746	17.496	15.7557
ENSG00000091972	48.3599	54.917	126.427	117.66	92.7251	92.7496	40.1978	45.0076	30.508	30.8192	26.2036	23.5228
ENSG00000091986	170.565	177.288	81.1438	85.834	43.4639	50.5824	150.64	164.715	68.3471	57.5262	50.2333	60.1432
ENSG00000092009	0.318892	0	0	0	0	0.37474	0.348432	0	0	0.191752	0.371031	0
ENSG00000092010	98.8599	109.156	52.9773	65.5462	71.756	87.4366	76.4652	87.9527	70.1366	74.4816	54.3271	59.023
ENSG00000092020	35.9755	38.7688	35.9416	34.3765	38.628	46.8695	34.6155	31.1996	28.4996	26.8355	30.4935	30.4636
ENSG00000092036	26.7727	42.6033	21.498	34.0885	34.1944	37.6135	60.3116	79.9324	39.9804	41.2918	42.236	47.0144
ENSG00000092051	23.1317	31.6672	52.6273	55.529	44.8087	46.1136	14.4905	16.5896	14.7094	17.4491	12.3416	13.2754
ENSG00000092054	2.60587	2.85069	6.44127	7.11324	5.55428	4.86117	1.06211	1.37627	0.913121	0.807948	0.616877	0.554786
ENSG00000092067	0	0	0.0987245	0	0	0	0	0	0	0	0	0
ENSG00000092068	29.4937	44.6175	24.4621	26.0632	13.7955	14.0754	46.171	53.3576	9.41248	17.0212	9.55755	9.24865
ENSG00000092094	46.1375	48.4409	46.5795	46.4826	48.6531	47.145	33.3171	31.0045	25.9177	20.6148	31.2191	27.0934
ENSG00000092096	74.7439	94.1014	93.4167	120.324	73.2205	75.189	45.0972	44.8697	32.5894	49.3698	30.7854	31.4845
ENSG00000092098	71.5667	62.6714	62.3546	69.6141	59.548	46.1164	55.5961	56.3541	67.5534	56.9239	68.2816	51.7712
ENSG00000092108	78.6283	81.7143	62.9483	49.1922	65.0262	67.6893	52.0208	50.4054	49.8765	50.4214	57.2137	54.3026
ENSG00000092140	28.0795	32.0903	29.4258	21.7871	35.4377	42.8111	43.6551	44.3292	31.8985	30.0308	35.3367	40.9238
ENSG00000092148	78.2873	80.9554	76.9581	66.8534	76.5022	76.3972	57.9141	60.4193	67.5705	59.6837	68.4612	63.0113
ENSG00000092199	547.812	539.504	549.747	561.967	651.161	678.887	686.363	715.898	597.456	616.909	597.149	619.704
ENSG00000092200	0.470844	0.365972	0.666721	0.732983	0.610236	0.89591	0.851517	0.576103	0.417306	0.933647	0.962505	0.259301
ENSG00000092201	146.12	152.184	170.144	161.064	201.329	205.719	225.597	209.166	188.217	187.659	201.936	186.844
ENSG00000092203	70.3327	82.6664	72.669	68.7424	68.6427	73.469	70.0573	74.7135	84.153	85.0207	83.0456	69.5317
ENSG00000092208	17.5159	19.2077	23.8687	24.4005	22.2114	32.6144	28.9241	21.7691	21.0843	21.0635	21.587	21.1407
ENSG00000092295	2.5439	1.91465	3.21495	3.59325	4.51187	3.23812	2.06481	1.99617	2.80594	1.75369	1.26062	0.65655
ENSG00000092330	55.0476	45.4438	48.0061	63.3904	53.6895	51.1417	44.0598	56.2107	46.4557	41.6167	39.0665	41.3227
ENSG00000092345	0	0.29551	0	0.0927696	0.0429788	0.0598695	0	0	0	0	0	0
ENSG00000092377	1.21983	2.37666	3.23395	3.34778	3.72818	3.71345	0	0	0	0	0	0
ENSG00000092421	126.876	153.761	230.378	145.94	214.117	236.206	69.9156	67.2443	62.1258	58.5833	66.7445	87.5426
ENSG00000092439	18.3384	17.7013	20.0112	12.7994	17.3188	19.2722	20.0643	20.3962	16.9935	15.1109	17.9763	18.0741
ENSG00000092445	54.9102	61.899	72.8052	94.4096	89.624	100.287	78.2422	80.5919	61.5119	71.0525	63.4111	68.4171
ENSG00000092470	11.4669	13.9536	11.1681	12.9813	20.3346	18.576	15.279	14.6859	20.2351	21.5291	17.0502	17.5508
ENSG00000092529	0.348667	1.318	0.205771	0.160639	0.811504	1.00829	0.487479	0.567958	0.340681	0	0.06265	1.26408
ENSG00000092531	69.6701	50.288	25.8226	21.535	29.3606	28.8693	37.0557	33.5499	36.3068	44.4877	44.9681	41.963
ENSG00000092607	15.7622	19.9785	1.93091	2.36051	0.719755	0.258531	0.310803	0.0807726	0.101144	0.0850839	0.218072	0.14185
ENSG00000092621	334.551	297.289	196.996	280.039	291.052	278.079	344.934	346.457	337.137	339.454	313.715	318.48
ENSG00000092758	65.3615	69.9134	14.4937	21.8183	12.8216	13.185	6.80911	7.10476	19.0901	13.7402	9.97478	8.2297
ENSG00000092820	135.935	123.81	130.416	153.263	176.293	169.468	265.146	247.454	432.077	406.767	586.333	581.619
ENSG00000092841	2003.4	1804.02	1385.87	1748.14	1687.14	1679.29	910.961	857.559	1579.39	1585.13	1566.04	1561.86
ENSG00000092847	49.4827	38.6577	43.9885	35.6468	50.3803	50.089	63.8751	65.9684	78.8017	87.4665	70.1413	74.0333
ENSG00000092850	3.17799	3.69772	8.97067	12.237	10.1571	7.65862	9.68354	10.3389	4.05818	5.43266	3.98307	5.44779
ENSG00000092853	31.9952	38.8595	42.1053	40.5567	44.2099	48.4469	49.0243	49.2115	47.4445	43.3122	55.5185	48.0411
ENSG00000092871	15.4532	16.8352	21.5649	19.672	19.7218	18.6645	18.788	17.0954	19.8873	17.0747	18.5714	18.4878
ENSG00000092929	1.47175	2.17724	0.950602	1.25705	1.18674	2.21047	1.22455	0.766414	1.12712	0.811061	0.179093	0.796795
ENSG00000092931	32.3965	26.7944	26.5197	22.2199	25.7888	27.6267	20.373	20.7569	35.6411	32.6443	40.139	33.81
ENSG00000092964	157.852	165.937	259.592	262.263	244.992	242.627	152.451	149.751	144.852	141.654	139.487	143.254
ENSG00000092969	181.496	145.264	25.0434	16.4825	21.1974	14.5874	34.379	30.1916	162.305	151.364	160.754	149.035
ENSG00000092978	16.5201	18.4629	24.8788	12.3767	19.2954	17.0557	15.2809	13.3288	12.1025	10.7802	12.912	14.303
ENSG00000093000	42.2648	41.1521	54.2183	38.2922	53.8573	57.0586	56.9255	54.5397	57.5014	56.4995	57.8341	59.4079
ENSG00000093009	44.3078	56.0299	47.9608	44.0643	57.0295	62.2975	80.7385	67.1644	70.5144	72.9029	79.5004	69.0202
ENSG00000093010	62.2709	66.5933	50.6418	81.6217	79.7374	67.6211	30.0175	40.7035	24.9712	30.6334	60.8573	62.6618
ENSG00000093072	21.7593	18.6778	16.6137	18.432	20.9634	22.2566	10.0461	11.261	8.34831	10.2725	8.52033	8.51251
ENSG00000093100	4.35719	2.28375	4.55767	5.89637	2.9028	3.11137	4.39246	2.6278	4.014	2.57782	3.91259	5.90579
ENSG00000093134	0.592955	0.309297	1.48528	0.500248	0.729779	2.2301	0.500849	0	0	0	0.506291	0.255528
ENSG00000093144	51.1147	52.3786	59.8735	45.7469	65.3538	66.0119	62.278	56.4424	57.5388	52.1141	61.184	66.3258
ENSG00000093167	52.483	47.7699	49.1906	42.992	51.9828	46.6636	36.1118	34.883	45.8934	37.6156	41.5676	39.7468
ENSG00000093183	49.291	42.8442	50.2227	42.5016	49.6533	45.8504	43.895	58.3552	44.9385	52.7477	48.6936	52.7805
ENSG00000093217	4.19406	4.96687	5.42275	2.70184	3.68484	4.17048	4.82648	4.50659	5.88829	4.14645	7.57588	3.54413
[truncated: 60,111 more rows]

## Sheet: Table S3
	target_id	mean_obs	ext_gene	pval	qval	test_stat	rss	degrees_free	var_obs	tech_var	sigma_sq	smooth_sigma_sq	final_sigma_sq	b	se_b
1	ENSG00000175899	4.52233	A2M	3.93108e-10	9.73845e-06	39.1468	18.9315	1	1.96201	0.00896963	2.09453	0.0330888	2.09453	-2.61469	0.181216
2	ENSG00000166426	4.81653	CRABP1	9.4927e-10	1.17581e-05	37.4264	10.7098	1	1.29201	0.00928476	1.1807	0.0278277	1.1807	-1.96078	0.146429
3	ENSG00000154856	4.02151	APCDD1	3.39745e-09	1.6833e-05	34.9416	12.6916	1	1.20737	0.0494884	1.36069	0.0456826	1.36069	-2.12552	0.182225
4	ENSG00000163661	6.50066	PTX3	2.37389e-09	1.6833e-05	35.6398	5.87433	1	0.600892	0.0017217	0.650981	0.0169599	0.650981	-1.44696	0.116828
5	ENSG00000253953	4.89249	PCDHGB4	2.94989e-09	1.6833e-05	35.2167	19.2377	1	2.08759	0.0288059	2.10872	0.0267748	2.10872	-2.61605	0.215179
6	ENSG00000128564	5.33176	VGF	4.55732e-09	1.88164e-05	34.3698	8.67157	1	0.793899	0.0101344	0.953374	0.0221019	0.953374	1.7529	0.149657
7	ENSG00000102195	4.43193	GPR50	9.77366e-09	3.02654e-05	32.8858	7.33048	1	1.65625	0.0224872	0.792011	0.0350631	0.792011	1.60547	0.146376
8	ENSG00000185483	5.10553	ROR1	9.39838e-09	3.02654e-05	32.9619	4.99555	1	0.551451	0.0153903	0.53967	0.0242472	0.53967	-1.32562	0.120453
9	ENSG00000144057	4.7495	ST6GAL2	1.80508e-08	4.9686e-05	31.6937	4.30001	1	0.417083	0.0069819	0.470797	0.0288619	0.470797	-1.22534	0.117817
10	ENSG00000162722	4.64134	TRIM58	2.08348e-08	5.1614e-05	31.4152	3.31765	1	0.742685	0.0153918	0.353236	0.0307384	0.353236	1.08927	0.125446
11	ENSG00000131711	7.9362	MAP1B	2.45058e-08	5.51893e-05	31.1001	1.10995	1	0.109406	5.9008e-05	0.123268	0.0179972	0.123268	0.632228	0.0760157
12	ENSG00000111432	2.56626	FZD10	4.50612e-08	9.30251e-05	29.9184	26.1117	1	2.45845	0.201482	2.69982	0.122275	2.69982	-3.01664	0.340018
13	ENSG00000133107	6.07301	TRPC4	5.04421e-08	9.61233e-05	29.6997	1.33119	1	0.123373	0.00298819	0.144922	0.0179614	0.144922	0.685602	0.0835312
14	ENSG00000170500	5.76566	LONRF2	5.49236e-08	9.71873e-05	29.5347	1.90279	1	0.411658	0.00838423	0.203036	0.0192162	0.203036	0.816187	0.0970381
15	ENSG00000162761	3.72064	LMX1A	8.54475e-08	0.000141119	28.6785	16.2935	1	1.54908	0.0563029	1.75409	0.0560386	1.75409	-2.3599	0.260042
16	ENSG00000269994	3.72419	LINC02893	9.3279e-08	0.000144425	28.5087	6.77454	1	1.14328	0.0434317	0.709295	0.0558975	0.709295	-1.53029	0.185079
17	ENSG00000168646	4.78122	AXIN2	1.04354e-07	0.000152069	28.2915	1.76924	1	0.161925	0.00291418	0.193668	0.02836	0.193668	-0.786723	0.101505
18	ENSG00000079739	5.68393	PGM1	1.34521e-07	0.000175394	27.8001	2.47296	1	0.435917	0.00425175	0.270521	0.019649	0.270521	-0.915979	0.105085
19	ENSG00000130066	5.6194	SAT1	1.32628e-07	0.000175394	27.8275	1.55712	1	0.160314	0.00337196	0.169642	0.0200249	0.169642	-0.729729	0.0883302
20	ENSG00000163735	2.79055	CXCL5	1.87143e-07	0.000231804	27.1616	12.0088	1	2.04674	0.157354	1.17695	0.106114	1.17695	-2.07824	0.305727
21	ENSG00000133466	5.60854	C1QTNF6	2.28639e-07	0.000257458	26.7745	1.33319	1	0.144352	0.00490854	0.143223	0.0200912	0.143223	-0.677375	0.0916527
22	ENSG00000176165	8.00197	FOXG1	2.26995e-07	0.000257458	26.7884	1.59954	1	0.145823	0.000346331	0.17738	0.0182158	0.17738	0.733254	0.0881526
23	ENSG00000130294	6.07786	KIF1A	3.12672e-07	0.000336775	26.1698	1.13094	1	0.116731	0.00232861	0.123332	0.0179457	0.123332	0.618428	0.0820052
24	ENSG00000048740	6.85374	CELF2	3.37743e-07	0.000348621	26.0209	0.775607	1	0.102722	0.00114028	0.0850383	0.0165985	0.0850383	0.519613	0.0761405
25	ENSG00000081803	6.69426	CADPS2	4.534e-07	0.000412271	25.4525	0.844348	1	0.19705	0.0025022	0.0913143	0.0167129	0.0913143	-0.539149	0.0797151
26	ENSG00000155511	6.78077	GRIA1	4.25828e-07	0.000412271	25.5736	2.66332	1	0.365336	0.00184326	0.294081	0.0166409	0.294081	0.940322	0.119655
27	ENSG00000172318	6.3616	B3GALT1	4.65974e-07	0.000412271	25.3998	1.09919	1	0.111697	0.00190039	0.120232	0.0172118	0.120232	0.604645	0.0794409
28	ENSG00000091986	5.80204	CCDC80	4.37457e-07	0.000412271	25.5216	3.11855	1	0.286117	0.0042122	0.342294	0.0190381	0.342294	-1.01723	0.129759
29	ENSG00000077943	1.09055	ITGA8	5.70467e-07	0.000419784	25.0096	22.9337	1	3.20338	0.0339476	2.51424	0.261855	2.51424	-2.7507	0.359471
30	ENSG00000133083	7.45896	DCLK1	5.76138e-07	0.000419784	24.9905	1.13958	1	0.175575	0.00105095	0.12557	0.0168951	0.12557	0.613102	0.0801946
31	ENSG00000143869	3.79659	GDF7	5.52325e-07	0.000419784	25.0719	12.5971	1	1.32372	0.0415242	1.35816	0.0531181	1.35816	-2.03937	0.265727
32	ENSG00000237844	1.61846		5.27332e-07	0.000419784	25.1612	20.7766	1	2.12648	0.157358	2.15115	0.207886	2.15115	2.63317	0.360339
33	ENSG00000181234	3.08942	TMEM132C	5.45964e-07	0.000419784	25.0942	48.7313	1	8.69735	0.00796465	5.40662	0.0876731	5.40662	-4.01162	0.522154
34	ENSG00000173406	5.28935	DAB1	5.26483e-07	0.000419784	25.1643	1.21536	1	0.151205	0.00549067	0.129549	0.0224666	0.129549	0.646227	0.0968657
35	ENSG00000182240	4.71397	BACE2	5.99457e-07	0.000424295	24.914	2.05414	1	0.296299	0.0125498	0.215687	0.0294503	0.215687	-0.831022	0.119433
36	ENSG00000135333	6.49545	EPHA7	6.39686e-07	0.000440192	24.7888	6.92266	1	1.00653	0.00220729	0.766977	0.0169682	0.766977	-1.50936	0.199323
37	ENSG00000269993	2.0341		6.89577e-07	0.00044955	24.644	13.726	1	2.93424	0.132214	1.3929	0.168324	1.3929	2.15896	0.325498
38	ENSG00000138795	4.94069	LEF1	6.76213e-07	0.00044955	24.6818	4.62944	1	0.595275	0.0110994	0.503282	0.0261546	0.503282	-1.23353	0.163728
39	ENSG00000185885	5.31188	IFITM1	9.30102e-07	0.000590806	24.0676	18.5312	1	2.50191	0.0269087	2.03212	0.0222708	2.03212	-2.4588	0.336065
40	ENSG00000163082	3.78653	SGPP2	9.66864e-07	0.000598803	23.993	12.9276	1	1.18801	0.0398546	1.39654	0.0534932	1.39654	-2.05271	0.281566
41	ENSG00000183287	3.18704	CCBE1	1.03619e-06	0.000626087	23.8597	10.6708	1	1.11078	0.213056	0.972588	0.082044	0.972588	-1.93805	0.326072
42	ENSG00000120693	5.54091	SMAD9	1.23277e-06	0.000689759	23.5254	1.1197	1	0.10502	0.00537531	0.119036	0.0205258	0.119036	-0.609129	0.0933692
43	ENSG00000116745	3.88194	RPE65	1.25294e-06	0.000689759	23.4941	5.78335	1	0.963035	0.0328576	0.609737	0.0500832	0.609737	-1.36857	0.192282
44	ENSG00000184524	3.19535	CEND1	1.24511e-06	0.000689759	23.5062	4.9344	1	0.878315	0.0407022	0.507565	0.0815744	0.507565	1.28676	0.203807
45	ENSG00000154188	3.2511	ANGPT1	1.20231e-06	0.000689759	23.5735	17.6684	1	1.75673	0.0683423	1.89481	0.0784689	1.89481	-2.39332	0.334974
46	ENSG00000241399	3.13045	CD302	1.3789e-06	0.0007426	23.3099	8.73756	1	0.794595	0.11086	0.85998	0.0852829	0.85998	-1.69916	0.262782
47	ENSG00000167941	2.37512	SOST	1.4746e-06	0.00077724	23.1808	13.879	1	1.33312	0.170477	1.37163	0.137726	1.37163	-2.13778	0.330756
48	ENSG00000176971	1.90223	FIBIN	1.52935e-06	0.000789302	23.1107	18.1522	1	3.82676	0.154766	1.86215	0.180818	1.86215	-2.41838	0.34614
49	ENSG00000134245	4.53666	WNT2B	1.85663e-06	0.000927315	22.738	4.78103	1	0.892357	0.0151957	0.51603	0.0327904	0.51603	-1.23793	0.180424
50	ENSG00000049089	3.71065	COL9A2	1.87163e-06	0.000927315	22.7225	4.29922	1	0.394769	0.013935	0.463756	0.0564383	0.463756	-1.17377	0.171201
51	ENSG00000095739	4.69426	BAMBI	1.96063e-06	0.000952367	22.6332	7.08635	1	1.05966	0.0174701	0.769902	0.0297887	0.769902	-1.50599	0.220617
52	ENSG00000106003	5.74481	LFNG	2.02986e-06	0.000965202	22.5666	1.90004	1	0.182569	0.00407952	0.207036	0.0193222	0.207036	-0.779443	0.114555
53	ENSG00000179520	0.983504	SLC17A8	2.06498e-06	0.000965202	22.5336	12.3063	1	1.6856	0.105269	1.26209	0.273387	1.26209	-2.06957	0.367877
54	ENSG00000083067	5.56982	TRPM3	2.17701e-06	0.000998723	22.4321	1.52847	1	0.157839	0.0246669	0.145163	0.0203355	0.145163	-0.722422	0.126055
55	ENSG00000283060	5.44119	ID3	2.51186e-06	0.00101717	22.1574	5.58281	1	0.563469	0.00467	0.615643	0.0212331	0.615643	-1.33206	0.19974
56	ENSG00000141433	3.77787	ADCYAP1	2.4625e-06	0.00101717	22.1955	3.28098	1	1.07655	0.0333286	0.331225	0.0538187	0.331225	1.03865	0.172606
57	ENSG00000132164	2.38991	SLC6A11	2.55358e-06	0.00101717	22.1258	11.1038	1	1.98024	0.186736	1.04702	0.13648	1.04702	-1.93722	0.339202
58	ENSG00000139970	7.11096	RTN1	2.40432e-06	0.00101717	22.2414	1.4391	1	1.36348	0.00166745	0.158233	0.0165819	0.158233	0.676731	0.101056
59	ENSG00000221890	5.80203	NPTXR	2.58677e-06	0.00101717	22.101	0.876578	1	0.09903	0.00405457	0.093343	0.0190382	0.093343	0.534763	0.0879446
60	ENSG00000213694	6.73141	S1PR3	2.38065e-06	0.00101717	22.2604	3.16385	1	0.346892	0.00151974	0.350019	0.0166791	0.350019	-1.00355	0.149721
61	ENSG00000183762	4.03816	KREMEN1	2.55265e-06	0.00101717	22.1265	2.0618	1	0.252201	0.0102758	0.218813	0.045204	0.218813	-0.821034	0.135442
62	ENSG00000117318	5.44119	ID3	2.51186e-06	0.00101717	22.1574	5.58281	1	0.563469	0.00467	0.615643	0.0212331	0.615643	-1.33206	0.19974
63	ENSG00000151376	5.17268	ME3	2.28865e-06	0.00101717	22.3361	0.986814	1	0.234074	0.00501377	0.104632	0.0235573	0.104632	0.574552	0.0977225
64	ENSG00000120875	7.75249	DUSP4	2.79566e-06	0.00106852	21.9519	1.74535	1	0.162736	0.00030174	0.193626	0.0174752	0.193626	0.743641	0.112641
65	ENSG00000205835	1.27836	GMNC	2.8036e-06	0.00106852	21.9465	17.915	1	3.03935	0.153289	1.83727	0.242022	1.83727	-2.39263	0.375752
66	ENSG00000112562	2.75543	SMOC2	2.93094e-06	0.00110013	21.8612	30.3384	1	3.0867	0.0869057	3.28403	0.108495	3.28403	-3.09824	0.471405
67	ENSG00000157168	4.45635	NRG1	3.14484e-06	0.00114094	21.7261	2.53044	1	0.262396	0.0130062	0.268154	0.0345143	0.268154	0.893844	0.136912
68	ENSG00000196776	6.15821	CD47	3.10128e-06	0.00114094	21.7529	0.560824	1	0.159619	0.00308399	0.0592298	0.0177027	0.0592298	-0.444482	0.0832218
69	ENSG00000162630	4.04109	B3GALT2	3.22389e-06	0.00114094	21.6785	2.83105	1	1.781	0.0356146	0.278947	0.0451207	0.278947	-0.965448	0.166791
70	ENSG00000117122	7.00455	MFAP2	3.18885e-06	0.00114094	21.6994	0.994142	1	0.10409	0.000953376	0.109507	0.0165636	0.109507	-0.56014	0.0859112
71	ENSG00000086696	2.30858	HSD17B2	3.39251e-06	0.00116674	21.5807	8.61377	1	0.862413	0.145113	0.811972	0.143427	0.811972	-1.72411	0.319219
72	ENSG00000189060	6.94534	H1-0	3.46039e-06	0.00116674	21.5427	0.48219	1	0.0650637	0.000971586	0.0526051	0.0165688	0.0526051	-0.407829	0.0756254
73	ENSG00000152620	5.15641	NADK2	3.47267e-06	0.00116674	21.5359	0.904231	1	0.0982825	0.00454232	0.0959278	0.0237201	0.0959278	-0.548192	0.0970798
74	ENSG00000079215	3.65709	SLC1A3	3.4852e-06	0.00116674	21.529	4.88141	1	0.609434	0.0253105	0.517069	0.0586409	0.517069	-1.23954	0.191727
75	ENSG00000111262	2.21514	KCNA1	3.82427e-06	0.00126318	21.351	7.32121	1	1.00426	0.0870007	0.726467	0.151676	0.726467	-1.57304	0.288159
76	ENSG00000148700	5.35293	ADD3	3.96235e-06	0.0012748	21.283	1.25212	1	0.114941	0.0024257	0.136698	0.0219258	0.136698	-0.626537	0.0981034
77	ENSG00000237732	2.74715	CT75	3.94931e-06	0.0012748	21.2893	6.62083	1	0.641491	0.09338	0.642268	0.109065	0.642268	-1.48154	0.26551
78	ENSG00000075213	4.30828	SEMA3A	4.1359e-06	0.00131357	21.2008	4.90997	1	0.50599	0.00514242	0.54041	0.038005	0.54041	-1.23986	0.194934
79	ENSG00000288681	3.3531		4.29751e-06	0.00134762	21.1273	30.5471	1	4.01933	0.568845	2.82528	0.0730018	2.82528	-3.09067	0.487711
80	ENSG00000152583	3.38159	SPARCL1	4.3608e-06	0.00135038	21.0993	3.29697	1	2.05815	0.0174345	0.348896	0.0715288	0.348896	-1.02423	0.171915
81	ENSG00000163694	3.29631	RBM47	4.63896e-06	0.00141878	20.9809	5.38583	1	0.818904	0.0275764	0.570849	0.0760096	0.570849	-1.29617	0.206042
82	ENSG00000258947	7.81627	TUBB3	4.73433e-06	0.00143029	20.9419	1.38225	1	0.170835	0.000427227	0.153157	0.017642	0.153157	0.656428	0.104551
83	ENSG00000057294	4.94991	PKP2	5.21926e-06	0.00155779	20.7551	1.35129	1	0.186757	0.00185764	0.148286	0.0260392	0.148286	0.648	0.104181
84	ENSG00000079931	6.18436	MOXD1	5.3063e-06	0.00156491	20.7234	0.834147	1	1.96845	0.00357826	0.0891048	0.01763	0.0891048	0.510547	0.0841806
85	ENSG00000164236	5.17831	ANKRD33B	5.41062e-06	0.00157691	20.6861	1.11163	1	0.821475	0.00534446	0.11817	0.0235016	0.11817	0.589933	0.0982651
86	ENSG00000100968	6.60238	NFATC4	5.48048e-06	0.0015787	20.6616	0.778268	1	0.0817234	0.00395114	0.0825231	0.0168153	0.0825231	-0.494338	0.0832855
87	ENSG00000183691	5.12241	NOG	5.87367e-06	0.00161676	20.5289	1.35319	1	0.258152	0.00706958	0.143284	0.0240692	0.143284	0.647178	0.105241
88	ENSG00000183092	4.78165	BEGAIN	5.75992e-06	0.00161676	20.5664	4.10267	1	0.781376	0.0166058	0.439247	0.0283533	0.439247	1.12725	0.182963
89	ENSG00000143162	5.59586	CREG1	5.69486e-06	0.00161676	20.5881	1.62526	1	0.152866	0.00231544	0.178269	0.0201699	0.178269	-0.70963	0.115053
90	ENSG00000066468	4.81694	FGFR2	5.8358e-06	0.00161676	20.5413	7.49884	1	0.782769	0.0241643	0.80904	0.0278216	0.80904	-1.52366	0.247617
91	ENSG00000149212	5.76543	SESN3	6.03612e-06	0.00164322	20.4767	0.586184	1	0.11076	0.000520151	0.0646114	0.0192173	0.0646114	-0.436943	0.0804222
92	ENSG00000146197	7.21076	SCUBE3	6.25398e-06	0.00168402	20.4089	0.475137	1	0.108678	0.000775863	0.0520172	0.0166317	0.0520172	0.397026	0.0751723
93	ENSG00000112149	4.97046	CD83	6.40916e-06	0.00170725	20.3619	1.18326	1	0.122533	0.00802736	0.123446	0.0257861	0.123446	-0.610623	0.106719
94	ENSG00000167157	1.76063	PRRX2	7.0088e-06	0.00184712	20.1908	21.8623	1	1.99846	0.292018	2.13712	0.194347	2.13712	-2.59344	0.429015
95	ENSG00000107105	5.91962	ELAVL2	8.25562e-06	0.00215281	19.8777	1.05899	1	0.153467	0.00800432	0.109662	0.0185196	0.109662	0.569134	0.0956615
96	ENSG00000118298	6.30497	CA14	8.41159e-06	0.00217063	19.842	1.09452	1	0.163972	0.00396699	0.117646	0.0173326	0.117646	-0.578406	0.0973978
97	ENSG00000156140	4.73743	ADAMTS3	8.77517e-06	0.00221824	19.7611	1.54089	1	0.140851	0.00961433	0.161596	0.0290586	0.161596	-0.685764	0.115955
98	ENSG00000061918	5.86132	GUCY1B1	8.77004e-06	0.00221824	19.7622	0.961181	1	0.0943931	0.00267905	0.104119	0.0187662	0.104119	-0.541621	0.0915764
99	ENSG00000121440	4.4373	PDZRN3	9.04638e-06	0.002245	19.7029	3.10259	1	0.298284	0.0295282	0.315204	0.0349413	0.315204	-0.972543	0.164936
100	ENSG00000164778	3.68191	EN2	9.0623e-06	0.002245	19.6995	24.8651	1	2.81999	0.104838	2.65795	0.0576075	2.65795	-2.75314	0.466993
101	ENSG00000161610	2.1701	HCRT	9.34049e-06	0.00229101	19.6418	9.56641	1	0.882594	0.138726	0.924208	0.155744	0.924208	1.73684	0.322307
102	ENSG00000185745	4.22527	IFIT1	9.89121e-06	0.0024023	19.5323	4.05274	1	1.01965	0.0264344	0.42387	0.0401192	0.42387	-1.1097	0.189852
103	ENSG00000069431	3.54575	ABCC9	1.0243e-05	0.00246359	19.4656	2.31216	1	0.261867	0.018139	0.238768	0.0635415	0.238768	-0.859779	0.165042
104	ENSG00000088320	0.129432	REM1	1.08281e-05	0.00253165	19.3595	12.6932	1	1.19548	0.1383	1.27206	0.366737	1.27206	-2.08686	0.431353
105	ENSG00000117069	6.3071	ST6GALNAC5	1.08001e-05	0.00253165	19.3644	3.63371	1	0.416038	0.00148377	0.402262	0.0173278	0.402262	1.04903	0.181032
106	ENSG00000154529	5.95377	CNTNAP3B	1.08326e-05	0.00253165	19.3587	1.31429	1	0.144531	0.00638795	0.139644	0.0183843	0.139644	-0.63086	0.1089
107	ENSG00000197535	6.25855	MYO5A	1.09863e-05	0.00254358	19.3318	0.637813	1	0.0801928	0.00320056	0.0676675	0.01744	0.0676675	0.445743	0.0829397
108	ENSG00000018625	6.201	ATP1A2	1.1257e-05	0.00255843	19.2853	5.96262	1	1.26244	0.00919518	0.653318	0.0175853	0.653318	-1.34273	0.232664
109	ENSG00000168505	4.02388	GBX2	1.12527e-05	0.00255843	19.286	12.9104	1	1.38906	0.0282206	1.40627	0.0456139	1.40627	-1.9758	0.342348
110	ENSG00000183579	5.41278	ZNRF3	1.16177e-05	0.00256904	19.2251	0.618837	1	0.156753	0.00346712	0.0652926	0.021449	0.0652926	-0.451701	0.0911054
111	ENSG00000184470	6.11318	TXNRD2	1.1538e-05	0.00256904	19.2382	2.50038	1	0.255165	0.00659591	0.271224	0.0178351	0.271224	0.869096	0.150961
112	ENSG00000164904	7.55432	ALDH7A1	1.17476e-05	0.00256904	19.2038	0.364341	1	0.10763	0.000892388	0.0395899	0.0170507	0.0395899	-0.359091	0.0762215
113	ENSG00000170561	4.26083	IRX2	1.1657e-05	0.00256904	19.2186	11.4661	1	1.09953	0.0301678	1.24384	0.0392011	1.24384	-1.86074	0.323537
114	ENSG00000166257	4.90472	SCN3B	1.18222e-05	0.00256904	19.1918	1.64453	1	2.74499	0.0152795	0.167446	0.0266146	0.167446	0.704502	0.122666
115	ENSG00000245694	4.49422	CRNDE	1.19594e-05	0.00257627	19.1697	1.20282	1	0.158925	0.0113263	0.12232	0.0336858	0.12232	-0.622494	0.123017
116	ENSG00000110446	3.90049	SLC15A3	1.20944e-05	0.00258289	19.1483	4.86552	1	0.535127	0.0275975	0.513016	0.0494583	0.513016	1.21125	0.211375
117	ENSG00000182253	6.67829	SYNM	1.25721e-05	0.00266196	19.0744	1.8802	1	0.178988	0.00120373	0.207707	0.0167288	0.207707	0.752393	0.131804
118	ENSG00000104412	4.64424	EMC2	1.30572e-05	0.00274125	19.0021	0.969152	1	0.12192	0.00596906	0.101714	0.0306849	0.101714	-0.556888	0.110392
119	ENSG00000142089	6.99301	IFITM3	1.33918e-05	0.00278786	18.9539	5.06019	1	0.476938	0.0012935	0.56095	0.0165637	0.56095	-1.23279	0.217316
120	ENSG00000179104	6.58412	TMTC2	1.36792e-05	0.00282396	18.9133	0.834435	1	0.196787	0.00224719	0.0904678	0.0168388	0.0904678	0.500401	0.0883971
121	ENSG00000106049	5.19743	HIBADH	1.40384e-05	0.00286441	18.8639	0.775399	1	0.095228	0.00845131	0.0777042	0.0233148	0.0777042	-0.504937	0.10374
122	ENSG00000180739	1.7353	S1PR5	1.41064e-05	0.00286441	18.8547	15.9101	1	1.52333	0.287579	1.48021	0.19676	1.48021	-2.21164	0.417804
123	ENSG00000138771	5.75768	SHROOM3	1.44602e-05	0.00291237	18.8074	0.404499	1	0.0537047	0.00168489	0.0432595	0.0192564	0.0432595	0.381582	0.0831706
124	ENSG00000121039	4.44397	RDH10	1.47386e-05	0.0029445	18.7711	1.4284	1	0.145385	0.0182697	0.140441	0.0347911	0.140441	-0.67366	0.134464
125	ENSG00000205978	6.87658	NYNRIN	1.58755e-05	0.00314627	18.6294	0.666768	1	0.208575	0.00395705	0.0701283	0.0165886	0.0701283	-0.448223	0.0827595
126	ENSG00000114251	4.34764	WNT5A	1.60488e-05	0.00315538	18.6087	7.92872	1	0.722508	0.010707	0.870262	0.0370401	0.870262	-1.53753	0.275966
127	ENSG00000107566	5.9928	ERLIN1	1.64762e-05	0.0032139	18.5586	0.549017	1	0.0567105	0.00235685	0.0586451	0.0182377	0.0586451	-0.414872	0.0826624
128	ENSG00000178882	4.06867	RFLNA	1.6818e-05	0.00324168	18.5194	2.01384	1	0.293241	0.0250249	0.198735	0.0443488	0.198735	-0.787771	0.153609
129	ENSG00000286522	1.90692	H3C2	1.68803e-05	0.00324168	18.5124	12.0133	1	1.71544	0.17571	1.1591	0.18037	1.1591	1.90287	0.355832
130	ENSG00000151892	6.10034	GFRA1	1.70755e-05	0.00325393	18.4905	0.76884	1	0.198206	0.00177893	0.0836478	0.0178746	0.0836478	-0.478175	0.0863598
131	ENSG00000197261	4.42618	C6orf141	1.76358e-05	0.00330979	18.429	1.28596	1	0.124455	0.0111727	0.131711	0.0351939	0.131711	0.630845	0.124676
132	ENSG00000128052	6.21857	KDR	1.75724e-05	0.00330979	18.4358	2.65268	1	0.313562	0.00144583	0.293296	0.0175395	0.293296	0.88767	0.160777
133	ENSG00000129103	5.86488	SUMF2	1.79098e-05	0.00333594	18.3996	0.681035	1	0.0753493	0.00378311	0.0718875	0.0187506	0.0718875	-0.454238	0.0868202
134	ENSG00000237187	3.75181	NR2F1-AS1	1.81786e-05	0.00336073	18.3712	5.15605	1	0.537656	0.0802165	0.492678	0.0548148	0.492678	-1.23669	0.224756
135	ENSG00000107984	2.43747	DKK1	1.94029e-05	0.00353433	18.247	8.72995	1	1.18442	0.106181	0.863813	0.132529	0.863813	-1.60698	0.293971
136	ENSG00000075035	1.60315	WSCD2	1.92763e-05	0.00353433	18.2595	8.89482	1	1.65218	0.0783771	0.909936	0.209365	0.909936	-1.64129	0.317453
137	ENSG00000064309	6.9644	CDON	1.96461e-05	0.00355251	18.2233	1.42205	1	0.132455	0.00264132	0.155365	0.0165659	0.155365	-0.648406	0.118764
138	ENSG00000221818	3.5303	EBF2	2.03393e-05	0.00365119	18.1573	10.2994	1	1.67165	0.0609003	1.08347	0.0642554	1.08347	-1.7437	0.320501
139	ENSG00000138650	6.14131	PCDH10	2.05745e-05	0.00366686	18.1354	2.95594	1	0.313419	0.00867251	0.319766	0.0177513	0.319766	0.933916	0.171857
140	ENSG00000171243	4.50334	SOSTDC1	2.08083e-05	0.00368203	18.1138	1.48386	1	0.145786	0.0142663	0.150607	0.0334903	0.150607	-0.666031	0.127181
141	ENSG00000148798	7.65862	INA	2.14962e-05	0.00377677	18.0519	1.73929	1	0.86142	0.000655355	0.192599	0.0172567	0.192599	0.715706	0.132286
142	ENSG00000107719	5.5297	PALD1	2.22302e-05	0.00386964	17.988	0.860022	1	0.191096	0.00418756	0.0913705	0.0206015	0.0913705	-0.502906	0.0932698
143	ENSG00000153404	7.56926	PLEKHG4B	2.23372e-05	0.00386964	17.9789	0.498843	1	0.137427	0.00276997	0.052657	0.0170779	0.052657	0.393588	0.0807569
144	ENSG00000164946	2.99337	FREM1	2.28484e-05	0.00393072	17.9358	8.31426	1	0.763253	0.0763577	0.847448	0.0933838	0.847448	-1.56273	0.290632
145	ENSG00000140450	5.78916	ARRDC4	2.36228e-05	0.00403591	17.8724	0.626391	1	0.0814259	0.00334692	0.0662521	0.0191001	0.0662521	-0.434907	0.0865406
146	ENSG00000163492	2.9685	CCDC141	2.54553e-05	0.00427352	17.7302	4.42972	1	0.632879	0.0635377	0.428653	0.0948835	0.428653	-1.15711	0.233361
147	ENSG00000137877	4.40801	SPTBN5	2.53451e-05	0.00427352	17.7385	1.58165	1	1.2076	0.0279612	0.147778	0.0356113	0.147778	0.703912	0.148221
148	ENSG00000135248	3.2653	FAM71F1	2.55311e-05	0.00427352	17.7245	5.27632	1	0.706974	0.100706	0.485551	0.0776904	0.485551	1.25784	0.250554
149	ENSG00000104626	5.11873	ERI1	2.57089e-05	0.00427441	17.7113	0.727804	1	0.0671597	0.00115414	0.079713	0.0241078	0.079713	0.46482	0.0909771
150	ENSG00000223784	1.62836	LINP1	2.6687e-05	0.00440744	17.6403	11.9545	1	1.19658	0.198918	1.12936	0.206934	1.12936	1.89445	0.380888
151	ENSG00000143842	3.9226	SOX13	2.72665e-05	0.00444391	17.5995	1.91303	1	0.220352	0.00723816	0.205321	0.0487293	0.205321	-0.746651	0.141377
152	ENSG00000123700	4.59426	KCNJ2	2.7214e-05	0.00444391	17.6031	1.84256	1	0.406541	0.0198384	0.18489	0.0316333	0.18489	0.732801	0.138727
153	ENSG00000146250	5.16215	PRSS35	2.74787e-05	0.00444497	17.5847	2.67679	1	0.247572	0.00614244	0.291278	0.0236624	0.291278	-0.883053	0.167336
154	ENSG00000140557	5.82918	ST8SIA2	2.76319e-05	0.00444497	17.5741	0.838355	1	0.0980901	0.00285006	0.0903005	0.0189109	0.0903005	0.494127	0.0936891
155	ENSG00000116729	6.78153	WLS	2.82631e-05	0.00451718	17.5312	5.08419	1	1.14277	0.00122535	0.563685	0.0166404	0.563685	-1.21622	0.231134
156	ENSG00000007944	4.87989	MYLIP	2.91139e-05	0.00459388	17.4748	2.46849	1	0.330484	0.00946916	0.264807	0.0269419	0.264807	-0.846878	0.161431
157	ENSG00000175745	4.14323	NR2F1	2.89582e-05	0.00459388	17.485	9.24516	1	1.28306	0.0128045	1.01444	0.042301	1.01444	-1.63914	0.312281
158	ENSG00000107821	4.27446	KAZALD1	2.98395e-05	0.00467856	17.428	1.83616	1	0.205665	0.0193303	0.184688	0.0388539	0.184688	-0.730765	0.140495
159	ENSG00000250208	2.17903	FZD10-AS1	3.01545e-05	0.00469823	17.4081	28.3877	1	2.78261	0.247024	2.90716	0.154934	2.90716	-2.86958	0.548966
160	ENSG00000075461	7.82166	CACNG4	3.14096e-05	0.00486319	17.3306	0.89622	1	0.0851956	0.000417565	0.0991624	0.0176568	0.0991624	0.509387	0.0978567
161	ENSG00000095596	2.09185	CYP26A1	3.23505e-05	0.00497776	17.2745	7.3553	1	0.801809	0.190753	0.626502	0.162934	0.626502	-1.56734	0.354914
162	ENSG00000126709	4.68214	IFI6	3.4173e-05	0.00522573	17.1703	2.2686	1	0.268031	0.0101096	0.241957	0.0300009	0.241957	-0.808828	0.156733
163	ENSG00000079691	3.82644	CARMIL1	3.52432e-05	0.0053134	17.1118	1.61487	1	0.15611	0.00879103	0.170639	0.052027	0.170639	-0.690433	0.141459
164	ENSG00000149090	4.35526	PAMR1	3.49875e-05	0.0053134	17.1256	16.556	1	1.57575	0.0500968	1.78946	0.0368563	1.78946	-2.18379	0.424199
165	ENSG00000143149	6.30936	ALDH9A1	3.53898e-05	0.0053134	17.1039	0.443755	1	0.0685933	0.00330816	0.0459979	0.0173228	0.0459979	-0.374872	0.0829345
166	ENSG00000180440	3.48328	SERTM1	3.6074e-05	0.0053835	17.0675	3.2477	1	0.318346	0.0359814	0.324875	0.0664774	0.324875	-0.966503	0.188335
167	ENSG00000123560	4.063	PLP1	3.70041e-05	0.00539236	17.0192	2.67648	1	0.264666	0.0086531	0.288734	0.0445065	0.288734	-0.876861	0.171317
168	ENSG00000080573	3.89543	COL5A3	3.68796e-05	0.00539236	17.0256	2.24943	1	1.19582	0.0223571	0.22758	0.0496273	0.22758	-0.803934	0.157014
169	ENSG00000204580	5.53669	DDR1	3.65135e-05	0.00539236	17.0445	1.03763	1	0.125975	0.00773313	0.107559	0.0205542	0.107559	0.546147	0.106557
170	ENSG00000162745	4.48279	OLFML2B	3.67586e-05	0.00539236	17.0318	3.82432	1	0.357759	0.00735595	0.417569	0.033933	0.417569	-1.04832	0.204676
171	ENSG00000137673	2.42301	MMP7	3.80516e-05	0.00549091	16.9662	12.8771	1	1.20599	0.14351	1.28728	0.13372	1.28728	1.92205	0.376605
172	ENSG00000064042	6.65059	LIMCH1	3.81236e-05	0.00549091	16.9626	1.65601	1	0.203869	0.00397427	0.180026	0.0167582	0.180026	0.689233	0.135074
173	ENSG00000163064	1.81891	EN1	3.91075e-05	0.00560006	16.9142	11.0002	1	2.06154	0.101306	1.12093	0.188779	1.12093	-1.77527	0.348832
174	ENSG00000115468	5.34157	EFHD1	3.94839e-05	0.00562146	16.896	0.76943	1	0.418082	0.00632649	0.0791657	0.0220198	0.0791657	-0.474532	0.0977471
175	ENSG00000274577	3.26612	LHX1	3.9789e-05	0.00563253	16.8814	5.29116	1	0.702962	0.15394	0.433967	0.0776457	0.433967	1.28962	0.28762
176	ENSG00000114554	7.36679	PLXNA1	4.04658e-05	0.00569579	16.8494	0.29699	1	0.0689824	0.000426397	0.0325725	0.0167737	0.0325725	0.318748	0.0745429
177	ENSG00000259871	1.14386		4.09878e-05	0.00573667	16.8251	21.4069	1	1.98673	0.285102	2.09344	0.256168	2.09344	-2.47367	0.488435
178	ENSG00000234078	7.064	DDR1	4.30225e-05	0.00585603	16.7332	0.548201	1	0.0606332	0.00136595	0.0595452	0.0165694	0.0595452	0.395378	0.0784627
179	ENSG00000215522	7.064	DDR1	4.30225e-05	0.00585603	16.7332	0.548201	1	0.0606332	0.00136595	0.0595452	0.0165694	0.0595452	0.395378	0.0784627
180	ENSG00000141338	2.57226	ABCA8	4.26132e-05	0.00585603	16.7513	9.73824	1	1.03789	0.196912	0.885115	0.121814	0.885115	-1.67259	0.337251
181	ENSG00000126016	7.58098	AMOT	4.25583e-05	0.00585603	16.7537	0.539537	1	0.128502	0.00149103	0.0584575	0.0170997	0.0584575	0.392348	0.0777735
182	ENSG00000189184	4.9511	PCDH18	4.30057e-05	0.00585603	16.7339	2.82891	1	0.342656	0.00508758	0.309236	0.0260244	0.309236	-0.898167	0.178234
183	ENSG00000054356	3.43476	PTPRN	4.34714e-05	0.00588479	16.7135	1.83905	1	0.471515	0.0267507	0.177588	0.0688465	0.177588	0.776428	0.179392
184	ENSG00000092068	5.36853	SLC7A8	4.44898e-05	0.00598993	16.6695	4.22955	1	0.411366	0.00705511	0.462894	0.0217986	0.462894	-1.0973	0.21852
185	ENSG00000102804	6.49438	TSC22D1	4.49641e-05	0.00602106	16.6494	0.460576	1	0.0458222	0.00061846	0.0505566	0.0169699	0.0505566	-0.365384	0.0757853
186	ENSG00000186732	3.43974	MPPED1	4.62047e-05	0.00614037	16.5978	12.5666	1	1.27153	0.0278556	1.36843	0.0685998	1.36843	1.88962	0.377791
187	ENSG00000124212	6.49617	PTGIS	4.63508e-05	0.00614037	16.5918	1.97259	1	0.181931	0.00487076	0.214306	0.016967	0.214306	-0.7486	0.149717
188	ENSG00000148541	4.00145	FAM13C	4.71882e-05	0.00621804	16.5579	1.08711	1	0.192515	0.0118047	0.108985	0.0462724	0.108985	0.596364	0.138808
189	ENSG00000268089	4.41285	GABRQ	4.96839e-05	0.006478	16.4601	1.10175	1	0.113902	0.0120973	0.110319	0.0354994	0.110319	-0.5745	0.126435
190	ENSG00000170382	6.08343	LRRN2	4.96073e-05	0.006478	16.4631	1.14326	1	0.345656	0.0051185	0.121911	0.0179279	0.121911	-0.568923	0.114592
191	ENSG00000105088	5.79617	OLFM2	5.05623e-05	0.00655801	16.4269	0.493297	1	0.316536	0.00727443	0.0475364	0.0190663	0.0475364	-0.402708	0.0946094
192	ENSG00000067715	4.95167	SYT1	5.16049e-05	0.00663577	16.3882	0.690561	1	0.420032	0.00203652	0.0746925	0.0260174	0.0746925	0.44849	0.0960029
193	ENSG00000198099	2.427	ADH4	5.19654e-05	0.00663577	16.375	4.47076	1	0.910625	0.0834215	0.41333	0.133391	0.41333	1.18862	0.274279
194	ENSG00000253305	7.62147	PCDHGB6	5.19066e-05	0.00663577	16.3772	2.14158	1	0.681124	0.000974743	0.236979	0.017179	0.236979	0.777751	0.157399
195	ENSG00000203727	4.50852	SAMD5	5.32059e-05	0.00675933	16.3303	5.11879	1	0.465594	0.0121438	0.55661	0.03338	0.55661	-1.20165	0.243818
196	ENSG00000182287	7.06569	AP1S2	5.57898e-05	0.00705144	16.2405	0.613069	1	0.122684	0.000959888	0.0671588	0.0165698	0.0671588	0.415347	0.0846961
197	ENSG00000134874	6.73063	DZIP1	5.61106e-05	0.00705598	16.2296	0.513592	1	0.0683499	0.00167854	0.0553872	0.0166798	0.0553872	-0.380196	0.0776707
198	ENSG00000163132	3.18883	MSX1	5.65405e-05	0.00706584	16.2151	8.31027	1	1.05562	0.0366971	0.886667	0.0819426	0.886667	-1.52866	0.312158
199	ENSG00000099814	6.81503	CEP170B	5.67595e-05	0.00706584	16.2078	0.427784	1	0.046655	0.00152128	0.0460103	0.0166189	0.0460103	0.3535	0.0771305
200	ENSG00000122644	5.45216	ARL4A	5.747e-05	0.00709063	16.1842	1.06565	1	0.160895	0.00507672	0.113329	0.0211515	0.113329	-0.547173	0.111927
201	ENSG00000165443	5.84812	PHYHIPL	5.75311e-05	0.00709063	16.1822	0.608651	1	0.129273	0.0100812	0.0575468	0.0188249	0.0575468	0.433345	0.0996193
202	ENSG00000127124	5.64837	HIVEP3	5.84104e-05	0.00716337	16.1535	2.22953	1	0.344042	0.00423891	0.243487	0.0198523	0.243487	0.791112	0.162102
203	ENSG00000107201	5.20538	DDX58	5.94461e-05	0.00725447	16.1202	0.603382	1	0.0845084	0.00546875	0.0615737	0.0232382	0.0615737	-0.42879	0.0980776
204	ENSG00000162552	4.00886	WNT4	6.48902e-05	0.00788003	15.9543	1.39562	1	0.460573	0.00801519	0.147053	0.0460527	0.147053	-0.627818	0.133322
205	ENSG00000181481	4.04823	RNF135	6.62981e-05	0.00797283	15.9137	2.91657	1	0.342683	0.0219521	0.302111	0.0449191	0.302111	-0.901757	0.187266
206	ENSG00000165806	5.70328	CASP7	6.6244e-05	0.00797283	15.9152	0.521148	1	0.0635495	0.0052886	0.0526167	0.0195423	0.0526167	-0.396867	0.0914473
207	ENSG00000139722	6.128	VPS37B	6.81298e-05	0.00815353	15.8621	0.462879	1	0.0965941	0.00155911	0.0498719	0.0177905	0.0498719	0.364263	0.0798992
208	ENSG00000278488	4.62233	NAPRT	6.96879e-05	0.00822892	15.8193	1.22913	1	0.14836	0.0176052	0.118964	0.0310941	0.118964	-0.591711	0.129146
209	ENSG00000087303	4.33119	NID2	6.92316e-05	0.00822892	15.8317	8.86107	1	0.810751	0.0218329	0.96273	0.0374404	0.96273	-1.56994	0.327528
210	ENSG00000182118	4.6382	FAM89A	7.00885e-05	0.00822892	15.8085	2.82805	1	0.258212	0.0114875	0.30274	0.0307966	0.30274	-0.886617	0.185212
211	ENSG00000143772	6.65566	ITPKB	6.99966e-05	0.00822892	15.8109	0.712448	1	0.0691986	0.00152191	0.077639	0.0167527	0.077639	-0.445025	0.0929519
212	ENSG00000144724	7.23118	PTPRG	7.19741e-05	0.0082547	15.7582	1.17472	1	0.201685	0.000846461	0.129678	0.0166458	0.129678	0.571007	0.11962
213	ENSG00000259439	5.6131	LINC01833	7.1323e-05	0.0082547	15.7754	1.41265	1	0.735508	0.00470413	0.152257	0.0200633	0.152257	0.626326	0.131081
214	ENSG00000064989	2.03065	CALCRL	7.19116e-05	0.0082547	15.7599	3.65879	1	0.380092	0.0578465	0.348685	0.168647	0.348685	-1.12871	0.279602
215	ENSG00000116711	2.26209	PLA2G4A	7.15536e-05	0.0082547	15.7693	10.9226	1	1.06346	0.155357	1.05827	0.147497	1.05827	-1.74144	0.364585
216	ENSG00000118777	0.860548	ABCG2	7.1321e-05	0.0082547	15.7755	9.15004	1	1.243	0.164388	0.852283	0.286778	0.852283	-1.69465	0.403474
217	ENSG00000181350	4.78077	LRRC75A	7.25038e-05	0.00827004	15.7444	0.778555	1	0.105047	0.0136764	0.0728297	0.0283669	0.0728297	-0.498206	0.119755
218	ENSG00000149451	3.40925	ADAM33	7.34702e-05	0.00827004	15.7193	5.4061	1	0.511629	0.0464457	0.554232	0.0701224	0.554232	-1.22425	0.257029
219	ENSG00000174607	5.15923	UGT8	7.41109e-05	0.00827004	15.7029	1.13982	1	0.108807	0.0118084	0.114839	0.0236917	0.114839	0.562005	0.118102
220	ENSG00000237552	1.70888	LINC02567	7.3786e-05	0.00827004	15.7112	8.68118	1	1.49392	0.220013	0.744562	0.199271	0.744562	1.63674	0.387489
221	ENSG00000148053	6.01716	NTRK2	7.3519e-05	0.00827004	15.7181	1.76726	1	0.269176	0.00304352	0.193319	0.0181502	0.193319	-0.699953	0.146965
222	ENSG00000081041	0.627079	CXCL2	7.36094e-05	0.00827004	15.7157	9.99147	1	0.946532	0.190759	0.919404	0.312395	0.919404	-1.78062	0.42776
223	ENSG00000280975	4.54633	CENATAC	7.53573e-05	0.008297	15.6713	0.855939	1	0.127661	0.00839242	0.0867119	0.0325915	0.0867119	0.505004	0.117014
224	ENSG00000172260	3.57594	NEGR1	7.47133e-05	0.008297	15.6876	2.31967	1	0.399419	0.0248353	0.232905	0.06217	0.232905	0.803868	0.171193
225	ENSG00000186166	4.54633	CENATAC	7.53573e-05	0.008297	15.6713	0.855939	1	0.127661	0.00839242	0.0867119	0.0325915	0.0867119	0.505004	0.117014
226	ENSG00000133110	3.93821	POSTN	7.65707e-05	0.00839331	15.6411	21.1264	1	2.09818	0.062135	2.28525	0.0482252	2.28525	-2.41734	0.509762
227	ENSG00000143845	3.58516	ETNK2	7.74135e-05	0.0084483	15.6204	1.86641	1	0.179449	0.0201367	0.187242	0.0617576	0.187242	-0.733744	0.165566
228	ENSG00000134817	1.81208	APLNR	7.88213e-05	0.00854675	15.5864	10.0465	1	2.16	0.190342	0.92594	0.189433	0.92594	-1.68089	0.367977
229	ENSG00000185860	0.390466	CCDC190	7.90056e-05	0.00854675	15.5819	13.4165	1	1.30464	0.220404	1.27032	0.338296	1.27032	-1.97768	0.452525
230	ENSG00000164066	4.86938	INTU	8.05218e-05	0.0086729	15.546	0.658762	1	0.0811694	0.00739662	0.0657991	0.027083	0.0657991	0.450373	0.107567
231	ENSG00000162692	3.67199	VCAM1	8.26491e-05	0.00886349	15.4967	18.2567	1	1.72345	0.035556	1.99297	0.0580179	1.99297	-2.24233	0.476737
232	ENSG00000185559	7.68946	DLK1	8.43666e-05	0.00900031	15.4578	4.45067	1	0.418694	0.000214912	0.494304	0.017325	0.494304	1.10649	0.235767
233	ENSG00000180914	2.29861	OXTR	8.46515e-05	0.00900031	15.4515	6.22645	1	0.609459	0.0231078	0.66872	0.144293	0.66872	-1.30861	0.278937
234	ENSG00000112379	5.15214	ARFGEF3	8.60832e-05	0.00902034	15.4198	0.67356	1	0.281037	0.00673412	0.0681059	0.0237633	0.0681059	0.44109	0.101292
235	ENSG00000185551	5.1696	NR2F2	8.56584e-05	0.00902034	15.4291	12.3547	1	1.25716	0.0221631	1.35058	0.023588	1.35058	-1.84272	0.393284
236	ENSG00000130813	3.31769	SHFL	8.52429e-05	0.00902034	15.4383	3.31158	1	0.466407	0.0490413	0.318912	0.0748665	0.318912	-0.956467	0.206125
237	ENSG00000081842	5.91268	PCDHA6	8.62964e-05	0.00902034	15.4151	0.468674	1	0.0456411	0.00287093	0.0492039	0.0185479	0.0492039	0.367803	0.0844321
238	ENSG00000159307	5.33576	SCUBE1	8.78882e-05	0.00910985	15.3806	8.31113	1	0.843912	0.00466703	0.918792	0.0220683	0.918792	1.51026	0.323221
239	ENSG00000248540	5.6106		8.76007e-05	0.00910985	15.3867	0.892288	1	0.997933	0.0059031	0.09324	0.0200786	0.09324	0.494899	0.105879
240	ENSG00000177508	2.04374	IRX3	8.94107e-05	0.00914874	15.3481	12.4576	1	1.24389	0.301042	1.08313	0.16742	1.08313	-1.86237	0.411016
241	ENSG00000103241	0.769937	FOXF1	8.94072e-05	0.00914874	15.3482	11.1623	1	1.35682	0.239719	1.00053	0.296709	1.00053	-1.84113	0.441592
242	ENSG00000187068	5.40333	C3orf70	8.97406e-05	0.00914874	15.3411	0.619581	1	0.528732	0.00563033	0.063212	0.0215223	0.063212	-0.419984	0.0955763
243	ENSG00000198121	5.34834	LPAR1	8.93996e-05	0.00914874	15.3483	1.77436	1	0.547031	0.00771467	0.189436	0.0219637	0.189436	-0.697477	0.149546
244	ENSG00000150672	3.57866	DLG2	9.1172e-05	0.00925658	15.3112	3.94139	1	0.39748	0.0328188	0.405113	0.0620482	0.405113	1.03893	0.223228
245	ENSG00000260804	6.24506	LINC01963	9.40421e-05	0.00947035	15.2527	0.400288	1	0.272082	0.00221708	0.0422594	0.0174728	0.0422594	0.342637	0.0807567
246	ENSG00000171385	3.15728	KCND3	9.38956e-05	0.00947035	15.2556	4.47508	1	0.742774	0.0338754	0.463355	0.0837385	0.463355	-1.10609	0.238413
247	ENSG00000224702	0.0665256	LMX1A-AS2	9.54723e-05	0.00957545	15.2242	9.88313	1	0.922656	0.189887	0.908239	0.373573	0.908239	-1.81653	0.456477
248	ENSG00000090006	5.92417	LTBP4	9.6588e-05	0.00964828	15.2023	0.74499	1	0.101264	0.00603366	0.076743	0.0185012	0.076743	-0.450925	0.0974925
249	ENSG00000154096	5.81346	THY1	9.72933e-05	0.00967971	15.1885	1.15564	1	0.207384	0.00350298	0.124902	0.018984	0.124902	-0.561496	0.121494
250	ENSG00000204789	3.67156	ZNF204P	0.000102019	0.010069	15.099	1.55215	1	0.174857	0.0274783	0.144983	0.0580358	0.144983	-0.692461	0.170185
251	ENSG00000137766	2.4713	UNC13C	0.000101659	0.010069	15.1056	13.3964	1	4.51154	0.0970125	1.39148	0.129771	1.39148	1.90926	0.415087
252	ENSG00000186960	6.26256	LINC01551	0.000103093	0.0101303	15.0792	2.51494	1	0.245478	0.00119695	0.278241	0.0174303	0.278241	0.826901	0.180047
253	ENSG00000071967	4.16926	CYBRD1	0.000103458	0.0101303	15.0725	4.32582	1	0.42835	0.0136822	0.466965	0.0415998	0.466965	-1.08437	0.236199
254	ENSG00000156976	7.1309	EIF4A2	0.00010478	0.0102193	15.0486	0.325948	1	0.0768731	0.000332833	0.0358836	0.0165893	0.0358836	-0.309294	0.0739976
255	ENSG00000081138	4.2324	CDH7	0.000108126	0.0105044	14.9892	1.86362	1	0.415545	0.0341344	0.172935	0.0399337	0.172935	0.715141	0.160082
256	ENSG00000185046	4.42049	ANKS1B	0.000108775	0.0105261	14.9779	4.12587	1	0.433967	0.0217371	0.436693	0.035324	0.436693	1.05742	0.231586
257	ENSG00000082397	3.64805	EPB41L3	0.000109525	0.0105527	14.965	1.11109	1	0.313284	0.0103641	0.11309	0.0590225	0.11309	-0.599568	0.151208
258	ENSG00000272056	0.875161		0.000110617	0.0105527	14.9463	13.1978	1	1.23869	0.272151	1.19428	0.28518	1.19428	1.93031	0.450075
259	ENSG00000136999	2.83864	CCN3	0.000110015	0.0105527	14.9566	3.80138	1	0.359	0.0493312	0.373045	0.102944	0.373045	-1.01963	0.227754
260	ENSG00000177283	6.58485	FZD8	0.000110754	0.0105527	14.9439	2.62446	1	0.433453	0.00167004	0.289937	0.0168378	0.289937	0.842897	0.184965
261	ENSG00000169174	4.57768	PCSK9	0.000116033	0.0110133	14.8561	13.7924	1	1.74513	0.0245821	1.50791	0.0319594	1.50791	-1.92956	0.425579
262	ENSG00000118946	5.36627	PCDH17	0.000116613	0.0110262	14.8467	0.820706	1	0.265015	0.00383593	0.0873537	0.0218169	0.0873537	0.470616	0.103854
263	ENSG00000082212	7.38221	ME2	0.0001171	0.0110301	14.8388	0.429901	1	0.0570392	0.000689256	0.0470775	0.016792	0.0470775	0.340606	0.0752346
264	ENSG00000088882	7.54797	CPXM1	0.000119794	0.0112411	14.7959	0.463158	1	0.0501668	0.000576565	0.0508854	0.0170393	0.0508854	-0.353247	0.0781832
265	ENSG00000116157	5.31107	GPX7	0.000122591	0.0114549	14.7524	0.50594	1	0.136179	0.00371051	0.0525051	0.0222778	0.0525051	-0.383483	0.0930348
266	ENSG00000121966	5.66536	CXCR4	0.000122997	0.0114549	14.7462	2.61586	1	0.24215	0.00424013	0.286411	0.019754	0.286411	-0.838816	0.18619
267	ENSG00000072952	4.23788	IRAG1	0.000123761	0.0114829	14.7345	2.28996	1	0.23354	0.0166908	0.237749	0.0397916	0.237749	-0.784676	0.174291
268	ENSG00000137573	4.8567	SULF1	0.000124447	0.0115035	14.7241	5.51958	1	0.690744	0.0113902	0.601896	0.0272559	0.601896	-1.21802	0.270709
269	ENSG00000102172	7.81397	SMS	0.000125246	0.0115343	14.712	1.23405	1	0.115317	0.000395322	0.136721	0.0176357	0.136721	0.575813	0.128066
270	ENSG00000171766	3.49299	GATM	0.000126285	0.0115869	14.6964	1.96579	1	0.312862	0.0168728	0.201548	0.0660124	0.201548	-0.730714	0.166017
271	ENSG00000055813	3.30694	CCDC85A	0.000129843	0.0118694	14.6441	8.1224	1	1.66793	0.175263	0.727226	0.0754398	0.727226	1.4756	0.329488
272	ENSG00000171729	4.66547	TMEM51	0.000133795	0.0118901	14.5876	0.806737	1	0.0957593	0.0113366	0.0783008	0.0302979	0.0783008	-0.483894	0.118648
273	ENSG00000136859	4.89963	ANGPTL2	0.000131948	0.0118901	14.6138	1.02731	1	0.117714	0.017065	0.0970803	0.026681	0.0970803	-0.530124	0.122742
274	ENSG00000170921	6.07557	TANC2	0.000133265	0.0118901	14.595	1.35832	1	0.149297	0.0110816	0.139842	0.0179531	0.139842	0.602938	0.135016
275	ENSG00000226053	4.00903	LINC01776	0.00013391	0.0118901	14.5859	1.59841	1	0.177313	0.0199238	0.157677	0.0460478	0.157677	0.656439	0.149127
276	ENSG00000106829	6.43798	TLE4	0.00013283	0.0118901	14.6012	0.528862	1	0.0680628	0.00124338	0.0575191	0.0170656	0.0575191	0.37626	0.0842256
277	ENSG00000283154	5.51195	IQCJ-SCHIP1	0.00013275	0.0118901	14.6023	1.1459	1	0.105692	0.00639803	0.120925	0.0207233	0.120925	0.553859	0.123973
278	ENSG00000179361	6.24448	ARID3B	0.000132241	0.0118901	14.6096	1.47239	1	0.385675	0.00149926	0.162099	0.0174742	0.162099	0.627898	0.140486
279	ENSG00000185201	5.83674	IFITM2	0.000133098	0.0118901	14.5974	2.12666	1	0.286076	0.00331922	0.232976	0.0188763	0.232976	-0.754464	0.168924
280	ENSG00000165633	3.20317	VSTM4	0.000135096	0.0119526	14.5693	2.71178	1	0.24872	0.0267841	0.274524	0.0811343	0.274524	-0.851554	0.190975
281	ENSG00000255330	5.487		0.000137942	0.012161	14.53	0.769243	1	0.154239	0.0206018	0.0648696	0.0208986	0.0648696	0.480652	0.120618
282	ENSG00000113356	2.31186	POLR3G	0.000138646	0.0121698	14.5204	5.41991	1	0.807159	0.0720442	0.530167	0.143142	0.530167	-1.20494	0.272762
283	ENSG00000171488	3.85299	LRRC8C	0.000139025	0.0121698	14.5153	1.3142	1	0.335288	0.00828313	0.137739	0.0510834	0.137739	-0.599031	0.139693
284	ENSG00000132688	9.82377	NES	0.000141612	0.0123526	14.4806	0.574949	1	0.0598249	5.35126e-05	0.0638297	0.0340758	0.0638297	0.413468	0.103562
285	ENSG00000170743	4.53976	SYT9	0.000144036	0.0124328	14.4486	2.99799	1	0.467507	0.010731	0.322379	0.0327265	0.322379	0.893542	0.201813
286	ENSG00000164070	6.0216	HSPA4L	0.000144028	0.0124328	14.4487	0.5277	1	0.0988604	0.002817	0.0558163	0.0181346	0.0558163	0.374882	0.0846692
287	ENSG00000107798	5.21164	LIPA	0.000143604	0.0124328	14.4543	0.936753	1	0.0865485	0.00400751	0.100076	0.0231783	0.100076	-0.499522	0.112783
288	ENSG00000110057	3.59114	UNC93B1	0.000145252	0.0124942	14.4328	1.9935	1	0.390405	0.0327121	0.188788	0.0614919	0.188788	-0.745239	0.179003
289	ENSG00000165475	3.64692	CRYL1	0.000145773	0.0124956	14.426	2.09469	1	0.234812	0.0316458	0.201098	0.0590702	0.201098	-0.753628	0.17567
290	ENSG00000110675	1.31503	ELMOD1	0.000148637	0.0126536	14.3894	5.30682	1	0.911142	0.109302	0.480345	0.238221	0.480345	-1.33783	0.351061
291	ENSG00000135929	4.32941	CYP27A1	0.000148235	0.0126536	14.3945	1.7683	1	0.169921	0.0107647	0.185713	0.0374839	0.185713	-0.685611	0.155343
292	ENSG00000272602	5.09232	ZNF595	0.000155037	0.0131376	14.31	1.86817	1	0.363302	0.00884304	0.198731	0.0243886	0.198731	-0.703682	0.160232
293	ENSG00000108175	7.07563	ZMIZ1	0.000155482	0.0131376	14.3046	0.26862	1	0.028683	0.00261702	0.0272297	0.0165719	0.0272297	0.301687	0.0795597
294	ENSG00000066382	4.61504	MPPED2	0.000155914	0.0131376	14.2994	0.840667	1	0.356891	0.00683241	0.0865751	0.0312325	0.0865751	0.477332	0.112616
295	ENSG00000115738	5.24915	ID2	0.000158085	0.0132754	14.2734	2.98489	1	0.475916	0.00563881	0.326016	0.0228276	0.326016	-0.888909	0.202847
296	ENSG00000134595	6.16457	SOX3	0.000163987	0.0137245	14.2044	1.47497	1	0.203222	0.00208317	0.161802	0.0176847	0.161802	0.624111	0.143003
297	ENSG00000145416	3.65939	MARCHF1	0.000165515	0.0138057	14.1869	1.41651	1	0.404689	0.0217233	0.135667	0.0585439	0.135667	0.646228	0.164223
298	ENSG00000159212	4.79521	CLIC6	0.000168186	0.0139675	14.1568	4.36398	1	0.626832	0.0112883	0.473599	0.0281457	0.473599	-1.07263	0.246465
299	ENSG00000182168	4.72015	UNC5C	0.000168583	0.0139675	14.1524	7.98638	1	1.13849	0.01025	0.877126	0.029346	0.877126	-1.45094	0.333479
300	ENSG00000226702	2.87264	MIR217HG	0.000171011	0.0140746	14.1255	3.98757	1	1.11058	0.0933523	0.349711	0.100768	0.349711	1.05477	0.260065
301	ENSG00000135903	1.87824	PAX3	0.000170841	0.0140746	14.1274	22.4812	1	2.15351	0.234964	2.26295	0.183107	2.26295	-2.43328	0.560089
302	ENSG00000081913	4.12127	PHLPP1	0.000172059	0.014109	14.114	0.879925	1	0.0914785	0.00377803	0.0939914	0.0428985	0.0939914	0.496887	0.123159
303	ENSG00000162344	5.83097	FGF19	0.000172569	0.014109	14.1084	6.50552	1	1.11501	0.00616617	0.716669	0.0189027	0.716669	1.30851	0.30153
304	ENSG00000139910	5.47511	NOVA1	0.000178912	0.0143091	14.0405	1.04773	1	0.300373	0.00385073	0.112564	0.0209838	0.112564	0.524491	0.121351
305	ENSG00000205269	7.31572	TMEM170B	0.000178501	0.0143091	14.0449	0.355497	1	0.0540641	0.000680421	0.0388192	0.0167185	0.0388192	0.31048	0.0750804
306	ENSG00000008196	1.17492	TFAP2B	0.000176535	0.0143091	14.0657	5.62111	1	3.46566	0.0115563	0.613011	0.252875	0.613011	-1.2424	0.303659
307	ENSG00000121068	1.54442	TBX2	0.000179058	0.0143091	14.039	11.431	1	2.54945	0.163523	1.10659	0.21509	1.10659	-1.73238	0.400855
308	ENSG00000172238	0.413205	ATOH1	0.00017716	0.0143091	14.059	16.35	1	1.5399	0.218023	1.59864	0.335812	1.59864	-2.0726	0.479007
309	ENSG00000162694	5.46527	EXTL2	0.000178845	0.0143091	14.0412	0.357771	1	0.0329488	0.00229274	0.0374596	0.0210552	0.0374596	-0.335031	0.0879398
310	ENSG00000162702	6.55871	ZNF281	0.000177	0.0143091	14.0607	0.454042	1	0.0566431	0.0014149	0.0490342	0.0168733	0.0490342	-0.345396	0.0798179
311	ENSG00000275246	3.46223	TLCD2	0.00018183	0.0144375	14.0101	3.27625	1	0.323696	0.018295	0.345733	0.0674956	0.345733	-0.92697	0.214861
312	ENSG00000185561	3.46223	TLCD2	0.00018183	0.0144375	14.0101	3.27625	1	0.323696	0.018295	0.345733	0.0674956	0.345733	-0.92697	0.214861
313	ENSG00000168959	2.99976	GRM5	0.000182525	0.0144463	14.0029	3.72681	1	1.29944	0.150671	0.263419	0.0929994	0.263419	1.10593	0.294129
314	ENSG00000127481	5.51954	UBR4	0.000185196	0.014611	13.9756	0.358522	1	0.0368779	0.00512483	0.0347109	0.0206709	0.0347109	0.347838	0.093119
315	ENSG00000136274	6.08716	NACAD	0.000186651	0.0146247	13.9609	0.812572	1	0.384542	0.00178621	0.0884996	0.017916	0.0884996	0.461237	0.107223
316	ENSG00000104313	2.45791	EYA1	0.000186287	0.0146247	13.9646	6.02223	1	0.67478	0.1168	0.552337	0.130857	0.552337	-1.25849	0.294714
317	ENSG00000076685	6.16574	NT5C2	0.000187731	0.0146247	13.9501	0.316679	1	0.0290958	0.00101777	0.0341688	0.0176814	0.0341688	0.30465	0.0783823
318	ENSG00000074276	3.27114	CDHR2	0.000187658	0.0146247	13.9508	2.70947	1	0.331384	0.0934136	0.207639	0.0773718	0.207639	0.925964	0.244824
319	ENSG00000134569	3.81484	LRP4	0.000188672	0.014652	13.9407	2.97931	1	0.444421	0.00756831	0.323466	0.0524472	0.323466	-0.882861	0.205486
320	ENSG00000125430	4.13357	HS3ST3B1	0.000196191	0.0151882	13.8672	8.68711	1	1.28756	0.024835	0.9404	0.0425633	0.9404	-1.50555	0.351959
321	ENSG00000135697	1.14088	BCO1	0.000199642	0.0153595	13.8344	10.909	1	1.91283	0.391237	0.820872	0.256485	0.820872	-1.83723	0.485782
322	ENSG00000082482	4.00265	KCNK2	0.000199643	0.0153595	13.8344	1.04652	1	0.34006	0.0119807	0.1043	0.0462367	0.1043	-0.545102	0.139004
323	ENSG00000276386	4.20799	CNTNAP3P2	0.000202064	0.0154381	13.8118	2.06497	1	0.19054	0.0344077	0.195034	0.0405717	0.195034	-0.733286	0.171994
324	ENSG00000165023	2.61706	DIRAS2	0.000202534	0.0154381	13.8074	2.47382	1	0.300938	0.0233504	0.251519	0.118421	0.251519	-0.845121	0.217882
325	ENSG00000257056	2.39276	LINC02282	0.000202454	0.0154381	13.8082	5.79307	1	0.564693	0.114953	0.528721	0.13624	0.528721	1.23703	0.296741
326	ENSG00000078596	2.75088	ITM2A	0.000203615	0.0154728	13.7974	3.66762	1	0.592086	0.0508346	0.356679	0.108808	0.356679	-0.980971	0.23335
327	ENSG00000168710	7.13814	AHCYL1	0.000207989	0.0157569	13.7575	0.215357	1	0.0270076	0.000374553	0.023554	0.0165923	0.023554	-0.273001	0.074107
328	ENSG00000175040	6.21883	CHST2	0.000209333	0.0157624	13.7454	1.36746	1	0.127558	0.00211709	0.149823	0.0175388	0.149823	-0.595995	0.140351
329	ENSG00000179761	4.75129	PIPOX	0.000208802	0.0157624	13.7502	0.829531	1	0.094464	0.00866775	0.0835023	0.0288331	0.0835023	0.467338	0.112304
330	ENSG00000153721	4.61728	CNKSR3	0.000210297	0.0157869	13.7368	0.71835	1	0.0684216	0.0148305	0.0649861	0.0311899	0.0649861	-0.471062	0.125173
331	ENSG00000186806	4.66366	VSIG10L	0.000210998	0.0157917	13.7305	0.741717	1	0.108908	0.0123045	0.0701085	0.0303305	0.0701085	-0.463339	0.120211
332	ENSG00000074855	5.99962	ANO8	0.000212835	0.0158812	13.7142	0.428873	1	0.0536714	0.00467681	0.0429758	0.0182129	0.0429758	0.345402	0.08772
333	ENSG00000158270	5.49397	COLEC12	0.000217781	0.0162015	13.6711	14.8945	1	1.4128	0.0101343	1.64481	0.0208492	1.64481	-1.96426	0.46464
334	ENSG00000078098	1.04073	FAP	0.000220939	0.0163872	13.6441	26.2034	1	3.22809	0.180356	2.73113	0.267204	2.73113	-2.60403	0.61698
335	ENSG00000204588	4.29559	LINC01123	0.000221635	0.0163897	13.6382	1.45458	1	0.146491	0.0527586	0.108861	0.0383215	0.108861	0.670535	0.179191
336	ENSG00000077782	6.99863	FGFR1	0.000222993	0.0164411	13.6267	0.322041	1	0.0297263	0.000863754	0.0349186	0.0165636	0.0349186	0.297341	0.0753261
337	ENSG00000257126	3.4084	FOXG1-AS1	0.000224312	0.0164893	13.6156	2.34123	1	0.218395	0.0374434	0.222693	0.0701654	0.222693	0.785121	0.191356
338	ENSG00000169760	4.92227	NLGN1	0.000227641	0.0166845	13.588	1.26735	1	0.170885	0.00588444	0.134933	0.026388	0.134933	0.572082	0.136005
339	ENSG00000104408	7.12392	EIF3E	0.000230573	0.0168495	13.5639	0.231934	1	0.0378752	0.000565049	0.0252053	0.0165866	0.0252053	-0.274755	0.0745804
340	ENSG00000119139	7.11889	TJP2	0.000232018	0.0169052	13.5522	0.388527	1	0.0465574	0.00422814	0.0389415	0.0165847	0.0389415	0.326685	0.0832801
341	ENSG00000197696	3.13416	NMB	0.00023423	0.0170164	13.5344	2.20875	1	0.251938	0.0505881	0.194829	0.0850683	0.194829	-0.810691	0.215366
342	ENSG00000131584	6.09527	ACAP3	0.000238008	0.017186	13.5044	0.514749	1	0.117964	0.0049765	0.0522178	0.0178905	0.0522178	0.364768	0.0877451
343	ENSG00000261210	1.94678	CLEC19A	0.000238646	0.017186	13.4994	12.5601	1	1.21827	0.104027	1.29154	0.176575	1.29154	-1.79795	0.429742
344	ENSG00000197102	5.73063	DYNC1H1	0.000238009	0.017186	13.5044	0.542108	1	0.0503605	0.00140543	0.0588288	0.019396	0.0588288	0.373564	0.0892613
345	ENSG00000266094	2.88183	RASSF5	0.000240903	0.0172983	13.4817	4.24653	1	0.563907	0.108323	0.363514	0.100189	0.363514	-1.06974	0.270277
346	ENSG00000102760	1.60546	RGCC	0.000241861	0.0173168	13.4742	10.6425	1	1.18784	0.166087	1.01641	0.209141	1.01641	-1.65422	0.395993
347	ENSG00000089199	3.5552	CHGB	0.000246905	0.0173981	13.4355	2.57479	1	1.88591	0.0546966	0.231391	0.063109	0.231391	0.820497	0.202011
348	ENSG00000188921	3.5379	HACD4	0.000245942	0.0173981	13.4428	3.09039	1	0.425995	0.0290791	0.314298	0.0639032	0.314298	-0.890878	0.213668
349	ENSG00000143416	5.82925	SELENBP1	0.000244853	0.0173981	13.4512	0.653255	1	0.0734256	0.00515396	0.06743	0.0189106	0.06743	-0.409659	0.0982029
350	ENSG00000124491	1.72812	F13A1	0.00024721	0.0173981	13.4332	22.0116	1	2.21298	0.0493679	2.39636	0.197443	2.39636	-2.37715	0.570471
351	ENSG00000197635	1.64276	DPP4	0.000246631	0.0173981	13.4376	5.29254	1	0.497614	0.14197	0.446091	0.205553	0.446091	-1.29258	0.351008
352	ENSG00000196353	5.3805	CPNE4	0.000244187	0.0173981	13.4563	0.664246	1	2.19728	0.0161736	0.0576315	0.0217024	0.0576315	0.436156	0.114656
353	ENSG00000237637	0.499863	FRY-AS1	0.000248749	0.0174568	13.4216	10.2353	1	0.935923	0.315873	0.821377	0.326335	0.821377	1.78952	0.485398
354	ENSG00000115415	6.30113	STAT1	0.0002503	0.0175161	13.4099	0.52726	1	0.0483385	0.00142977	0.0571546	0.0173412	0.0571546	-0.367747	0.0883776
355	ENSG00000113594	4.58292	LIFR	0.000251683	0.0175632	13.3996	2.93682	1	0.277095	0.00230201	0.324011	0.0318557	0.324011	-0.867738	0.208668
356	ENSG00000251562	5.87387	MALAT1	0.000254289	0.0176952	13.3802	0.949725	1	0.127452	0.00294375	0.102581	0.0187114	0.102581	0.493273	0.118759
357	ENSG00000125637	2.53201	PSD4	0.000261086	0.0181173	13.3308	5.54847	1	0.525335	0.100665	0.515831	0.124936	0.515831	-1.19113	0.287639
358	ENSG00000250722	5.09027	SELENOP	0.000266206	0.018421	13.2944	2.86754	1	0.59933	0.00495127	0.313664	0.0244107	0.313664	-0.855694	0.207098
359	ENSG00000215068	1.0027		0.00027011	0.0186391	13.2671	10.3419	1	1.41619	0.316864	0.832233	0.271309	0.832233	-1.73	0.462457
360	ENSG00000141540	3.36027	TTYH2	0.000271465	0.0186806	13.2577	3.67869	1	0.365722	0.0456749	0.363068	0.0726288	0.363068	-0.968497	0.234926
361	ENSG00000182220	7.67104	ATP6AP2	0.000273337	0.0187331	13.2448	0.378925	1	0.132172	0.000628235	0.0414746	0.0172838	0.0414746	-0.311333	0.0760183
362	ENSG00000124313	3.71215	IQSEC2	0.00027374	0.0187331	13.242	1.40708	1	0.141709	0.0352601	0.121082	0.0563781	0.121082	-0.651997	0.177046
363	ENSG00000109756	5.66027	RAPGEF2	0.000280014	0.0191096	13.1996	0.495337	1	0.0485654	0.00313676	0.0519007	0.0197832	0.0519007	0.355954	0.0873769
364	ENSG00000231107	3.64986	LINC01508	0.000283102	0.0192673	13.179	2.47843	1	0.85902	0.0352482	0.240133	0.0589457	0.240133	-0.79372	0.193462
365	ENSG00000181444	3.9435	ZNF467	0.000287001	0.0194259	13.1534	1.28794	1	0.197083	0.0272273	0.115877	0.0480563	0.115877	-0.601808	0.160105
366	ENSG00000104998	4.1811	IL27RA	0.000286411	0.0194259	13.1572	1.61219	1	0.323603	0.0179703	0.161162	0.0412837	0.161162	-0.639881	0.156174
367	ENSG00000106333	3.93474	PCOLCE	0.000290918	0.0196373	13.128	7.91796	1	0.940269	0.0219626	0.857811	0.0483365	0.857811	-1.41725	0.346528
368	ENSG00000049323	7.06243	LTBP1	0.00029417	0.0196991	13.1072	1.88283	1	0.185917	0.00072727	0.208476	0.0165691	0.208476	0.690818	0.169127
369	ENSG00000101190	5.55583	TCFL5	0.000294156	0.0196991	13.1072	0.518761	1	0.0521518	0.00367715	0.0539629	0.0204268	0.0539629	-0.363564	0.0897138
370	ENSG00000264491	1.09074		0.000294218	0.0196991	13.1069	10.2562	1	0.95416	0.2459	0.893677	0.261835	0.893677	1.65485	0.428436
371	ENSG00000164488	2.98109	DACT2	0.000296185	0.0197773	13.0944	11.7688	1	1.21564	0.0970748	1.21057	0.0941234	1.21057	-1.72669	0.423064
372	ENSG00000189056	3.7538	RELN	0.000297396	0.0198048	13.0867	2.75708	1	5.20771	0.0753763	0.230966	0.054738	0.230966	0.846149	0.214146
373	ENSG00000283085	6.47136	TPBG	0.000300748	0.0198678	13.0657	4.07991	1	0.449562	0.0010383	0.452285	0.0170077	0.452285	-1.01607	0.249392
374	ENSG00000125492	0.547976	BARHL1	0.000300746	0.0198678	13.0657	13.4389	1	1.36801	0.303802	1.18941	0.321067	1.18941	-1.87433	0.478451
375	ENSG00000146242	6.47136	TPBG	0.000300748	0.0198678	13.0657	4.07991	1	0.449562	0.0010383	0.452285	0.0170077	0.452285	-1.01607	0.249392
376	ENSG00000074410	5.81006	CA12	0.000302481	0.0199291	13.055	0.343823	1	0.309158	0.00190417	0.0362984	0.019	0.0362984	-0.310701	0.0831583
377	ENSG00000170266	5.32404	GLB1	0.000307214	0.0201873	13.0259	0.498144	1	0.0502775	0.00456656	0.0507828	0.022167	0.0507828	-0.363925	0.0945585
378	ENSG00000154928	3.73041	EPHB1	0.000308537	0.0202206	13.0178	0.886226	1	0.182045	0.00731047	0.0911591	0.0556512	0.0911591	0.520666	0.143629
379	ENSG00000137332	6.1802	DDR1	0.000310636	0.0203045	13.0051	0.532991	1	1.54433	0.0149919	0.0442293	0.0176414	0.0442293	0.392518	0.106632
380	ENSG00000114115	6.0839	RBP1	0.000314077	0.0204078	12.9845	1.5877	1	0.31613	0.00674238	0.169669	0.0179264	0.169669	0.632805	0.156103
381	ENSG00000179456	7.06169	ZBTB18	0.000314689	0.0204078	12.9809	0.395538	1	0.0444111	0.00086801	0.0430807	0.016569	0.0430807	0.315826	0.0779269
382	ENSG00000154342	1.47966	WNT3A	0.00031401	0.0204078	12.9849	8.06028	1	2.38609	0.15448	0.741106	0.221501	0.741106	-1.44167	0.365863
383	ENSG00000112769	3.72523	LAMA4	0.000315805	0.0204267	12.9742	8.16064	1	1.11741	0.026185	0.880553	0.0558563	0.880553	-1.43436	0.354059
384	ENSG00000161835	3.21538	TAMALIN	0.000317145	0.0204588	12.9663	2.66208	1	0.266797	0.0745541	0.221232	0.0804499	0.221232	-0.863154	0.232091
385	ENSG00000126500	3.80231	FLRT1	0.000317953	0.0204588	12.9616	2.68955	1	0.525219	0.0243934	0.274445	0.0529065	0.274445	-0.823233	0.203368
386	ENSG00000121316	3.55803	PLBD1	0.000322041	0.0206148	12.9376	1.44734	1	0.201247	0.0375662	0.12325	0.06298	0.12325	-0.667792	0.185318
387	ENSG00000147437	3.68982	GNRH1	0.000321511	0.0206148	12.9407	17.7208	1	3.18333	0.148733	1.82024	0.0572828	1.82024	2.11222	0.52247
388	ENSG00000178202	6.32779	POGLUT3	0.000327664	0.0209207	12.9052	1.04204	1	0.114172	0.003909	0.111873	0.0172826	0.111873	-0.511831	0.126883
389	ENSG00000274259	0.603755	SYNGAP1-AS1	0.000330206	0.0210288	12.8908	13.102	1	1.49954	0.455134	1.00064	0.314953	1.00064	1.94535	0.53213
390	ENSG00000134258	3.62382	VTCN1	0.000333179	0.0211096	12.874	2.00079	1	0.210994	0.028416	0.193894	0.0600599	0.193894	0.708771	0.176047
391	ENSG00000143603	3.69638	KCNN3	0.000332629	0.0211096	12.8771	1.95786	1	0.440571	0.0288392	0.188701	0.0570149	0.188701	-0.701171	0.174126
392	ENSG00000166888	3.93365	STAT6	0.000338576	0.0213968	12.8439	2.64879	1	0.420667	0.0242416	0.270068	0.0483716	0.270068	-0.815004	0.202813
393	ENSG00000122254	2.55822	HS3ST2	0.000345449	0.0217204	12.8063	5.06718	1	2.11971	0.181412	0.381609	0.122895	0.381609	-1.20202	0.329094
394	ENSG00000183495	6.31292	EP400	0.000344854	0.0217204	12.8096	0.254727	1	0.0325208	0.00237844	0.0259246	0.017315	0.0259246	0.286887	0.0807881
395	ENSG00000112333	4.06531	NR2E1	0.000354972	0.0222064	12.7555	10.1108	1	1.69484	0.0320738	1.09135	0.0444421	1.09135	1.58939	0.397709
396	ENSG00000168542	6.30965	COL3A1	0.000354725	0.0222064	12.7568	20.2123	1	2.12253	0.00120814	2.2446	0.0173222	2.2446	-2.24729	0.562285
397	ENSG00000101489	3.47393	CELF4	0.00035835	0.0223562	12.7377	2.54556	1	1.71833	0.0748042	0.208036	0.0669277	0.208036	0.829136	0.222669
398	ENSG00000085377	6.50158	PREP	0.000359171	0.0223562	12.7335	0.284131	1	0.0278017	0.00125037	0.0303197	0.0169584	0.0303197	-0.282555	0.077306
399	ENSG00000174038	0.999958	C9orf131	0.000362384	0.0224996	12.7168	11.6672	1	1.0984	0.52239	0.773968	0.271606	0.773968	1.91451	0.539495
400	ENSG00000182141	5.19885	ZNF708	0.00037014	0.0229237	12.6772	0.495321	1	0.0477113	0.011487	0.0435487	0.0233011	0.0435487	0.388382	0.109069
401	ENSG00000163251	7.79072	FZD5	0.000374242	0.02312	12.6566	6.96617	1	0.869026	0.000646643	0.773372	0.0175734	0.773372	1.31654	0.331481
402	ENSG00000176399	6.01707	DMRTA1	0.000376048	0.0231387	12.6476	2.44465	1	0.419807	0.00303605	0.268591	0.0181505	0.268591	-0.779763	0.196441
403	ENSG00000184347	5.1473	SLIT3	0.000376414	0.0231387	12.6458	5.40079	1	0.67598	0.044055	0.556033	0.0238125	0.556033	-1.15895	0.292002
404	ENSG00000146950	6.15121	SHROOM2	0.000385203	0.0232428	12.6026	1.80437	1	0.177195	0.0073022	0.193183	0.0177226	0.193183	0.669272	0.169083
405	ENSG00000267745	4.28773		0.000382204	0.0232428	12.6172	0.895202	1	0.14655	0.0199911	0.0794758	0.0385189	0.0794758	0.507457	0.141006
406	ENSG00000103449	6.13332	SALL1	0.000385085	0.0232428	12.6032	0.631812	1	0.143004	0.0048005	0.0654009	0.0177747	0.0654009	0.39604	0.100051
407	ENSG00000141696	5.25876	P3H4	0.000385614	0.0232428	12.6006	0.541755	1	0.0546176	0.00339376	0.0568012	0.0227399	0.0568012	-0.367254	0.093184
408	ENSG00000170549	3.12298	IRX1	0.000385529	0.0232428	12.6011	3.72706	1	0.363679	0.0612973	0.35282	0.0857158	0.35282	-0.961853	0.243024
409	ENSG00000136379	6.08635	ABHD17C	0.000381785	0.0232428	12.6193	0.442375	1	0.04719	0.010671	0.0384817	0.0179186	0.0384817	-0.356967	0.0992176
410	ENSG00000138185	3.96565	ENTPD1	0.000385261	0.0232428	12.6024	4.00902	1	0.674303	0.0144982	0.430948	0.0473604	0.430948	-0.9976	0.252036
411	ENSG00000033627	5.91244	ATP6V0A1	0.000381327	0.0232428	12.6215	0.30542	1	0.159161	0.00464004	0.0292955	0.0185489	0.0292955	0.311271	0.0882752
412	ENSG00000128285	3.7442	MCHR1	0.000388705	0.0233723	12.5857	3.93357	1	0.427045	0.0370787	0.399985	0.0551106	0.399985	-0.987819	0.249826
413	ENSG00000172361	2.85122	CFAP53	0.000392034	0.023469	12.5698	2.59291	1	0.477079	0.0774641	0.210637	0.102133	0.210637	-0.884176	0.249286
414	ENSG00000135596	6.72879	MICAL1	0.000392208	0.023469	12.569	0.405281	1	0.081825	0.00440524	0.040626	0.0166814	0.040626	0.321362	0.0839992
415	ENSG00000117713	7.39313	ARID1A	0.000395181	0.0235899	12.5548	0.279852	1	0.030766	0.00195151	0.0291432	0.0168055	0.0291432	0.281945	0.0783409
416	ENSG00000125968	5.55481	ID1	0.000396915	0.0236365	12.5467	8.805	1	1.92167	0.0110048	0.967328	0.0204335	0.967328	-1.47668	0.374382
417	ENSG00000129675	5.39785	ARHGEF6	0.000399744	0.023691	12.5334	0.856356	1	0.0884518	0.00416334	0.0909873	0.0215651	0.0909873	-0.460389	0.11682
418	ENSG00000242607	1.51102	RPS3AP34	0.000398885	0.023691	12.5374	7.16111	1	0.83949	0.200569	0.59511	0.218383	0.59511	1.40637	0.387257
419	ENSG00000161509	2.20366	GRIN2C	0.000401719	0.0237513	12.5242	8.7235	1	1.13573	0.121329	0.847948	0.152708	0.847948	-1.46912	0.372995
420	ENSG00000127603	7.27645	MACF1	0.000406532	0.0239786	12.5019	0.725577	1	0.0747967	0.00243582	0.0781838	0.0166819	0.0781838	0.423492	0.107672
421	ENSG00000100599	2.7713	RIN3	0.000414285	0.0242054	12.4666	5.85399	1	0.623708	0.0299152	0.620529	0.107412	0.620529	-1.20198	0.306284
422	ENSG00000166833	5.34808	NAV2	0.000414109	0.0242054	12.4674	0.936465	1	0.0896539	0.00785785	0.0961938	0.0219658	0.0961938	-0.480757	0.122498
423	ENSG00000097021	7.40771	ACOT7	0.000413338	0.0242054	12.4709	0.346214	1	0.0386888	0.0012606	0.0372076	0.0168241	0.0372076	0.294841	0.076703
424	ENSG00000153904	7.80055	DDAH1	0.000411726	0.0242054	12.4782	0.559475	1	0.0639201	0.0129346	0.0492292	0.0175995	0.0492292	0.38178	0.102408
425	ENSG00000186297	3.33742	GABRA5	0.000416023	0.0242497	12.4588	1.82424	1	0.16932	0.0265478	0.176145	0.0738228	0.176145	0.686883	0.183615
426	ENSG00000249304	0.440858		0.000421074	0.0244865	12.4363	12.0207	1	1.20673	0.227687	1.10795	0.332789	1.10795	-1.73656	0.453006
427	ENSG00000197859	3.40043	ADAMTSL2	0.000423565	0.0245737	12.4253	3.18214	1	0.413534	0.0448634	0.308708	0.0705684	0.308708	-0.885407	0.226208
428	ENSG00000033327	4.29046	GAB2	0.000425647	0.0245866	12.4161	1.08207	1	0.149504	0.0139391	0.106291	0.0384503	0.106291	0.516909	0.132635
429	ENSG00000164983	6.91487	TMEM65	0.000425772	0.0245866	12.4156	0.485409	1	0.0533379	0.000997122	0.0529372	0.0165757	0.0529372	-0.345736	0.0883847
430	ENSG00000016082	2.76962	ISL1	0.000428894	0.0247093	12.4019	9.18309	1	1.623	0.0908346	0.929509	0.107526	0.929509	1.50334	0.384649
431	ENSG00000101134	4.79882	DOK5	0.000432697	0.0248256	12.3854	2.53694	1	0.508589	0.00616745	0.275715	0.0280912	0.275715	-0.78988	0.202313
432	ENSG00000164932	2.84774	CTHRC1	0.000432917	0.0248256	12.3845	11.9113	1	1.23687	0.0819867	1.24149	0.102357	1.24149	-1.7115	0.438395
433	ENSG00000180447	6.11361	GAS1	0.000438253	0.0250157	12.3616	3.78568	1	0.364935	0.00262531	0.418005	0.0178338	0.418005	-0.964386	0.247384
434	ENSG00000099204	7.15883	ABLIM1	0.000437675	0.0250157	12.3641	0.926823	1	0.0934115	0.00209601	0.100884	0.0166018	0.100884	-0.4772	0.122392
435	ENSG00000049130	5.70173	KITLG	0.000441915	0.0251668	12.3461	1.90995	1	0.270673	0.00132817	0.210888	0.0195507	0.210888	0.684765	0.175829
436	ENSG00000148935	2.08914	GAS2	0.00044315	0.0251793	12.3409	3.58403	1	0.465558	0.0874277	0.310797	0.163185	0.310797	-1.03602	0.295478
437	ENSG00000117114	8.48157	ADGRL2	0.000445767	0.02527	12.3299	0.296403	1	0.0960915	0.00125023	0.0316835	0.0203734	0.0316835	-0.29384	0.0833646
438	ENSG00000267414	3.57256	SETBP1-DT	0.000450128	0.0252977	12.3117	1.88327	1	0.357585	0.037918	0.171334	0.062322	0.171334	-0.69209	0.185101
439	ENSG00000104140	0.846848	RHOV	0.000451549	0.0252977	12.3058	10.0546	1	0.988432	0.264313	0.852869	0.288277	0.852869	-1.63175	0.448173
440	ENSG00000175183	7.85436	CSRP2	0.000451648	0.0252977	12.3054	0.231149	1	0.0439034	0.000313062	0.0253701	0.0177488	0.0253701	0.265603	0.076151
441	ENSG00000169946	4.17581	ZFPM2	0.000448683	0.0252977	12.3177	1.43758	1	0.171623	0.0154027	0.144328	0.0414246	0.144328	-0.593711	0.152725
442	ENSG00000141527	2.51544	CARD14	0.000452384	0.0252977	12.3024	3.99675	1	0.458211	0.131763	0.312321	0.12624	0.312321	1.06686	0.301416
443	ENSG00000196352	4.3729	CD55	0.000451716	0.0252977	12.3051	2.2155	1	0.223471	0.0285441	0.217623	0.0364346	0.217623	-0.736843	0.189696
444	ENSG00000101265	6.87246	RASSF2	0.000454335	0.0253496	12.2943	0.249855	1	0.0231362	0.00100632	0.0267553	0.0165903	0.0267553	0.267626	0.0757852
445	ENSG00000164007	2.99676	CLDN19	0.000463765	0.0258176	12.256	8.44442	1	0.856158	0.0901667	0.848103	0.0931799	0.848103	-1.43698	0.371104
446	ENSG00000176641	4.372	RNF152	0.000473589	0.0262466	12.2169	0.711099	1	0.51978	0.00803316	0.0709779	0.0364558	0.0709779	-0.436702	0.121484
447	ENSG00000168014	5.0572	C2CD3	0.000472574	0.0262466	12.2209	0.402062	1	0.0615531	0.0059536	0.03872	0.0247738	0.03872	0.351736	0.101431
448	ENSG00000107104	6.28331	KANK1	0.000475418	0.0262841	12.2097	0.588695	1	0.0645556	0.00515375	0.0602568	0.0173816	0.0602568	-0.379021	0.0981733
449	ENSG00000163428	6.94023	LRRC58	0.000476388	0.0262841	12.2059	0.245129	1	0.0821422	0.00100606	0.0262305	0.0165697	0.0262305	-0.265653	0.0757148
450	ENSG00000106415	4.56571	GLCCI1	0.000482393	0.0262932	12.1825	0.616507	1	0.132248	0.00852473	0.0599761	0.0321984	0.0599761	0.413317	0.116701
451	ENSG00000006283	4.7257	CACNA1G	0.0004805	0.0262932	12.1899	3.24146	1	0.546959	0.0355638	0.324599	0.0292531	0.324599	-0.888987	0.230557
452	ENSG00000049449	6.88419	RCN1	0.000479882	0.0262932	12.1923	0.309336	1	0.0475411	0.000259012	0.0341116	0.0165857	0.0341116	-0.277775	0.0738985
453	ENSG00000163449	5.89821	TMEM169	0.000481997	0.0262932	12.1841	1.08088	1	0.128811	0.00403604	0.116061	0.0186079	0.116061	0.513282	0.133168
454	ENSG00000126262	2.24465	FFAR2	0.000481708	0.0262932	12.1852	30.5998	1	2.78855	1.44756	1.95241	0.149042	1.95241	2.81288	0.769616
455	ENSG00000185338	2.79635	SOCS1	0.00048292	0.0262932	12.1805	3.95699	1	0.449843	0.0835992	0.356067	0.105726	0.356067	-0.983535	0.256276
456	ENSG00000182541	5.52419	LIMK2	0.000492704	0.026767	12.1431	0.452169	1	0.0438255	0.00289653	0.0473445	0.020639	0.0473445	0.334142	0.08846
457	ENSG00000250742	1.56836	LINC02381	0.000500983	0.0271572	12.112	12.1325	1	1.10968	0.306253	1.04181	0.212746	1.04181	-1.71687	0.447499
458	ENSG00000156453	5.4467	PCDH1	0.00050958	0.027563	12.0803	1.02483	1	0.267011	0.010471	0.103399	0.0211919	0.103399	0.498626	0.130231
459	ENSG00000197496	3.53074	SLC2A10	0.000513341	0.0276849	12.0666	1.56409	1	0.150929	0.00842623	0.165361	0.0642351	0.165361	-0.615808	0.160979
460	ENSG00000234741	6.43043	GAS5	0.00051407	0.0276849	12.0639	0.732629	1	0.0727217	0.00199285	0.0794104	0.0170792	0.0794104	-0.421435	0.110186
461	ENSG00000107242	2.97893	PIP5K1B	0.00051667	0.0277646	12.0545	7.58726	1	0.737465	0.0317568	0.811272	0.0942536	0.811272	-1.35593	0.354731
462	ENSG00000223953	3.37688	C1QTNF5	0.000517819	0.0277661	12.0504	3.36018	1	0.337864	0.0254817	0.347871	0.0717708	0.347871	-0.902268	0.236109
463	ENSG00000140807	2.96494	NKD1	0.000525855	0.0281361	12.0217	2.04073	1	0.251868	0.0368622	0.189885	0.095099	0.189885	-0.744411	0.211011
464	ENSG00000187676	5.82505	B3GLCT	0.000529347	0.0282619	12.0093	0.252539	1	0.0266846	0.00177242	0.0262875	0.01893	0.0262875	-0.282772	0.0827215
465	ENSG00000125618	2.76845	PAX8	0.000533108	0.0284015	11.9961	4.31921	1	0.418523	0.164593	0.315319	0.107606	0.315319	-1.09024	0.310962
466	ENSG00000104765	6.28436	BNIP3L	0.000535239	0.0284538	11.9887	0.237722	1	0.0378423	0.00257934	0.0238342	0.0173792	0.0238342	-0.277432	0.0813925
467	ENSG00000158008	2.22158	EXTL1	0.00053685	0.0284783	11.9831	3.07057	1	0.466451	0.076781	0.264394	0.1511	0.264394	-0.964398	0.281066
468	ENSG00000103460	7.16924	TOX3	0.000538184	0.0284881	11.9785	1.61265	1	0.202891	0.00188943	0.177294	0.0166071	0.177294	0.624035	0.16406
469	ENSG00000110975	4.45925	SYT10	0.000539411	0.0284921	11.9742	4.19001	1	0.451553	0.0272414	0.438315	0.0344499	0.438315	1.00578	0.264494
470	ENSG00000254768	1.24263		0.000544607	0.0285532	11.9564	7.44886	1	1.79968	0.201499	0.626152	0.245749	0.626152	1.41388	0.400869
471	ENSG00000183798	6.54619	EMILIN3	0.000543218	0.0285532	11.9611	1.67603	1	0.208667	0.00160764	0.184618	0.0168911	0.184618	-0.635925	0.167374
472	ENSG00000118495	5.04843	PLAGL1	0.000545177	0.0285532	11.9544	1.0558	1	0.151867	0.00792329	0.109387	0.0248722	0.109387	-0.504647	0.132879
473	ENSG00000115648	3.60381	MLPH	0.000544154	0.0285532	11.9579	4.39144	1	0.533176	0.0378247	0.450113	0.060932	0.450113	-1.02929	0.270961
474	ENSG00000168000	6.40114	BSCL2	0.000548038	0.0286425	11.9447	0.442425	1	0.0402254	0.00131407	0.0478442	0.0171337	0.0478442	0.326602	0.0860525
475	ENSG00000139438	5.21153	FAM222A	0.000549877	0.0286781	11.9384	0.380396	1	0.0514121	0.00543504	0.0368312	0.0231793	0.0368312	0.336139	0.097918
476	ENSG00000066084	6.24619	DIP2B	0.000556564	0.0289099	11.9159	0.226357	1	0.0212902	0.000837106	0.0243137	0.01747	0.0243137	0.26428	0.0774803
477	ENSG00000172020	7.39166	GAP43	0.000556656	0.0289099	11.9156	0.939022	1	0.292055	0.000785788	0.10355	0.0168037	0.10355	0.475494	0.125519
478	ENSG00000138080	4.08374	EMILIN1	0.000559248	0.0289838	11.907	17.9291	1	2.25897	0.0457157	1.94641	0.0439307	1.94641	-2.0773	0.548663
479	ENSG00000112175	3.07208	BMP5	0.000561509	0.0290402	11.8994	19.6488	1	1.79921	0.0865854	2.09661	0.088693	2.09661	-2.17426	0.574553
480	ENSG00000146700	3.94464	SSC4D	0.000562748	0.0290436	11.8953	3.07236	1	0.839716	0.0507912	0.290582	0.0480201	0.290582	-0.859682	0.227234
481	ENSG00000179348	0.82596	GATA2	0.000564768	0.0290873	11.8887	11.5163	1	1.10686	0.315498	0.964091	0.290564	0.964091	-1.70315	0.470068
482	ENSG00000176842	2.3299	IRX5	0.000567063	0.0291449	11.8811	4.80983	1	0.535412	0.207477	0.326949	0.141583	0.326949	-1.20516	0.353038
483	ENSG00000198729	4.55111	PPP1R14C	0.000569332	0.029201	11.8737	3.36748	1	0.313095	0.0115497	0.362615	0.0324937	0.362615	-0.899571	0.238112
484	ENSG00000166250	3.12489	CLMP	0.000572027	0.0292785	11.8649	4.82625	1	0.733021	0.042752	0.493498	0.0856049	0.493498	-1.07671	0.285163
485	ENSG00000169093	6.04454	ASMTL	0.000575121	0.0293762	11.8548	0.287391	1	0.0367017	0.00199906	0.0299333	0.0180557	0.0299333	-0.282361	0.0814749
486	ENSG00000111817	5.85741	DSE	0.000576861	0.0294045	11.8492	2.83422	1	0.267753	0.00550212	0.309411	0.0187835	0.309411	-0.824803	0.218669
487	ENSG00000114698	2.05045	PLSCR4	0.000578095	0.0294069	11.8452	6.25546	1	0.665315	0.174399	0.520652	0.166791	0.520652	-1.25582	0.348162
488	ENSG00000155254	5.29146	MARVELD1	0.00058308	0.0295392	11.8292	1.60445	1	0.146639	0.00653635	0.171736	0.0224481	0.171736	-0.620289	0.164663
489	ENSG00000144868	3.90015	TMEM108	0.000582897	0.0295392	11.8298	1.8883	1	0.432933	0.0239139	0.185898	0.0494694	0.185898	-0.672934	0.178632
490	ENSG00000165533	5.38671	TTC8	0.00058579	0.0296158	11.8206	0.348907	1	0.0384782	0.00539517	0.0333722	0.021653	0.0333722	-0.324412	0.0953331
491	ENSG00000142892	5.32271	PIGK	0.00059574	0.0299965	11.7892	0.590667	1	0.0614436	0.00750751	0.0581221	0.0221784	0.0581221	-0.376179	0.100239
492	ENSG00000142961	4.26459	MOB3C	0.000594672	0.0299965	11.7926	0.974201	1	0.123551	0.014328	0.0939165	0.039105	0.0939165	-0.489538	0.133945
493	ENSG00000162881	2.13802	OXER1	0.0006049	0.0301794	11.7608	5.22417	1	0.5064	0.172799	0.407665	0.158675	0.407665	-1.1898	0.343083
494	ENSG00000184232	4.65688	OAF	0.000602007	0.0301794	11.7698	6.07531	1	0.860261	0.0154938	0.65954	0.0304534	0.65954	-1.20533	0.321213
495	ENSG00000167994	2.23827	RAB3IL1	0.000604675	0.0301794	11.7615	6.91663	1	0.629512	0.120318	0.648197	0.149609	0.648197	-1.28583	0.342851
496	ENSG00000253873	3.42811	PCDHGA11	0.000605464	0.0301794	11.7591	15.061	1	3.79905	0.144343	1.5291	0.0691769	1.5291	-1.89731	0.505974
497	ENSG00000181929	5.42528	PRKAG1	0.000600636	0.0301794	11.774	0.33225	1	0.0382649	0.00313335	0.0337833	0.0213532	0.0337833	-0.308769	0.090246
498	ENSG00000197705	3.42419	KLHL14	0.0006079	0.0302054	11.7516	3.67315	1	0.528029	0.0186705	0.389457	0.0693726	0.389457	-0.936815	0.249952
499	ENSG00000270479	1.03591	BNIP3P37	0.000608423	0.0302054	11.75	8.04389	1	0.844932	0.32799	0.565776	0.267724	0.565776	1.57409	0.465442
500	ENSG00000165092	3.0183	ALDH1A1	0.000619515	0.0306945	11.7164	1.72269	1	0.653925	0.0258101	0.1656	0.0918881	0.1656	-0.684736	0.198301
501	ENSG00000196639	1.47409	HRH1	0.000627228	0.0310146	11.6934	8.78191	1	0.804751	0.269775	0.705993	0.222056	0.705993	-1.49305	0.42107
502	ENSG00000175147	2.06277	TMEM51-AS1	0.000628862	0.0310334	11.6885	7.56977	1	0.731083	0.372736	0.468349	0.16564	0.468349	-1.49643	0.441791
503	ENSG00000188158	6.10132	NHS	0.000631092	0.0310467	11.682	0.822419	1	0.118199	0.0183813	0.0729985	0.0178716	0.0729985	0.442548	0.118616
504	ENSG00000198944	0.369802	SOWAHA	0.000631638	0.0310467	11.6803	10.0752	1	0.957255	0.208542	0.910927	0.340552	0.910927	1.59442	0.448637
505	ENSG00000105559	3.53825	PLEKHA4	0.000636471	0.0312224	11.6662	1.40465	1	0.140584	0.0283978	0.127674	0.063887	0.127674	-0.61187	0.176628
506	ENSG00000139354	5.9446	GAS2L3	0.000640268	0.0312847	11.6551	0.355372	1	0.0372869	0.005714	0.0337718	0.01842	0.0337718	-0.310688	0.0902916
507	ENSG00000113209	4.32372	PCDHB5	0.000640241	0.0312847	11.6552	3.22215	1	3.14896	0.102832	0.255184	0.0376235	0.255184	-0.875401	0.235047
508	ENSG00000146910	2.43551	CNPY1	0.000651742	0.0317827	11.6221	17.8996	1	2.1197	0.296825	1.69202	0.13269	1.69202	-2.06162	0.554757
509	ENSG00000171004	5.66592	HS6ST2	0.000653451	0.0318034	11.6172	0.258201	1	0.441333	0.00232795	0.026361	0.0197508	0.026361	-0.286646	0.0855616
510	ENSG00000150540	3.22486	HNMT	0.000655193	0.0318257	11.6122	1.68664	1	0.244277	0.0510896	0.136315	0.0799207	0.136315	0.712986	0.211884
511	ENSG00000070081	5.30474	NUCB2	0.000666002	0.0322874	11.5818	0.526648	1	0.0483966	0.00489052	0.0536259	0.0223324	0.0536259	-0.353455	0.0954741
512	ENSG00000146038	3.19329	DCDC2	0.0006698	0.0324081	11.5712	4.04339	1	1.30139	0.0702038	0.379062	0.0816909	0.379062	-0.978648	0.264225
513	ENSG00000149499	4.68109	EML3	0.000672329	0.0324671	11.5642	0.807136	1	0.0886173	0.0185277	0.0711542	0.0300194	0.0711542	-0.45291	0.129175
514	ENSG00000186212	2.66525	SOWAHB	0.000677629	0.0326593	11.5496	2.7174	1	0.29721	0.0935781	0.208355	0.114867	0.208355	-0.903728	0.269397
515	ENSG00000140538	6.17146	NTRK3	0.00068197	0.0328047	11.5378	1.39218	1	0.285143	0.007221	0.147466	0.0176655	0.147466	0.573783	0.155258
516	ENSG00000171877	4.93361	FRMD5	0.00068378	0.0328094	11.5328	0.723068	1	0.0737109	0.00694132	0.0733995	0.0262437	0.0733995	0.413463	0.111914
517	ENSG00000123609	1.6214	NMI	0.000684716	0.0328094	11.5303	10.1283	1	1.03886	0.179257	0.946108	0.207603	0.946108	-1.54735	0.4189
518	ENSG00000136156	7.26723	ITM2B	0.000686966	0.0328537	11.5242	0.817007	1	0.0936698	0.00109197	0.0896866	0.016674	0.0896866	-0.439408	0.119005
519	ENSG00000145990	3.85856	GFOD1	0.000691592	0.0330112	11.5117	1.25769	1	0.123076	0.0135812	0.126162	0.0508883	0.126162	0.545016	0.147729
520	ENSG00000144579	5.30666	CTDSP1	0.000697308	0.03322	11.4964	0.360163	1	0.0399685	0.00376272	0.0362554	0.0223158	0.0362554	-0.315849	0.0932047
521	ENSG00000172716	1.25328	SLFN11	0.000699066	0.0332399	11.4917	6.89812	1	0.842893	0.116195	0.650263	0.244636	0.650263	-1.29019	0.358162
522	ENSG00000174738	5.69997	NR1D2	0.000708835	0.0334476	11.4659	0.773479	1	0.0805782	0.00395881	0.0819833	0.0195604	0.0819833	-0.426932	0.116073
523	ENSG00000162736	6.56914	NCSTN	0.000707357	0.0334476	11.4698	0.437207	1	0.0495667	0.00175724	0.0468213	0.0168589	0.0468213	-0.321011	0.0872529
524	ENSG00000119922	2.54827	IFIT2	0.000705836	0.0334476	11.4738	8.12963	1	0.785056	0.136658	0.766634	0.123667	0.766634	-1.38438	0.376184
525	ENSG00000198914	6.65268	POU3F3	0.000707967	0.0334476	11.4682	3.61239	1	0.337608	0.0016031	0.399773	0.0167559	0.399773	0.922691	0.25082
526	ENSG00000160307	3.46353	S100B	0.000712028	0.0335344	11.4576	11.3155	1	1.61312	0.0808893	1.17639	0.0674322	1.17639	-1.63261	0.444115
527	ENSG00000133026	7.17638	MYH10	0.00071352	0.0335409	11.4537	0.517968	1	0.067818	0.000518133	0.0570339	0.016611	0.0570339	0.349265	0.0950342
528	ENSG00000134207	3.36256	SYT6	0.000718614	0.0337163	11.4405	2.06519	1	0.23793	0.0366243	0.192842	0.0725098	0.192842	-0.700215	0.192531
529	ENSG00000244564	0.21289	PRICKLE2-DT	0.000723843	0.0338975	11.427	9.72239	1	0.967915	0.152796	0.92747	0.357658	0.92747	-1.5389	0.433135
530	ENSG00000111961	3.30106	SASH1	0.000726335	0.03395	11.4206	0.990726	1	0.125136	0.00746709	0.102614	0.0757545	0.102614	-0.548686	0.164878
531	ENSG00000182132	4.59902	KCNIP1	0.000730357	0.0340737	11.4104	2.29845	1	0.408735	0.0111392	0.244244	0.0315407	0.244244	-0.734946	0.200554
532	ENSG00000170927	1.75071	PKHD1	0.000736812	0.0343102	11.394	5.68893	1	0.614624	0.297665	0.334438	0.195292	0.334438	-1.39481	0.421666
533	ENSG00000135835	3.07356	KIAA1614	0.000747725	0.0347531	11.3667	3.2141	1	0.330873	0.0719887	0.285133	0.0886056	0.285133	-0.868151	0.237592
534	ENSG00000116675	4.56123	DNAJC6	0.000757343	0.0351342	11.343	1.27246	1	0.200064	0.0100232	0.131361	0.0322885	0.131361	0.545921	0.149642
535	ENSG00000162946	4.42732	DISC1	0.000759744	0.0351797	11.3371	0.891023	1	0.0917414	0.00574841	0.0932542	0.0351679	0.0932542	-0.45676	0.125252
536	ENSG00000137267	8.09643	TUBB2A	0.000764819	0.0353222	11.3247	0.48458	1	0.0860478	0.000389107	0.0534532	0.0185604	0.0534532	0.336738	0.0924156
537	ENSG00000070808	3.09425	CAMK2A	0.000765673	0.0353222	11.3227	3.0916	1	0.470909	0.0795586	0.263953	0.0873901	0.263953	0.859486	0.240842
538	ENSG00000261115	6.80543	TMEM178B	0.000767533	0.0353422	11.3181	1.10104	1	0.141969	0.00121416	0.121123	0.0166247	0.121123	0.507503	0.139342
539	ENSG00000170775	4.41159	GPR37	0.000770938	0.0353675	11.3099	4.79401	1	0.455909	0.0153188	0.517349	0.0355284	0.517349	-1.05876	0.290857
540	ENSG00000102290	4.13552	PCDH11X	0.00077002	0.0353675	11.3121	1.88776	1	0.271633	0.0187047	0.191047	0.0425104	0.191047	-0.664425	0.1825
541	ENSG00000117533	4.57984	VAMP4	0.000776606	0.0355617	11.2963	0.584403	1	0.138518	0.0119156	0.053018	0.0319166	0.053018	-0.40587	0.121666
542	ENSG00000176788	7.77294	BASP1	0.000788235	0.0359133	11.2687	0.2347	1	0.0718896	0.000462299	0.0256155	0.017527	0.0256155	0.254405	0.0760831
543	ENSG00000230630	1.44747	DNM3OS	0.000787676	0.0359133	11.2701	15.3321	1	3.94806	0.178004	1.52557	0.224723	1.52557	-1.89153	0.521018
544	ENSG00000168389	5.65318	MFSD2A	0.000788634	0.0359133	11.2678	0.703088	1	0.0723766	0.00320589	0.074915	0.0198242	0.074915	0.405033	0.111583
545	ENSG00000237172	3.72839	B3GNT9	0.000795712	0.0361691	11.2512	11.4158	1	1.12886	0.0449419	1.22348	0.0557314	1.22348	-1.63139	0.449931
546	ENSG00000198873	6.44673	GRK5	0.000800169	0.0362387	11.2408	0.512208	1	0.0978096	0.0024615	0.0544505	0.0170501	0.0544505	0.345472	0.0953462
547	ENSG00000113657	7.12711	DPYSL3	0.000800034	0.0362387	11.2412	0.636604	1	0.164744	0.000136294	0.0705975	0.0165878	0.0705975	0.385148	0.106294
548	ENSG00000175938	4.69614	ORAI3	0.00080166	0.03624	11.2374	0.62755	1	0.0947023	0.0105052	0.0592226	0.0297561	0.0592226	-0.398799	0.116596
549	ENSG00000198951	6.03457	NAGA	0.000804429	0.0362989	11.231	0.290338	1	0.0300383	0.00221865	0.0300411	0.0180897	0.0300411	-0.276669	0.0820481
550	ENSG00000087076	4.42844	HSD17B14	0.000807944	0.0363252	11.2229	0.697802	1	0.118743	0.0153935	0.06214	0.0351423	0.06214	-0.436867	0.130809
551	ENSG00000187123	5.21986	LYPD6	0.000807709	0.0363252	11.2234	0.309646	1	0.036762	0.00215703	0.0322481	0.0231003	0.0322481	0.301558	0.0912888
552	ENSG00000124440	4.10544	HIF3A	0.000811499	0.0364189	11.2147	2.92773	1	0.283579	0.0251563	0.300147	0.0433321	0.300147	-0.825405	0.228201
553	ENSG00000114279	3.96634	FGF12	0.000814199	0.0364741	11.2086	2.91868	1	0.316786	0.0304523	0.293846	0.0473389	0.293846	-0.823999	0.227907
554	ENSG00000073756	1.38049	PTGS2	0.000815847	0.0364819	11.2048	14.9102	1	1.4728	0.347766	1.30892	0.231503	1.30892	-1.86223	0.515197
555	ENSG00000049759	5.28287	NEDD4L	0.000820041	0.0366034	11.1953	0.329247	1	0.142417	0.00445995	0.032123	0.0225238	0.032123	0.312783	0.094945
556	ENSG00000184160	2.88916	ADRA2C	0.000828565	0.0369173	11.1761	4.10648	1	0.627514	0.0728074	0.383468	0.0997307	0.383468	-0.97658	0.270699
557	ENSG00000156675	7.11741	RAB11FIP1	0.000839951	0.0373575	11.1508	1.83058	1	0.183163	0.000397825	0.203	0.0165842	0.203	0.651607	0.180927
558	ENSG00000137959	3.97226	IFI44L	0.000845496	0.0375367	11.1386	1.83339	1	0.78643	0.0262717	0.177438	0.0471561	0.177438	-0.651901	0.181158
559	ENSG00000103811	3.69533	CTSH	0.000848805	0.0376162	11.1314	1.76937	1	0.426107	0.019443	0.177154	0.0570576	0.177154	-0.640299	0.178021
560	ENSG00000121064	4.82623	SCPEP1	0.000851549	0.0376704	11.1254	0.690405	1	0.0629327	0.00574916	0.0709625	0.0276862	0.0709625	-0.399906	0.11123
561	ENSG00000123096	2.97501	SSPN	0.000856769	0.0378337	11.114	1.97313	1	0.222181	0.0246924	0.194544	0.0944902	0.194544	-0.690921	0.199401
562	ENSG00000116774	5.32839	OLFML3	0.000865406	0.0381472	11.0954	8.72815	1	0.794622	0.00733816	0.962456	0.0221303	0.962456	-1.4208	0.395979
563	ENSG00000102996	5.37457	MMP15	0.000868603	0.0381832	11.0886	0.485063	1	0.315396	0.00274707	0.0511488	0.0217499	0.0511488	-0.334883	0.0933758
564	ENSG00000136235	1.94188	GPNMB	0.000869307	0.0381832	11.0871	7.37653	1	0.797012	0.0982808	0.721333	0.17704	0.721333	-1.30588	0.364157
565	ENSG00000162882	3.12012	HAAO	0.000875905	0.038405	11.0731	6.95412	1	0.63861	0.066995	0.705685	0.0858818	0.705685	-1.26748	0.353783
566	ENSG00000111962	3.16346	UST	0.000877553	0.0384092	11.0696	1.05047	1	0.192784	0.00527128	0.111447	0.0833851	0.111447	-0.55609	0.169823
567	ENSG00000157542	4.46555	KCNJ6	0.00088867	0.0386228	11.0462	3.42434	1	0.467458	0.0133002	0.367182	0.0343106	0.367182	-0.8888	0.248536
568	ENSG00000197406	4.39012	DIO3	0.000885971	0.0386228	11.0519	2.28629	1	0.331795	0.0151686	0.238863	0.036028	0.238863	0.726348	0.203032
569	ENSG00000165323	4.99046	FAT3	0.000887095	0.0386228	11.0495	0.736237	1	0.0992317	0.0270107	0.0547934	0.0255448	0.0547934	0.448532	0.135759
570	ENSG00000116191	5.25324	RALGPS2	0.000887244	0.0386228	11.0492	0.873768	1	0.0827606	0.0101634	0.0869219	0.0227902	0.0869219	-0.449001	0.125529
571	ENSG00000112234	6.03231	FBXL4	0.000895809	0.0387525	11.0314	0.38163	1	0.0703503	0.00523999	0.0371634	0.0180974	0.0371634	-0.304403	0.0886988
572	ENSG00000092010	5.98197	PSME1	0.000895546	0.0387525	11.032	0.520998	1	0.0562622	0.00239918	0.0554895	0.0182775	0.0554895	-0.346554	0.0970014
573	ENSG00000166965	5.05498	RCCD1	0.000896346	0.0387525	11.0303	0.59738	1	0.152633	0.00905037	0.0573252	0.0247986	0.0573252	-0.374976	0.107039
574	ENSG00000283128	1.83681		0.000907314	0.0391583	11.0078	16.8378	1	2.27381	0.206555	1.66431	0.187068	1.66431	-1.96889	0.552003
575	ENSG00000155324	4.45497	GRAMD2B	0.000914506	0.0392978	10.9931	5.15314	1	0.521042	0.0147625	0.557808	0.034545	0.557808	-1.0888	0.305562
576	ENSG00000182326	3.31209	C1S	0.000915305	0.0392978	10.9915	1.93622	1	0.256773	0.026494	0.188642	0.0751643	0.188642	-0.667377	0.187314
577	ENSG00000166710	6.70446	B2M	0.000912915	0.0392978	10.9964	3.41624	1	0.345785	0.0021677	0.377414	0.0167032	0.377414	-0.88659	0.248759
578	ENSG00000178385	4.86808	PLEKHM3	0.000919356	0.0394035	10.9833	0.429454	1	0.191859	0.00485269	0.0428644	0.0271005	0.0428644	0.340057	0.103065
579	ENSG00000188763	3.7489	FZD9	0.000922831	0.039416	10.9763	1.04956	1	0.227739	0.025889	0.0907284	0.0549279	0.0907284	-0.541938	0.165415
580	ENSG00000185864	4.13173	NPIPB4	0.000921931	0.039416	10.9781	0.987307	1	0.125375	0.0335216	0.0761793	0.0426132	0.0761793	0.529622	0.161965
581	ENSG00000135547	2.40388	HEY2	0.000938645	0.0397221	10.9448	4.72844	1	0.88619	0.175465	0.349917	0.135311	0.349917	-1.10486	0.332295
582	ENSG00000102359	3.75626	SRPX2	0.00093162	0.0397221	10.9588	4.03699	1	0.367614	0.0282091	0.420345	0.0546433	0.420345	-0.962827	0.27084
583	ENSG00000184845	2.22668	DRD1	0.00093923	0.0397221	10.9437	9.08946	1	0.876936	0.189647	0.820294	0.150643	0.820294	-1.44416	0.406655
584	ENSG00000086619	3.25637	ERO1B	0.000939617	0.0397221	10.9429	1.39623	1	0.183957	0.0324905	0.122647	0.078179	0.122647	-0.630538	0.193274
585	ENSG00000168497	3.98363	CAVIN2	0.000937249	0.0397221	10.9476	5.14309	1	0.674999	0.0202839	0.551171	0.0468082	0.551171	-1.08643	0.305843
586	ENSG00000203814	2.54371	H2BC18	0.000935692	0.0397221	10.9507	2.51606	1	0.375064	0.0683272	0.211235	0.124021	0.211235	0.84155	0.257465
587	ENSG00000101577	4.28706	LPIN2	0.000944141	0.0398453	10.934	0.481923	1	0.0645422	0.000905766	0.0526412	0.0385357	0.0526412	-0.36841	0.112832
588	ENSG00000129244	3.80066	ATP1B2	0.000950968	0.0400652	10.9207	2.07596	1	0.342754	0.0304058	0.200256	0.0529675	0.200256	-0.68975	0.194529
589	ENSG00000278677	2.44611	H2AC17	0.000954176	0.0401321	10.9144	5.29029	1	0.990945	0.22734	0.36047	0.13182	0.36047	1.18272	0.358674
590	ENSG00000100994	6.05201	PYGB	0.00096286	0.0404287	10.8977	0.459797	1	0.0449146	0.000787273	0.0503013	0.0180306	0.0503013	0.324414	0.0916375
591	ENSG00000047457	2.91841	CP	0.000966771	0.0405242	10.8901	9.33769	1	1.60548	0.0740778	0.963443	0.0979242	0.963443	-1.46167	0.413091
592	ENSG00000108582	5.52241	CPD	0.00097397	0.0407173	10.8764	0.660652	1	0.0648403	0.00239032	0.0710155	0.0206513	0.0710155	-0.388649	0.109941
593	ENSG00000123739	4.76276	PLA2G12A	0.000974664	0.0407173	10.8751	0.873762	1	0.100904	0.0186554	0.0784293	0.0286495	0.0784293	-0.448373	0.127667
594	ENSG00000119280	6.0832	C1orf198	0.000978343	0.0408022	10.8681	0.865852	1	0.0959639	0.000658698	0.0955471	0.0179286	0.0955471	-0.444832	0.125906
595	ENSG00000145703	3.72886	IQGAP2	0.000983863	0.0409634	10.8577	1.0215	1	0.150292	0.016075	0.0974247	0.0557126	0.0974247	-0.512054	0.154712
596	ENSG00000162825	5.66733	NBPF20	0.000989608	0.0411335	10.8469	0.986694	1	0.114545	0.0160157	0.0936169	0.0197427	0.0936169	0.474591	0.134524
597	ENSG00000183148	1.67967	ANKRD20A2P	0.000993111	0.0412099	10.8404	7.03574	1	0.748881	0.375314	0.406435	0.202037	0.406435	1.47594	0.457611
598	ENSG00000225174	2.52644	OSTM1-AS1	0.000996153	0.0412671	10.8347	22.1484	1	2.15434	0.130836	2.3301	0.125373	2.3301	2.2478	0.637677
599	ENSG00000196092	1.43457	PAX5	0.0010014	0.0412774	10.825	6.21217	1	0.759886	0.107462	0.582779	0.226021	0.582779	-1.19678	0.343405
600	ENSG00000184371	4.08167	CSF1	0.000999389	0.0412774	10.8287	3.72353	1	0.343501	0.0115816	0.402144	0.0439879	0.402144	-0.921497	0.261527
601	ENSG00000049246	4.08092	PER3	0.00100058	0.0412774	10.8265	0.955167	1	0.103566	0.0181859	0.0879438	0.0440087	0.0879438	-0.484723	0.144643
602	ENSG00000132510	4.78372	KDM6B	0.00100778	0.0414713	10.8132	0.54285	1	0.0633054	0.00707659	0.0532401	0.0283213	0.0532401	0.364884	0.108866
603	ENSG00000168280	7.39056	KIF5C	0.00101817	0.0418295	10.7942	1.20001	1	0.17698	0.000464186	0.13287	0.0168023	0.13287	0.522644	0.148681
604	ENSG00000135312	2.71321	HTR1B	0.00102569	0.0420374	10.7806	3.87766	1	0.806775	0.116861	0.31399	0.111433	0.31399	0.960423	0.283051
605	ENSG00000176293	4.55078	ZNF135	0.00102663	0.0420374	10.7789	0.54685	1	0.072222	0.0137789	0.0469822	0.0325006	0.0469822	-0.403331	0.125235
606	ENSG00000132821	4.30401	VSTM2L	0.00103566	0.0421287	10.7627	0.772142	1	0.2551	0.00992718	0.0758664	0.0381114	0.0758664	-0.428421	0.126421
607	ENSG00000141314	3.27594	RHBDL3	0.00103062	0.0421287	10.7717	1.68932	1	0.310493	0.0314261	0.156276	0.0771106	0.156276	-0.641222	0.191335
608	ENSG00000164879	4.03523	CA3	0.00103467	0.0421287	10.7645	0.873964	1	0.372899	0.00584752	0.0912596	0.0452875	0.0912596	0.448359	0.129272
609	ENSG00000077157	3.95907	PPP1R12B	0.00103344	0.0421287	10.7667	1.88682	1	0.240399	0.024278	0.185369	0.0475654	0.185369	-0.654871	0.186649
610	ENSG00000015592	4.65973	STMN4	0.00103966	0.0422009	10.7556	1.63903	1	2.14836	0.0177398	0.164374	0.0304016	0.164374	0.610171	0.174042
611	ENSG00000203685	2.15578	STUM	0.00104084	0.0422009	10.7535	3.6879	1	0.941306	0.128076	0.281691	0.15705	0.281691	-1.02267	0.316787
612	ENSG00000164318	3.0426	EGFLAM	0.00104333	0.0422328	10.749	14.7223	1	1.54061	0.104862	1.53095	0.0904384	1.53095	-1.8284	0.521756
613	ENSG00000103034	5.2723	NDRG4	0.00104815	0.0423585	10.7405	2.6564	1	0.552768	0.00424883	0.290907	0.0226178	0.290907	0.776477	0.221708
614	ENSG00000151834	4.03135	GABRA2	0.00105867	0.0426513	10.722	2.376	1	0.517411	0.0248212	0.239178	0.0453984	0.239178	0.733983	0.209841
615	ENSG00000117280	3.75856	RAB29	0.00105884	0.0426513	10.7217	3.58225	1	0.394319	0.0346584	0.363369	0.0545545	0.363369	-0.901234	0.257663
616	ENSG00000085433	6.23628	WDR47	0.00106487	0.0428246	10.7112	0.236165	1	0.190437	0.00351831	0.0227223	0.0174946	0.0227223	0.268512	0.0837686
617	ENSG00000237883	1.13772	DGUOK-AS1	0.0010737	0.0431099	10.696	7.26962	1	0.852856	0.253599	0.554137	0.256821	0.554137	1.39334	0.429534
618	ENSG00000125462	2.94828	MIR9-1HG	0.00109279	0.0438055	10.6633	17.2404	1	2.02289	0.0960115	1.81959	0.0961081	1.81959	-1.97397	0.566636
619	ENSG00000121898	2.53235	CPXM2	0.00109863	0.0439681	10.6535	5.92752	1	3.00224	0.161762	0.496851	0.12491	0.496851	-1.15714	0.332388
620	ENSG00000179046	2.12269	TRIML2	0.00110078	0.0439834	10.6499	8.94372	1	1.41526	0.349192	0.644556	0.160083	0.644556	1.44952	0.429368
621	ENSG00000176533	4.00992	GNG7	0.00111515	0.0441662	10.6259	1.01719	1	0.124851	0.0127687	0.100253	0.0460216	0.100253	-0.481346	0.139811
622	ENSG00000259075	2.88732	POC1B-GALNT4	0.00110992	0.0441662	10.6346	47.3955	1	4.83863	1.1344	4.13177	0.0998455	4.13177	3.27033	0.940631
623	ENSG00000111666	5.20791	CHPT1	0.00111035	0.0441662	10.6339	0.488611	1	0.0461827	0.00494137	0.0493487	0.023214	0.0493487	-0.33388	0.0970246
624	ENSG00000286190	6.64043		0.00111606	0.0441662	10.6244	0.255917	1	0.0511298	0.00133272	0.0271025	0.0167696	0.0271025	0.252777	0.0770552
625	ENSG00000267365	2.95867	KCNJ2-AS1	0.00111375	0.0441662	10.6282	2.23364	1	0.256063	0.0671947	0.180987	0.0954785	0.180987	0.76657	0.236699
626	ENSG00000249853	3.00312	HS3ST5	0.0011114	0.0441662	10.6321	3.79629	1	0.64421	0.209431	0.212378	0.0927975	0.212378	1.05342	0.329363
627	ENSG00000171368	5.26757	TPPP	0.00112139	0.0443066	10.6156	0.592696	1	0.137696	0.00481441	0.0610407	0.0226603	0.0610407	0.365519	0.105271
628	ENSG00000084731	7.17298	KIF3C	0.00113648	0.0448312	10.5909	0.230595	1	0.099068	0.0030513	0.0225704	0.0166091	0.0225704	0.257531	0.0806167
629	ENSG00000162599	4.55834	NFIA	0.00113941	0.0448755	10.5861	3.56256	1	0.940254	0.0385377	0.357302	0.032347	0.357302	-0.895407	0.25841
630	ENSG00000139219	6.90545	COL2A1	0.00114295	0.0449433	10.5804	0.576771	1	0.0566276	0.00106034	0.0630253	0.0165785	0.0630253	0.360224	0.104
631	ENSG00000138604	5.78464	GLCE	0.00114673	0.0449646	10.5743	1.03062	1	0.0945329	0.00387715	0.110636	0.0191222	0.110636	-0.481444	0.139057
632	ENSG00000167178	6.39462	ISLR2	0.00114712	0.0449646	10.5736	1.15019	1	1.34298	0.00543121	0.122368	0.0171462	0.122368	0.508597	0.146906
633	ENSG00000140873	2.05203	ADAMTS18	0.00115025	0.0450162	10.5686	7.35495	1	2.64947	0.0414361	0.775781	0.166643	0.775781	-1.28593	0.371565
634	ENSG00000165434	6.41635	PGM2L1	0.00115488	0.0451259	10.5612	0.627884	1	0.0749499	0.00107314	0.0686918	0.0171051	0.0686918	0.375646	0.108597
635	ENSG00000151491	4.97642	EPS8	0.00116031	0.0452395	10.5525	1.75236	1	0.199178	0.00218737	0.192519	0.0257137	0.192519	-0.627401	0.181488
636	ENSG00000138434	7.41548	ITPRID2	0.00116144	0.0452395	10.5507	0.414766	1	0.0673141	0.00137775	0.0447073	0.0168343	0.0447073	-0.30522	0.0883019
637	ENSG00000246451	4.03612		0.00116486	0.0453014	10.5453	1.39107	1	0.144837	0.0185722	0.135991	0.0452619	0.135991	0.558882	0.161749
638	ENSG00000149201	2.3268	CCDC81	0.00117209	0.0455114	10.5338	3.18748	1	0.34264	0.0701924	0.283972	0.14185	0.283972	-0.885772	0.270644
639	ENSG00000106714	5.12589	CNTNAP3	0.00117586	0.0455861	10.5279	3.2747	1	0.354203	0.0121423	0.351714	0.024033	0.351714	-0.857079	0.248352
640	ENSG00000174473	2.94447	GALNTL6	0.00118027	0.0456856	10.521	1.83468	1	0.799742	0.0665249	0.137329	0.096339	0.137329	0.751437	0.236776
641	ENSG00000119686	2.18513	FLVCR2	0.00119274	0.0460963	10.5016	3.3861	1	0.317036	0.0573373	0.318896	0.154381	0.318896	-0.895259	0.269954
642	ENSG00000169884	2.38685	WNT10B	0.00119505	0.0461136	10.498	3.70672	1	1.40829	0.0779234	0.333934	0.136736	0.333934	-0.92147	0.27266
643	ENSG00000198049	0.0381433	AVPR1B	0.00120212	0.0463144	10.4871	7.93596	1	0.838279	0.119229	0.762544	0.376656	0.762544	-1.39653	0.428038
644	ENSG00000099219	5.46254	ERMP1	0.00120906	0.0465094	10.4764	0.920984	1	0.0941283	0.00354026	0.0987912	0.0210751	0.0987912	-0.453872	0.131989
645	ENSG00000165863	3.34731	C10orf82	0.00121558	0.0466875	10.4665	1.38849	1	0.342776	0.0387588	0.115517	0.0733042	0.115517	-0.621129	0.195258
646	ENSG00000137075	8.15623	RNF38	0.00122369	0.0467876	10.4542	0.258741	1	0.0237661	0.00187756	0.0268714	0.0187979	0.0268714	0.261823	0.0818723
647	ENSG00000148948	5.16541	LRRC4C	0.00122353	0.0467876	10.4545	1.70158	1	0.415238	0.0113817	0.177683	0.0236297	0.177683	-0.616545	0.179571
648	ENSG00000011465	2.55564	DCN	0.00122385	0.0467876	10.454	31.6812	1	5.14868	0.219071	3.30107	0.123095	3.30107	-2.66031	0.774854
649	ENSG00000064393	6.97677	HIPK2	0.00124657	0.0475828	10.42	0.495685	1	0.0534328	0.000631602	0.0544445	0.0165646	0.0544445	0.332443	0.0970592
650	ENSG00000105639	3.35819	JAK3	0.00125511	0.0478351	10.4074	1.4346	1	0.191617	0.0358447	0.123555	0.072737	0.123555	-0.613129	0.191962
651	ENSG00000161249	2.36082	DMKN	0.00126171	0.0480128	10.3977	5.47597	1	0.506228	0.147824	0.460618	0.138937	0.460618	-1.10425	0.3229
652	ENSG00000268357	4.20709	VN1R81P	0.00126827	0.0480502	10.3881	0.762585	1	0.0983661	0.0165758	0.0681559	0.0405952	0.0681559	0.443744	0.138736
653	ENSG00000120742	6.12018	SERP1	0.00126851	0.0480502	10.3878	0.314853	1	0.0314539	0.000600618	0.0343831	0.0178139	0.0343831	-0.264957	0.0776684
654	ENSG00000117115	3.34064	PADI2	0.00126636	0.0480502	10.3909	2.29598	1	0.273369	0.0584393	0.19667	0.0736536	0.19667	-0.720455	0.213586
655	ENSG00000178752	3.80272	ERFE	0.00127296	0.048145	10.3813	4.00473	1	1.25478	0.0432407	0.401729	0.0528913	0.401729	-0.943891	0.276325
656	ENSG00000242419	5.08423	PCDHGC4	0.00128174	0.0483295	10.3686	0.361802	1	0.052154	0.00687734	0.0333228	0.0244761	0.0333228	0.323788	0.102664
657	ENSG00000016864	6.16072	GLT8D1	0.00127984	0.0483295	10.3714	0.200875	1	0.0258918	0.00234206	0.0199774	0.0176956	0.0199774	-0.256986	0.0815182
658	ENSG00000133131	6.18566	MORC4	0.00129833	0.0488807	10.3449	0.600717	1	0.074313	0.00344973	0.0632967	0.0176265	0.0632967	-0.365189	0.107183
659	ENSG00000151617	3.63467	EDNRA	0.00130085	0.0489013	10.3413	17.617	1	1.84987	0.0682988	1.88914	0.0595927	1.88914	-1.97744	0.580528
660	ENSG00000138449	1.59103	SLC40A1	0.00130306	0.0489102	10.3382	6.94298	1	0.725687	0.141174	0.630268	0.210539	0.630268	-1.24128	0.364491
661	ENSG00000111371	7.14201	SLC38A1	0.00130709	0.0489133	10.3325	0.224757	1	0.0325872	0.000313063	0.02466	0.016594	0.02466	0.237218	0.0739534
662	ENSG00000102287	1.64535	GABRE	0.00130538	0.0489133	10.3349	7.68062	1	0.896408	0.10354	0.749862	0.205305	0.749862	-1.30544	0.383417
663	ENSG00000108479	4.41859	GALK1	0.00131677	0.0492011	10.3189	1.23682	1	0.178545	0.0128824	0.124542	0.0353675	0.124542	-0.523612	0.153963
664	ENSG00000166340	4.61937	TPP1	0.00131905	0.0492122	10.3157	0.520477	1	0.0475174	0.00388972	0.0539411	0.0311502	0.0539411	-0.350817	0.107484
665	ENSG00000163435	1.33191	ELF3	0.00132987	0.0494685	10.3006	6.3379	1	0.59054	0.1463	0.557911	0.23648	0.557911	-1.21369	0.369398
666	ENSG00000244586	1.7452	WNT5A-AS1	0.00132992	0.0494685	10.3005	8.93027	1	0.866144	0.249426	0.742826	0.195817	0.742826	-1.40624	0.414026
667	ENSG00000213853	6.16098	EMP2	0.00133304	0.0495104	10.2962	0.354992	1	0.0472319	0.00587186	0.0335717	0.0176948	0.0335717	-0.290353	0.0892673
668	ENSG00000268658	3.8338	LINC00664	0.00133917	0.0496637	10.2877	1.23618	1	1.27196	0.050438	0.0869149	0.0517627	0.0869149	-0.59254	0.188528
669	ENSG00000101464	5.91987	PIGU	0.00134749	0.0498229	10.2763	0.357185	1	0.0344748	0.00376375	0.0359234	0.0185186	0.0359234	-0.285672	0.0863359
670	ENSG00000136560	5.0399	TANK	0.00134729	0.0498229	10.2766	0.415244	1	0.0549564	0.00508183	0.0410564	0.0249687	0.0410564	-0.320706	0.100117
671	ENSG00000250007	0.789649		0.00135213	0.0498812	10.27	9.51398	1	0.885966	0.247408	0.8097	0.294546	0.8097	1.47139	0.44387
672	ENSG00000198589	5.84994	LRBA	0.00135309	0.0498812	10.2687	0.367669	1	0.0343534	0.00753561	0.0333165	0.0188167	0.0333165	-0.302688	0.0946928
673	ENSG00000087589	2.44737	CASS4	0.00136694	0.0503166	10.2499	15.7019	1	1.51567	0.154444	1.59021	0.131717	1.59021	-1.86194	0.550159
674	ENSG00000243896	0.267925	OR2A7	0.00137594	0.0505731	10.2378	10.7588	1	1.18493	0.326849	0.868569	0.351664	0.868569	-1.61063	0.500325
675	ENSG00000125966	5.93537	MMP24	0.00138608	0.0507948	10.2242	1.70382	1	0.252049	0.00289381	0.18642	0.0184564	0.18642	0.612881	0.181421
676	ENSG00000198453	5.16226	ZNF568	0.00138411	0.0507948	10.2269	0.43342	1	0.0454516	0.00812518	0.0400326	0.0236613	0.0400326	-0.329846	0.103679
677	ENSG00000102226	6.90444	USP11	0.00139573	0.051073	10.2114	0.225635	1	0.0303705	0.00104816	0.0240224	0.0165788	0.0240224	0.240166	0.0758519
678	ENSG00000152154	5.09765	TMEM178A	0.00141362	0.0516513	10.1879	0.845784	1	0.169047	0.00338034	0.0905957	0.0243313	0.0905957	0.431353	0.128016
679	ENSG00000163734	0.737036	CXCL3	0.00141915	0.0517008	10.1807	10.8764	1	1.03586	0.221852	0.986642	0.300323	0.986642	-1.54652	0.459205
680	ENSG00000172830	3.42176	SSH3	0.00141748	0.0517008	10.1829	1.27263	1	0.167397	0.0235934	0.11781	0.0694938	0.11781	-0.561799	0.176654
681	ENSG00000228594	5.4515	FNDC10	0.00142823	0.0519552	10.169	1.17091	1	0.120298	0.00427325	0.125828	0.0211563	0.125828	-0.50725	0.150743
682	ENSG00000102271	5.24767	KLHL4	0.001439	0.0522522	10.1551	2.98363	1	0.275392	0.0120045	0.31951	0.0228411	0.31951	-0.809387	0.240768
683	ENSG00000143502	2.89821	SUSD4	0.00144061	0.0522522	10.1531	3.20231	1	2.32508	0.132577	0.223235	0.0991674	0.223235	0.902696	0.285999
684	ENSG00000273853	1.6803		0.00144284	0.0522566	10.1502	9.23917	1	0.861274	0.190965	0.835609	0.201978	0.835609	1.42409	0.423772
685	ENSG00000105655	7.99068	ISYNA1	0.00145841	0.0526703	10.1304	0.249849	1	0.0640904	0.000572137	0.0271889	0.018177	0.0271889	-0.246911	0.0776216
686	ENSG00000132386	4.97811	SERPINF1	0.00145852	0.0526703	10.1303	1.01202	1	0.108485	0.00914659	0.103301	0.0256932	0.103301	-0.471043	0.140369
687	ENSG00000103485	5.16472	QPRT	0.00147443	0.0531674	10.1103	3.90498	1	0.525875	0.00526916	0.428618	0.0236366	0.428618	-0.924734	0.275961
688	ENSG00000147202	4.56029	DIAPH2	0.00147731	0.0531939	10.1067	0.737977	1	0.912984	0.0148443	0.0671531	0.0323076	0.0671531	-0.411269	0.126582
689	ENSG00000160352	6.40121	ZNF714	0.00148428	0.05329	10.098	0.228158	1	0.0747802	0.00256608	0.0227848	0.0171336	0.0227848	0.251638	0.0808247
690	ENSG00000149575	2.8555	SCN2B	0.00148385	0.05329	10.0986	1.99215	1	0.923388	0.0932528	0.128097	0.101859	0.128097	-0.811617	0.260711
691	ENSG00000179912	6.62401	R3HDM2	0.00148925	0.0533138	10.0919	0.289655	1	0.0461018	0.00792078	0.0242631	0.0167888	0.0242631	-0.285298	0.0917344
692	ENSG00000163254	0.600401	CRYGC	0.00148854	0.0533138	10.0927	10.778	1	1.36214	0.230657	0.966901	0.315321	0.966901	1.5355	0.458802
693	ENSG00000228223	5.50131	HCG11	0.00149598	0.0534774	10.0836	1.213	1	0.15373	0.00423172	0.130546	0.0207975	0.130546	-0.514983	0.153976
694	ENSG00000157502	5.45423	PWWP3B	0.00150792	0.053674	10.0689	4.09029	1	0.601175	0.00618803	0.448288	0.0211362	0.448288	-0.945255	0.28292
695	ENSG00000101337	4.80513	TM9SF4	0.00150715	0.053674	10.0699	0.444664	1	0.0409214	0.00102749	0.0483796	0.0279964	0.0483796	-0.317265	0.0973591
696	ENSG00000180035	6.94207	ZNF48	0.00150798	0.053674	10.0688	0.428735	1	0.0410141	0.00522999	0.0424073	0.0165694	0.0424073	0.306031	0.0915973
697	ENSG00000162604	5.0846	TM2D1	0.00151093	0.0537019	10.0652	0.433541	1	0.0421447	0.00847644	0.0396948	0.0244721	0.0396948	-0.331381	0.105538
698	ENSG00000084710	6.87723	EFR3B	0.00152347	0.0539931	10.05	0.75145	1	0.0712587	0.00165803	0.0818364	0.0165884	0.0818364	0.404927	0.121361
699	ENSG00000164761	3.00251	TNFRSF11B	0.00152348	0.0539931	10.05	13.6321	1	1.26822	0.107009	1.40767	0.0928344	1.40767	-1.72468	0.516904
700	ENSG00000197467	4.17092	COL13A1	0.00154683	0.0547425	10.022	8.85747	1	0.906575	0.0454767	0.938686	0.0415555	0.938686	-1.38904	0.417149
701	ENSG00000138083	6.89843	SIX3	0.00155452	0.0548577	10.0128	0.78804	1	0.301148	0.00103949	0.0865205	0.0165807	0.0865205	0.414206	0.124473
702	ENSG00000143363	5.87898	PRUNE1	0.00155256	0.0548577	10.0152	0.281271	1	0.0328952	0.0059425	0.0253098	0.0186893	0.0253098	-0.282458	0.0912542
703	ENSG00000140832	2.33731	MARVELD3	0.00155739	0.054881	10.0094	5.70537	1	1.32808	0.195823	0.438108	0.140946	0.438108	-1.12979	0.346468
704	ENSG00000176749	4.67313	CDK5R1	0.00156164	0.0549526	10.0044	0.784078	1	0.460566	0.00304216	0.0840776	0.0301608	0.0840776	0.413059	0.124203
705	ENSG00000177410	6.15946	ZFAS1	0.00157157	0.0552234	9.99276	0.370784	1	0.041241	0.00289025	0.038308	0.0176991	0.038308	-0.283948	0.0854526
706	ENSG00000154217	4.84076	PITPNC1	0.00157768	0.0552812	9.98562	0.632033	1	0.0936169	0.00769952	0.0625264	0.0274784	0.0625264	0.370643	0.1116
707	ENSG00000283567	1.51736	C19orf85	0.00157633	0.0552812	9.98719	7.61536	1	0.954521	0.205682	0.640469	0.217757	0.640469	1.28916	0.389424
708	ENSG00000187955	4.59321	COL14A1	0.00158106	0.0553216	9.98167	7.17812	1	0.753417	0.0325439	0.765025	0.0316538	0.765025	-1.24893	0.376159
709	ENSG00000182621	4.62855	PLCB1	0.00158767	0.0553961	9.974	1.31638	1	0.136637	0.0447675	0.101497	0.0309769	0.101497	-0.538091	0.163792
710	ENSG00000144681	4.46218	STAC	0.00158647	0.0553961	9.97539	0.683692	1	0.319478	0.00376902	0.0721967	0.034385	0.0721967	0.385373	0.116121
711	ENSG00000117394	7.15471	SLC2A1	0.00159672	0.0556313	9.96352	1.50041	1	0.159467	0.000166005	0.166546	0.0165998	0.166546	0.570689	0.172107
712	ENSG00000144857	5.54379	BOC	0.0015989	0.0556313	9.96102	0.408594	1	0.105098	0.00308949	0.0423098	0.0205065	0.0423098	-0.297789	0.0898225
713	ENSG00000262528	1.16775		0.00162616	0.0565005	9.92989	14.4731	1	1.39237	0.571284	1.03684	0.253633	1.03684	1.78993	0.549908
714	ENSG00000260398	3.30039		0.00163312	0.0566627	9.92204	1.44099	1	0.351179	0.0385228	0.121587	0.0757907	0.121587	0.610889	0.197085
715	ENSG00000170581	5.40465	STAT2	0.00164236	0.0569039	9.91164	0.295161	1	0.0635819	0.00239559	0.0304	0.021512	0.0304	-0.275807	0.0889861
716	ENSG00000213626	5.22665	LBH	0.00164487	0.0569112	9.90883	0.413002	1	0.284833	0.00101528	0.0448738	0.0230364	0.0448738	0.298915	0.0905023
717	ENSG00000154059	4.40477	IMPACT	0.00165213	0.0569153	9.90074	0.349648	1	0.0334096	0.0018766	0.0369732	0.0356862	0.0369732	-0.340952	0.110503
718	ENSG00000127955	5.07702	GNAI1	0.00165279	0.0569153	9.9	0.312321	1	0.118228	0.00162934	0.033073	0.0245546	0.033073	-0.286512	0.0927197
719	ENSG00000196372	5.43656	ASB13	0.0016522	0.0569153	9.90065	0.389979	1	0.0555976	0.00455627	0.0387748	0.0212678	0.0387748	-0.297644	0.0930085
720	ENSG00000177943	5.84099	MAMDC4	0.00165648	0.0569153	9.8959	0.826636	1	0.0775442	0.0186206	0.0732279	0.018857	0.0732279	0.422725	0.128108
721	ENSG00000128045	5.00159	RASL11B	0.00165449	0.0569153	9.8981	9.17781	1	1.00232	0.00971456	1.01004	0.0254126	1.01004	-1.40864	0.426823
722	ENSG00000196136	2.13358	SERPINA3	0.00168246	0.0575462	9.86725	18.7516	1	1.83053	0.184508	1.899	0.159082	1.899	-2.01158	0.610879
723	ENSG00000124098	6.37275	FAM210B	0.00168413	0.0575462	9.86543	0.216857	1	0.0283118	0.00125337	0.0228418	0.0171892	0.0228418	-0.239829	0.0778473
724	ENSG00000164930	6.23874	FZD6	0.00168013	0.0575462	9.86981	0.26776	1	0.082733	0.00174636	0.0280048	0.0174884	0.0280048	-0.250982	0.0796905
725	ENSG00000143437	4.99827	ARNT	0.00168356	0.0575462	9.86606	0.285379	1	0.0308989	0.00240784	0.0293009	0.0254518	0.0293009	-0.293963	0.095785
726	ENSG00000095203	4.46686	EPB41L4B	0.00169042	0.0576814	9.85858	1.12439	1	0.170866	0.0156123	0.10932	0.0342815	0.10932	-0.492449	0.149641
727	ENSG00000240771	6.17828	ARHGEF25	0.00169499	0.0577559	9.85361	0.331341	1	0.0837478	0.00869031	0.0281254	0.0176466	0.0281254	-0.292909	0.0949162
728	ENSG00000116141	6.4934	MARK1	0.00169726	0.0577559	9.85114	0.376026	1	0.0364337	0.00468027	0.0371004	0.0169715	0.0371004	0.284716	0.0865638
729	ENSG00000235902	3.32467		0.00170579	0.0579664	9.84192	1.77433	1	0.211695	0.0440511	0.153097	0.0744961	0.153097	0.637938	0.201237
730	ENSG00000259660	2.60431	DNM1P47	0.00171366	0.0579871	9.83346	6.01577	1	0.59911	0.236785	0.431634	0.119378	0.431634	-1.15307	0.357552
731	ENSG00000168398	1.79849	BDKRB2	0.00171576	0.0579871	9.8312	8.76419	1	0.926085	0.29574	0.678059	0.190732	0.678059	-1.37438	0.418816
732	ENSG00000140264	7.07257	SERF2	0.00170921	0.0579871	9.83824	0.352228	1	0.0355375	0.00121012	0.0379263	0.0165712	0.0379263	-0.27545	0.0838248
733	ENSG00000136643	6.55934	RPS6KC1	0.00171465	0.0579871	9.8324	0.399503	1	0.0748748	0.00183841	0.0425508	0.0168724	0.0425508	-0.2933	0.0892949
734	ENSG00000168067	4.64632	MAP4K2	0.00171811	0.0579873	9.82869	0.798415	1	0.0743547	0.0163926	0.0723201	0.0306466	0.0723201	-0.415286	0.12682
735	ENSG00000055163	6.24015	CYFIP2	0.00172726	0.0582169	9.81892	0.353793	1	0.0362953	0.00256722	0.0367431	0.0174849	0.0367431	0.275896	0.0840786
736	ENSG00000224078	6.9367	SNHG14	0.0017336	0.0583513	9.81218	0.664287	1	0.0737062	0.000875306	0.0729344	0.0165705	0.0729344	0.377971	0.115242
737	ENSG00000275478	0.69021		0.00175405	0.0586122	9.79061	9.26649	1	1.14206	0.322355	0.707255	0.305466	0.707255	1.49126	0.479079
738	ENSG00000283068	6.5172	IBTK	0.00175421	0.0586122	9.79045	0.293459	1	0.0425308	0.000997655	0.0316089	0.0169341	0.0316089	-0.251051	0.0766655
739	ENSG00000261200	5.16292		0.00175377	0.0586122	9.79091	0.45331	1	0.0618813	0.00580735	0.0445604	0.0236547	0.0445604	0.317754	0.0993888
740	ENSG00000005700	6.5172	IBTK	0.00175421	0.0586122	9.79045	0.293459	1	0.0425308	0.000997655	0.0316089	0.0169341	0.0316089	-0.251051	0.0766655
741	ENSG00000120278	6.13997	PLEKHG1	0.00175555	0.0586122	9.78904	0.168393	1	0.0440885	0.00106488	0.0176455	0.0177552	0.0177552	0.242023	0.0786548
742	ENSG00000175274	6.16269	TP53I11	0.00175471	0.0586122	9.78992	0.228483	1	0.0221651	0.000830062	0.0245569	0.01769	0.0245569	0.240294	0.0779508
743	ENSG00000171388	5.20368	APLN	0.00176137	0.0587274	9.78295	4.38197	1	0.419954	0.00700547	0.47988	0.0232545	0.47988	-0.969887	0.296344
744	ENSG00000150630	3.55938	VEGFC	0.00177212	0.058927	9.77177	2.38463	1	0.331898	0.0272027	0.237757	0.0629187	0.237757	-0.71523	0.218713
745	ENSG00000174684	6.61426	B4GAT1	0.00177111	0.058927	9.77282	0.17233	1	0.0218502	0.00119348	0.0179542	0.0168005	0.0179542	-0.235043	0.0767911
746	ENSG00000176134	0.53781		0.00179212	0.0595124	9.75113	14.5019	1	1.62712	0.596762	1.01456	0.32218	1.01456	1.82838	0.582436
747	ENSG00000215475	3.33019	SIAH3	0.00179957	0.0595999	9.74351	10.2482	1	0.978807	0.0552832	1.08341	0.0742038	1.08341	1.48141	0.453941
748	ENSG00000197893	3.73295	NRAP	0.00179805	0.0595999	9.74506	1.32525	1	0.218458	0.0302847	0.116965	0.0555511	0.116965	-0.543631	0.170916
749	ENSG00000171444	4.10824	MCC	0.00180254	0.0596186	9.74048	0.596839	1	0.0560453	0.00844154	0.0578739	0.0432553	0.0578739	0.398801	0.130495
750	ENSG00000138646	2.59851	HERC5	0.0018053	0.0596301	9.73767	2.76414	1	0.263203	0.0752435	0.231884	0.119816	0.231884	-0.808107	0.259648
751	ENSG00000077009	3.90421	NMRK2	0.00181427	0.0597671	9.72856	1.03622	1	0.372423	0.0248627	0.0902734	0.0493344	0.0902734	0.49385	0.158629
752	ENSG00000149131	6.43594	SERPING1	0.00181321	0.0597671	9.72963	0.615805	1	0.0829075	0.00244918	0.0659736	0.0170693	0.0659736	-0.362981	0.111339
753	ENSG00000146094	3.29285	DOK3	0.00182044	0.0598908	9.72232	1.01863	1	0.130702	0.0267806	0.0864008	0.0761959	0.0864008	0.567315	0.185931
754	ENSG00000101670	5.99894	LIPG	0.00182471	0.0599064	9.71801	0.66574	1	0.123363	0.00269809	0.071273	0.0182153	0.071273	-0.377274	0.115821
755	ENSG00000135736	5.30364	CCDC102A	0.00182817	0.0599064	9.71453	0.565429	1	0.0683101	0.0102431	0.0525824	0.0223419	0.0525824	-0.347653	0.106755
756	ENSG00000147256	3.879	ARHGAP36	0.00182665	0.0599064	9.71605	2.19619	1	2.92684	0.122914	0.121107	0.0501834	0.121107	0.761586	0.249416
757	ENSG00000084092	5.83214	NOA1	0.00184229	0.0601485	9.70039	0.354817	1	0.0796833	0.00330875	0.0361154	0.0188973	0.0361154	-0.277164	0.086071
758	ENSG00000185070	3.7235	FLRT2	0.00183891	0.0601485	9.70376	3.10745	1	0.298757	0.0147164	0.330556	0.0559248	0.330556	-0.814727	0.250378
759	ENSG00000115474	1.68764	KCNJ13	0.00184284	0.0601485	9.69984	5.66144	1	0.658757	0.238576	0.390473	0.201283	0.390473	-1.21349	0.397307
760	ENSG00000179673	0.77686	RPRML	0.00185279	0.0603936	9.68995	15.007	1	1.37541	0.311909	1.35554	0.29595	1.35554	-1.78965	0.550543
761	ENSG00000075240	4.09049	GRAMD4	0.00186196	0.0606129	9.68087	1.53236	1	0.200709	0.0262074	0.144055	0.0437441	0.144055	-0.571711	0.17599
762	ENSG00000187164	7.09399	SHTN1	0.00187346	0.0609071	9.66956	0.439079	1	0.0932812	0.00111614	0.0476704	0.0165766	0.0476704	0.305923	0.0942507
763	ENSG00000117305	5.16656	HMGCL	0.0018764	0.0609226	9.66669	0.351137	1	0.0464151	0.00573232	0.0332829	0.0236183	0.0332829	-0.302301	0.099189
764	ENSG00000225510	0.299328	PCDH8P1	0.0018823	0.0610342	9.66092	8.69448	1	0.794527	0.297285	0.668768	0.348241	0.668768	1.48871	0.487637
765	ENSG00000288606	0.686497		0.0018909	0.0612329	9.65254	19.8223	1	2.36268	0.820114	1.38236	0.305874	1.38236	2.06947	0.645245
766	ENSG00000091947	4.25591	TMEM101	0.00189407	0.0612557	9.64946	0.464156	1	0.0521116	0.00716236	0.0444106	0.0393269	0.0444106	-0.375768	0.123786
767	ENSG00000187134	3.75603	AKR1C1	0.00190301	0.0613983	9.64081	3.49801	1	1.40947	0.0491311	0.339536	0.0546519	0.339536	0.862692	0.266345
768	ENSG00000101977	4.19895	MCF2	0.00190344	0.0613983	9.6404	2.93802	1	0.364075	0.0310484	0.295398	0.0408101	0.295398	0.790618	0.2441
769	ENSG00000213614	6.43443	HEXA	0.00190834	0.0614765	9.63567	0.410363	1	0.0393237	0.0016095	0.0439863	0.017072	0.0439863	-0.295432	0.0912453
770	ENSG00000227512	0.284087		0.00191508	0.0616132	9.6292	9.51781	1	0.943246	0.246389	0.811146	0.349903	0.811146	1.46585	0.468408
771	ENSG00000162975	4.07966	KCNF1	0.00191891	0.0616564	9.62553	0.804728	1	0.0985535	0.0198596	0.0695547	0.0440436	0.0695547	0.44834	0.146834
772	ENSG00000241644	0.954138	INMT	0.00193271	0.0620196	9.61237	6.73002	1	0.971698	0.09199	0.65579	0.276573	0.65579	-1.19553	0.369876
773	ENSG00000125991	6.93857	ERGIC3	0.00194054	0.0621902	9.60494	0.225129	1	0.0297132	0.000832974	0.0241813	0.0165701	0.0241813	-0.231489	0.0752863
774	ENSG00000165124	2.67976	SVEP1	0.00195048	0.0623004	9.59556	3.466	1	0.572086	0.0727456	0.312366	0.113817	0.312366	-0.857498	0.265624
775	ENSG00000214548	2.94228	MEG3	0.00195152	0.0623004	9.59458	9.51709	1	0.884905	0.106174	0.95128	0.0964722	0.95128	1.42088	0.440172
776	ENSG00000144481	2.23902	TRPM8	0.00195014	0.0623004	9.59588	3.92157	1	0.503243	0.130107	0.305623	0.149543	0.305623	0.964702	0.313754
777	ENSG00000260141	2.28329		0.00195832	0.0624368	9.5882	3.32726	1	1.02324	0.120257	0.249438	0.145632	0.249438	0.92719	0.30555
778	ENSG00000166415	4.11251	WDR72	0.00196211	0.0624774	9.58464	15.7058	1	1.42911	0.0825271	1.66256	0.0431381	1.66256	-1.82472	0.565692
779	ENSG00000139117	3.23139	CPNE8	0.00196726	0.0625064	9.57983	2.87056	1	0.461366	0.0407151	0.278236	0.0795576	0.278236	-0.779979	0.241891
780	ENSG00000116329	2.26924	OPRD1	0.00196943	0.0625064	9.57781	2.66638	1	0.364085	0.0989562	0.197308	0.146867	0.197308	-0.885163	0.292934
781	ENSG00000196407	1.38996	THEM5	0.00197059	0.0625064	9.57673	8.0372	1	0.753977	0.354637	0.538385	0.230538	0.538385	1.4055	0.460788
782	ENSG00000063046	7.38989	EIF4B	0.00198327	0.0627478	9.56496	0.288628	1	0.0302368	0.00122114	0.0308487	0.0168015	0.0308487	-0.247208	0.0767495
783	ENSG00000142102	5.76595	PGGHG	0.00198302	0.0627478	9.56519	1.67185	1	0.164321	0.00816797	0.177593	0.0192147	0.177593	-0.594969	0.184714
784	ENSG00000159388	5.43171	BTG2	0.00198665	0.0627747	9.56183	0.397391	1	0.0712651	0.00314312	0.0410114	0.0213044	0.0410114	-0.290179	0.0901797
785	ENSG00000006534	2.57367	ALDH3B1	0.00199611	0.062993	9.55311	3.62603	1	0.542315	0.120923	0.281969	0.121706	0.281969	-0.906225	0.291899
786	ENSG00000087510	3.26344	TFAP2C	0.00199947	0.063019	9.55002	3.29908	1	1.00763	0.0384381	0.328126	0.0777921	0.328126	-0.835373	0.259641
787	ENSG00000263873	4.13041	THY1-AS1	0.00201432	0.0634062	9.53644	1.9338	1	0.315631	0.0514489	0.163418	0.0426491	0.163418	-0.639293	0.198897
788	ENSG00000178695	7.11644	KCTD12	0.00201864	0.0634616	9.53251	1.66176	1	0.162308	0.000788565	0.183851	0.0165838	0.183851	-0.592547	0.184407
789	ENSG00000177519	3.92541	RPRM	0.00202171	0.0634777	9.52972	3.26593	1	0.585581	0.0239784	0.338903	0.048638	0.338903	0.830622	0.258552
790	ENSG00000250986	1.78965	LINC02600	0.00202688	0.0635593	9.52503	8.50326	1	1.23422	0.164651	0.780155	0.191577	0.780155	-1.34007	0.417274
791	ENSG00000103489	3.35256	XYLT1	0.00203333	0.0636809	9.51921	1.94789	1	0.360848	0.00222032	0.214211	0.0730299	0.214211	-0.641259	0.199763
792	ENSG00000187605	5.87456	TET3	0.00205127	0.0641619	9.50308	0.248966	1	0.041243	0.000895925	0.026767	0.0187084	0.026767	0.244475	0.0802567
793	ENSG00000147145	4.03263	LPAR4	0.00206556	0.0645273	9.49034	0.531009	1	0.0503899	0.0115589	0.047442	0.0453616	0.047442	0.415235	0.137395
794	ENSG00000282972	6.20505	GNG4	0.00208792	0.0649546	9.47059	1.9118	1	0.173969	0.00136923	0.211053	0.0175746	0.211053	0.63429	0.198306
795	ENSG00000278318	4.54008	ZNF229	0.00208973	0.0649546	9.469	11.3374	1	2.88906	0.0529564	1.20676	0.0327199	1.20676	-1.54455	0.482948
796	ENSG00000168243	6.20505	GNG4	0.00208792	0.0649546	9.47059	1.9118	1	0.173969	0.00136923	0.211053	0.0175746	0.211053	0.63429	0.198306
797	ENSG00000225916	0.538761		0.00208506	0.0649546	9.4731	9.04839	1	0.830473	0.29236	0.713016	0.322076	0.713016	1.45125	0.474383
798	ENSG00000185869	4.16063	ZNF829	0.00209617	0.0650731	9.46336	0.873048	1	0.284149	0.0208791	0.0761262	0.0418316	0.0761262	-0.44737	0.145764
799	ENSG00000141337	3.38813	ARSG	0.00210157	0.0651592	9.45864	2.12822	1	0.196929	0.0381164	0.198352	0.0711938	0.198352	-0.668968	0.209333
800	ENSG00000258521	0.267409		0.00210701	0.0652461	9.4539	9.22141	1	0.887432	0.24134	0.783261	0.35172	0.783261	1.44083	0.467208
801	ENSG00000277517	2.19143		0.00211	0.0652571	9.4513	5.99563	1	0.632233	0.296844	0.369337	0.153811	0.369337	1.21778	0.403097
802	ENSG00000185404	3.0675	SP140L	0.00212213	0.0655506	9.44078	5.72178	1	0.530767	0.0792042	0.55655	0.088963	0.55655	-1.09625	0.343494
803	ENSG00000186897	1.07201	C1QL4	0.00212537	0.0655688	9.43799	11.4808	1	1.3993	0.199836	1.07581	0.263842	1.07581	-1.55271	0.48662
804	ENSG00000147251	6.15475	DOCK11	0.00213678	0.065757	9.42817	0.728926	1	0.0845128	0.0045236	0.0764682	0.0177125	0.0764682	0.391117	0.122666
805	ENSG00000153246	3.74662	PLA2R1	0.00213583	0.065757	9.42898	10.2814	1	1.51718	0.0508587	1.09151	0.0550162	1.09151	-1.46893	0.460672
806	ENSG00000163624	3.68544	CDS1	0.0021432	0.0657911	9.42267	1.46296	1	0.138758	0.0696619	0.0928893	0.0574622	0.0928893	-0.632628	0.211179
807	ENSG00000092820	8.50546	EZR	0.00214315	0.0657911	9.4227	0.802976	1	0.357402	0.000259201	0.0889603	0.0205093	0.0889603	0.410429	0.128775
808	ENSG00000163659	6.04778	TIPARP	0.00214769	0.0658475	9.41882	0.255574	1	0.213049	0.00361245	0.0247846	0.0180447	0.0247846	-0.255631	0.0850854
809	ENSG00000234549	4.52683	ATAT1	0.00216181	0.0659765	9.40681	1.34959	1	1.69642	0.00979081	0.140164	0.0329945	0.140164	0.531816	0.167059
810	ENSG00000206488	4.52683	ATAT1	0.00216181	0.0659765	9.40681	1.34959	1	1.69642	0.00979081	0.140164	0.0329945	0.140164	0.531816	0.167059
811	ENSG00000229061	4.52683	ATAT1	0.00216181	0.0659765	9.40681	1.34959	1	1.69642	0.00979081	0.140164	0.0329945	0.140164	0.531816	0.167059
812	ENSG00000278716	0.210327		0.00216404	0.0659765	9.40492	7.79001	1	0.951663	0.184111	0.681446	0.357937	0.681446	1.35521	0.446618
813	ENSG00000130768	2.96659	SMPDL3B	0.00216522	0.0659765	9.40392	2.56296	1	0.250707	0.0568299	0.227943	0.0949993	0.227943	-0.732807	0.230246
814	ENSG00000181458	3.9726	TMEM45A	0.00217522	0.0662	9.39547	0.858502	1	0.133471	0.0126331	0.082756	0.0471456	0.082756	-0.435405	0.140939
815	ENSG00000273686	4.95537	B2M	0.00218471	0.0663257	9.38749	4.12479	1	0.437814	0.016394	0.441916	0.0259715	0.441916	-0.929147	0.292293
816	ENSG00000267868	1.70324		0.00218295	0.0663257	9.38897	5.48435	1	0.722872	0.151621	0.457751	0.199806	0.457751	1.09489	0.353127
817	ENSG00000166603	0.833277	MC4R	0.00219345	0.0665095	9.38018	5.37155	1	2.18174	0.126469	0.47037	0.289763	0.47037	-1.16155	0.386987
818	ENSG00000167524	4.05484	RSKR	0.00220333	0.0667202	9.37193	0.982837	1	0.0934477	0.0132293	0.0959748	0.044734	0.0959748	0.453316	0.142771
819	ENSG00000163050	4.41986	COQ8A	0.00220578	0.0667202	9.3699	0.567101	1	0.0789441	0.0153301	0.0476812	0.0353384	0.0476812	-0.391196	0.130951
820	ENSG00000116199	7.07323	FAM20B	0.00221874	0.0670302	9.35916	0.264372	1	0.0268531	0.000887458	0.0284873	0.0165713	0.0284873	-0.236725	0.0753732
821	ENSG00000179981	5.00517	TSHZ1	0.00222401	0.0671076	9.35481	0.694086	1	0.0749509	0.0148454	0.0622753	0.0253704	0.0622753	-0.380733	0.120065
822	ENSG00000005243	2.6231	COPZ2	0.00222784	0.0671413	9.35166	10.0205	1	1.03715	0.14792	0.965465	0.11797	0.965465	-1.44648	0.456258
823	ENSG00000131477	3.31924	RAMP2	0.00223673	0.0673274	9.34436	3.56892	1	0.458906	0.0527728	0.343773	0.0747842	0.343773	-0.863042	0.272374
824	ENSG00000189337	5.83028	KAZN	0.00224358	0.0674517	9.33875	0.676215	1	0.0686929	0.00398453	0.0711505	0.0189058	0.0711505	-0.3756	0.118588
825	ENSG00000197586	5.75168	ENTPD6	0.00225055	0.0675792	9.33307	0.361663	1	0.0396693	0.00223485	0.0379499	0.0192869	0.0379499	0.274633	0.086747
826	ENSG00000143486	5.12585	EIF2D	0.00225375	0.0675933	9.33047	0.478361	1	0.0627146	0.00300408	0.0501472	0.0240334	0.0501472	-0.315821	0.0997763
827	ENSG00000251634	1.76841	NAIPP4	0.00226611	0.0678819	9.32045	29.8066	1	4.19863	1.77049	1.54136	0.193605	1.54136	-2.59874	0.854103
828	ENSG00000235535	0.866502	TRDN-AS1	0.00227173	0.067968	9.31591	14.0623	1	1.6408	0.56138	1.0011	0.286127	1.0011	-1.73483	0.558036
829	ENSG00000125304	6.11705	TM9SF2	0.00227652	0.067981	9.31205	0.212055	1	0.0302728	0.000336073	0.0232256	0.0178234	0.0232256	-0.23031	0.0770479
830	ENSG00000117153	6.39295	KLHL12	0.00227765	0.067981	9.31114	0.154781	1	0.0172801	0.001176	0.0160218	0.0171495	0.0171495	-0.231632	0.0775694
831	ENSG00000198910	4.8571	L1CAM	0.00230682	0.0687419	9.28782	2.25745	1	0.389235	0.0073077	0.24352	0.0272504	0.24352	0.6851	0.217135
832	ENSG00000230805	0.916117		0.00230869	0.0687419	9.28634	9.59545	1	0.924934	0.297467	0.768694	0.280711	0.768694	1.4273	0.458576
833	ENSG00000189159	6.76221	JPT1	0.00232219	0.0690609	9.27566	0.185861	1	0.0189471	0.00107558	0.0195756	0.0166544	0.0195756	0.226155	0.0761351
834	ENSG00000213639	6.54515	PPP1CB	0.00232853	0.0690983	9.27067	0.154635	1	0.0174622	0.000268235	0.0169134	0.0168926	0.0169134	-0.223403	0.0747255
835	ENSG00000103966	6.97203	EHD4	0.00233175	0.0690983	9.26813	0.575217	1	0.0600838	0.000643015	0.06327	0.0165651	0.06327	0.3456	0.109697
836	ENSG00000113621	5.04957	TXNDC15	0.00233182	0.0690983	9.26808	0.453066	1	0.068178	0.00906596	0.0412747	0.0248594	0.0412747	-0.323226	0.107157
837	ENSG00000164199	4.5775	ADGRV1	0.00233602	0.06914	9.26479	1.95127	1	0.18015	0.0190391	0.197769	0.0319629	0.197769	-0.636456	0.202068
838	ENSG00000137501	6.36384	SYTL2	0.00234359	0.0692813	9.25886	0.672853	1	0.0722768	0.00461872	0.0701427	0.0172072	0.0701427	0.373666	0.118688
839	ENSG00000055211	5.69172	GINM1	0.00235985	0.0696789	9.2462	0.414006	1	0.0417493	0.0024924	0.0435083	0.0196057	0.0435083	-0.292982	0.0931489
840	ENSG00000129151	1.27969	BBOX1	0.00239119	0.0705201	9.22204	15.1101	1	1.57211	0.225541	1.45336	0.241883	1.45336	-1.76855	0.563308
841	ENSG00000256642	2.18411	LINC00273	0.00239554	0.0705644	9.21871	7.41445	1	1.27848	0.194956	0.628872	0.154473	0.628872	1.23872	0.394649
842	ENSG00000215012	7.08612	RTL10	0.00240556	0.0707755	9.21107	0.728189	1	0.145888	0.00447392	0.076436	0.0165744	0.076436	0.388101	0.123718
843	ENSG00000233560	0.908402	KRT8P39	0.00241168	0.0708713	9.20642	7.87864	1	0.843032	0.339453	0.535951	0.281551	0.535951	1.41122	0.475783
844	ENSG00000067798	4.28428	NAV3	0.0024457	0.0714474	9.18078	0.711828	1	0.184212	0.0174428	0.0616492	0.0386056	0.0616492	0.41051	0.137674
845	ENSG00000158321	5.83459	AUTS2	0.00244408	0.0714474	9.18199	0.384108	1	0.0377907	0.00212967	0.040549	0.0188861	0.040549	0.281592	0.0899628
846	ENSG00000055208	7.4634	TAB2	0.0024433	0.0714474	9.18258	0.269742	1	0.0265459	0.000805614	0.0291657	0.0169016	0.0291657	-0.23642	0.0757264
847	ENSG00000153208	4.24368	MERTK	0.00243904	0.0714474	9.18577	0.784977	1	0.0989839	0.0258404	0.0613792	0.0396416	0.0613792	-0.443811	0.14975
848	ENSG00000164418	4.18996	GRIK2	0.00244154	0.0714474	9.1839	3.39235	1	0.608916	0.123331	0.253597	0.041048	0.253597	0.836897	0.267333
849	ENSG00000131779	5.30382	PEX11B	0.00246012	0.0716994	9.17002	0.286191	1	0.037072	0.00480437	0.0269947	0.0223403	0.0269947	-0.28146	0.095318
850	ENSG00000230124	6.42628	ACBD6	0.00245943	0.0716994	9.17053	0.227153	1	0.0457438	0.00351937	0.0217199	0.0170868	0.0217199	-0.244883	0.0829057
851	ENSG00000089558	2.09853	KCNH4	0.00246636	0.0717967	9.16539	5.58227	1	1.4397	0.108813	0.51144	0.162315	0.51144	1.07289	0.343196
852	ENSG00000118217	6.49754	ATF6	0.00248139	0.0721497	9.15426	0.409458	1	0.039394	0.000807662	0.0446877	0.0169649	0.0446877	-0.290461	0.0929914
853	ENSG00000071082	8.28684	RPL31	0.0025029	0.0726743	9.13847	0.301203	1	0.0327111	0.000712553	0.0327545	0.019371	0.0327545	-0.249571	0.080256
854	ENSG00000198720	6.22675	ANKRD13B	0.0025053	0.0726743	9.13672	0.965708	1	0.0948814	0.00626819	0.101033	0.0175186	0.101033	0.445805	0.142915
855	ENSG00000122585	2.20802	NPY	0.00251207	0.0727855	9.13178	28.0299	1	2.64952	0.275936	2.83849	0.152316	2.83849	-2.40137	0.770115
856	ENSG00000153976	2.5896	HS3ST3A1	0.00251543	0.0727977	9.12933	3.98794	1	0.390563	0.140497	0.302608	0.120491	0.302608	-0.924835	0.303516
857	ENSG00000106733	3.73196	NMRK1	0.00252339	0.0729236	9.12356	1.25139	1	0.278547	0.0301048	0.108939	0.0555902	0.108939	-0.519136	0.170755
858	ENSG00000160360	6.32844	GPSM1	0.00252567	0.0729236	9.1219	0.258311	1	0.0246326	0.00182615	0.026875	0.0172812	0.026875	0.239144	0.0794208
859	ENSG00000268521	3.67496	VN1R83P	0.00253433	0.0730035	9.11564	0.897149	1	0.116517	0.0251766	0.0745067	0.0578945	0.0745067	0.492998	0.167494
860	ENSG00000166848	6.50607	TERF2IP	0.00253232	0.0730035	9.1171	0.211857	1	0.141906	0.00078783	0.0227518	0.0169514	0.0227518	0.225599	0.076159
861	ENSG00000120149	3.84689	MSX2	0.00254416	0.0732014	9.10856	23.6	1	2.51565	0.047876	2.57434	0.0512979	2.57434	-2.2017	0.707328
862	ENSG00000157103	1.47418	SLC6A1	0.00256406	0.0733312	9.09431	10.305	1	2.94491	0.0898074	1.05519	0.222047	1.05519	-1.45416	0.467677
863	ENSG00000064545	4.6431	TMEM161A	0.00256467	0.0733312	9.09387	0.393025	1	0.0496664	0.00597249	0.0376969	0.0307058	0.0376969	-0.324628	0.110428
864	ENSG00000180694	4.94699	TMEM64	0.00256405	0.0733312	9.09432	1.06327	1	0.13485	0.00431597	0.113826	0.0260757	0.113826	-0.467102	0.150226
865	ENSG00000166963	7.80931	MAP1A	0.00255335	0.0733312	9.10196	0.190009	1	0.112	0.000445154	0.0206669	0.017623	0.0206669	0.22423	0.076229
866	ENSG00000185610	0.152061	DBX2	0.00256068	0.0733312	9.09672	7.56063	1	0.798466	0.229677	0.610393	0.364276	0.610393	-1.3795	0.468265
867	ENSG00000162695	5.08655	SLC30A7	0.00256643	0.0733312	9.09262	0.538886	1	0.100355	0.00609383	0.0537824	0.0244509	0.0537824	-0.332516	0.106955
868	ENSG00000112787	5.21808	FBRSL1	0.00257458	0.0734793	9.08682	0.392648	1	0.0426945	0.00661398	0.0370136	0.0231171	0.0370136	0.2985	0.100052
869	ENSG00000087884	4.17509	AAMDC	0.00259295	0.0739185	9.07382	0.773074	1	0.0708917	0.0166139	0.0692832	0.0414439	0.0692832	-0.417202	0.139738
870	ENSG00000196090	4.1925	PTPRT	0.00259766	0.0739676	9.0705	25.7293	1	3.22812	0.167076	2.69173	0.0409807	2.69173	-2.29586	0.73972
871	ENSG00000137491	0.725454	SLCO2B1	0.00260209	0.0740088	9.06738	13.437	1	1.95168	0.145251	1.34775	0.301596	1.34775	-1.65896	0.53464
872	ENSG00000167123	3.62834	CERCAM	0.00262971	0.0747085	9.04808	9.4166	1	1.03479	0.059402	0.986887	0.0598649	0.986887	-1.38785	0.447926
873	ENSG00000176473	4.89128	WDR25	0.00265063	0.0752165	9.03359	0.681407	1	0.0620136	0.0125221	0.0631898	0.0267908	0.0631898	0.373147	0.120566
874	ENSG00000251689	1.28962		0.00266383	0.0754183	9.02451	7.31044	1	1.06121	0.194435	0.617836	0.240852	0.617836	1.222	0.395187
875	ENSG00000120805	5.54527	ARL1	0.0026636	0.0754183	9.02467	0.702997	1	0.0643025	0.00229756	0.0758132	0.0204967	0.0758132	-0.378894	0.122507
876	ENSG00000145708	3.54571	CRHBP	0.00267336	0.0756016	9.01799	5.4011	1	0.536564	0.0227717	0.57735	0.0635434	0.57735	1.04998	0.33966
877	ENSG00000137880	3.95162	GCHFR	0.00268569	0.0757695	9.00958	3.33682	1	0.328473	0.0225876	0.34817	0.0477991	0.34817	-0.825047	0.267068
878	ENSG00000069702	3.59906	TGFBR3	0.00268847	0.0757695	9.00769	2.37735	1	0.516742	0.057785	0.206365	0.0611412	0.206365	-0.696354	0.225443
879	ENSG00000159322	5.64679	ADPGK	0.00268252	0.0757695	9.01174	0.40655	1	0.0392673	0.00443505	0.0407371	0.0198615	0.0407371	-0.288006	0.0932125
880	ENSG00000154930	3.03248	ACSS1	0.00269464	0.0758572	9.00349	5.74981	1	0.588201	0.0934423	0.545426	0.0910412	0.545426	-1.0828	0.350666
881	ENSG00000175556	2.53847	LONRF3	0.00270899	0.0761488	8.99379	2.33826	1	0.218144	0.0841587	0.175648	0.124431	0.175648	-0.786244	0.269013
882	ENSG00000167470	6.29466	MIDN	0.00271115	0.0761488	8.99233	0.288964	1	0.0278456	0.00249616	0.0296109	0.0173557	0.0296109	0.246226	0.0811496
883	ENSG00000053438	2.77511	NNAT	0.00272114	0.0762827	8.98561	32.0853	1	4.87652	0.633133	2.9319	0.107154	2.9319	-2.55624	0.828978
884	ENSG00000118733	4.46866	OLFM3	0.00272207	0.0762827	8.98498	4.56588	1	0.551649	0.0188207	0.4885	0.034242	0.4885	-0.964275	0.312726
885	ENSG00000107833	4.39777	NPM3	0.00273717	0.0766192	8.97488	1.14007	1	0.108673	0.0134336	0.113241	0.0358491	0.113241	-0.481671	0.156333
886	ENSG00000138685	5.84276	FGF2	0.00275323	0.0769449	8.96419	0.339651	1	0.041836	0.00315752	0.0345815	0.018849	0.0345815	-0.263176	0.085648
887	ENSG00000253731	1.71504	PCDHGA6	0.00275502	0.0769449	8.963	8.03886	1	0.846887	0.299246	0.59396	0.198686	0.59396	1.2903	0.423845
888	ENSG00000282034	5.83016		0.00277945	0.0773515	8.94687	1.02348	1	0.101157	0.0467972	0.0669227	0.0189064	0.0669227	0.4643	0.154011
889	ENSG00000158089	2.676	GALNT14	0.00277475	0.0773515	8.94996	8.06652	1	0.958856	0.15296	0.74332	0.114089	0.74332	-1.28011	0.416273
890	ENSG00000113805	3.37572	CNTN3	0.00277643	0.0773515	8.94886	5.11808	1	0.74687	0.087149	0.481527	0.0718301	0.481527	-1.01963	0.331595
891	ENSG00000198001	3.9322	IRAK4	0.00278207	0.0773515	8.94515	1.18552	1	0.151133	0.0238009	0.107924	0.0484181	0.107924	-0.490665	0.159616
892	ENSG00000233532	0.500511	LINC00460	0.00279571	0.0776437	8.93622	15.7963	1	2.642	0.0624034	1.69274	0.326264	1.69274	1.79049	0.582856
893	ENSG00000157404	4.80526	KIT	0.00280331	0.0777676	8.93126	0.853776	1	0.0794449	0.00512588	0.0897381	0.0279946	0.0897381	-0.416188	0.135533
894	ENSG00000275333	5.67118	FAM120B	0.00282311	0.0777942	8.9184	0.181102	1	0.0222821	0.00175533	0.0183671	0.0197208	0.0197208	-0.246137	0.084239
895	ENSG00000100095	4.93009	SEZ6L	0.00281279	0.0777942	8.9251	0.834747	1	2.47361	0.0325514	0.0601983	0.0262883	0.0601983	-0.427599	0.144037
896	ENSG00000112699	3.86196	GMDS	0.00281932	0.0777942	8.92086	1.72509	1	0.238351	0.0259716	0.165706	0.05077	0.165706	-0.591376	0.192738
897	ENSG00000215440	5.5129	NPEPL1	0.00281009	0.0777942	8.92685	0.283404	1	0.0410574	0.0062703	0.025219	0.0207168	0.025219	0.278023	0.0954756
898	ENSG00000112584	5.67118	FAM120B	0.00282311	0.0777942	8.9184	0.181102	1	0.0222821	0.00175533	0.0183671	0.0197208	0.0197208	-0.246137	0.084239
899	ENSG00000132589	6.62918	FLOT2	0.00281966	0.0777942	8.92064	0.241269	1	0.0256251	0.000486736	0.0263209	0.0167827	0.0263209	0.225471	0.075001
900	ENSG00000188153	6.00618	COL4A5	0.00282953	0.0778844	8.91426	0.303016	1	0.210525	0.00305921	0.0306092	0.0181893	0.0306092	-0.252745	0.0841448
901	ENSG00000152518	6.36582	ZFP36L2	0.00284078	0.0781072	8.90701	3.76445	1	0.372179	0.00228961	0.415982	0.0172032	0.415982	-0.873162	0.284881
902	ENSG00000065485	4.32604	PDIA5	0.00286603	0.0787141	8.89085	2.66874	1	0.273258	0.0130996	0.283427	0.0375665	0.283427	-0.734764	0.240026
903	ENSG00000136732	5.46917	GYPC	0.00287861	0.0789722	8.88285	1.66343	1	0.253819	0.00493071	0.179895	0.0210268	0.179895	-0.579928	0.189562
904	ENSG00000046647	4.46419	GEMIN8	0.00288402	0.0790331	8.87943	0.581517	1	0.082009	0.01355	0.0510629	0.0343406	0.0510629	-0.371011	0.127164
905	ENSG00000103175	1.72045	WFDC1	0.00289388	0.0792155	8.8732	12.1252	1	1.2928	0.128133	1.21911	0.198172	1.21911	-1.56519	0.511998
906	ENSG00000274290	3.32028	H2BC6	0.00290865	0.0795319	8.8639	4.24718	1	0.560309	0.0953804	0.376528	0.074729	0.376528	0.926036	0.303139
907	ENSG00000167107	3.73506	ACSF2	0.00291526	0.0796248	8.85976	2.44126	1	0.242682	0.0192093	0.252042	0.0554681	0.252042	-0.701973	0.229866
908	ENSG00000090097	7.40025	PCBP4	0.00293712	0.0800453	8.84613	0.842682	1	0.138431	0.00126625	0.0923651	0.0168145	0.0923651	0.412224	0.135128
909	ENSG00000142549	6.89957	IGLON5	0.00293596	0.0800453	8.84685	1.4937	1	0.356665	0.00113108	0.164836	0.0165803	0.164836	-0.548839	0.179901
910	ENSG00000131873	5.20041	CHSY1	0.00294348	0.0801305	8.84218	0.612427	1	0.0584491	0.00162668	0.0664208	0.023286	0.0664208	-0.351372	0.115216
911	ENSG00000178878	4.96445	APOLD1	0.0029518	0.0802689	8.83702	3.306	1	0.536169	0.0100945	0.357239	0.0258596	0.357239	-0.816228	0.26775
912	ENSG00000160293	7.06689	VAV2	0.00297101	0.0807027	8.82519	0.167323	1	0.0165854	0.00089846	0.017693	0.01657	0.017693	0.21871	0.0754001
913	ENSG00000188613	4.72176	NANOS1	0.00299132	0.0811654	8.81275	0.672529	1	0.0840767	0.0277434	0.0469821	0.0293189	0.0469821	-0.408526	0.141139
914	ENSG00000182871	4.71716	COL18A1	0.00300404	0.081252	8.80501	11.7411	1	1.29579	0.359582	0.944981	0.0293965	0.944981	-1.53643	0.505256
915	ENSG00000203413	0.527211	ACTBP6	0.00300763	0.081252	8.80283	9.76873	1	0.951672	0.269474	0.81594	0.323341	0.81594	1.40801	0.465808
916	ENSG00000213221	4.52789	DNLZ	0.00300291	0.081252	8.8057	1.32908	1	0.132718	0.0429868	0.104689	0.0329725	0.104689	0.516947	0.169989
917	ENSG00000228960	3.23531	OR2A9P	0.00300621	0.081252	8.8037	6.39145	1	0.74016	0.13143	0.578732	0.0793402	0.578732	-1.13355	0.372805
918	ENSG00000119888	3.20891	EPCAM	0.00301808	0.0813567	8.79651	1.76703	1	0.351683	0.0482889	0.148048	0.0808119	0.148048	-0.618562	0.210082
919	ENSG00000200913	0.21665	SNORD46	0.00301509	0.0813567	8.79831	8.7515	1	0.963085	0.219849	0.75254	0.357249	0.75254	1.3647	0.461059
920	ENSG00000118292	4.36493	C1orf54	0.00302301	0.0814011	8.79353	0.849215	1	0.110661	0.0193286	0.0750286	0.0366245	0.0750286	-0.415884	0.138009
921	ENSG00000234144	1.24293	COX6CP13	0.00302898	0.0814734	8.78993	7.91392	1	0.987669	0.265578	0.613747	0.245718	0.613747	1.28233	0.429783
922	ENSG00000164692	6.42445	COL1A2	0.0030333	0.081501	8.78733	21.8021	1	1.99616	0.00129884	2.42116	0.0170901	2.42116	-2.09234	0.689013
923	ENSG00000107968	3.73856	MAP3K8	0.00303998	0.0815036	8.78332	1.89843	1	0.310836	0.0287335	0.182203	0.0553311	0.182203	-0.61733	0.203352
924	ENSG00000077585	4.35667	GPR137B	0.00303969	0.0815036	8.78349	0.413417	1	0.0661193	0.0108072	0.0351281	0.0368224	0.0368224	-0.366907	0.126144
925	ENSG00000171864	1.72042	PRND	0.00305855	0.0819129	8.77221	11.4637	1	1.25232	0.177729	1.09602	0.198175	1.09602	-1.51638	0.499936
926	ENSG00000080493	3.94416	SLC4A4	0.00307668	0.0823095	8.76143	2.61772	1	0.482441	0.0396655	0.251193	0.0480353	0.251193	-0.724332	0.239006
927	ENSG00000178235	4.28195	SLITRK1	0.00308013	0.082313	8.75938	3.81682	1	1.63573	0.0283641	0.395727	0.0386644	0.395727	-0.874568	0.288625
928	ENSG00000164188	1.08457	RANBP3L	0.00308811	0.0824371	8.75467	11.9136	1	2.07896	0.356893	0.966843	0.262495	0.966843	-1.54487	0.510024
929	ENSG00000232630	3.6371	PRPS1P2	0.00310875	0.0828988	8.74252	0.987706	1	0.101522	0.0291469	0.0805983	0.0594888	0.0805983	0.49932	0.173373
930	ENSG00000166025	5.51718	AMOTL1	0.00311547	0.0829776	8.73858	1.24048	1	0.113087	0.000835593	0.136995	0.0206872	0.136995	-0.498206	0.164685
931	ENSG00000152128	4.02988	TMEM163	0.00312175	0.0829776	8.73491	1.28514	1	0.636406	0.028187	0.114606	0.0454406	0.114606	0.507028	0.167649
932	ENSG00000198715	5.18206	GLMP	0.00312106	0.0829776	8.73531	1.69138	1	0.169484	0.00713662	0.180795	0.0234646	0.180795	-0.581679	0.192327
933	ENSG00000258367	0.708311		0.00314095	0.083363	8.72373	8.26067	1	0.905077	0.370921	0.546931	0.303478	0.546931	1.43018	0.496916
934	ENSG00000050030	5.71704	NEXMIF	0.00314298	0.083363	8.72255	0.818534	1	0.132107	0.00395079	0.0869974	0.019468	0.0869974	0.404463	0.133865
935	ENSG00000224982	0.498307	TMEM233	0.00315538	0.0836023	8.71537	13.5055	1	2.49696	0.175073	1.32554	0.326505	1.32554	-1.64249	0.543921
936	ENSG00000260626	0.76521		0.0031732	0.0839848	8.7051	7.61941	1	0.828247	0.339569	0.507032	0.297228	0.507032	1.38594	0.482343
937	ENSG00000178585	6.63797	CTNNBIP1	0.00318037	0.0839949	8.70099	0.417047	1	0.0442368	0.00259259	0.0437459	0.0167725	0.0437459	0.288477	0.0956385
938	ENSG00000145934	3.9282	TENM2	0.00317991	0.0839949	8.70125	5.64312	1	0.520775	0.00814204	0.618871	0.0485475	0.618871	-1.06116	0.3518
939	ENSG00000168591	6.08174	TMUB2	0.0031861	0.0840567	8.69771	0.280982	1	0.0339766	0.00315316	0.0280671	0.0179333	0.0280671	-0.245387	0.0838444
940	ENSG00000225746	2.31013	MEG8	0.00321137	0.0846332	8.68331	6.14035	1	0.565609	0.145838	0.536423	0.143292	0.536423	1.1062	0.367246
941	ENSG00000259905	2.94	PWRN1	0.00322199	0.084813	8.67729	1.85332	1	0.178526	0.0539649	0.15196	0.0966108	0.15196	0.653948	0.226814
942	ENSG00000236268	0.844129	LINC01361	0.00322504	0.084813	8.67557	8.46016	1	0.926898	0.336242	0.603775	0.288574	0.603775	-1.38063	0.477442
943	ENSG00000149289	5.95618	ZC3H12C	0.0032937	0.0863074	8.63719	0.557335	1	0.0686756	0.00807631	0.0538498	0.0183751	0.0538498	0.332703	0.110854
944	ENSG00000257748	1.50392	LINC02281	0.00330973	0.0863074	8.62834	5.57158	1	0.740812	0.22821	0.390854	0.219087	0.390854	1.14871	0.400747
945	ENSG00000164292	5.11915	RHOBTB3	0.00330421	0.0863074	8.63138	1.2218	1	0.126041	0.00380541	0.13195	0.0241034	0.13195	-0.492498	0.164172
946	ENSG00000134202	5.55913	GSTM3	0.00329204	0.0863074	8.6381	0.329272	1	0.0823008	0.00659185	0.029994	0.0204051	0.029994	-0.274924	0.0955743
947	ENSG00000119673	5.57138	ACOT2	0.00329631	0.0863074	8.63574	0.393054	1	0.0404085	0.00563766	0.038035	0.0203254	0.038035	-0.279985	0.0935441
948	ENSG00000225968	6.63085	ELFN1	0.00330264	0.0863074	8.63224	0.766369	1	0.0806868	0.00145946	0.0836927	0.0167807	0.0836927	0.390066	0.130018
949	ENSG00000127914	5.46886	AKAP9	0.00330897	0.0863074	8.62876	0.389262	1	0.0521775	0.00290081	0.0403506	0.021029	0.0403506	0.277961	0.0926763
950	ENSG00000115290	2.89696	GRB14	0.00328829	0.0863074	8.64018	3.67729	1	0.347797	0.103293	0.305295	0.0992447	0.305295	-0.854693	0.284711
951	ENSG00000270392	3.05724	PFN1P2	0.00332338	0.0865707	8.62084	2.06754	1	0.200222	0.0398375	0.189889	0.0895701	0.189889	0.640415	0.213657
952	ENSG00000048052	5.18804	HDAC9	0.00332682	0.0865707	8.61896	0.648638	1	0.172219	0.00438307	0.0676878	0.0234061	0.0676878	0.358679	0.119681
953	ENSG00000134882	5.86444	UBAC2	0.00335529	0.0865976	8.60344	0.243642	1	0.0327743	0.00223999	0.0248314	0.0187525	0.0248314	-0.238909	0.0834249
954	ENSG00000155158	3.31801	TTC39B	0.00335582	0.0865976	8.60315	2.0889	1	0.192008	0.032143	0.199957	0.0748492	0.199957	-0.643293	0.214917
955	ENSG00000149256	4.21216	TENM4	0.00335539	0.0865976	8.60338	0.75211	1	0.0812011	0.0145047	0.0690631	0.0404622	0.0690631	-0.396645	0.135756
956	ENSG00000117707	2.89689	PROX1	0.00334594	0.0865976	8.60852	3.42346	1	0.502077	0.117586	0.262799	0.0992491	0.262799	-0.825016	0.276046
957	ENSG00000067955	5.08916	CBFB	0.00335073	0.0865976	8.60592	0.272858	1	0.0801327	0.00136993	0.0289476	0.0244227	0.0289476	-0.262613	0.0919659
958	ENSG00000162188	4.95121	GNG3	0.00335349	0.0865976	8.60442	2.24444	1	1.05495	0.011253	0.23813	0.026023	0.23813	0.666844	0.222763
959	ENSG00000179163	4.97894	FUCA1	0.00334814	0.0865976	8.60732	0.607828	1	0.0818171	0.00686665	0.0606698	0.0256832	0.0606698	-0.347062	0.115911
960	ENSG00000259357	0.122354		0.00333767	0.0865976	8.61303	15.2028	1	1.57295	0.348986	1.34022	0.367507	1.34022	-1.73609	0.579554
961	ENSG00000070214	5.9933	SLC44A1	0.00336692	0.0867936	8.59714	0.296033	1	0.0555189	0.00284121	0.0300513	0.0182358	0.0300513	-0.24632	0.0837503
962	ENSG00000068137	5.53836	PLEKHH3	0.00337394	0.0868842	8.59334	0.522389	1	0.0498857	0.020897	0.0371462	0.020543	0.0371462	-0.345855	0.120599
963	ENSG00000180938	2.01299	ZNF572	0.00338703	0.0870404	8.58629	15.3934	1	4.20581	0.0448941	1.66548	0.170309	1.66548	-1.74519	0.583825
964	ENSG00000143515	5.17046	ATP8B2	0.00338556	0.0870404	8.58708	0.649266	1	0.0660844	0.00870232	0.0634384	0.0235794	0.0634384	-0.358427	0.119898
965	ENSG00000198682	5.33089	PAPSS2	0.00340569	0.0874291	8.57629	2.43608	1	0.222256	0.00529301	0.265382	0.0221092	0.265382	-0.694001	0.23235
966	ENSG00000197774	4.33742	EME2	0.00342636	0.0878229	8.56527	0.687197	1	0.0932675	0.0178437	0.0585115	0.0372882	0.0585115	0.392347	0.136732
967	ENSG00000180347	0.010444	ITPRID1	0.00343166	0.0878229	8.56246	4.60119	1	0.4441	0.0488358	0.462407	0.379664	0.462407	-1.13614	0.39766
968	ENSG00000155957	5.55841	TMBIM4	0.00342853	0.0878229	8.56412	0.442945	1	0.0904935	0.00704892	0.0421672	0.0204098	0.0421672	-0.295796	0.0991271
969	ENSG00000130309	6.19104	COLGALT1	0.00343923	0.0878351	8.55844	0.420663	1	0.10062	0.000553518	0.0461868	0.0176119	0.0461868	-0.288199	0.0966244
970	ENSG00000160145	4.66226	KALRN	0.00343912	0.0878351	8.5585	0.332726	1	0.11259	0.00820244	0.0287671	0.0303558	0.0303558	0.326207	0.113668
971	ENSG00000148339	6.32658	SLC25A25	0.00348281	0.0888564	8.53553	0.34264	1	0.0438193	0.00524991	0.0328212	0.0172852	0.0328212	0.259878	0.0872878
972	ENSG00000149564	2.62156	ESAM	0.00349653	0.0891148	8.52837	5.01598	1	0.688748	0.149004	0.408328	0.118084	0.408328	0.994059	0.334074
973	ENSG00000277152	0.855092		0.0035127	0.0894348	8.51997	7.40471	1	0.739554	0.302204	0.520541	0.287375	0.520541	1.31895	0.463367
974	ENSG00000101938	6.25064	CHRDL1	0.00354987	0.0901034	8.50082	0.668853	1	0.708041	0.00236287	0.0719542	0.0174591	0.0719542	0.362617	0.122132
975	ENSG00000184378	3.65319	ACTRT3	0.00354646	0.0901034	8.50257	1.93964	1	0.186863	0.0327037	0.182811	0.0588049	0.182811	-0.617549	0.207965
976	ENSG00000108679	6.15824	LGALS3BP	0.00354637	0.0901034	8.50261	2.44924	1	0.245866	0.00357704	0.268561	0.0177026	0.268561	-0.693949	0.233693
977	ENSG00000146802	4.42434	TMEM168	0.00355604	0.0901677	8.49766	0.343367	1	0.0318432	0.00733367	0.0308182	0.0352359	0.0352359	-0.337695	0.118817
978	ENSG00000213949	4.30612	ITGA1	0.0035663	0.0903352	8.49242	19.0703	1	1.80607	0.0620728	2.05685	0.0380588	2.05685	-1.93564	0.65237
979	ENSG00000100979	7.44433	PLTP	0.00358275	0.0906592	8.48404	0.988583	1	0.130522	0.000761094	0.109082	0.0168739	0.109082	-0.440568	0.148584
980	ENSG00000205476	5.6933	CCDC85C	0.00359996	0.0908165	8.47533	0.48137	1	0.114306	0.00225231	0.0512332	0.019597	0.0512332	0.307328	0.10372
981	ENSG00000257315	6.32265	ZBED6	0.00359694	0.0908165	8.47685	1.91049	1	0.175648	0.0403297	0.171947	0.0172937	0.171947	-0.612295	0.206618
982	ENSG00000120820	2.8888	GLT8D2	0.00359916	0.0908165	8.47573	6.15004	1	0.897728	0.0347771	0.64856	0.0997529	0.64856	-1.09852	0.370728
983	ENSG00000185652	2.17333	NTF3	0.00361286	0.0909567	8.46882	2.7805	1	0.272978	0.108259	0.200686	0.155451	0.200686	-0.861609	0.303895
984	ENSG00000145335	5.33901	SNCA	0.00361263	0.0909567	8.46894	1.82356	1	0.168027	0.00649054	0.196128	0.0220411	0.196128	-0.598023	0.20193
985	ENSG00000177800	0.219146	TMEM78	0.00362265	0.0911106	8.4639	7.28187	1	0.819815	0.276266	0.532831	0.356977	0.532831	1.36844	0.483339
986	ENSG00000232632	4.72695	GABBR1	0.00363359	0.0912929	8.45841	1.00747	1	0.0942841	0.0278115	0.0841298	0.0292323	0.0841298	0.444325	0.150157
987	ENSG00000077264	6.24919	PAK3	0.00365611	0.0917658	8.44717	0.382952	1	0.0519261	0.00766367	0.0348865	0.0174627	0.0348865	0.273823	0.0926201
988	ENSG00000196739	4.45127	COL27A1	0.00367797	0.0922211	8.43633	2.43752	1	0.28087	0.0282744	0.242561	0.0346274	0.242561	-0.690546	0.233778
989	ENSG00000272084	2.05317		0.00372451	0.0931993	8.41347	6.15223	1	1.35258	0.154581	0.529001	0.166537	0.529001	1.09611	0.371757
990	ENSG00000075891	1.11439	PAX2	0.00372325	0.0931993	8.41408	11.9457	1	1.16686	0.47364	0.853658	0.259307	0.853658	-1.5274	0.518009
991	ENSG00000257900	0.387454		0.0037585	0.0936515	8.39695	10.9515	1	1.45155	0.382068	0.834762	0.338625	0.834762	1.49046	0.515306
992	ENSG00000283201	1.77029		0.00375973	0.0936515	8.39636	27.4667	1	2.89579	2.16666	0.885188	0.193425	0.885188	2.64151	0.937011
993	ENSG00000143933	8.82287	CALM2	0.00375795	0.0936515	8.39722	0.25319	1	0.0230429	0.000144898	0.0279873	0.0226121	0.0279873	-0.240337	0.0849914
994	ENSG00000117151	4.81027	CTBS	0.00376904	0.0936515	8.39186	2.63205	1	0.24965	0.011705	0.280745	0.02792	0.280745	-0.716349	0.243378
995	ENSG00000149599	3.98328	DUSP15	0.00376781	0.0936515	8.39246	0.88585	1	0.140424	0.0307089	0.0677189	0.0468189	0.0677189	-0.459334	0.162897
996	ENSG00000177614	4.45133	PGBD5	0.00375158	0.0936515	8.4003	2.11344	1	0.40486	0.0142049	0.220621	0.0346263	0.220621	0.642116	0.21801
997	ENSG00000069275	8.91386	NUCKS1	0.00376195	0.0936515	8.39529	0.200667	1	0.0189184	6.66125e-05	0.0222297	0.0233256	0.0233256	-0.242751	0.0861046
998	ENSG00000261786	2.41198		0.00378839	0.0936766	8.38256	2.8248	1	0.769201	0.159962	0.153904	0.134636	0.153904	0.918863	0.323062
999	ENSG00000283093	3.85289	CENPVL2	0.00377854	0.0936766	8.38729	0.751388	1	0.0701103	0.0134128	0.0700747	0.0510868	0.0700747	0.413784	0.14642
1000	ENSG00000223591	3.85289	CENPVL1	0.00377854	0.0936766	8.38729	0.751388	1	0.0701103	0.0134128	0.0700747	0.0510868	0.0700747	0.413784	0.14642
1001	ENSG00000144331	3.83017	ZNF385B	0.00379274	0.0936766	8.38047	4.6122	1	0.534416	0.0285945	0.483872	0.0518929	0.483872	0.947853	0.322325
1002	ENSG00000134297	3.97515	PLEKHA8P1	0.00379045	0.0936766	8.38157	0.946872	1	0.0912409	0.0457442	0.0594638	0.0470673	0.0594638	0.507109	0.179596
1003	ENSG00000257935	4.10288	LHX5-AS1	0.00378729	0.0936766	8.38309	2.8707	1	0.610211	0.0230978	0.295869	0.0434025	0.295869	-0.747868	0.254265
1004	ENSG00000137872	5.20337	SEMA6D	0.0037996	0.0937526	8.37719	0.720713	1	0.688698	0.0272966	0.0527826	0.0232575	0.0527826	-0.384091	0.133457
1005	ENSG00000057657	2.322	PRDM1	0.00381709	0.0940693	8.36884	2.35549	1	0.221556	0.0377747	0.223946	0.142264	0.223946	0.705718	0.247463
1006	ENSG00000277749	3.06044		0.0038214	0.0940693	8.36679	1.64438	1	0.380482	0.0620838	0.120625	0.0893805	0.120625	0.642211	0.228261
1007	ENSG00000169418	1.66399	NPR1	0.00382383	0.0940693	8.36563	10.1091	1	1.08248	0.12567	0.997559	0.203526	0.997559	1.40247	0.47749
1008	ENSG00000088340	2.94866	FER1L4	0.00384263	0.094438	8.35672	3.24562	1	0.428504	0.199578	0.161047	0.0960848	0.161047	-0.915438	0.325381
1009	ENSG00000239381	0.670645		0.0038604	0.0947806	8.34834	6.51898	1	0.73819	0.163413	0.560918	0.307614	0.560918	1.17573	0.413258
1010	ENSG00000224790	2.69588		0.0038862	0.0950375	8.33624	8.41497	1	0.80671	0.273123	0.661874	0.112662	0.661874	1.27812	0.436181
1011	ENSG00000247809	1.70259	NR2F2-AS1	0.00388562	0.0950375	8.33651	6.36772	1	0.655434	0.263812	0.443713	0.199867	0.443713	-1.1611	0.408403
1012	ENSG00000163785	6.22565	RYK	0.00387926	0.0950375	8.33949	0.239906	1	0.0228188	0.0022017	0.0244546	0.0175214	0.0244546	-0.228701	0.0808253
1013	ENSG00000244198	1.23272	ARHGEF35-AS1	0.00388349	0.0950375	8.3375	5.94708	1	0.606071	0.227596	0.433191	0.246787	0.433191	-1.16399	0.413377
1014	ENSG00000170348	6.96348	TMED10	0.00391274	0.0953759	8.32387	0.395057	1	0.0369923	0.000930119	0.0429652	0.016566	0.0429652	-0.2768	0.0945572
1015	ENSG00000172889	5.06855	EGFL7	0.00390934	0.0953759	8.32545	2.0352	1	0.215902	0.0164663	0.209667	0.0246478	0.209667	-0.628298	0.214605
1016	ENSG00000144583	5.84242	MARCHF4	0.0039078	0.0953759	8.32617	4.88342	1	0.50333	0.0042109	0.538391	0.0188505	0.538391	0.973276	0.332418
1017	ENSG00000110077	0.751215	MS4A6A	0.00391544	0.0953759	8.32262	6.14466	1	0.760157	0.173636	0.509105	0.298765	0.509105	-1.1664	0.413578
1018	ENSG00000283802	2.67829	ADAMTS2	0.00392412	0.0953996	8.3186	5.85979	1	0.559181	0.111954	0.539134	0.113923	0.539134	-1.06583	0.364251
1019	ENSG00000087116	2.67829	ADAMTS2	0.00392412	0.0953996	8.3186	5.85979	1	0.559181	0.111954	0.539134	0.113923	0.539134	-1.06583	0.364251
1020	ENSG00000226310	0.615328		0.00394363	0.0957799	8.30959	8.63232	1	0.917417	0.300494	0.658653	0.313684	0.658653	1.34655	0.473977
1021	ENSG00000141753	6.86576	IGFBP4	0.00395987	0.0959599	8.30213	8.22857	1	0.757714	0.00124058	0.913046	0.0165931	0.913046	-1.2622	0.431937
1022	ENSG00000196233	6.55773	LCOR	0.00396266	0.0959599	8.30085	0.291061	1	0.02674	0.00851055	0.0238296	0.0168747	0.0238296	0.261068	0.0931032
1023	ENSG00000133067	1.35747	LGR6	0.00395958	0.0959599	8.30226	10.4957	1	0.992418	0.433644	0.732539	0.233855	0.732539	-1.4331	0.493164
1024	ENSG00000108515	3.82138	ENO3	0.00397147	0.0960794	8.29681	0.708611	1	0.0860091	0.024017	0.0547176	0.0522094	0.0547176	-0.453467	0.160561
1025	ENSG00000177468	0.993663	OLIG3	0.00399138	0.0964669	8.28773	20.1827	1	1.8472	0.206059	2.03646	0.272287	2.03646	-1.97566	0.676875
1026	ENSG00000130985	8.0092	UBA1	0.00402415	0.0965056	8.27288	0.173576	1	0.0556757	0.00011584	0.0191704	0.0182409	0.0191704	0.214827	0.0766375
1027	ENSG00000215162	0.790075	LINC00269	0.00401083	0.0965056	8.2789	7.53111	1	0.793431	0.348024	0.488765	0.294499	0.488765	1.35543	0.484492
1028	ENSG00000081051	1.82099	AFP	0.00401012	0.0965056	8.27923	11.7034	1	1.15667	0.170875	1.1295	0.188581	1.1295	-1.50395	0.515618
1029	ENSG00000126214	8.43418	KLC1	0.00399988	0.0965056	8.28387	0.481483	1	0.179791	0.000783296	0.0527148	0.0201123	0.0527148	0.305104	0.104563
1030	ENSG00000149932	6.07947	TMEM219	0.00400433	0.0965056	8.28185	0.246463	1	0.027158	0.00267093	0.0247139	0.0179405	0.0247139	-0.232874	0.0827737
1031	ENSG00000007062	5.89753	PROM1	0.00401586	0.0965056	8.27663	0.546835	1	0.0501211	0.00231129	0.0584481	0.0186107	0.0584481	0.325059	0.111467
1032	ENSG00000266709	2.30846		0.00401854	0.0965056	8.27542	8.34318	1	1.09385	0.13795	0.78907	0.143437	0.78907	-1.26964	0.435419
1033	ENSG00000162757	4.49494	C1orf74	0.00402108	0.0965056	8.27427	0.428951	1	0.0547275	0.0119662	0.035695	0.0336702	0.035695	-0.349085	0.123969
1034	ENSG00000220583	0.662574	RPL35P2	0.00403718	0.0967245	8.26701	8.2025	1	0.771729	0.564461	0.346928	0.3085	0.346928	1.61393	0.56704
1035	ENSG00000204387	4.70691	SNHG32	0.00404114	0.0967258	8.26524	0.514592	1	0.170192	0.013131	0.0440459	0.0295707	0.0440459	-0.338214	0.120501
1036	ENSG00000127084	1.7579	FGD3	0.00404837	0.0968053	8.26199	3.9638	1	0.415406	0.174089	0.266332	0.194607	0.266332	1.01355	0.362228
1037	ENSG00000141384	4.22979	TAF4B	0.00406151	0.0970259	8.25611	1.89179	1	0.237032	0.0211167	0.189082	0.0400014	0.189082	-0.604117	0.207504
1038	ENSG00000114646	4.09405	CSPG5	0.0040659	0.0970371	8.25415	1.53853	1	0.16195	0.0197206	0.151227	0.0436457	0.151227	-0.544758	0.187145
1039	ENSG00000139132	5.2284	FGD4	0.00407642	0.0971946	8.24946	0.955907	1	0.124812	0.0052241	0.100988	0.0230199	0.100988	0.429317	0.147543
1040	ENSG00000168702	3.41611	LRP1B	0.00408692	0.0972254	8.24479	4.75122	1	0.798797	0.0652828	0.462631	0.0697773	0.462631	0.956959	0.329002
1041	ENSG00000221866	4.44775	PLXNA4	0.00408389	0.0972254	8.24613	4.93961	1	0.79518	0.0618208	0.487025	0.0347063	0.487025	0.975799	0.335442
1042	ENSG00000179826	0.651264	MRGPRX3	0.00408949	0.0972254	8.24365	7.64092	1	0.798321	0.292907	0.556085	0.309741	0.556085	1.31325	0.46926
1043	ENSG00000198053	5.71174	SIRPA	0.00410484	0.097331	8.23685	0.359538	1	0.0350672	0.0036407	0.0363079	0.0194965	0.0363079	-0.263164	0.0905339
1044	ENSG00000186523	4.43556	FAM86B1	0.00410158	0.097331	8.23829	0.949404	1	0.0959554	0.0123915	0.0930978	0.0349808	0.0930978	0.427666	0.147109
1045	ENSG00000135919	6.26069	SERPINE2	0.00410572	0.097331	8.23646	1.71765	1	0.182489	0.00201309	0.188837	0.0174348	0.188837	-0.575195	0.197885
1046	ENSG00000115758	8.13994	ODC1	0.00411878	0.0975473	8.23069	0.246	1	0.0350467	0.000198989	0.0271344	0.0187317	0.0271344	0.222118	0.077804
1047	ENSG00000074695	5.52604	LMAN1	0.00412467	0.0975937	8.2281	1.25764	1	0.150364	0.00417982	0.135557	0.0206265	0.135557	-0.492019	0.169385
1048	ENSG00000169241	4.87838	SLC50A1	0.00414604	0.0980055	8.21872	1.28942	1	0.142239	0.008048	0.135221	0.0269622	0.135221	-0.498013	0.171579
1049	ENSG00000122515	7.30571	ZMIZ2	0.00416059	0.0982261	8.21236	0.228414	1	0.0216291	0.00419944	0.0211799	0.0167087	0.0211799	0.232366	0.0833913
1050	ENSG00000164574	6.49224	GALNT10	0.0041633	0.0982261	8.21118	2.21297	1	0.279068	0.00155576	0.24433	0.0169734	0.24433	-0.652232	0.224849
1051	ENSG00000277639	3.4894		0.00418303	0.0985978	8.2026	2.24787	1	0.268029	0.0487663	0.200997	0.0661839	0.200997	-0.657131	0.226696
1052	ENSG00000182870	2.41301	GALNT9	0.00419111	0.0986142	8.1991	3.65795	1	1.72372	0.190222	0.216217	0.13455	0.216217	-0.946736	0.340126
1053	ENSG00000151364	3.34362	KCTD14	0.00419169	0.0986142	8.19885	1.66998	1	0.201435	0.0368648	0.148689	0.0734972	0.148689	-0.566314	0.195426
1054	ENSG00000178814	2.72255	OPLAH	0.0042085	0.0986689	8.19159	1.99313	1	0.352089	0.0264957	0.194963	0.110776	0.194963	-0.619799	0.214486
1055	ENSG00000272941	1.0007		0.00420993	0.0986689	8.19097	9.43798	1	0.864209	0.373011	0.675653	0.271526	0.675653	1.37741	0.484775
1056	ENSG00000144063	0.920466	MALL	0.00420995	0.0986689	8.19097	10.3217	1	0.940997	0.25841	0.888448	0.280237	0.888448	-1.40748	0.48601
1057	ENSG00000277268	1.37852	LHX1-DT	0.00420121	0.0986689	8.19474	4.97876	1	0.480585	0.183648	0.369548	0.231703	0.369548	1.07368	0.385546
1058	ENSG00000159217	6.17371	IGF2BP1	0.0042142	0.0986751	8.18914	0.350382	1	0.18339	0.00172079	0.0372105	0.0176592	0.0372105	0.259301	0.0895516
1059	ENSG00000229152	3.86283	ANKRD10-IT1	0.00421959	0.0987081	8.18682	0.635248	1	0.0701947	0.0207477	0.0498354	0.0507399	0.0507399	0.436277	0.155167
1060	ENSG00000112796	2.55385	ENPP5	0.00423043	0.0988682	8.18216	3.72864	1	0.416729	0.126927	0.287366	0.123234	0.287366	-0.852046	0.296629
1061	ENSG00000118922	6.6847	KLF12	0.00425666	0.0993877	8.17095	0.360135	1	0.201659	0.00556698	0.034448	0.0167223	0.034448	0.262695	0.0908583
1062	ENSG00000227935	0.165287		0.00426103	0.0993959	8.16909	7.10447	1	0.667705	0.256391	0.532995	0.362838	0.532995	-1.32884	0.478196
1063	ENSG00000159387	0.327754	IRX6	0.00426941	0.0994977	8.16553	8.90559	1	0.862513	0.213443	0.776067	0.345141	0.776067	-1.30729	0.452814
1064	ENSG00000102468	2.56985	HTR2A	0.00428398	0.0995447	8.15935	16.7275	1	1.84771	0.952273	0.906339	0.121999	0.906339	1.80502	0.630129
1065	ENSG00000255690	5.57649	TRIL	0.00428179	0.0995447	8.16027	2.91036	1	0.377636	0.0042706	0.319103	0.0202926	0.319103	-0.746463	0.258403
1066	ENSG00000185238	5.58273	PRMT3	0.00429553	0.0995447	8.15446	0.273887	1	0.0811588	0.00400085	0.0264311	0.0202527	0.0264311	-0.250258	0.0900712
1067	ENSG00000197555	5.17318	SIPA1L1	0.00428092	0.0995447	8.16064	0.407813	1	0.0406421	0.0051442	0.0401684	0.0235524	0.0401684	0.281214	0.0979645
1068	ENSG00000169258	5.96518	GPRIN1	0.00429538	0.0995447	8.15453	0.996801	1	0.1023	0.00249944	0.108256	0.0183406	0.108256	0.436756	0.151263
1069	ENSG00000185432	3.92327	METTL7A	0.00428896	0.0995447	8.15724	2.69863	1	0.717606	0.033324	0.266524	0.0487073	0.266524	-0.718711	0.248858
1070	ENSG00000243989	4.84601	ACY1	0.0043051	0.0996731	8.15043	0.664607	1	0.0830322	0.0188841	0.054961	0.0274045	0.054961	-0.360883	0.126426
1071	ENSG00000116005	5.54134	PCYOX1	0.00431491	0.0998069	8.1463	0.278995	1	0.0285399	0.000766188	0.0302332	0.020523	0.0302332	-0.236604	0.083597
1072	ENSG00000127585	4.88423	FBXL16	0.00433041	0.0999787	8.1398	1.05663	1	0.428099	0.0164412	0.100962	0.0268842	0.100962	0.449407	0.155832
1073	ENSG00000253767	1.96577	PCDHGA8	0.00432694	0.0999787	8.14125	5.23984	1	0.501608	0.29479	0.287415	0.174772	0.287415	-1.14123	0.41139
1074	ENSG00000163531	5.87814	NFASC	0.00433743	0.100048	8.13686	0.915097	1	0.580233	0.0196863	0.0819911	0.018693	0.0819911	-0.418178	0.145038
1075	ENSG00000135525	2.81524	MAP7	0.00434153	0.100049	8.13515	9.25766	1	0.870843	0.0915552	0.937074	0.104473	0.937074	-1.32999	0.46135
1076	ENSG00000270059	1.95017		0.00435319	0.100224	8.13029	7.06302	1	0.795237	0.244544	0.540236	0.176253	0.540236	1.16147	0.403054
1077	ENSG00000213190	8.31162	MLLT11	0.00436525	0.100409	8.12527	0.207871	1	0.160749	0.000266492	0.0228303	0.0194885	0.0228303	0.220107	0.0794334
1078	ENSG00000181577	1.86446	C6orf223	0.00437762	0.1006	8.12014	6.81855	1	0.630073	0.295457	0.46216	0.184425	0.46216	-1.17256	0.415928
1079	ENSG00000120327	4.50275	PCDHB14	0.00439298	0.100859	8.11379	1.2035	1	0.447869	0.022722	0.111	0.0335029	0.111	0.479124	0.16649
1080	ENSG00000110013	5.61599	SIAE	0.00440125	0.100956	8.11038	0.527781	1	0.0594751	0.00563689	0.0530055	0.0200456	0.0530055	-0.317243	0.110269
1081	ENSG00000162437	6.34384	RAVER2	0.00442183	0.101334	8.10192	0.230382	1	0.0495552	0.00185706	0.023741	0.0172485	0.023741	-0.221233	0.0794207
1082	ENSG00000255495	5.00858		0.00442908	0.101406	8.09895	0.816159	1	0.0989215	0.00670756	0.0839768	0.0253302	0.0839768	0.394324	0.13719
1083	ENSG00000243927	6.45484	MRPS6	0.00444322	0.101586	8.09318	0.582171	1	0.069133	0.00196266	0.062723	0.0170359	0.062723	-0.332958	0.115895
1084	ENSG00000266936	0.171643		0.00444514	0.101586	8.09239	7.41515	1	0.895655	0.233381	0.590524	0.362147	0.590524	1.29719	0.468771
1085	ENSG00000276876	2.77494	MYT1	0.00445493	0.101622	8.08841	3.17892	1	1.95109	0.0538307	0.299383	0.107165	0.299383	0.777894	0.270873
1086	ENSG00000196132	2.77494	MYT1	0.00445493	0.101622	8.08841	3.17892	1	1.95109	0.0538307	0.299383	0.107165	0.299383	0.777894	0.270873
1087	ENSG00000048405	5.06701	ZNF800	0.00446375	0.10173	8.08482	0.455813	1	0.0423388	0.011113	0.0395329	0.0246648	0.0395329	0.308061	0.110401
1088	ENSG00000183662	1.02801	TAFA1	0.00447565	0.101908	8.08	10.3269	1	3.26583	0.134291	1.01315	0.268576	1.01315	1.40158	0.488386
1089	ENSG00000167874	4.54603	TMEM88	0.00453411	0.103144	8.05648	0.524594	1	0.296025	0.012027	0.0462612	0.0325976	0.0462612	0.339369	0.122707
1090	ENSG00000030582	5.93485	GRN	0.00454103	0.103206	8.05372	1.8232	1	0.173167	0.00179262	0.200786	0.0184585	0.200786	-0.588285	0.205433
1091	ENSG00000250337	3.71267	PURPL	0.00456004	0.103449	8.04615	3.55097	1	0.541568	0.030995	0.363558	0.0563572	0.363558	-0.820748	0.28679
1092	ENSG00000273747	0.179845		0.00455908	0.103449	8.04653	8.84202	1	0.904251	0.217948	0.764498	0.361254	0.764498	1.30949	0.462143
1093	ENSG00000162407	4.31317	PLPP3	0.00458111	0.103602	8.0378	0.968203	1	0.0906016	0.00254451	0.105034	0.0378838	0.105034	-0.428422	0.149804
1094	ENSG00000143324	5.85491	XPR1	0.00458644	0.103602	8.03569	0.425331	1	0.0603979	0.000667364	0.0465917	0.0187945	0.0465917	-0.283932	0.0992986
1095	ENSG00000019582	2.75633	CD74	0.00457283	0.103602	8.04108	1.66591	1	0.213351	0.0467509	0.138351	0.108433	0.138351	-0.633002	0.229764
1096	ENSG00000115568	7.11853	ZNF142	0.00458769	0.103602	8.0352	0.145766	1	0.0194335	0.0037352	0.012461	0.0165846	0.0165846	0.225093	0.0821627
1097	ENSG00000160712	2.07376	IL6R	0.0045762	0.103602	8.03974	4.96051	1	0.462491	0.0790535	0.472114	0.164615	0.472114	-0.969809	0.339054
1098	ENSG00000137198	1.93993	GMPR	0.00459474	0.103643	8.03242	3.31679	1	0.311725	0.127857	0.240675	0.177226	0.240675	-0.903309	0.327918
1099	ENSG00000008441	3.16027	NFIX	0.0045979	0.103643	8.03118	18.8365	1	1.86701	0.122618	1.97033	0.0835674	1.97033	-1.88917	0.660939
1100	ENSG00000154319	5.09842	FAM167A	0.00461765	0.103994	8.02341	0.716819	1	0.076252	0.00196481	0.0776818	0.024323	0.0776818	-0.368416	0.128975
1101	ENSG00000135549	5.51776	PKIB	0.00462704	0.104086	8.01973	8.88255	1	2.69302	0.0224583	0.964492	0.0206832	0.964492	-1.29669	0.454085
1102	ENSG00000082512	6.03522	TRAF5	0.00463015	0.104086	8.01852	1.21736	1	0.114743	0.00314178	0.13212	0.0180874	0.13212	-0.480016	0.168112
1103	ENSG00000163527	7.1991	STT3B	0.00464862	0.104279	8.01131	0.267476	1	0.0599555	0.00112243	0.0285971	0.0166243	0.0285971	-0.224937	0.0788248
1104	ENSG00000117148	0.403288	ACTL8	0.00465138	0.104279	8.01023	7.84794	1	1.64826	0.166807	0.705186	0.336895	0.705186	-1.22132	0.429063
1105	ENSG00000119737	3.27148	GPR75	0.00464704	0.104279	8.01192	1.02288	1	0.110168	0.04326	0.0703937	0.0773535	0.0773535	0.563342	0.202794
1106	ENSG00000266028	6.2332	SRGAP2	0.00470045	0.105284	7.99123	0.285615	1	0.0293481	0.00341753	0.0283175	0.0175023	0.0283175	-0.235339	0.0835587
1107	ENSG00000125821	6.77697	DTD1	0.00471584	0.105522	7.98531	0.605038	1	0.0565458	0.00204911	0.0651773	0.0166436	0.0651773	0.337945	0.118681
1108	ENSG00000143252	6.3493	SDHC	0.00471961	0.105522	7.98386	0.189917	1	0.0202624	0.0016081	0.0194938	0.0172371	0.0194938	-0.216446	0.0788051
1109	ENSG00000100625	4.60143	SIX4	0.00474083	0.105806	7.97574	2.00933	1	0.206643	0.0144338	0.208825	0.031494	0.208825	-0.615616	0.216366
1110	ENSG00000066056	2.13709	TIE1	0.0047385	0.105806	7.97663	2.97063	1	0.349644	0.127966	0.202104	0.158759	0.202104	0.873791	0.317685
1111	ENSG00000171155	5.22679	C1GALT1C1	0.00477256	0.106066	7.96367	0.277495	1	0.028686	0.00569947	0.0251333	0.023035	0.0251333	-0.270275	0.0981906
1112	ENSG00000090863	7.73822	GLG1	0.00477058	0.106066	7.96442	0.212953	1	0.0211541	0.000350836	0.0233106	0.0174399	0.0233106	-0.209291	0.0756369
1113	ENSG00000173852	5.00157	DPY19L1	0.00477387	0.106066	7.96317	0.498453	1	0.0481492	0.00292079	0.0524629	0.0254128	0.0524629	-0.306459	0.107821
1114	ENSG00000260350	0.942666		0.00477056	0.106066	7.96443	8.24227	1	0.871548	0.438345	0.477462	0.27782	0.477462	1.40304	0.511841
1115	ENSG00000184678	5.03152	H2BC21	0.00476938	0.106066	7.96488	0.739134	1	0.372058	0.00854659	0.0735794	0.0250643	0.0735794	0.373209	0.131287
1116	ENSG00000165061	2.37452	ZMAT4	0.00481751	0.106887	7.9467	2.56561	1	0.235212	0.0495165	0.235551	0.137776	0.235551	-0.707793	0.253095
1117	ENSG00000188783	2.80193	PRELP	0.00481949	0.106887	7.94596	2.64203	1	0.720532	0.135451	0.158108	0.105354	0.158108	-0.798343	0.291538
1118	ENSG00000179869	2.94337	ABCA13	0.00482566	0.106929	7.94364	2.91291	1	0.311934	0.112953	0.210703	0.0964063	0.210703	-0.756503	0.271102
1119	ENSG00000139618	4.45689	BRCA2	0.00483889	0.10703	7.93869	0.646011	1	0.0883874	0.0282945	0.0434846	0.0345024	0.0434846	0.404401	0.147479
1120	ENSG00000170430	3.60129	MGMT	0.00483743	0.10703	7.93923	0.7001	1	0.265391	0.0116543	0.0661346	0.0610431	0.0661346	-0.425311	0.154921
1121	ENSG00000177879	5.87306	AP3S1	0.00485378	0.107168	7.93313	0.232407	1	0.0408622	0.00252812	0.0232949	0.0187149	0.0232949	-0.229819	0.0839962
1122	ENSG00000174996	5.89324	KLC2	0.00485331	0.107168	7.9333	0.226829	1	0.023661	0.00494143	0.0202618	0.0186287	0.0202618	0.244784	0.0890612
1123	ENSG00000010610	1.74138	CD4	0.004869	0.107409	7.92746	3.365	1	0.323721	0.118211	0.255678	0.196181	0.255678	-0.911219	0.332917
1124	ENSG00000117362	6.30542	APH1A	0.00487778	0.107506	7.9242	0.179661	1	0.0192733	0.00115176	0.0188106	0.0173316	0.0188106	-0.213525	0.0779268
1125	ENSG00000107643	6.57863	MAPK8	0.00489816	0.10786	7.91666	0.232023	1	0.0582987	0.00650263	0.0192777	0.0168461	0.0192777	0.243615	0.0889084
1126	ENSG00000264364	7.90868	DYNLL2	0.00490748	0.107969	7.91322	0.389993	1	0.0546942	0.000353944	0.0429786	0.0179108	0.0429786	0.270514	0.0955705
1127	ENSG00000281649	4.83146	EBLN3P	0.0049133	0.108001	7.91108	0.430277	1	0.0417098	0.00471717	0.0430914	0.0276108	0.0430914	-0.289154	0.103623
1128	ENSG00000229931	0.475272	ATXN1-AS1	0.00493976	0.108486	7.90136	9.65505	1	1.25816	0.172099	0.900684	0.329026	0.900684	-1.34531	0.475759
1129	ENSG00000266524	5.55673	GDF10	0.00495095	0.108581	7.89727	19.974	1	3.34418	0.0165353	2.2028	0.0204208	2.2028	-1.93466	0.68441
1130	ENSG00000059769	5.06464	DNAJC25	0.00495285	0.108581	7.89658	0.307395	1	0.0283542	0.00639856	0.0277565	0.0246911	0.0277565	-0.279369	0.102121
1131	ENSG00000130270	3.77681	ATP8B3	0.00499042	0.109308	7.88291	4.14614	1	0.494165	0.061222	0.39946	0.0538587	0.39946	-0.880914	0.312008
1132	ENSG00000267890	0.254139		0.00500315	0.10949	7.8783	10.7917	1	1.5185	0.317751	0.881325	0.353166	0.881325	1.42093	0.503468
1133	ENSG00000179242	6.06747	CDH4	0.00501425	0.109507	7.87429	0.357959	1	0.0832178	0.00312296	0.0366503	0.0179794	0.0366503	0.258745	0.09171
1134	ENSG00000109911	5.48045	ELP4	0.00506138	0.109507	7.85737	1.99551	1	0.258218	0.00656201	0.215162	0.0209454	0.215162	-0.610484	0.216687
1135	ENSG00000141756	6.82494	FKBP10	0.00505563	0.109507	7.85943	1.24134	1	0.122719	0.00156642	0.136361	0.0166132	0.136361	-0.481538	0.170889
1136	ENSG00000009709	3.86494	PAX7	0.00503566	0.109507	7.86659	6.60416	1	3.9059	0.0358981	0.697898	0.0506666	0.697898	-1.11102	0.394047
1137	ENSG00000277654	1.03136		0.00502971	0.109507	7.86873	7.98896	1	0.809483	0.306544	0.581119	0.268215	0.581119	1.26135	0.456931
1138	ENSG00000050555	2.99349	LAMC3	0.0050177	0.109507	7.87305	19.607	1	2.07958	0.113229	2.06532	0.0933761	2.06532	-1.91486	0.678778
1139	ENSG00000177465	2.07248	ACOT4	0.00503129	0.109507	7.86816	3.65792	1	0.548007	0.176892	0.229544	0.164735	0.229544	-0.950256	0.348443
1140	ENSG00000128739	8.04313	SNRPN	0.00502588	0.109507	7.8701	0.191266	1	0.0180521	0.000345316	0.0209065	0.0183614	0.0209065	0.210896	0.0774331
1141	ENSG00000111846	3.81957	GCNT2	0.00503186	0.109507	7.86795	0.752955	1	0.0689855	0.0174524	0.0662093	0.0522751	0.0662093	0.416038	0.152772
1142	ENSG00000267016	0.911328		0.00504091	0.109507	7.8647	8.36682	1	0.772343	0.454734	0.474913	0.281232	0.474913	1.41384	0.519108
1143	ENSG00000172123	4.90345	SLFN12	0.0050518	0.109507	7.8608	0.571409	1	0.196864	0.0061136	0.0573763	0.0266311	0.0573763	0.326725	0.115936
1144	ENSG00000066248	1.50679	NGEF	0.00504639	0.109507	7.86274	6.18296	1	0.611888	0.122157	0.564839	0.218802	0.564839	-1.07484	0.381335
1145	ENSG00000071575	7.16521	TRIB2	0.00505974	0.109507	7.85796	0.458566	1	0.188833	0.00173438	0.0492174	0.0166051	0.0492174	0.292657	0.103871
1146	ENSG00000141452	4.79623	RMC1	0.00508671	0.109586	7.84835	0.352486	1	0.0428254	0.00636865	0.0327965	0.0281303	0.0327965	0.292197	0.107354
1147	ENSG00000157978	3.98558	LDLRAP1	0.00507301	0.109586	7.85323	1.93703	1	0.21985	0.0171763	0.19805	0.0467491	0.19805	-0.601367	0.213526
1148	ENSG00000197043	6.86038	ANXA6	0.0050806	0.109586	7.85052	0.893161	1	0.0852115	0.000657916	0.0985822	0.0165954	0.0985822	-0.408307	0.145009
1149	ENSG00000166676	3.48279	TVP23A	0.00507736	0.109586	7.85168	1.02263	1	0.126839	0.0384859	0.0751397	0.0665007	0.0751397	0.517477	0.189273
1150	ENSG00000143178	3.52836	TBX19	0.00508714	0.109586	7.8482	0.88009	1	0.121465	0.0343033	0.0634844	0.0643457	0.0643457	-0.504767	0.183194
1151	ENSG00000235394	1.19664	ZNRD1ASP	0.00512414	0.110191	7.8351	7.0634	1	0.676519	0.355976	0.428846	0.25058	0.428846	1.27585	0.469555
1152	ENSG00000111144	6.95471	LTA4H	0.00512219	0.110191	7.83579	0.179007	1	0.0282918	0.000932877	0.0189568	0.0165672	0.0189568	-0.205247	0.0755225
1153	ENSG00000070961	6.56761	ATP2B1	0.00513445	0.110317	7.83146	0.371949	1	0.0731479	0.00217511	0.0391525	0.016861	0.0391525	-0.263278	0.0936519
1154	ENSG00000077274	5.65058	CAPN6	0.0051554	0.110671	7.8241	3.21008	1	0.476254	0.00518466	0.351491	0.0198393	0.351491	0.773208	0.275211
1155	ENSG00000189221	5.85203	MAOA	0.00519861	0.111502	7.80902	0.685775	1	0.212834	0.00226517	0.073932	0.0188074	0.073932	0.357151	0.127283
1156	ENSG00000109062	5.58129	SLC9A3R1	0.00525311	0.112477	7.79017	0.910298	1	0.125015	0.00240974	0.0987344	0.0202619	0.0987344	-0.411155	0.146762
1157	ENSG00000186105	0.834651	LRRC70	0.00525281	0.112477	7.79028	9.03676	1	0.950899	0.294478	0.709607	0.289612	0.709607	1.29546	0.462409
1158	ENSG00000160963	7.94213	COL26A1	0.00527819	0.112725	7.78157	1.92715	1	0.183002	0.000613595	0.213515	0.0180162	0.213515	-0.598017	0.213617
1159	ENSG00000143995	4.1435	MEIS1	0.0052758	0.112725	7.78239	3.6478	1	0.410248	0.0247362	0.380575	0.0422939	0.380575	0.822784	0.293886
1160	ENSG00000276368	1.6328	H2AC14	0.00527839	0.112725	7.7815	12.6356	1	1.67978	0.540661	0.863292	0.206508	0.863292	1.53127	0.546986
1161	ENSG00000174485	4.30555	DENND4A	0.00529487	0.11298	7.77587	0.675788	1	0.0758339	0.0243169	0.0507706	0.0380729	0.0507706	-0.395599	0.146173
1162	ENSG00000109193	0.67692	SULT1E1	0.00530977	0.1132	7.77079	25.7586	1	3.58499	0.171328	2.69074	0.306925	2.69074	-2.18533	0.78133
1163	ENSG00000183690	3.17514	EFHC2	0.00531521	0.113216	7.76895	1.2049	1	0.153188	0.0465822	0.0872954	0.0827193	0.0872954	-0.573654	0.210035
1164	ENSG00000134049	5.81687	IER3IP1	0.00531965	0.113216	7.76743	0.249467	1	0.0352885	0.00203298	0.0256856	0.018968	0.0256856	-0.226784	0.0833851
1165	ENSG00000165655	4.78568	ZNF503	0.00532552	0.113244	7.76544	1.85327	1	0.327401	0.0107816	0.195137	0.0282913	0.195137	-0.586038	0.209623
1166	ENSG00000112559	5.32691	MDFI	0.0053309	0.113261	7.76362	6.08507	1	0.600299	0.00757433	0.668545	0.0221428	0.668545	-1.06183	0.37987
1167	ENSG00000142875	6.35913	PRKACB	0.00533855	0.113326	7.76103	0.221938	1	0.0874825	0.00429175	0.020368	0.0172168	0.020368	0.229688	0.0849082
1168	ENSG00000197448	5.26208	GSTK1	0.00534975	0.113467	7.75724	1.03606	1	0.0976023	0.00425377	0.110864	0.0227099	0.110864	-0.438024	0.156787
1169	ENSG00000176658	3.5807	MYO1D	0.00537575	0.113622	7.74849	1.08652	1	0.145478	0.0279284	0.0927959	0.0619567	0.0927959	-0.473403	0.174351
1170	ENSG00000010404	6.07882	IDS	0.00537779	0.113622	7.74781	0.416203	1	0.0518136	0.00120831	0.0450365	0.0179427	0.0450365	0.277513	0.0994126
1171	ENSG00000144455	5.32719	SUMF1	0.00538541	0.113622	7.74525	0.597531	1	0.0736145	0.00415156	0.0622408	0.0221404	0.0622408	-0.332478	0.119128
1172	ENSG00000233622	2.27331	CYP2T1P	0.00538626	0.113622	7.74496	2.60099	1	0.25596	0.139089	0.14991	0.146508	0.14991	-0.872102	0.317385
1173	ENSG00000137571	3.70149	SLCO5A1	0.00537725	0.113622	7.74799	1.43122	1	0.145438	0.0251222	0.133903	0.0568076	0.133903	0.51462	0.184348
1174	ENSG00000215325	1.48245	ASS1P10	0.00536762	0.113622	7.75122	6.19229	1	2.0637	0.249396	0.438637	0.221221	0.438637	1.12025	0.411514
1175	ENSG00000021645	5.08196	NRXN3	0.00538917	0.113622	7.74399	0.813241	1	0.0791529	0.0112751	0.079085	0.0245008	0.079085	-0.387854	0.138985
1176	ENSG00000167202	3.89395	TBC1D2B	0.00542368	0.114252	7.73246	0.549252	1	0.0615378	0.00681171	0.0542163	0.0496771	0.0542163	-0.367883	0.136035
1177	ENSG00000196371	4.19058	FUT4	0.00543463	0.114386	7.72882	0.623723	1	0.0717482	0.0161	0.0532025	0.0410316	0.0532025	-0.373865	0.138583
1178	ENSG00000169126	2.54849	ODAD2	0.00545316	0.114484	7.72267	1.77739	1	0.182615	0.040286	0.157202	0.12365	0.157202	-0.636047	0.235888
1179	ENSG00000134138	5.41029	MEIS2	0.0054529	0.114484	7.72276	1.91499	1	0.185783	0.0101098	0.202667	0.0214682	0.202667	0.594631	0.213464
1180	ENSG00000163686	3.83875	ABHD6	0.00545247	0.114484	7.7229	0.633233	1	0.0628705	0.0194698	0.0508894	0.0515861	0.0515861	-0.421418	0.154507
1181	ENSG00000225407	0.450481		0.00546207	0.114574	7.71972	8.41678	1	0.874801	0.304319	0.63088	0.331737	0.63088	1.31062	0.483233
1182	ENSG00000143847	3.57311	PPFIA4	0.00547098	0.114664	7.71678	2.13281	1	0.294139	0.1174	0.119578	0.0622976	0.119578	-0.68263	0.253101
1183	ENSG00000273287	0.417546		0.00548673	0.114897	7.71159	7.68012	1	0.946741	0.236838	0.616508	0.335338	0.616508	1.24351	0.457938
1184	ENSG00000108039	5.64448	XPNPEP1	0.00549172	0.114904	7.70995	0.558449	1	0.0585942	0.00466586	0.0573841	0.019875	0.0573841	-0.320935	0.115336
1185	ENSG00000278740	0.411003		0.00550421	0.115068	7.70585	6.75044	1	0.774545	0.297517	0.452531	0.336052	0.452531	-1.30439	0.482452
1186	ENSG00000173621	6.61931	LRFN4	0.00550905	0.115072	7.70427	0.369229	1	0.0375019	0.00707071	0.0339547	0.0167944	0.0339547	0.260895	0.0938047
1187	ENSG00000184227	4.31797	ACOT1	0.00553708	0.11556	7.69511	0.651778	1	0.0848172	0.0202492	0.0521707	0.0377651	0.0521707	-0.378326	0.140519
1188	ENSG00000159674	3.06091	SPON2	0.00555449	0.115631	7.68944	2.42999	1	0.359197	0.0270757	0.242923	0.0893528	0.242923	-0.668872	0.240795
1189	ENSG00000184500	4.55624	PROS1	0.00555265	0.115631	7.69004	1.21824	1	0.12215	0.00324468	0.132116	0.0323895	0.132116	-0.473607	0.170491
1190	ENSG00000158481	1.04475	CD1C	0.00554827	0.115631	7.69146	28.0521	1	4.10374	0.114822	3.00208	0.266772	3.00208	2.2728	0.818072
1191	ENSG00000269584	0.620484	TDGF1P7	0.00555943	0.115637	7.68783	8.97285	1	1.02288	0.227337	0.769647	0.313118	0.769647	-1.28521	0.462742
1192	ENSG00000103742	5.75341	IGDCC4	0.00558126	0.115896	7.68076	0.9526	1	0.087953	0.0024766	0.103368	0.0192781	0.103368	-0.418632	0.150819
1193	ENSG00000143545	6.46598	RAB13	0.00557771	0.115896	7.68191	1.14172	1	0.106693	0.00177495	0.125083	0.0170168	0.125083	-0.458331	0.165105
1194	ENSG00000263675	1.09174	MIR5581	0.0055886	0.115952	7.67839	6.26932	1	0.614264	0.350761	0.34583	0.261728	0.34583	1.27731	0.472058
1195	ENSG00000117650	6.10393	NEK2	0.00559928	0.116076	7.67495	0.332221	1	0.0357618	0.00160892	0.0353045	0.0178635	0.0353045	-0.247162	0.0890883
1196	ENSG00000244405	5.25969	ETV5	0.00560399	0.116077	7.67343	0.434547	1	0.264681	0.00119091	0.0470921	0.0227315	0.0470921	0.282656	0.101895
1197	ENSG00000133321	0.379923	PLAAT4	0.0056117	0.116139	7.67095	17.8142	1	1.85503	0.152274	1.82708	0.339447	1.82708	-1.80957	0.652473
1198	ENSG00000282956	5.99112	MAGI1	0.0056382	0.116398	7.66245	1.10115	1	0.115966	0.00416234	0.118188	0.0182438	0.118188	0.449735	0.162277
1199	ENSG00000151276	5.99112	MAGI1	0.0056382	0.116398	7.66245	1.10115	1	0.115966	0.00416234	0.118188	0.0182438	0.118188	0.449735	0.162277
1200	ENSG00000266677	1.0723		0.00565055	0.116398	7.6585	11.0885	1	1.11813	0.677872	0.554181	0.263811	0.554181	1.57977	0.588486
1201	ENSG00000138594	4.3576	TMOD3	0.00565954	0.116398	7.65563	0.555643	1	0.0523297	0.00393228	0.0578058	0.0368	0.0578058	-0.319575	0.115444
1202	ENSG00000229186	0.538922	ADAM1A	0.00565657	0.116398	7.65658	18.6041	1	3.35381	0.519558	1.54756	0.322058	1.54756	1.8481	0.667181
1203	ENSG00000181690	4.76117	PLAG1	0.0056576	0.116398	7.65625	0.365961	1	0.0334541	0.00954523	0.0311171	0.0286747	0.0311171	-0.306481	0.113537
1204	ENSG00000164116	3.69106	GUCY1A1	0.00565836	0.116398	7.65601	1.8214	1	0.676543	0.0584699	0.143908	0.0572318	0.143908	-0.578248	0.208763
1205	ENSG00000188566	5.44264	NDOR1	0.00566177	0.116398	7.65492	0.368597	1	0.0576868	0.00858991	0.0323653	0.0212222	0.0323653	0.272243	0.10074
1206	ENSG00000231443	1.34084		0.00568188	0.116714	7.64852	10.0576	1	1.02771	0.348529	0.768987	0.235561	0.768987	1.35837	0.49072
1207	ENSG00000171130	6.19729	ATP6V0E2	0.00569313	0.116848	7.64496	0.651427	1	0.083334	0.00143917	0.0709416	0.0175952	0.0709416	0.345649	0.124906
1208	ENSG00000150459	6.12507	SAP18	0.00571465	0.117069	7.63815	0.215608	1	0.0296632	0.00377027	0.0201861	0.0177992	0.0201861	-0.228152	0.0849473
1209	ENSG00000242516	4.38927	LINC00960	0.00571972	0.117069	7.63655	0.599241	1	0.0760492	0.016444	0.0501384	0.036048	0.0501384	-0.357867	0.133364
1210	ENSG00000005059	5.99516	MCUB	0.00572278	0.117069	7.63559	0.588125	1	0.0549412	0.00417512	0.0611721	0.018229	0.0611721	0.328292	0.118728
1211	ENSG00000165282	5.88574	PIGO	0.00571171	0.117069	7.63908	0.645862	1	0.0628253	0.0102689	0.0614935	0.0186604	0.0614935	-0.344082	0.124402
1212	ENSG00000110195	2.0249	FOLR1	0.00576317	0.117764	7.6229	8.42529	1	0.872952	0.237846	0.698297	0.169188	0.698297	-1.24187	0.449616
1213	ENSG00000166793	2.99737	YPEL4	0.00576628	0.117764	7.62193	1.89472	1	0.28084	0.0513245	0.1592	0.0931428	0.1592	0.603362	0.222045
1214	ENSG00000089597	7.22354	GANAB	0.0057732	0.117809	7.61976	0.258679	1	0.0290509	0.000259443	0.0284826	0.0166404	0.0284826	-0.217573	0.0787927
1215	ENSG00000116857	6.81231	TMEM9	0.0057822	0.117895	7.61696	0.187317	1	0.0229794	0.00121187	0.0196011	0.0166205	0.0196011	-0.204446	0.0763791
1216	ENSG00000072832	8.27442	CRMP1	0.00580835	0.117946	7.60882	0.981073	1	0.223965	0.000260967	0.108747	0.0193132	0.108747	0.423514	0.153516
1217	ENSG00000281344	6.93422	HELLPAR	0.00579864	0.117946	7.61184	0.52229	1	0.0639116	0.00106069	0.0569715	0.016571	0.0569715	0.309051	0.111997
1218	ENSG00000120324	4.89501	PCDHB10	0.00580454	0.117946	7.61	1.02166	1	0.452541	0.00863123	0.104887	0.0267416	0.104887	0.432209	0.156652
1219	ENSG00000169299	5.24155	PGM2	0.00579417	0.117946	7.61323	0.180183	1	0.0205036	0.00376943	0.0162509	0.0228975	0.0228975	-0.249894	0.0942023
1220	ENSG00000064692	4.30618	SNCAIP	0.00580853	0.117946	7.60876	0.877985	1	0.51762	0.0371098	0.060444	0.0380573	0.060444	0.433095	0.161737
[truncated: 23,553 more rows]
