# Supplementary material for: POU3F2 regulates canonical Wnt signalling via SOX13 and ADNP to expand the neural progenitor population
Source: Brain. 2025 Jun 11;148(12):4325–44. doi: 10.1093/brain/awaf221 (PMC12677912; doi:10.1093/brain/awaf221)
Supplement: awaf221_Supplementary_Data [file awaf221_supplementary_data.zip › brain-2024-02937-File013.xlsx]

## Sheet: Table of Contents
Table of Contents
Supplementary Table 1	Breakdown of lines used for each figure.
Supplementary Table 2	Normalized TPM of bulk RNA-sequencing of POU3F2MUT vs. POU3F2WT NPCs.
Supplementary Table 3	Differential gene expression of POU3F2MUT vs. POU3F2WT NPCs.
Supplementary Table 4	Protein abundance and differential protein expression of POU3F2MUT vs. POU3F2WT NPCs.
Supplementary Table 5	Normalized TPM of bulk RNA-sequencing of POU3F2MUT vs. POU3F2WT NPCs treated with control or Wnt3a conditioned media.
Supplementary Table 6	Differential gene expression of Wnt3a-treated vs. control-treated NPCs.
Supplementary Table 7	Unique top 100 upregulated (upWnt100) and downregulated (downWnt100) genes upon treatment of NPCs with Wnt3a.
Supplementary Table 8	Differential gene expression of POU3F2MUT vs. POU3F2WT NPCs.
Supplementary Table 9	Unbiased cluster marker analysis calculated from NPCs integrated with CS14 human fetal brain single cell sequencing data.
Supplementary Table 10	Metadata pertaining to ROSMAP iPSC-derived NPCs.
Supplementary Table 11	Normalized TPM of bulk RNA-sequencing of ROSMAP iPSC-derived NPCs.
Supplementary Table 12	Pearson correlation with POU3F2 calculated from transcriptomic characterization of iPSC-derived NPCs from diverse genetic backgrounds.
Supplementary Table 13	Differential protein abundance of immunoprecipitation followed by mass spectrometry in POU3F2WT vs. POU3F2MUT NPCs.
Supplementary Table 14	Differential peak analysis between CUT&RUN analysis of POU3F2WT and POU3F2MUT NPCs.
Supplementary Table 15	Normalized TPM of bulk RNA-sequencing of SOX13MUT vs. SOX13WT NPCs.
Supplementary Table 16	Differential gene expression of SOX13MUT vs. SOX13WT NPCs.
Supplementary Table 17	Deletions spanning POU3F2 in individuals with neurodevelopmental delay or autism spectrum disorder

## Sheet: Table S4
	name	BR33 WT	BR33 WT	BR33 WT	YZ1 WT	YZ1 WT	YZ1 WT	BR33 MUT #1	BR33 MUT #1	BR33 MUT #2	BR33 MUT #2	YZ1 MUT #1	YZ1 MUT #1	YZ1 MUT #2	YZ1 MUT #2	YZ1 MUT #2	Accession	Ensembl.Gene.ID	Gene.Symbol	ID	BRN2KO_vs_BRN2WT_CI.L	BRN2KO_vs_BRN2WT_CI.R	BRN2KO_vs_BRN2WT_diff	BRN2KO_vs_BRN2WT_p.adj	BRN2KO_vs_BRN2WT_p.val	significant	BRN2KO_vs_BRN2WT_significant
1	A0A087WUV0	5.62287	5.69727	5.64088	5.81696	5.63569	5.87385	5.59368	5.46782	5.48357	5.71453	5.54818	5.62113	5.53253	5.40536	5.39365	A0A087WUV0	ENSG00000233757.6	A0A087WUV0	A0A087WUV0	-0.296873	-0.0744219	-0.185648	0.26453	0.00280127	FALSE	FALSE
2	A0A087WXS7	11.2983	11.293	11.2474	11.3125	11.2902	11.2898	11.2979	11.3222	11.2613	11.2675	11.3122	11.3512	11.2038	11.2364	11.2399	A0A087WXS7	ENSG00000198356.11	A0A087WXS7	A0A087WXS7	-0.0606249	0.0374266	-0.0115991	0.763973	0.622068	FALSE	FALSE
3	A0A087WY00	12.5707	12.593	12.5624	12.5871	12.5847	12.6596	12.7484	12.7349	12.6719	12.7384	12.7158	12.7322	12.6679	12.639	12.6268	A0A087WY00	ENSG00000197535.14	A0A087WY00	A0A087WY00	0.0530295	0.155596	0.104313	0.151433	0.000563553	FALSE	FALSE
4	A0A1W2PR67	7.38656	7.29085	7.3799	7.47848	7.51106	7.53336	7.44463	7.47889	7.33594	7.48283	7.46101	7.43477	7.22322	7.23436	7.25337	A0A1W2PR67		A0A1W2PR67	A0A1W2PR67	-0.168254	0.0524162	-0.0579189	0.685569	0.281477	FALSE	FALSE
5	A0A1W2PRU9	5.57172	5.32145	5.31198	5.34837	5.37496	5.30937	5.42211	5.43683	5.63517	5.4859	5.38619	5.26912	5.64155	5.57282	5.66266	A0A1W2PRU9	ENSG00000204525.16	A0A1W2PRU9	A0A1W2PRU9	-0.0010458	0.257843	0.128399	0.519508	0.0516586	FALSE	FALSE
6	A0A2Q2TH77	11.8524	11.7812	11.7516	11.8035	11.79	11.7922	11.7803	11.8054	11.9403	11.8332	11.8659	11.7973	11.8191	11.7979	11.8739	A0A2Q2TH77		A0A2Q2TH77	A0A2Q2TH77	-0.0138008	0.0931171	0.0396582	0.6105	0.135009	FALSE	FALSE
7	A0A3B3IQ16	5.38093	5.4082	5.66434	5.74772	5.55722	5.16705	5.39121	5.47446	5.67299	5.54438	5.42068	5.60623	5.43697	5.55428	5.51233	A0A3B3IQ16		A0A3B3IQ16	A0A3B3IQ16	-0.131308	0.181384	0.0250381	0.779792	0.738094	FALSE	FALSE
8	A0A494C123	7.82283	7.86036	7.96615	7.81096	7.70311	7.78691	8.15912	8.07858	8.15109	8.0117	7.9527	7.93275	8.23784	8.27202	8.37649	A0A494C123		A0A494C123	A0A494C123	0.169204	0.441196	0.3052	0.104101	0.000228265	FALSE	FALSE
9	A0A494C169	11.6937	11.7476	11.7129	11.7459	11.7565	11.8061	11.7761	11.7474	11.6478	11.7421	11.7123	11.7852	11.6446	11.6684	11.6704	A0A494C169		A0A494C169	A0A494C169	-0.0908043	0.0241623	-0.033321	0.666872	0.23624	FALSE	FALSE
10	A0A499FJ32	10.1844	10.3762	10.2401	10.2497	10.1676	10.195	10.1251	10.2958	10.2147	10.1146	10.2847	10.2604	10.2872	10.2097	10.1579	A0A499FJ32		A0A499FJ32	A0A499FJ32	-0.0985073	0.060868	-0.0188196	0.764066	0.62269	FALSE	FALSE
11	A0A590UJ96	5.88807	5.92451	5.66508	5.67117	5.83995	6.01317	5.45816	5.46637	5.65311	5.57161	5.57292	5.55303	5.57949	5.55303	5.44148	A0A590UJ96		A0A590UJ96	A0A590UJ96	-0.403794	-0.185922	-0.294858	0.0361594	3.38256e-05	FALSE	FALSE
12	A0A590UJN4	13.4918	13.4656	13.4376	13.4681	13.45	13.4206	13.3463	13.3637	13.4179	13.3671	13.4934	13.4585	13.3509	13.3399	13.3233	A0A590UJN4		A0A590UJN4	A0A590UJN4	-0.127988	-0.0141108	-0.0710494	0.416328	0.0177456	FALSE	FALSE
13	A2M	9.58431	9.54648	9.47413	10.1886	10.2381	10.1758	9.59464	9.60728	9.67179	9.56482	9.19116	9.27654	9.14637	9.20511	9.21692	P01023	ENSG00000175899.14	A2M	P01023	-0.774865	-0.188786	-0.481825	0.273766	0.003127	FALSE	FALSE
14	AAAS	9.71134	9.63624	9.65566	9.70413	9.68383	9.67941	9.63113	9.54827	9.74498	9.63413	9.72856	9.62277	9.6078	9.57594	9.61195	Q9NRG9	ENSG00000094914.12	AAAS	Q9NRG9	-0.106009	0.0170347	-0.0444873	0.616788	0.144435	FALSE	FALSE
15	AACS	10.5411	10.5316	10.5525	10.5677	10.5458	10.6089	10.5937	10.585	10.4163	10.4764	10.5528	10.6351	10.4471	10.4841	10.4707	Q86V21	ENSG00000081760.16	AACS	Q86V21	-0.109067	0.0290274	-0.0400199	0.666894	0.236289	FALSE	FALSE
16	AADAT	9.30198	9.30109	9.1355	9.22036	9.19856	9.21923	9.1499	9.08629	9.11161	9.09041	9.28109	9.21466	9.10555	9.08427	9.00869	Q8N5Z0	ENSG00000109576.13	AADAT	Q8N5Z0	-0.184762	-0.0224867	-0.103624	0.404149	0.0156432	FALSE	FALSE
17	AAED1	5.092	5.29698	5.27873	5.27236	5.38535	4.86145	5.27138	5.13678	4.97639	5.33638	5.2212	5.20997	5.26157	5.26517	5.07514	Q7RTV5	ENSG00000158122.11	AAED1	Q7RTV5	-0.156996	0.151145	-0.00292518	0.804536	0.968321	FALSE	FALSE
18	AAGAB	9.96352	10.1009	10.033	10.0221	10.0421	10.0446	10.0241	10.0105	9.93585	10.0292	9.92437	10.0359	10.0002	10.0189	10.0063	Q6PD74	ENSG00000103591.12	AAGAB	Q6PD74	-0.0870435	0.0149949	-0.0360243	0.622364	0.153474	FALSE	FALSE
19	AAK1	10.3049	10.3228	10.3903	10.397	10.3739	10.3945	10.3984	10.3954	10.3766	10.3349	10.3312	10.3482	10.3096	10.3397	10.365	Q2M2I8	ENSG00000115977.18	AAK1	Q2M2I8	-0.0531852	0.0363001	-0.00844257	0.774099	0.693803	FALSE	FALSE
20	AAK1.1	9.10255	9.04085	9.07896	9.01595	9.06131	9.07687	9.07783	9.01805	9.08715	8.9958	9.07639	9.0177	8.99659	9.12521	9.08801	A0A096LP25	ENSG00000115977.18	AAK1	A0A096LP25	-0.0598176	0.0415929	-0.00911236	0.775916	0.707621	FALSE	FALSE
21	AAMDC	8.65209	8.59647	8.70301	8.66823	8.75893	8.71319	8.64349	8.75982	8.5131	8.6856	8.589	8.7167	8.54021	8.64502	8.59861	E9PNP3	ENSG00000087884.14	AAMDC	E9PNP3	-0.128769	0.0295794	-0.0495948	0.649856	0.202265	FALSE	FALSE
22	AAMP	8.99203	9.11022	9.15943	9.09787	9.08642	9.16946	9.07492	9.09333	8.87014	8.99867	8.9214	8.98285	9.03586	9.01465	9.04522	C9JG97	ENSG00000127837.9	AAMP	C9JG97	-0.174159	-0.0227524	-0.098456	0.394357	0.0141397	FALSE	FALSE
23	AAR2	9.40731	9.55833	9.54362	9.54729	9.54747	9.59606	9.52622	9.52228	9.52799	9.48937	9.47535	9.5183	9.48753	9.46154	9.44237	Q9Y312	ENSG00000131043.11	AAR2	Q9Y312	-0.0942811	0.0166807	-0.0388002	0.62454	0.157188	FALSE	FALSE
24	AARS	13.2522	13.2277	13.2381	13.2754	13.3262	13.3277	13.3452	13.3508	13.1867	13.2554	13.1779	13.2651	13.2279	13.2706	13.2697	P49588	ENSG00000090861.15	AARS	P49588	-0.0757229	0.0487078	-0.0135075	0.76818	0.650826	FALSE	FALSE
25	AARS2	10.784	10.7784	10.7011	10.781	10.7723	10.7866	10.7169	10.7451	10.817	10.756	10.7754	10.7696	10.7326	10.7119	10.6945	Q5JTZ9	ENSG00000124608.4	AARS2	Q5JTZ9	-0.066647	0.0252776	-0.0206847	0.709074	0.353419	FALSE	FALSE
26	AARSD1	8.00037	8.14863	8.02024	8.11471	8.09402	8.16817	8.126	8.13448	8.03842	8.06105	8.04484	8.07301	7.99849	8.06069	8.00555	Q9BTE6	ENSG00000266967.6	AARSD1; PTGES3L-AARSD1	Q9BTE6	-0.0943606	0.0328736	-0.0307435	0.698939	0.320051	FALSE	FALSE
27	AASDHPPT	11.8205	11.8385	11.814	11.8528	11.8598	11.8945	11.8684	11.8869	11.7042	11.7561	11.7238	11.8412	11.7452	11.8016	11.7569	Q9NRN7	ENSG00000149313.10	AASDHPPT	Q9NRN7	-0.121859	0.00273558	-0.0595619	0.533605	0.0596406	FALSE	FALSE
28	AASS	12.2653	12.1705	12.1403	12.1873	12.1718	12.1222	12.0253	12.0142	12.1782	12.1047	12.2512	12.1979	12.0483	12.0407	11.9938	Q9UDR5	ENSG00000008311.14	AASS	Q9UDR5	-0.166968	0.0043619	-0.0813033	0.536326	0.0613271	FALSE	FALSE
29	AATF	10.2977	10.2243	10.2306	10.2544	10.2036	10.1491	10.1496	10.1501	10.2477	10.1304	10.2388	10.1451	10.2801	10.2087	10.2142	Q9NY61	ENSG00000276072.2; ENSG00000275700.4	AATF	Q9NY61	-0.0908946	0.0298173	-0.0305386	0.691743	0.298577	FALSE	FALSE
30	ABAT	11.9366	11.9234	11.8103	12.0616	12.0528	12.0643	12.022	12.042	12.0656	12.0323	12.119	12.1109	11.7673	11.7745	11.7804	P80404	ENSG00000183044.11	ABAT	P80404	-0.146262	0.13304	-0.00661104	0.799993	0.921129	FALSE	FALSE
31	ABCA2	5.89786	5.86442	5.9284	5.96738	5.84397	5.8815	5.73251	5.75935	6.1073	5.8279	5.67912	6.05876	5.79482	5.74649	5.97888	A0A087WXK5	ENSG00000107331.16	ABCA2	A0A087WXK5	-0.174254	0.0875557	-0.0433491	0.741727	0.4919	FALSE	FALSE
32	ABCA3	6.39136	6.68541	6.66952	6.66245	6.69208	6.71585	6.6317	6.63033	6.77709	6.7371	6.74819	6.59263	6.72107	6.43807	6.59406	H0Y3H2	ENSG00000167972.13	ABCA3	H0Y3H2	-0.102497	0.134775	0.0161386	0.784411	0.77627	FALSE	FALSE
33	ABCA4	4.0023	4.46674	4.24504	3.84747	4.02383	4.06256	3.77831	3.90474	3.97372	4.08483	4.03946	3.90891	3.90031	4.22741	4.52212	P78363	ENSG00000198691.11	ABCA4	P78363	-0.298612	0.158145	-0.0702333	0.747578	0.522855	FALSE	FALSE
34	ABCA5	6.55107	6.38422	6.41098	6.15234	6.30238	6.54518	6.22384	6.38608	6.54687	6.49823	6.55506	6.32622	6.52012	6.32917	6.47634	Q6N017	ENSG00000154265.15	ABCA5	Q6N017	-0.0996154	0.17577	0.0380773	0.754953	0.565088	FALSE	FALSE
35	ABCB1	5.31984	5.27089	5.10023	5.3017	5.38541	5.14676	5.00207	5.19295	5.08919	5.02907	5.08269	5.22874	4.87342	5.11971	4.92248	P08183	ENSG00000085563.14	ABCB1	P08183	-0.314218	-0.0739875	-0.194103	0.284067	0.00354328	FALSE	FALSE
36	ABCB10	3.50571	4.13803	3.89835	4.02877	3.67486	3.65226	3.61773	3.98304	4.03933	3.77968	3.8335	3.8335	4.19211	3.81337	3.77222	Q9NRK6	ENSG00000135776.4	ABCB10	Q9NRK6	-0.151963	0.26696	0.0574981	0.755426	0.567922	FALSE	FALSE
37	ABCB6	7.95731	7.93545	7.96132	7.93471	7.99925	7.97334	7.73944	7.7112	7.86958	7.86188	7.91621	7.79934	7.86425	7.79889	7.70942	Q9NP58	ENSG00000115657.12	ABCB6	Q9NP58	-0.220903	-0.0839569	-0.15243	0.10728	0.0002465	FALSE	FALSE
38	ABCB7	10.4676	10.463	10.4175	10.4471	10.4455	10.4296	10.4667	10.425	10.434	10.385	10.5052	10.4447	10.4474	10.408	10.3766	O75027	ENSG00000131269.15	ABCB7	O75027	-0.056691	0.0315263	-0.0125823	0.752912	0.553025	FALSE	FALSE
39	ABCB8	8.02258	8.07521	7.87417	7.92057	8.03183	7.89783	7.82219	7.87177	8.04264	7.91077	7.95431	7.88942	8.01954	7.9073	7.97832	Q9NUT2	ENSG00000197150.12	ABCB8	Q9NUT2	-0.120453	0.0455553	-0.0374491	0.708735	0.352241	FALSE	FALSE
40	ABCC1	9.80928	9.79824	9.77556	9.82542	9.80156	9.77658	9.84185	9.79066	9.91255	9.8623	9.89637	9.81354	9.86358	9.86671	9.81436	P33527	ENSG00000278183.4; ENSG00000103222.18	ABCC1	P33527	0.00944459	0.0976612	0.0535529	0.43011	0.020498	FALSE	FALSE
41	ABCC4	9.85	9.78937	9.75842	9.82716	9.75225	9.71834	9.8323	9.90564	10.046	9.90483	10.0821	10.0471	9.90954	9.83445	9.83445	O15439	ENSG00000125257.13	ABCC4	O15439	0.059719	0.240979	0.150349	0.268326	0.0029302	FALSE	FALSE
42	ABCC5	5.63096	5.59201	5.64839	5.55586	5.3334	5.66927	5.54114	5.65876	5.48115	5.55583	5.58457	5.6351	5.7257	5.55057	5.6351	O15440	ENSG00000114770.16	ABCC5	O15440	-0.0777353	0.127308	0.0247863	0.762835	0.614535	FALSE	FALSE
43	ABCD1	6.78018	6.60202	6.37451	6.55544	6.46514	6.54174	6.7087	6.83889	6.98399	6.92423	6.61404	6.84902	7.00896	6.88959	7.03926	P33897	ENSG00000101986.11	ABCD1	P33897	0.174459	0.465124	0.319791	0.112338	0.000275103	FALSE	FALSE
44	ABCD3	11.9294	11.802	11.7748	11.8186	11.7885	11.7604	11.8185	11.8343	11.9016	11.8711	11.9479	11.876	11.8737	11.8566	11.8362	A0A3B3ITW3		ABCD3	A0A3B3ITW3	-0.000960913	0.113231	0.0561352	0.522919	0.053512	FALSE	FALSE
45	ABCD4	5.39474	5.28058	5.32182	5.44666	5.57949	5.34813	5.56115	5.28058	5.66148	5.49981	5.54507	5.49673	5.38056	5.30745	5.30369	O14678	ENSG00000119688.20	ABCD4	O14678	-0.0781279	0.184658	0.0532649	0.721984	0.401955	FALSE	FALSE
46	ABCE1	11.865	11.9419	11.959	11.9199	11.9391	11.9519	11.957	11.9644	11.8236	11.9256	11.8363	11.8902	11.9138	11.9656	11.952	P61221	ENSG00000164163.10	ABCE1	P61221	-0.0711317	0.0407399	-0.0151959	0.756082	0.571888	FALSE	FALSE
47	ABCF1	12.7924	12.7679	12.8121	12.809	12.8493	12.7537	12.7364	12.7547	12.6716	12.7054	12.7344	12.7313	12.7131	12.7068	12.7226	Q8NE71	ENSG00000225989.9; ENSG00000232169.9; ENSG00000204574.12; ENSG00000206490.11; ENSG00000236149.9; ENSG00000236342.8; ENSG00000231129.8	ABCF1	Q8NE71	-0.117792	-0.037818	-0.0778049	0.173565	0.00082814	FALSE	FALSE
48	ABCF1.1	3.88634	3.15568	4.07584	3.83921	4.23791	3.90711	4.16949	4.11067	3.74669	3.56464	3.71189	4.02622	3.46266	3.86506	3.51835	Q5STZ8	ENSG00000225989.9; ENSG00000232169.9; ENSG00000204574.12; ENSG00000206490.11; ENSG00000236149.9; ENSG00000236342.8; ENSG00000231129.8	ABCF1	Q5STZ8	-0.371007	0.2649	-0.0530535	0.778475	0.727583	FALSE	FALSE
49	ABCF2	11.6939	11.7228	11.7032	11.6881	11.7251	11.6417	11.6939	11.7168	11.6462	11.652	11.6195	11.6204	11.7451	11.7524	11.7641	Q9UG63	ENSG00000033050.7	ABCF2	Q9UG63	-0.0629117	0.0513989	-0.00575642	0.790874	0.833257	FALSE	FALSE
50	ABCF3	10.6531	10.6992	10.6113	10.6715	10.6352	10.7079	10.6322	10.6383	10.5319	10.5681	10.5221	10.6024	10.6244	10.6465	10.5697	Q9NUQ8	ENSG00000161204.11	ABCF3	Q9NUQ8	-0.122465	-0.0179346	-0.0701999	0.379139	0.0117543	FALSE	FALSE
51	ABHD10	11.0653	11.0844	10.9874	11.1472	11.1153	11.1166	10.9357	10.9331	11.0812	10.9776	11.1246	11.0857	10.8721	10.8398	10.8011	Q9NUJ1	ENSG00000144827.8	ABHD10	Q9NUJ1	-0.228192	-0.0214711	-0.124832	0.432676	0.0210642	FALSE	FALSE
52	ABHD11	8.07097	8.10647	7.97439	8.10877	8.12234	8.0479	7.96435	7.95897	8.08289	8.0379	8.09104	8.06306	7.89519	7.97951	7.92104	Q8NFV4	ENSG00000106077.18	ABHD11	Q8NFV4	-0.145466	0.000505651	-0.0724804	0.519056	0.0514192	FALSE	FALSE
53	ABHD12	10.2623	10.2184	10.1937	10.2098	10.1983	10.1855	10.2098	10.1876	10.2818	10.2581	10.2581	10.1755	10.3079	10.2929	10.2583	Q8N2K0	ENSG00000100997.18	ABHD12	Q8N2K0	-0.013293	0.0861829	0.036445	0.613576	0.139523	FALSE	FALSE
54	ABHD13	4.64933	4.59729	4.41019	4.45651	4.49115	4.3322	4.26171	4.66773	4.39327	4.25539	4.45651	4.5449	4.4282	4.63446	4.3322	Q7L211	ENSG00000139826.5	ABHD13	Q7L211	-0.192948	0.0972527	-0.0478475	0.742078	0.493698	FALSE	FALSE
55	ABHD15	4.08544	4.75423	4.49262	4.14094	4.41215	4.12885	4.56664	4.36007	4.26438	4.74009	4.52949	4.64557	4.60799	4.69011	4.66194	Q6UXT9	ENSG00000168792.4	ABHD15	Q6UXT9	0.0147614	0.439672	0.227217	0.487936	0.0376381	FALSE	FALSE
56	ABHD16A	10.5187	10.5633	10.4645	10.6208	10.5668	10.5577	10.5423	10.4753	10.6232	10.6114	10.6071	10.5502	10.4972	10.4745	10.4193	A0A0G2JJD3	ENSG00000230475.9; ENSG00000231488.9; ENSG00000235676.9; ENSG00000224552.9; ENSG00000236063.9	ABHD16A	A0A0G2JJD3	-0.0873987	0.0569427	-0.015228	0.769474	0.659965	FALSE	FALSE
57	ABHD17A	7.22791	7.33326	7.28254	7.28264	7.15468	7.22568	7.16689	7.05935	7.13698	7.27766	7.24743	7.32636	7.24577	7.19066	7.04347	Q96GS6	ENSG00000129968.15	ABHD17A; FAM108A1	Q96GS6	-0.154294	0.028624	-0.0628348	0.628457	0.164156	FALSE	FALSE
58	ABHD17B	8.87013	8.90947	8.8954	8.92538	8.87346	8.82481	8.75382	8.81037	8.81413	8.81662	8.78019	8.86858	8.82778	8.8069	8.80359	Q5VST6	ENSG00000107362.13	ABHD17B; FAM108B1	Q5VST6	-0.11763	-0.0303651	-0.0739978	0.254801	0.00248802	FALSE	FALSE
59	ABHD4	5.46675	5.77597	5.90943	5.6385	5.65812	6.00239	5.86403	5.66617	5.80273	5.85941	5.65812	5.89712	5.68838	5.83025	5.72064	Q8TB40	ENSG00000100439.10	ABHD4	Q8TB40	-0.11347	0.182382	0.0344562	0.764773	0.62743	FALSE	FALSE
60	ABHD5	5.94289	5.86391	5.795	5.80599	5.71966	5.71966	5.77611	5.66806	5.6138	5.71314	6.05213	5.80599	5.64851	5.75938	5.56335	A0A2U3TZT9		ABHD5	A0A2U3TZT9	-0.205303	0.0563705	-0.0744661	0.670564	0.244462	FALSE	FALSE
61	ABHD6	9.10283	9.21784	9.21625	9.27658	9.17418	9.20016	9.02975	8.98576	9.10146	8.87818	9.17839	9.17245	8.87043	8.87555	8.89799	Q9BV23	ENSG00000163686.14	ABHD6	Q9BV23	-0.311724	-0.0864506	-0.199087	0.23048	0.00181332	FALSE	FALSE
62	ABI1	8.70356	8.8169	8.82141	8.81391	8.80191	8.89319	8.81309	8.77512	8.86543	8.80542	8.88744	8.80102	8.77905	8.70211	8.70242	Q8IZP0	ENSG00000136754.16	ABI1	Q8IZP0	-0.0856511	0.0533801	-0.0161355	0.764951	0.628627	FALSE	FALSE
63	ABI2	11.4571	11.4955	11.4524	11.4189	11.4864	11.4367	11.422	11.4919	11.3603	11.377	11.4768	11.493	11.3881	11.4052	11.3716	Q9NYB9		ABI2	Q9NYB9	-0.0913699	0.0170622	-0.0371539	0.629004	0.165159	FALSE	FALSE
64	ABL1	8.04383	7.86721	7.80671	8.02324	7.92055	7.90435	7.72668	7.92239	7.89505	7.81427	7.89847	7.89519	7.80476	7.74641	7.68065	P00519-2	ENSG00000097007.17	ABL1	P00519-2	-0.202796	-0.0116439	-0.10722	0.466742	0.0302778	FALSE	FALSE
65	ABL2	10.2813	10.3058	10.2002	10.2173	10.2169	10.1806	10.1327	10.1444	10.1074	10.1695	10.1801	10.1654	10.1635	10.1723	10.2486	P42684	ENSG00000143322.19	ABL2	P42684	-0.120797	-0.0168172	-0.0688072	0.385844	0.0128031	FALSE	FALSE
66	ABLIM1	10.6864	10.6706	10.6433	10.8333	10.8158	10.8522	10.9613	10.9605	11.0186	11.0285	10.583	10.5763	11.0456	10.971	11.0346	A0A494C1G0		ABLIM1	A0A494C1G0	-0.0074976	0.324609	0.158556	0.534088	0.059936	FALSE	FALSE
67	ABLIM3	8.76734	8.68285	8.68958	9.05402	9.0107	9.07073	9.03743	9.08398	9.16851	9.12281	8.5169	8.44294	9.11781	9.14548	9.08543	A0A0C4DGA7	ENSG00000173210.19	ABLIM3	A0A0C4DGA7	-0.166656	0.346316	0.0898299	0.736851	0.467698	FALSE	FALSE
68	ABR	10.8045	10.8094	10.8648	10.8772	10.8966	10.8691	10.8892	10.8832	10.8015	10.8926	10.8225	10.8615	10.8136	10.8297	10.7641	Q12979	ENSG00000278741.4; ENSG00000159842.14	ABR	Q12979	-0.0650364	0.0373229	-0.0138567	0.756294	0.573176	FALSE	FALSE
69	ABRACL	4.63964	4.97925	4.90246	4.78725	4.58485	5.04671	4.95142	4.9753	4.70277	4.46042	4.98174	4.45649	4.72512	4.90333	4.87268	Q9P1F3	ENSG00000146386.7	ABRACL	Q9P1F3	-0.249665	0.16501	-0.0423278	0.770911	0.670279	FALSE	FALSE
70	ABT1	8.95397	8.88995	8.82616	8.91632	8.83517	8.7567	8.88414	8.78325	8.86069	8.87604	8.81607	8.90939	8.91765	8.89678	8.89299	Q9ULW3	ENSG00000146109.4	ABT1	Q9ULW3	-0.0562104	0.0716745	0.00773208	0.787219	0.800513	FALSE	FALSE
71	ABTB2	7.9076	7.92685	7.83195	7.94738	7.90554	7.82657	8.02742	7.98774	8.00489	8.05358	8.02412	7.98629	8.00012	8.01163	7.98574	Q8N961	ENSG00000166016.5	ABTB2	Q8N961	0.0721181	0.164035	0.118076	0.0524716	5.89134e-05	FALSE	FALSE
72	ACAA1	10.4148	10.4103	10.4107	10.4332	10.3792	10.428	10.4599	10.4744	10.5513	10.4867	10.4562	10.4451	10.5026	10.5023	10.4633	P09110	ENSG00000060971.17	ACAA1	P09110	0.0297892	0.109665	0.0697272	0.237934	0.00199508	FALSE	FALSE
73	ACAA2	11.2081	11.18	11.1649	11.2818	11.2563	11.2144	11.2199	11.2188	11.3893	11.2646	11.3106	11.3027	11.1918	11.1638	11.1539	P42765	ENSG00000167315.17	ACAA2	P42765	-0.0452059	0.102372	0.0285831	0.726972	0.422743	FALSE	FALSE
74	ACACA	13.0032	13.0396	13.0068	13.0292	13.0469	13.0571	13.0403	13.054	13.0145	13.0598	12.9707	13.0001	13.0479	13.0595	13.0699	Q13085	ENSG00000278540.4; ENSG00000275176.4	ACACA	Q13085	-0.0359377	0.0454055	0.00473392	0.788048	0.80782	FALSE	FALSE
75	ACAD10	8.82765	8.69961	8.78791	8.86984	8.8173	8.73331	8.83339	8.74479	8.75529	8.71649	8.81915	8.83538	8.58237	8.56031	8.96136	Q6JQN1	ENSG00000111271.14	ACAD10	Q6JQN1	-0.145948	0.080413	-0.0327675	0.751906	0.547186	FALSE	FALSE
76	ACAD11	8.64135	8.50341	8.58405	8.68483	8.66103	8.61797	8.53851	8.56788	8.57403	8.48881	8.60729	8.48901	8.50958	8.47219	8.47452	Q709F0		ACAD11	Q709F0	-0.154341	-0.0272382	-0.0907894	0.348183	0.00809265	FALSE	FALSE
77	ACAD8	9.84905	9.7554	9.67507	9.78058	9.69959	9.7541	9.69259	9.72221	9.75212	9.7432	9.81812	9.83511	9.69331	9.67221	9.63943	Q9UKU7	ENSG00000151498.11	ACAD8	Q9UKU7	-0.0934414	0.0484622	-0.0224896	0.745264	0.510352	FALSE	FALSE
78	ACAD9	11.1126	11.1436	11.1242	11.1442	11.1222	11.1182	11.1191	11.088	11.0293	11.0865	11.1759	11.1582	11.0585	11.0461	11.0262	Q9H845	ENSG00000177646.18	ACAD9	Q9H845	-0.0922519	0.0123048	-0.0399735	0.602637	0.124253	FALSE	FALSE
79	ACADM	5.88836	5.32915	5.64064	5.70143	5.66008	5.6363	5.75156	5.6824	5.70141	5.62065	5.55425	5.57934	5.77119	5.71665	5.70143	B7Z9I1	ENSG00000117054.13	ACADM	B7Z9I1	-0.0998767	0.165421	0.0327719	0.761662	0.606876	FALSE	FALSE
80	ACADM.1	12.4962	12.4355	12.3692	12.4325	12.4166	12.3409	12.2993	12.3011	12.3937	12.3033	12.5077	12.4472	12.2864	12.283	12.2555	Q5T4U5	ENSG00000117054.13	ACADM	Q5T4U5	-0.15601	0.00956612	-0.073222	0.560352	0.0790458	FALSE	FALSE
81	ACADS	9.4645	9.41348	9.40042	9.5026	9.43773	9.39011	9.3136	9.36588	9.43318	9.36345	9.62994	9.55628	9.1803	9.16867	9.30383	E9PE82	ENSG00000122971.8	ACADS	E9PE82	-0.196655	0.0637332	-0.0664611	0.690292	0.29445	FALSE	FALSE
82	ACADSB	10.2931	10.2518	10.2495	10.2713	10.2252	10.1668	10.2051	10.2399	10.1835	10.1625	10.337	10.3116	10.1943	10.1852	10.1443	P45954	ENSG00000196177.12	ACADSB	P45954	-0.0908345	0.04127	-0.0247822	0.730268	0.437165	FALSE	FALSE
83	ACADVL	12.6537	12.5017	12.4922	12.7091	12.7041	12.6587	12.5934	12.5762	12.659	12.6089	12.6825	12.6371	12.4485	12.4179	12.4335	P49748	ENSG00000072778.19	ACADVL	P49748	-0.164782	0.0487196	-0.0580313	0.679335	0.265358	FALSE	FALSE
84	ACAP2	10.8628	10.834	10.8298	10.8224	10.7944	10.8263	10.7978	10.7787	10.7548	10.8174	10.781	10.815	10.8053	10.8452	10.7929	Q15057	ENSG00000114331.13	ACAP2	Q15057	-0.0669466	0.007736	-0.0296053	0.592576	0.111964	FALSE	FALSE
85	ACAP3	5.2199	5.1443	5.2199	5.14036	5.17301	5.35349	5.32155	5.34751	5.08781	5.00894	5.32508	5.27756	5.1486	5.02828	5.05941	Q96P50	ENSG00000131584.18	ACAP3	Q96P50	-0.156183	0.0958089	-0.030187	0.763315	0.617703	FALSE	FALSE
86	ACAT1	12.159	12.1393	12.2515	12.249	12.2341	12.1949	12.3344	12.1814	12.2071	12.2803	12.3162	12.254	12.2099	12.1788	12.1335	A0A5F9ZHL1		ACAT1	A0A5F9ZHL1	-0.0400252	0.0964225	0.0281987	0.719747	0.393015	FALSE	FALSE
87	ACAT2	12.9646	13.0234	13.0327	12.9405	12.9846	12.9948	13.0724	13.1021	12.9614	13.0853	12.9476	12.9885	13.1115	13.1027	13.1466	Q9BWD1	ENSG00000120437.8	ACAT2	Q9BWD1	-0.000723982	0.135685	0.0674807	0.5205	0.0521895	FALSE	FALSE
88	ACBD3	10.7733	10.7214	10.7892	10.6805	10.6934	10.6376	10.5656	10.605	10.562	10.5247	10.5686	10.5821	10.6973	10.6556	10.7037	Q9H3P7	ENSG00000182827.8	ACBD3	Q9H3P7	-0.177522	-0.0399026	-0.108712	0.296873	0.00415576	FALSE	FALSE
89	ACBD5	9.79193	9.74091	9.6985	9.75287	9.70529	9.69289	9.78863	9.84668	9.91065	9.81297	9.84915	9.80449	9.90428	9.85549	9.82659	Q5T8D3	ENSG00000107897.18	ACBD5	Q5T8D3	0.0638782	0.163973	0.113926	0.0983394	0.000199129	FALSE	FALSE
90	ACBD6	8.21305	8.33192	8.34135	8.22714	8.20095	8.25027	8.19593	8.13159	8.14473	8.16699	8.13932	8.19772	8.19122	8.24242	8.27098	Q9BR61	ENSG00000230124.6	ACBD6	Q9BR61	-0.134978	-0.013045	-0.0740114	0.430172	0.0205114	FALSE	FALSE
91	ACBD7	8.70282	8.72639	8.74099	8.66985	8.77904	8.81822	8.67707	8.68534	8.29214	8.56177	8.66528	8.7948	8.42722	8.44131	8.40381	Q8N6N7	ENSG00000176244.6	ACBD7	Q8N6N7	-0.331014	-0.0483709	-0.189693	0.379439	0.011799	FALSE	FALSE
92	ACD	8.71615	8.80261	8.80915	8.71793	8.76157	8.68971	8.71267	8.62524	8.69015	8.71615	8.82088	8.76965	8.657	8.64983	8.73703	A0A590TQL1		ACD	A0A590TQL1	-0.105822	0.0242433	-0.0407893	0.649552	0.201712	FALSE	FALSE
93	ACIN1	13.1577	13.0966	13.0347	13.1321	13.1123	13.0702	12.9971	13.0362	13.1461	12.9941	13.1621	13.1195	13.0028	12.9746	12.9491	Q9UKV3-5	ENSG00000100813.14	ACIN1	Q9UKV3-5	-0.133181	0.0167716	-0.0582047	0.598514	0.119029	FALSE	FALSE
94	ACLY	13.7468	13.7586	13.7933	13.7571	13.7623	13.8016	13.8226	13.8438	13.8657	13.8742	13.6886	13.7143	13.9088	13.938	13.9511	P53396	ENSG00000131473.16	ACLY	P53396	-0.00479373	0.155374	0.0752903	0.539765	0.0635422	FALSE	FALSE
95	ACO1	11.4467	11.4706	11.554	11.4824	11.5028	11.5035	11.455	11.47	11.3365	11.4019	11.4336	11.5132	11.341	11.429	11.3811	P21399	ENSG00000122729.18	ACO1	P21399	-0.134944	-0.0158957	-0.0754197	0.408381	0.0163386	FALSE	FALSE
96	ACO2	13.0424	12.9897	12.948	13.0361	13.0309	12.9777	12.9842	12.9981	13.0902	13.0313	13.1262	13.0822	12.9424	12.9426	12.9362	A2A274	ENSG00000100412.15	ACO2	A2A274	-0.0575322	0.0788967	0.0106822	0.780482	0.743669	FALSE	FALSE
97	ACOT13	10.8164	10.7765	10.7736	10.8676	10.8698	10.8219	10.6541	10.6001	10.6737	10.6659	10.7581	10.764	10.5753	10.556	10.4986	Q9NPJ3	ENSG00000112304.10	ACOT13	Q9NPJ3	-0.26422	-0.100838	-0.182529	0.105831	0.000237978	FALSE	FALSE
98	ACOT2	9.97898	9.98381	9.96628	10.1248	10.0864	10.0193	10.1278	10.0632	10.1548	10.0944	10.1969	10.1203	9.9821	9.96173	9.92951	P49753	ENSG00000119673.14	ACOT2	P49753	-0.0462737	0.133271	0.0434986	0.698538	0.318807	FALSE	FALSE
99	ACOT7	12.157	12.2159	12.1906	12.2024	12.2269	12.3115	12.295	12.3207	12.2489	12.2488	12.1287	12.205	12.2551	12.2871	12.253	O00154-4	ENSG00000097021.19	ACOT7	O00154-4	-0.0306538	0.0941462	0.0317462	0.690848	0.296025	FALSE	FALSE
100	ACOT8	6.28908	6.46381	6.30778	6.2662	6.25776	6.40721	6.3394	6.30984	6.49122	6.44336	6.32922	6.34783	6.35047	6.47613	6.41477	O14734	ENSG00000101473.16	ACOT8	O14734	-0.0242835	0.138611	0.057164	0.623734	0.155799	FALSE	FALSE
101	ACOT9	10.8297	10.7797	10.7627	10.7754	10.772	10.7686	10.7738	10.773	10.9565	10.8709	10.8704	10.8068	10.8978	10.8467	10.827	Q9Y305	ENSG00000123130.16	ACOT9	Q9Y305	0.00807596	0.123129	0.0656024	0.459432	0.0280109	FALSE	FALSE
102	ACOX1	10.9184	10.8913	10.8584	10.9181	10.8749	10.8208	11.0205	11.01	11.0912	10.9905	11.0742	11.0113	10.9914	11.0148	11.0415	Q15067-2	ENSG00000161533.11	ACOX1	Q15067-2	0.100798	0.193033	0.146915	0.008238	5.36066e-06	TRUE	TRUE
103	ACOX3	9.6196	9.51957	9.50772	9.52116	9.54855	9.48203	9.53315	9.56704	9.63459	9.5144	9.57939	9.56961	9.60778	9.5504	9.59303	O15254	ENSG00000087008.15	ACOX3	O15254	-0.0115854	0.0896844	0.0390495	0.600326	0.121291	FALSE	FALSE
104	ACP1	5.92835	5.95978	5.87666	6.03795	5.98537	6.10561	5.87227	6.1283	5.93258	6.0267	5.87842	5.88348	5.81081	5.95229	5.98303	P24666-2	ENSG00000143727.15	ACP1	P24666-2	-0.138225	0.0554014	-0.0414118	0.715618	0.377116	FALSE	FALSE
105	ACP1.1	10.9736	11.0443	11.04	11.0504	11.0611	11.0393	11.0475	11.1214	10.907	11.0229	10.9527	11.1093	10.9713	10.9896	10.9614	P24666	ENSG00000143727.15	ACP1	P24666	-0.093039	0.0419338	-0.0255526	0.729342	0.433055	FALSE	FALSE
106	ACP2	10.3711	10.3493	10.2592	10.412	10.4083	10.3873	10.3583	10.3532	10.3636	10.2971	10.3948	10.4396	10.2388	10.197	10.1745	A0A5F9ZHR7		ACP2	A0A5F9ZHR7	-0.138304	0.0351609	-0.0515715	0.661538	0.224925	FALSE	FALSE
107	ACP6	8.20114	8.23499	8.10343	8.18047	8.19837	8.07405	8.12546	8.24285	8.14229	7.99206	8.05432	8.04532	8.31208	8.2348	8.17302	Q9NPH0	ENSG00000162836.11	ACP6; LOC101060704	Q9NPH0	-0.116015	0.0790246	-0.0184953	0.773902	0.692324	FALSE	FALSE
108	ACPL2	4.05419	4.10825	4.55585	4.48544	4.32323	4.16847	4.26937	3.91599	4.13979	4.11884	4.12513	4.32862	4.14388	3.7642	4.04726	B7Z4T2	ENSG00000155893.12	ACPL2; PXYLP1	B7Z4T2	-0.380404	0.00483092	-0.187787	0.52618	0.0553151	FALSE	FALSE
109	ACSF2	9.81147	9.55071	9.71632	9.82786	9.86304	9.74897	9.69026	9.6653	9.72501	9.69968	9.75362	9.74648	9.57805	9.56873	9.57817	Q96CM8	ENSG00000167107.12	ACSF2	Q96CM8	-0.183248	0.011633	-0.0858073	0.561717	0.0802295	FALSE	FALSE
110	ACSF3	8.16724	8.092	8.00048	8.10225	8.14507	8.0791	8.00433	8.17074	8.11805	8.033	8.282	8.17353	7.94645	7.96095	7.96967	Q4G176	ENSG00000176715.15	ACSF3	Q4G176	-0.130017	0.0810219	-0.0244973	0.764941	0.628558	FALSE	FALSE
111	ACSL1	8.49566	8.36123	8.40122	8.43444	8.51297	8.43758	8.65684	8.57438	8.59294	8.58931	8.56839	8.4946	8.6095	8.58222	8.53154	E7EPM6	ENSG00000151726.13	ACSL1	E7EPM6	0.0786763	0.195777	0.137227	0.0876135	0.000149844	FALSE	FALSE
112	ACSL3	11.3843	11.3336	11.2876	11.3304	11.3594	11.2996	11.4114	11.3977	11.557	11.4993	11.4072	11.3433	11.5291	11.4457	11.499	O95573	ENSG00000123983.13	ACSL3	O95573	0.0547277	0.189113	0.12192	0.214583	0.00147399	FALSE	FALSE
113	ACSL4	12.3473	12.3321	12.3425	12.313	12.303	12.26	12.233	12.2509	12.3857	12.3351	12.3947	12.3662	12.3456	12.3114	12.3081	O60488	ENSG00000068366.19	ACSL4	O60488	-0.0474641	0.066085	0.00931047	0.77904	0.732068	FALSE	FALSE
114	ACSS2	10.956	10.9872	11.0481	10.8262	10.8479	10.9404	11.0515	11.0002	10.8978	11.0056	10.8729	10.9336	11.1243	11.1718	11.2131	Q9NR19	ENSG00000131069.19	ACSS2	Q9NR19	-0.0183931	0.209979	0.0957927	0.576113	0.0941464	FALSE	FALSE
115	ACSS3	10.3096	10.2749	10.3526	10.3022	10.3205	10.2492	10.3072	10.2955	10.3702	10.2788	10.4228	10.3781	10.3133	10.3134	10.249	A0A0B4J1R2	ENSG00000111058.7	ACSS3	A0A0B4J1R2	-0.0328007	0.0805225	0.0238609	0.717528	0.384377	FALSE	FALSE
116	ACTB	17.0368	17.0092	17.0074	16.8863	16.8858	16.9014	17.168	17.1591	17.103	17.135	17.1127	17.1812	17.2426	17.2648	17.2508	P60709	ENSG00000075624.13	ACTB	P60709	0.153542	0.296837	0.225189	0.00937097	6.28051e-06	TRUE	TRUE
117	ACTBL2	11.1536	10.0733	10.1554	10.1143	10.0246	10.1176	10.641	10.2707	10.0884	10.1798	10.6332	10.5353	10.5768	10.5152	10.4242	Q562R1	ENSG00000169067.3	ACTBL2	Q562R1	-0.166091	0.478647	0.156278	0.698464	0.318579	FALSE	FALSE
118	ACTC1	12.9534	12.9714	13.0071	12.8396	12.8327	12.8451	13.1731	13.1405	13.1262	13.1215	13.0593	13.106	13.2937	13.2968	13.3058	P68032	ENSG00000159251.6	ACTC1	P68032	0.177667	0.366545	0.272106	0.0214694	1.70029e-05	FALSE	FALSE
119	ACTG1	6.6966	6.88791	6.75447	6.64177	6.7584	6.72816	6.87034	6.97084	6.77831	6.89952	6.72398	6.96906	6.96676	6.9587	6.89219	K7EM38	ENSG00000184009.9	ACTG1	K7EM38	0.0543792	0.240891	0.147635	0.295747	0.00409709	FALSE	FALSE
120	ACTG1.1	8.64255	8.75684	8.61131	8.49745	8.43773	8.42872	8.87424	8.72753	9.04595	8.87769	8.79004	8.76566	9.13773	9.09537	9.20597	I3L4N8	ENSG00000184009.9	ACTG1	I3L4N8	0.216993	0.551515	0.384254	0.0946468	0.000182213	FALSE	FALSE
121	ACTL6A	12.529	12.5129	12.4488	12.4911	12.4794	12.5141	12.3446	12.3624	12.3629	12.2854	12.4609	12.4627	12.2972	12.295	12.253	O96019	ENSG00000136518.16	ACTL6A	O96019	-0.217453	-0.0800222	-0.148738	0.119751	0.000320777	FALSE	FALSE
122	ACTL6B	7.67244	7.62357	7.64268	7.51566	7.65354	7.6884	7.79275	7.78264	7.8397	7.89847	7.97205	7.93281	7.71305	7.62017	7.66688	O94805	ENSG00000077080.9	ACTL6B	O94805	0.0609452	0.277739	0.169342	0.302986	0.00449292	FALSE	FALSE
123	ACTN1	13.1185	13.066	13.1504	12.9996	12.9632	12.9999	13.2948	13.3254	13.5394	13.4506	13.2151	13.1707	13.628	13.599	13.6227	P12814	ENSG00000072110.13	ACTN1	P12814	0.222479	0.532913	0.377696	0.0735577	0.000103046	FALSE	FALSE
124	ACTN3	9.77735	10.057	9.9609	9.73727	9.78048	9.68163	10.07	10.1146	10.3587	10.2192	10.0206	9.95574	10.4546	10.5086	10.5123	B2R8Y4		ACTN3	B2R8Y4	0.213358	0.613839	0.413598	0.143828	0.000491656	FALSE	FALSE
125	ACTN4	15.1239	15.0589	15.1282	14.8758	14.8668	14.8829	15.1779	15.2144	15.3535	15.2675	15.1491	15.1111	15.5459	15.5216	15.5735	O43707	ENSG00000282844.1; ENSG00000130402.11	ACTN4	O43707	0.164723	0.504117	0.33442	0.167197	0.00074266	FALSE	FALSE
126	ACTN4.1	5.94167	5.67365	5.67365	5.51984	5.50501	5.66737	5.67365	5.62087	6.08143	5.86479	5.76492	5.78443	6.15413	6.05871	6.01122	H7C144	ENSG00000282844.1; ENSG00000130402.11	ACTN4	H7C144	0.0403235	0.413537	0.22693	0.429318	0.0203268	FALSE	FALSE
127	ACTR10	10.092	10.1167	10.0962	10.0925	10.1165	10.1318	10.1866	10.1883	10.2164	10.2098	10.1347	10.1761	10.1842	10.1626	10.1395	Q9NZ32	ENSG00000131966.13	ACTR10	Q9NZ32	0.0329075	0.107017	0.0699624	0.19167	0.00106637	FALSE	FALSE
128	ACTR1A	12.6451	12.6428	12.6001	12.6625	12.6915	12.6609	12.7125	12.7379	12.6195	12.6421	12.6409	12.7042	12.6205	12.6603	12.6231	P61163	ENSG00000138107.12	ACTR1A	P61163	-0.0373312	0.0610221	0.0118454	0.763031	0.61583	FALSE	FALSE
129	ACTR1B	5.37059	5.60461	5.29278	5.28582	5.46869	5.20544	5.30036	5.36697	5.26593	5.38497	5.45094	5.58389	5.27561	5.32256	5.35507	P42025	ENSG00000115073.7	ACTR1B	P42025	-0.129362	0.121458	-0.00395227	0.802554	0.947442	FALSE	FALSE
130	ACTR2	12.2385	12.2495	12.2479	12.2392	12.2361	12.2688	12.3083	12.3177	12.1852	12.2258	12.1949	12.2833	12.2473	12.2712	12.2683	P61160	ENSG00000138071.13	ACTR2	P61160	-0.0380306	0.0562941	0.00913176	0.77309	0.68626	FALSE	FALSE
131	ACTR3	12.9055	12.8996	12.9268	12.8954	12.9322	12.9288	12.9906	12.9941	12.8961	12.9554	12.8977	12.9345	12.9352	12.9767	12.9737	P61158	ENSG00000115091.11	ACTR3	P61158	-0.00615499	0.0775931	0.0357191	0.571337	0.0892205	FALSE	FALSE
132	ACTR3B	8.60683	8.62744	8.60001	8.51506	8.51179	8.56035	8.53609	8.61219	8.42514	8.43997	8.50269	8.6423	8.55013	8.57884	8.57433	Q9P1U1	ENSG00000133627.17	ACTR3B	Q9P1U1	-0.102364	0.0422453	-0.0300595	0.719064	0.390331	FALSE	FALSE
133	ACTR5	8.88383	8.91293	8.93514	8.90655	8.89367	8.87899	8.80881	8.81176	8.87032	8.81242	8.88594	8.9271	8.81595	8.79028	8.79652	Q9H9F9	ENSG00000101442.9	ACTR5	Q9H9F9	-0.115194	-0.0175959	-0.0663948	0.373062	0.0108954	FALSE	FALSE
134	ACTR6	9.53177	9.49389	9.48098	9.51744	9.51451	9.47077	9.41397	9.39203	9.38366	9.35926	9.45295	9.47077	9.31778	9.37457	9.39957	Q9GZN1	ENSG00000075089.9	ACTR6	Q9GZN1	-0.154263	-0.0567356	-0.105499	0.119967	0.000322234	FALSE	FALSE
135	ACTR8	9.34214	9.42254	9.29879	9.28242	9.32626	9.30317	9.26425	9.29364	9.23371	9.29517	9.31812	9.32124	9.27626	9.34171	9.28512	Q9H981	ENSG00000113812.13	ACTR8	Q9H981	-0.0867815	0.012616	-0.0370828	0.609032	0.132917	FALSE	FALSE
136	ACVR2A	7.43701	7.38194	7.31323	7.3705	7.39975	7.49422	7.22018	7.1576	7.43701	7.44598	7.40315	7.36439	7.20203	7.21577	7.25805	P27037	ENSG00000121989.14	ACVR2A	P27037	-0.201005	0.00304649	-0.0989793	0.52808	0.056385	FALSE	FALSE
137	ACY1	9.41676	9.51344	9.43522	9.59899	9.57868	9.55034	9.33756	9.42819	9.48161	9.42275	9.37314	9.42315	9.32376	9.28406	9.3466	Q03154	ENSG00000243989.8	ACY1	Q03154	-0.210492	-0.0604678	-0.13548	0.217337	0.00152946	FALSE	FALSE
138	ACY3	6.50353	6.43228	6.61677	6.72005	6.4051	6.50408	6.58769	6.44139	6.80474	6.81861	6.79922	6.63356	6.68752	6.59888	6.49869	Q96HD9	ENSG00000132744.7	ACY3	Q96HD9	-0.0142901	0.258197	0.121954	0.556522	0.0758377	FALSE	FALSE
139	ACYP1	9.93333	9.99987	9.94291	9.90938	10.0161	10.0892	9.90668	9.92369	9.69308	9.84563	9.84053	9.99631	9.75197	9.82702	9.83227	G3V2U7	ENSG00000119640.8	ACYP1	G3V2U7	-0.223969	-0.0469182	-0.135444	0.313865	0.00518018	FALSE	FALSE
140	ADA	10.1495	10.1149	10.2461	10.441	10.5048	10.4974	10.1874	10.2272	10.0792	10.1059	10.0379	10.0795	9.89799	9.93474	9.9074	F5GWI4	ENSG00000196839.12	ADA	F5GWI4	-0.425021	-0.124591	-0.274806	0.209668	0.00138017	FALSE	FALSE
141	ADAL	8.17474	8.26423	8.21135	8.3119	8.23475	8.32253	8.15162	8.17602	8.08231	8.05173	8.08412	8.15204	8.09521	8.03205	8.0612	Q6DHV7	ENSG00000168803.14	ADAL	Q6DHV7	-0.215922	-0.0936251	-0.154774	0.0582085	6.88394e-05	FALSE	FALSE
142	ADAM10	10.0246	10.0415	10.0128	9.92551	9.9208	9.89916	9.90613	9.86142	9.99071	9.97848	9.93853	9.90008	10.1195	10.0707	10.0653	O14672	ENSG00000137845.14	ADAM10	O14672	-0.0756384	0.0965721	0.0104669	0.787102	0.799487	FALSE	FALSE
143	ADAM15	7.10073	7.15594	7.03402	6.74288	6.86261	6.99667	6.77371	6.84041	6.96187	6.87667	6.90532	6.92961	7.15575	7.07293	7.02365	Q13444	ENSG00000143537.13	ADAM15	Q13444	-0.173395	0.10687	-0.0332625	0.763803	0.62094	FALSE	FALSE
144	ADAM17	9.9415	9.93622	9.86227	9.91872	9.88871	9.85522	9.96107	9.82107	9.93525	9.87739	9.90009	9.82567	9.99972	9.95635	9.9625	P78536	ENSG00000151694.12	ADAM17	P78536	-0.0476155	0.0776482	0.0150164	0.763278	0.617457	FALSE	FALSE
145	ADAM22	6.88579	6.94672	6.87631	6.75876	6.87461	7.02919	6.76084	6.80406	6.76812	6.9271	6.90435	6.86923	6.74455	6.85947	6.78095	Q9P0K1	ENSG00000008277.14	ADAM22	Q9P0K1	-0.154214	0.0123476	-0.070933	0.571773	0.0896572	FALSE	FALSE
146	ADAM23	5.94992	6.02585	6.08847	5.95216	5.89594	6.03988	6.08649	5.97776	5.98412	6.07454	6.06199	6.10929	6.09015	6.02643	5.98286	E7EWD3	ENSG00000114948.12	ADAM23	E7EWD3	-0.0157712	0.119166	0.0516975	0.60207	0.123519	FALSE	FALSE
147	ADAM9	9.83543	9.81775	9.80129	9.764	9.82686	9.83241	10.1432	10.024	10.2498	10.1758	9.87397	9.79385	10.3594	10.3046	10.3697	Q13443	ENSG00000168615.11	ADAM9	Q13443	0.16032	0.501406	0.330863	0.175338	0.000849086	FALSE	FALSE
148	ADAMTS15	3.9872	3.6439	5.18793	4.01969	4.09029	5.04778	4.85985	4.45213	4.25788	4.47988	4.26178	3.51419	4.88385	4.70115	4.76645	Q8TE58	ENSG00000166106.3	ADAMTS15	Q8TE58	-0.396079	0.665408	0.134665	0.760169	0.597288	FALSE	FALSE
149	ADAMTS18	7.46187	7.47128	7.48596	7.21837	7.25338	7.2321	7.64125	7.62164	7.34347	7.39037	7.67094	7.76167	7.56894	7.684	7.60007	Q8TE60	ENSG00000140873.15	ADAMTS18	Q8TE60	0.0920506	0.374151	0.233101	0.270673	0.00301331	FALSE	FALSE
150	ADAMTS7	4.94995	4.97187	4.96095	5.08122	5.02715	5.13007	5.16849	4.64043	5.2808	4.89354	4.98873	5.12365	5.05782	4.74981	4.76652	Q9UKP4	ENSG00000136378.14	ADAMTS7	Q9UKP4	-0.238791	0.125011	-0.0568901	0.746301	0.515917	FALSE	FALSE
151	ADAMTS9	5.62688	5.9316	5.70057	5.56014	5.53652	5.67742	5.63845	5.56772	5.51248	5.68107	5.67207	5.41799	5.72713	5.84473	5.86332	Q9P2N4-1		ADAMTS9	Q9P2N4-1	-0.164707	0.136989	-0.013859	0.792438	0.847689	FALSE	FALSE
152	ADAMTSL4	8.53349	8.4651	8.36104	8.48218	8.4402	8.39328	8.37941	8.45542	8.19278	8.10642	8.37692	8.44323	8.27879	8.2723	8.32314	Q6UY14	ENSG00000143382.14	ADAMTSL4	Q6UY14	-0.236079	-0.0271466	-0.131613	0.411369	0.0168516	FALSE	FALSE
153	ADAR	13.0378	12.9666	12.8992	12.9138	12.8821	12.8446	12.7445	12.7605	12.8012	12.769	12.9304	12.8974	12.7986	12.7633	12.758	P55265	ENSG00000160710.15	ADAR	P55265	-0.195743	-0.0471932	-0.121468	0.277015	0.00325181	FALSE	FALSE
154	ADARB1	6.38282	6.43221	6.7191	6.69563	6.46165	6.35042	6.54405	6.43544	7.06961	6.6885	6.50131	6.42558	6.88155	6.869	6.69563	P78563	ENSG00000197381.15	ADARB1	P78563	-0.0375637	0.381549	0.171993	0.582273	0.100851	FALSE	FALSE
155	ADAT1	7.6925	7.67093	7.61939	7.51216	7.61464	7.61795	7.60249	7.6084	7.52635	7.43626	7.6153	7.59996	7.70896	7.57426	7.53831	Q9BUB4	ENSG00000065457.10	ADAT1	Q9BUB4	-0.119671	0.034991	-0.0423402	0.678013	0.262079	FALSE	FALSE
156	ADAT2	7.193	7.38405	7.36576	7.42308	7.36203	7.38101	7.36963	7.35994	7.31347	7.32846	7.29342	7.32023	7.23083	7.29728	7.37009	Q7Z6V5	ENSG00000189007.15	ADAT2	Q7Z6V5	-0.0995076	0.0372716	-0.031118	0.707585	0.348273	FALSE	FALSE
157	ADAT3	6.78477	6.62572	6.75108	6.80391	6.81438	6.74285	6.6889	6.76802	6.91155	6.73254	6.87987	6.86102	6.69281	6.56958	6.63537	Q96EY9		ADAT3	Q96EY9	-0.112137	0.102267	-0.00493474	0.800207	0.9233	FALSE	FALSE
158	ADC	5.41369	5.49456	5.56102	5.50714	5.64416	5.48372	5.57724	5.28488	5.3718	5.47754	5.63374	5.66132	5.31718	5.35717	5.14269	Q96A70	ENSG00000142920.16	ADC; AZIN2	Q96A70	-0.244259	0.0591824	-0.0925385	0.655966	0.213768	FALSE	FALSE
159	ADCK1	5.30619	5.59108	5.30946	5.65952	5.44595	5.47562	5.20049	5.42752	5.71692	5.83327	5.51745	5.59169	5.30641	5.54261	5.33539	G3V426	ENSG00000063761.15	ADCK1	G3V426	-0.157003	0.22145	0.0322236	0.777797	0.722233	FALSE	FALSE
160	ADCK3	4.88729	5.37972	5.04852	5.27285	5.07683	5.17689	4.71353	4.82781	4.99494	5.04372	5.16307	5.09894	4.80878	4.60509	4.67837	Q8NI60	ENSG00000163050.16	ADCK3; COQ8A	Q8NI60	-0.456549	-0.0609822	-0.258766	0.391488	0.0136715	FALSE	FALSE
161	ADCK4	10.7616	10.8025	10.7187	10.804	10.7785	10.7849	10.6994	10.6991	10.7804	10.7025	10.8134	10.8019	10.653	10.6507	10.5888	Q96D53	ENSG00000123815.11	ADCK4; COQ8B	Q96D53	-0.134997	0.00479056	-0.0651033	0.54307	0.0657624	FALSE	FALSE
162	ADCY2	5.5474	5.52315	5.5214	5.5334	5.47631	5.3225	5.27789	5.35757	5.77105	5.60286	5.62368	5.5611	5.55193	5.57021	5.31708	Q08462	ENSG00000078295.16	ADCY2	Q08462	-0.116869	0.171784	0.0274578	0.773781	0.69142	FALSE	FALSE
163	ADCY3	4.87512	4.51849	4.72454	4.43216	4.50301	4.80072	4.52635	4.33441	4.47045	4.65411	4.7968	4.7407	4.50301	4.27172	4.69484	H7C1A6	ENSG00000138031.14	ADCY3	H7C1A6	-0.275813	0.100553	-0.0876297	0.704364	0.337432	FALSE	FALSE
164	ADCY6	8.75497	8.8087	8.723	8.76013	8.71297	8.69211	8.59362	8.58208	8.5171	8.51877	8.76071	8.68569	8.57115	8.528	8.44272	O43306	ENSG00000174233.11	ADCY6	O43306	-0.250272	-0.0781646	-0.164218	0.185336	0.000975698	FALSE	FALSE
165	ADCY9	5.31985	5.18998	5.29317	5.1795	5.39355	5.37465	5.14421	5.54494	5.39728	5.48819	5.39042	5.1758	5.21958	5.24795	5.71966	O60503	ENSG00000162104.9	ADCY9	O60503	-0.0892425	0.24524	0.0779986	0.704144	0.336707	FALSE	FALSE
166	ADD1	11.6229	11.6476	11.5477	11.744	11.7226	11.7861	11.6331	11.6026	11.61	11.6152	11.6101	11.5835	11.4709	11.4968	11.4574	P35611-6	ENSG00000087274.16	ADD1	P35611-6	-0.197775	-0.030375	-0.114075	0.372242	0.0107856	FALSE	FALSE
167	ADD2	10.7765	10.7464	10.6437	10.9298	10.9042	10.9147	10.7638	10.7919	10.7642	10.7332	10.78	10.8094	10.5417	10.5483	10.5228	P35612	ENSG00000075340.22	ADD2	P35612	-0.248712	0.000397256	-0.124157	0.517586	0.0506488	FALSE	FALSE
168	ADD3	10.9266	10.9625	10.947	11.0652	11.0519	11.0767	10.7642	10.789	10.8383	10.7877	10.8234	10.8314	10.6986	10.697	10.6675	Q9UEY8	ENSG00000148700.14	ADD3	Q9UEY8	-0.310909	-0.166357	-0.238633	0.00580189	3.50509e-06	TRUE	TRUE
169	ADGRL3	9.45573	9.42324	9.45119	9.64163	9.65411	9.61248	9.58196	9.58576	9.63462	9.5192	9.47326	9.44999	9.47596	9.43491	9.40112	E9PBG4	ENSG00000150471.16	ADGRL3	E9PBG4	-0.130679	0.0638369	-0.0334209	0.738553	0.475988	FALSE	FALSE
170	ADGRV1	3.958	4.45604	4.05226	4.62494	4.82687	5.00067	4.33953	4.41462	4.88517	4.70232	4.10839	4.3421	4.67675	3.976	3.74672	A0A1X7SBU6	ENSG00000164199.16	ADGRV1	A0A1X7SBU6	-0.530891	0.267211	-0.13184	0.74192	0.492888	FALSE	FALSE
171	ADH4	6.0105	6.15382	6.04517	6.16459	6.05986	6.15468	5.95149	6.16684	6.32451	6.1369	6.10605	5.85466	6.12246	6.20158	6.21305	H0Y9N0	ENSG00000198099.8	ADH4	H0Y9N0	-0.102757	0.146012	0.021627	0.777085	0.716665	FALSE	FALSE
172	ADH5	13.1214	13.1463	13.1533	13.1055	13.1562	13.167	13.1377	13.1554	12.9132	13.0416	13.0481	13.1458	13.0123	13.0382	13.0322	P11766	ENSG00000197894.10	ADH5	P11766	-0.153141	-0.0135533	-0.0833474	0.438054	0.0223136	FALSE	FALSE
173	ADI1	8.86472	8.93229	8.90186	8.86469	8.80216	8.93792	8.86342	8.92066	8.73657	8.83448	8.82231	8.87501	8.8621	8.86921	8.86986	Q9BV57	ENSG00000182551.13	ADI1	Q9BV57	-0.0925179	0.0254374	-0.0335403	0.670724	0.244826	FALSE	FALSE
174	ADK	11.0351	11.0571	11.0651	11.0621	11.1128	11.1505	11.1334	11.1696	10.9921	11.0337	11.0351	11.1292	10.9984	11.0386	11.0629	P55263	ENSG00000156110.13	ADK	P55263	-0.0785511	0.0494445	-0.0145533	0.765973	0.635557	FALSE	FALSE
175	ADNP	12.7855	12.7585	12.7135	12.7662	12.7465	12.6995	12.5641	12.5888	12.7116	12.6245	12.7665	12.716	12.5905	12.5676	12.5507	Q9H2P0	ENSG00000101126.15	ADNP	Q9H2P0	-0.186519	-0.0411276	-0.113823	0.301781	0.00442385	FALSE	FALSE
176	ADNP2	9.77146	9.80303	9.71466	9.83265	9.82835	9.72078	9.54078	9.60739	9.72827	9.63539	9.70936	9.67361	9.59802	9.61139	9.53456	Q6IQ32	ENSG00000101544.8	ADNP2	Q6IQ32	-0.221444	-0.0824741	-0.151959	0.115137	0.000291422	FALSE	FALSE
177	ADO	9.21468	9.25293	9.36997	9.24812	9.28289	9.35682	9.29387	9.24689	9.09695	9.16475	9.15845	9.22288	9.17588	9.23345	9.19333	Q96SZ5	ENSG00000181915.4	ADO	Q96SZ5	-0.156374	-0.0217759	-0.0890752	0.385811	0.0127976	FALSE	FALSE
178	ADPGK	9.29754	9.27633	9.25979	9.24909	9.27851	9.31098	9.18449	9.26146	9.32568	9.29731	9.30549	9.25524	9.2546	9.2251	9.3207	Q9BRR6		ADPGK	Q9BRR6	-0.0575828	0.0401777	-0.00870253	0.776253	0.710209	FALSE	FALSE
179	ADPRHL2	9.8671	9.95049	9.90721	9.94504	9.98171	9.93141	9.96966	9.97557	9.78191	9.8743	9.82601	9.86135	9.91463	9.87645	9.87877	Q9NX46	ENSG00000116863.10	ADPRHL2	Q9NX46	-0.108751	0.0163561	-0.0461976	0.611625	0.13664	FALSE	FALSE
180	ADRBK1	10.0851	10.1881	10.1221	10.1118	10.1768	10.1196	10.1103	10.0959	10.0476	10.0685	10.0803	10.1361	10.0431	10.0502	10.0515	P25098	ENSG00000173020.10	ADRBK1; GRK2	P25098	-0.103611	-0.012337	-0.0579738	0.407009	0.0161092	FALSE	FALSE
181	ADRM1	9.38717	9.49063	9.52961	9.54809	9.48514	9.37183	9.44462	9.49492	9.41882	9.37136	9.38332	9.46039	9.40192	9.50747	9.48437	Q16186	ENSG00000130706.12	ADRM1	Q16186	-0.0952823	0.0393929	-0.0279447	0.719274	0.391154	FALSE	FALSE
182	ADSL	8.70233	8.79707	8.74558	8.76953	8.75707	8.7629	8.79489	8.77913	8.79014	8.70931	8.68567	8.7709	8.7854	8.82745	8.75206	A0A096LPA2	ENSG00000239900.12	ADSL	A0A096LPA2	-0.0388263	0.0595412	0.0103574	0.769561	0.660585	FALSE	FALSE
183	ADSL.1	12.355	12.3811	12.3568	12.3685	12.3931	12.423	12.3883	12.4306	12.2853	12.3568	12.291	12.3311	12.3561	12.4001	12.3763	A0A1B0GTJ7	ENSG00000239900.12	ADSL	A0A1B0GTJ7	-0.0727612	0.0281966	-0.0222823	0.711628	0.362457	FALSE	FALSE
184	ADSS	11.389	11.4343	11.4243	11.3621	11.3862	11.385	11.4518	11.4426	11.3389	11.3733	11.3926	11.4327	11.4199	11.4405	11.4327	P30520	ENSG00000035687.9	ADSS	P30520	-0.0273943	0.0615859	0.0170958	0.727817	0.426389	FALSE	FALSE
185	ADSSL1	7.73183	7.71029	7.80769	7.78387	7.73254	7.83612	7.82947	7.72153	7.66086	7.76983	7.70452	7.8366	7.75846	7.69187	7.70032	Q8N142	ENSG00000185100.10	ADSSL1	Q8N142	-0.0904896	0.0393646	-0.0255625	0.72523	0.415343	FALSE	FALSE
186	AEBP1	7.21493	7.28545	7.23995	7.15174	7.30834	7.29354	7.03125	7.13882	7.27968	7.23995	7.00195	7.02251	7.3076	7.20564	7.35877	Q8IUX7	ENSG00000106624.10	AEBP1	Q8IUX7	-0.19004	0.0445422	-0.0727487	0.652155	0.206506	FALSE	FALSE
187	AEBP2	6.76601	6.76433	6.70591	6.81279	6.75242	6.72386	6.63278	6.56594	6.69012	6.69716	6.7448	6.43564	6.63154	6.60977	6.81176	Q6ZN18	ENSG00000139154.14	AEBP2	Q6ZN18	-0.202263	-0.0129539	-0.107609	0.460835	0.0284296	FALSE	FALSE
188	AES	8.37291	8.38787	8.39481	8.35968	8.37142	8.45885	8.49871	8.59887	8.51245	8.49133	8.5752	8.56866	8.40749	8.45504	8.43826	Q08117	ENSG00000104964.14	AES	Q08117	0.0504003	0.177976	0.114188	0.22261	0.00164113	FALSE	FALSE
189	AFAP1	9.80765	9.78975	9.78788	9.72166	9.75347	9.76603	9.93319	9.95509	9.98341	9.85095	9.82208	9.76891	10.0385	9.99065	10.0771	Q8N556-2	ENSG00000196526.10	AFAP1	Q8N556-2	0.0751936	0.25375	0.164472	0.205788	0.00130441	FALSE	FALSE
190	AFAP1L2	4.45786	4.20868	4.48342	4.71514	4.54636	4.79432	4.41879	4.08501	4.26729	4.58198	4.10863	4.13229	4.26964	4.29864	4.14627	Q8N4X5	ENSG00000169129.14	AFAP1L2	Q8N4X5	-0.466244	-0.0893394	-0.277792	0.332012	0.00662763	FALSE	FALSE
191	AFF2	4.74575	3.00335	4.49924	4.86024	4.58995	3.91028	4.30608	4.33046	4.7543	5.73991	4.77028	4.15238	4.95881	4.43603	4.39695	P51816	ENSG00000155966.13	AFF2	P51816	-0.213611	0.976277	0.381333	0.644358	0.19252	FALSE	FALSE
192	AFF4	10.2235	10.1921	10.1278	10.1856	10.1615	10.1658	10.168	10.1712	10.3218	10.2061	10.2875	10.1775	10.2473	10.1828	10.1631	Q9UHB7	ENSG00000072364.12	AFF4	Q9UHB7	-0.0202056	0.0959514	0.0378729	0.640084	0.185319	FALSE	FALSE
193	AFG3L2	11.963	11.8829	11.8589	11.9249	11.9133	11.8661	11.8595	11.8302	11.9084	11.8865	11.9556	11.9033	11.8771	11.8535	11.8357	Q9Y4W6	ENSG00000141385.9	AFG3L2	Q9Y4W6	-0.0718629	0.0265429	-0.02266	0.705918	0.342614	FALSE	FALSE
194	AFTPH	9.41022	9.37146	9.4538	9.34048	9.40806	9.36765	9.40087	9.37888	9.34679	9.31494	9.41227	9.42273	9.4051	9.33959	9.34996	Q6ULP2		AFTPH	Q6ULP2	-0.0657965	0.0310475	-0.0173745	0.734614	0.457057	FALSE	FALSE
195	AGAP1	10.0145	9.99734	9.97015	10.0737	10.0902	10.0528	10.0324	10.097	10.0473	10.055	10.0667	10.0304	9.94141	10.0032	9.94313	E7EUN2	ENSG00000157985.18	AGAP1	E7EUN2	-0.0679492	0.0498094	-0.00906989	0.780977	0.747696	FALSE	FALSE
196	AGAP3	8.07384	8.06686	8.11446	8.03546	8.08601	8.0685	8.18487	8.06686	8.04215	8.13929	8.14219	8.08908	8.11388	8.14759	8.10482	Q96P47	ENSG00000133612.18	AGAP3	Q96P47	-0.00757668	0.0882577	0.0403405	0.575117	0.0930922	FALSE	FALSE
197	AGFG1	10.3206	10.3142	10.2885	10.2557	10.2879	10.2825	10.2727	10.3362	10.2986	10.2359	10.2583	10.2842	10.3389	10.3055	10.331	P52594	ENSG00000173744.17	AGFG1	P52594	-0.0385966	0.0468516	0.00412751	0.791603	0.839953	FALSE	FALSE
198	AGFG2	5.17678	4.97569	5.20005	5.21845	5.3589	5.30796	5.28959	5.41428	5.07972	5.18146	4.99357	5.21536	5.26396	5.00086	5.19666	O95081	ENSG00000106351.12	AGFG2	O95081	-0.166912	0.11774	-0.0245858	0.77731	0.718419	FALSE	FALSE
199	AGGF1	8.28953	8.3427	8.34019	8.30617	8.36421	8.34663	8.1766	8.12638	8.20605	8.19943	8.26284	8.18503	8.14645	8.17117	8.16355	Q6PIK7		AGGF1	Q6PIK7	-0.195066	-0.104183	-0.149625	0.00595631	3.62155e-06	TRUE	TRUE
200	AGK	11.06	11.0343	10.9566	11.1091	11.0387	11.0299	10.9733	10.9846	11.1044	10.9661	11.0993	11.0093	10.9723	10.9488	10.9424	E9PC15	ENSG00000006530.15	AGK	E9PC15	-0.102492	0.026415	-0.0380383	0.663132	0.228239	FALSE	FALSE
201	AGL	11.7944	11.784	11.7688	11.7879	11.7974	11.8141	11.769	11.7801	11.6692	11.6728	11.7899	11.8429	11.6474	11.6783	11.653	P35573	ENSG00000162688.16	AGL	P35573	-0.133964	-0.00321097	-0.0685873	0.496389	0.0409298	FALSE	FALSE
202	AGO1	10.0875	10.1698	10.1021	10.0833	10.1131	10.1319	10.0394	10.0735	10.0158	10.0327	10.1339	10.1477	9.96771	10.0037	10.0012	Q9UL18	ENSG00000092847.11	AGO1; EIF2C1	Q9UL18	-0.128439	-0.00840967	-0.0684244	0.459536	0.0280416	FALSE	FALSE
203	AGO2	11.2427	11.2816	11.2918	11.2895	11.2873	11.2904	11.2432	11.2757	11.2228	11.206	11.2591	11.2873	11.1752	11.2152	11.1906	Q9UKV8	ENSG00000123908.11	AGO2; EIF2C2	Q9UKV8	-0.0930301	-0.00692353	-0.0499768	0.451213	0.025702	FALSE	FALSE
204	AGO3	9.10244	9.12889	9.15636	9.13844	9.13844	9.13279	8.99676	9.01157	8.95893	9.00878	9.14986	9.0572	8.94662	8.95785	8.97923	Q9H9G7	ENSG00000126070.19	AGO3; EIF2C3	Q9H9G7	-0.184571	-0.0663748	-0.125473	0.129625	0.00038329	FALSE	FALSE
205	AGPAT1	6.8473	6.9438	6.87204	6.93211	6.93565	6.93211	6.87761	6.98044	6.95752	7.04806	6.9107	6.81885	7.00671	6.87545	7.01893	Q99943	ENSG00000235758.9; ENSG00000228892.9; ENSG00000227642.9; ENSG00000206324.11; ENSG00000204310.12; ENSG00000236873.9; ENSG00000226467.9	AGPAT1	Q99943	-0.039441	0.106048	0.0333037	0.706741	0.345394	FALSE	FALSE
206	AGPAT2	4.68801	4.74121	4.55303	4.28257	4.36617	4.34987	4.15057	4.22767	4.2463	4.15057	4.49977	4.73263	4.40347	4.61678	3.96619	O15120	ENSG00000169692.12	AGPAT2	O15120	-0.400162	0.0718652	-0.164148	0.625768	0.159333	FALSE	FALSE
207	AGPAT3	9.02932	8.99785	8.94404	9.01705	9.00275	9.0444	9.06264	9.05221	9.15523	9.06491	9.16071	9.06242	9.02827	9.05383	8.9701	Q9NRZ7	ENSG00000160216.18	AGPAT3	Q9NRZ7	0.00268522	0.121138	0.0619114	0.497937	0.041569	FALSE	FALSE
208	AGPAT4	10.2284	10.1274	10.1628	10.1709	10.1822	10.1623	10.1525	10.0847	10.1235	10.2116	10.3144	10.2743	10.0994	10.0419	10.0633	Q9NRZ5	ENSG00000026652.13	AGPAT4	Q9NRZ5	-0.104978	0.0637937	-0.0205924	0.762335	0.611259	FALSE	FALSE
209	AGPAT5	9.88676	9.97993	9.92958	9.95968	9.96978	9.85053	9.95349	10.0144	9.97435	9.94837	10.0051	10.0121	9.99162	9.95329	9.93681	Q9NUQ2	ENSG00000155189.11	AGPAT5	Q9NUQ2	-0.00177551	0.0962506	0.0472375	0.530594	0.0578391	FALSE	FALSE
210	AGPAT6	9.73129	9.70364	9.60382	9.73531	9.66504	9.66693	9.6156	9.64001	9.72506	9.72303	9.73269	9.68739	9.64722	9.64966	9.64269	Q86UL3	ENSG00000158669.11	AGPAT6; GPAT4	Q86UL3	-0.0655058	0.0442376	-0.0106341	0.773054	0.685993	FALSE	FALSE
211	AGPS	12.266	12.2296	12.1904	12.1567	12.1635	12.1506	12.1962	12.1656	12.3455	12.2495	12.268	12.2229	12.3068	12.2604	12.3642	O00116	ENSG00000018510.13	AGPS	O00116	0.0049432	0.138158	0.0715505	0.485945	0.0369091	FALSE	FALSE
212	AGRN	11.8527	11.828	11.9688	11.6756	11.7096	11.8944	11.7819	11.6541	11.6964	11.7463	11.7795	11.7598	11.8536	11.8045	11.8255	O00468		AGRN	O00468	-0.145681	0.0363246	-0.0546781	0.659283	0.22033	FALSE	FALSE
213	AGTPBP1	10.6745	10.7558	10.7413	10.7387	10.7649	10.7547	10.7311	10.6935	10.6035	10.6791	10.721	10.7319	10.6175	10.6582	10.6116	Q9UPW5	ENSG00000135049.15	AGTPBP1	Q9UPW5	-0.120517	-0.0122121	-0.0663643	0.425495	0.0195247	FALSE	FALSE
214	AGTRAP	6.49464	6.28567	6.46797	6.49818	6.59452	6.3695	6.35193	6.35433	6.36629	6.48136	6.29229	6.32482	6.46872	6.29092	6.42009	Q6RW13	ENSG00000177674.15	AGTRAP	Q6RW13	-0.172987	0.0141084	-0.0794393	0.572643	0.090535	FALSE	FALSE
215	AHCTF1	12.0095	11.9607	11.9461	11.9598	11.9617	11.9101	11.9266	11.8515	11.9553	11.9456	12.0387	11.9627	11.9426	11.8835	11.908	Q8WYP5		AHCTF1	Q8WYP5	-0.0777556	0.0317128	-0.0230214	0.717674	0.384939	FALSE	FALSE
216	AHCY	13.4775	13.5208	13.5292	13.537	13.5514	13.5514	13.5271	13.5174	13.4122	13.4679	13.4357	13.4901	13.4538	13.4802	13.4679	P23526	ENSG00000101444.12	AHCY	P23526	-0.0993695	-0.0114668	-0.0554181	0.410939	0.0167766	FALSE	FALSE
217	AHCYL1	11.7323	11.8165	11.7847	11.8409	11.8593	11.8572	11.8563	11.8859	11.7521	11.783	11.7922	11.8753	11.7144	11.7209	11.7049	O43865	ENSG00000168710.17	AHCYL1	O43865	-0.0985828	0.0426942	-0.0279443	0.724709	0.413162	FALSE	FALSE
218	AHCYL2	8.62121	8.6805	8.62222	8.74921	8.74895	8.76587	8.58981	8.56151	8.49335	8.60761	8.57842	8.68263	8.38246	8.46039	8.42443	Q96HN2	ENSG00000158467.16	AHCYL2	Q96HN2	-0.259743	-0.073887	-0.166815	0.220952	0.00160551	FALSE	FALSE
219	AHDC1	9.49085	9.44521	9.41201	9.45467	9.45855	9.49569	9.36744	9.39305	9.43429	9.39411	9.45753	9.42697	9.35105	9.34481	9.31034	Q5TGY3	ENSG00000126705.13	AHDC1	Q5TGY3	-0.124057	-0.0216984	-0.0728778	0.349931	0.00825872	FALSE	FALSE
220	AHNAK	4.88824	4.92079	4.96834	4.72401	4.82306	5.02029	4.85498	5.2327	5.40607	5.18269	4.86716	5.22051	5.25707	5.29263	5.245	Q09666-2	ENSG00000124942.13	AHNAK	Q09666-2	0.114598	0.45023	0.282414	0.259358	0.00263576	FALSE	FALSE
221	AHNAK.1	14.8542	14.7716	14.9033	14.6511	14.6465	14.6194	14.9417	14.9506	15.1388	15.0556	14.7394	14.6675	15.4605	15.3941	15.4457	Q09666	ENSG00000124942.13	AHNAK	Q09666	0.0949086	0.599463	0.347186	0.367507	0.0101776	FALSE	FALSE
222	AHNAK2	9.02134	8.91392	9.16534	8.83563	8.84144	8.90556	9.1674	9.27189	9.40296	9.33942	9.13177	9.07191	9.58703	9.5398	9.58347	Q8IVF2	ENSG00000185567.6	AHNAK2	Q8IVF2	0.215968	0.577542	0.396755	0.113547	0.000282026	FALSE	FALSE
223	AHSA1	12.5218	12.5956	12.5574	12.5347	12.5917	12.642	12.5942	12.6064	12.4291	12.5377	12.4347	12.5201	12.5215	12.5824	12.6066	O95433	ENSG00000100591.7	AHSA1	O95433	-0.104822	0.0310236	-0.036899	0.679457	0.265665	FALSE	FALSE
224	AIDA	10.1682	10.2345	10.2068	10.1398	10.1156	10.1152	10.049	10.0321	10.0958	10.0503	10.1906	10.2048	10.1049	10.0421	10.0175	Q96BJ3	ENSG00000186063.12	AIDA	Q96BJ3	-0.145112	-0.00666422	-0.0758879	0.476768	0.0336837	FALSE	FALSE
225	AIF1	5.98877	5.52332	5.80155	5.69618	5.40719	5.82404	5.57294	5.67392	5.84559	5.61417	5.95559	5.61159	5.80532	5.70073	5.77566	Q5STX8	ENSG00000234836.7; ENSG00000235985.7; ENSG00000204472.12; ENSG00000206428.9; ENSG00000235588.8; ENSG00000237727.7	AIF1	Q5STX8	-0.150165	0.193262	0.0215484	0.786377	0.793162	FALSE	FALSE
226	AIF1L	10.4541	10.4953	10.4608	10.5192	10.5445	10.5404	10.3502	10.4394	10.2245	10.2463	10.3551	10.4278	10.2766	10.2393	10.2398	Q9BQI0	ENSG00000126878.12	AIF1L	Q9BQI0	-0.268652	-0.114085	-0.191368	0.0667649	8.62884e-05	FALSE	FALSE
227	AIFM1	11.6457	11.6268	11.607	11.6946	11.6793	11.6493	11.5394	11.593	11.7311	11.5968	11.6721	11.6085	11.5642	11.5335	11.5469	O95831	ENSG00000156709.13	AIFM1	O95831	-0.11528	0.0111409	-0.0520694	0.581151	0.0997152	FALSE	FALSE
228	AIMP1	11.3502	11.3392	11.3644	11.37	11.3666	11.3072	11.3213	11.3255	11.444	11.3913	11.4094	11.3608	11.3489	11.3389	11.3355	Q12904	ENSG00000164022.16	AIMP1	Q12904	-0.0318222	0.0605661	0.014372	0.746701	0.518079	FALSE	FALSE
229	AIMP2	11.3791	11.3316	11.2965	11.3207	11.314	11.2972	11.2944	11.2833	11.2458	11.2595	11.3339	11.3211	11.2506	11.2859	11.2892	Q13155	ENSG00000106305.9	AIMP2	Q13155	-0.079726	0.0030981	-0.038314	0.545435	0.0674095	FALSE	FALSE
230	AIP	10.6012	10.5854	10.6109	10.6676	10.6785	10.6557	10.6713	10.6672	10.5672	10.6143	10.6111	10.6196	10.532	10.5764	10.5808	O00170		AIP	O00170	-0.0810009	0.0234049	-0.028798	0.676604	0.258637	FALSE	FALSE
231	AJUBA	7.52847	7.51511	7.52562	7.42257	7.45081	7.43351	7.47346	7.5726	7.46167	7.41065	7.36632	7.39139	7.66241	7.60392	7.64424	Q96IF1	ENSG00000129474.15	AJUBA	Q96IF1	-0.0698492	0.13041	0.0302804	0.748819	0.529705	FALSE	FALSE
232	AK1	11.2348	11.2309	11.2347	11.3338	11.357	11.3685	11.3523	11.3826	11.1826	11.281	11.2581	11.278	11.1568	11.1879	11.1647	P00568	ENSG00000106992.17	AK1	P00568	-0.127291	0.039431	-0.0439302	0.684892	0.279674	FALSE	FALSE
233	AK2	12.9491	12.8449	12.8383	12.9236	12.9098	12.8655	12.7526	12.7965	12.9084	12.8233	12.9446	12.8968	12.7758	12.7417	12.7096	P54819	ENSG00000004455.16	AK2	P54819	-0.149512	0.00560804	-0.0719522	0.544492	0.0667469	FALSE	FALSE
234	AK3	11.5084	11.4294	11.3731	11.4255	11.4584	11.4174	11.3366	11.3659	11.4809	11.3817	11.5285	11.4914	11.3428	11.2969	11.3019	Q9UIJ7	ENSG00000147853.16	AK3	Q9UIJ7	-0.123738	0.0367617	-0.0434882	0.67991	0.2668	FALSE	FALSE
235	AK4	10.2005	9.98998	10.0794	10.1259	10.0869	10.0639	9.63018	9.69863	9.92934	9.8521	9.82237	9.74646	9.84409	9.82141	9.82429	P27144	ENSG00000162433.14	AK4; LOC100507855	P27144	-0.383935	-0.20519	-0.294562	0.0059014	3.57972e-06	TRUE	TRUE
236	AK5	6.95554	6.96412	7.07301	7.09921	6.98888	7.22426	6.97833	6.97455	6.94789	6.83719	6.9875	7.02413	6.81609	6.6711	6.74914	Q9Y6K8	ENSG00000154027.18	AK5	Q9Y6K8	-0.285862	-0.0411678	-0.163515	0.381428	0.0120998	FALSE	FALSE
237	AK6	9.42117	9.35377	9.39023	9.37579	9.39057	9.43625	9.49263	9.51429	9.35816	9.44611	9.26488	9.35795	9.50333	9.51919	9.57103	Q9Y3D8	ENSG00000085231.13; ENSG00000279247.3	AK6; TAF9	Q9Y3D8	-0.0340771	0.139836	0.0528795	0.65663	0.215065	FALSE	FALSE
238	AK7	6.8022	6.49882	6.51533	6.56034	6.54508	6.72864	6.73991	6.36425	6.61741	6.51204	6.55474	6.99869	6.76566	6.49897	6.14784	Q96M32	ENSG00000140057.8	AK7	Q96M32	-0.245832	0.184476	-0.0306784	0.783172	0.76583	FALSE	FALSE
239	AKAP1	8.67203	8.67242	8.6402	8.76478	8.59823	8.62748	8.48801	8.44534	8.64542	8.61299	8.52824	8.52067	8.67621	8.55134	8.54065	Q92667	ENSG00000121057.12	AKAP1	Q92667	-0.181693	-0.0302664	-0.10598	0.358954	0.0091827	FALSE	FALSE
240	AKAP10	6.01618	6.25199	6.20441	6.24342	6.30008	6.38004	6.14105	6.32138	6.35657	6.36004	6.07751	6.22754	6.30846	6.06756	6.28656	O43572	ENSG00000108599.14	AKAP10	O43572	-0.118774	0.130436	0.00583101	0.800082	0.922032	FALSE	FALSE
241	AKAP11	6.96315	7.05672	6.94481	7.03224	6.97281	7.13531	7.07576	7.02658	7.27235	7.05566	6.97387	6.96854	7.01994	7.16059	7.19268	Q9UKA4	ENSG00000023516.8	AKAP11	Q9UKA4	-0.0341499	0.164909	0.0653798	0.63823	0.182292	FALSE	FALSE
242	AKAP12	13.8975	13.8973	13.9042	13.9735	13.9718	13.9808	14.1493	14.1971	14.309	14.2196	13.7287	13.7116	14.4214	14.4345	14.5351	Q02952	ENSG00000131016.16	AKAP12	Q02952	0.0121594	0.49196	0.25206	0.495744	0.0406668	FALSE	FALSE
243	AKAP13	11.5136	11.5377	11.5503	11.6093	11.6055	11.6154	11.5747	11.6305	11.5406	11.5179	11.5422	11.5539	11.4912	11.4802	11.506	Q12802-4		AKAP13	Q12802-4	-0.0884422	0.019465	-0.0344886	0.645016	0.193658	FALSE	FALSE
244	AKAP17A	10.9491	10.9098	10.8744	10.8325	10.8168	10.8821	10.7753	10.8205	10.8938	10.7768	10.9185	10.9291	10.8141	10.7795	10.7905	Q02040	ENSG00000197976.11	AKAP17A	Q02040	-0.109957	0.0213418	-0.0443078	0.632246	0.171259	FALSE	FALSE
245	AKAP5	7.57098	7.53819	7.57445	7.3683	7.33125	7.309	7.87036	7.73807	8.01533	7.82667	7.84074	7.73989	8.15753	8.09727	8.09243	P24588	ENSG00000179841.8	AKAP5	P24588	0.327088	0.637357	0.482222	0.0103369	7.14627e-06	FALSE	FALSE
246	AKAP6	6.40055	6.30119	6.13476	6.21833	6.24294	6.39129	6.37842	6.39886	6.27217	6.34727	6.39793	6.11474	6.44189	6.45462	6.24855	G3V3H7	ENSG00000151320.10	AKAP6	G3V3H7	-0.0555534	0.171303	0.0578749	0.69037	0.294671	FALSE	FALSE
247	AKAP7	7.20069	7.07544	7.11406	7.10211	7.04699	7.12348	7.14662	7.07816	7.06998	7.05534	7.0681	6.93968	7.24119	7.16171	7.05821	O43687	ENSG00000118507.15	AKAP7	O43687	-0.100023	0.0611028	-0.01946	0.762882	0.614848	FALSE	FALSE
248	AKAP8	10.0097	9.89189	9.88739	9.94627	9.92929	9.86949	9.78469	9.81273	9.97659	9.80766	9.95284	9.93448	9.91209	9.75018	9.7625	O43823	ENSG00000105127.8	AKAP8	O43823	-0.150517	0.015549	-0.0674839	0.585258	0.103937	FALSE	FALSE
249	AKAP8L	11.4619	11.431	11.4073	11.4167	11.3856	11.3624	11.338	11.3709	11.3829	11.3763	11.4192	11.4062	11.3565	11.3614	11.4268	Q9ULX6	ENSG00000011243.17	AKAP8L	Q9ULX6	-0.0714804	0.0139017	-0.0287894	0.632416	0.171586	FALSE	FALSE
250	AKAP9	12.6075	12.6291	12.5974	12.6201	12.6051	12.6063	12.6317	12.6737	12.5941	12.6066	12.6532	12.6614	12.5984	12.5995	12.6033	Q99996		AKAP9	Q99996	-0.0240368	0.0515243	0.0137437	0.733308	0.450969	FALSE	FALSE
251	AKIRIN2	5.50199	5.56863	5.69525	5.5463	5.6174	5.56441	5.53907	5.44247	5.47781	5.30245	5.50939	5.52532	5.50671	5.45496	5.36927	Q53H80	ENSG00000135334.8	AKIRIN2	Q53H80	-0.204485	-0.0429604	-0.123723	0.313222	0.00513605	FALSE	FALSE
252	AKR1A1	12.3413	12.3924	12.4058	12.4232	12.4809	12.4697	12.3808	12.412	12.2492	12.3096	12.3273	12.4162	12.2061	12.2611	12.2465	P14550	ENSG00000117448.13	AKR1A1	P14550	-0.182423	-0.0311444	-0.106784	0.354512	0.00871299	FALSE	FALSE
253	AKR1B1	12.7863	12.8561	12.8944	12.911	12.9396	12.9279	12.8552	12.8624	12.72	12.7768	12.7688	12.849	12.681	12.7497	12.724	P15121	ENSG00000085662.13	AKR1B1	P15121	-0.17941	-0.0396847	-0.109547	0.30099	0.00437928	FALSE	FALSE
254	AKR1C1	9.19156	9.22471	9.2034	9.38078	9.3871	9.33051	9.66765	9.69138	9.6087	9.70152	9.60063	9.60428	9.3871	9.42574	9.40966	Q04828	ENSG00000187134.13	AKR1C1	Q04828	0.160758	0.399147	0.279952	0.08685	0.000146747	FALSE	FALSE
255	AKR1C2	5.40607	5.27344	5.10555	5.30373	5.22651	5.07557	5.5498	5.58716	5.00747	5.34799	5.36732	5.64748	5.17252	5.30873	5.36732	S4R3P0	ENSG00000151632.17	AKR1C2	S4R3P0	-0.0431786	0.325285	0.141053	0.602286	0.123798	FALSE	FALSE
256	AKR7A2	11.5556	11.6228	11.593	11.579	11.6296	11.6589	11.4691	11.5183	11.3129	11.3408	11.4574	11.5493	11.3328	11.3751	11.3098	O43488	ENSG00000053371.12	AKR7A2	O43488	-0.282058	-0.116336	-0.199197	0.0782106	0.000116434	FALSE	FALSE
257	AKT1	11.8487	11.8909	11.8941	11.8515	11.8544	11.9366	12.0425	12.0419	11.9115	11.9789	11.9223	11.9962	11.9558	12.0114	11.9839	P31749	ENSG00000142208.15	AKT1	P31749	0.0517566	0.154929	0.103343	0.158707	0.000644182	FALSE	FALSE
258	AKT1S1	7.7318	7.71031	7.73028	7.84828	7.69594	7.74781	7.83221	7.86967	7.83078	7.90762	7.71978	7.76616	7.77975	7.91481	7.95125	Q96B36	ENSG00000204673.10	AKT1S1	Q96B36	0.0213285	0.173205	0.0972665	0.402579	0.0153941	FALSE	FALSE
259	AKT2	8.22445	8.31335	8.33848	8.33326	8.38154	8.32337	8.28997	8.32177	8.20259	8.26896	8.22865	8.26637	8.25715	8.29676	8.15793	P31751	ENSG00000105221.16	AKT2	P31751	-0.123949	-0.00528247	-0.0646156	0.479652	0.0347121	FALSE	FALSE
260	AKT3	10.0579	10.0017	10.0579	9.93553	9.92595	10.0068	10.1307	10.1287	10.1931	10.1866	10.1191	10.1668	10.2091	10.2343	10.2221	A0A5F9ZHU3		AKT3	A0A5F9ZHU3	0.121937	0.236262	0.1791	0.00964426	6.51501e-06	TRUE	TRUE
261	ALAD	8.85995	8.90093	8.92592	8.91015	8.95142	9.05473	9.00802	9.00534	8.84168	9.01869	8.91822	9.00137	8.88752	8.866	8.79357	P13716	ENSG00000148218.15	ALAD	P13716	-0.0918744	0.0775972	-0.0071386	0.793769	0.860186	FALSE	FALSE
262	ALAS1	4.92139	4.97408	4.34686	4.83498	4.92629	4.7955	5.02487	4.90596	4.78455	4.83845	4.87872	4.45912	5.10133	4.62487	4.94178	P13196	ENSG00000023330.14	ALAS1	P13196	-0.178751	0.258978	0.0401138	0.775197	0.702115	FALSE	FALSE
263	ALB	11.4601	11.6081	12.9082	12.6496	12.8619	12.1587	12.9935	12.6389	12.2906	12.7119	12.2522	12.143	12.2909	12.0136	12.532	P02768	ENSG00000163631.16	ALB	P02768	-0.321149	0.631549	0.1552	0.743067	0.498802	FALSE	FALSE
264	ALCAM	9.64823	9.49109	9.50124	9.31861	9.2559	9.24588	9.69729	9.69729	9.87795	9.88012	9.5982	9.49291	10.2159	10.1505	10.2202	Q13740	ENSG00000170017.12	ALCAM	Q13740	0.215284	0.704472	0.459878	0.19413	0.00110405	FALSE	FALSE
265	ALDH16A1	10.2036	10.3245	10.2893	10.3024	10.319	10.3336	10.2687	10.2781	10.165	10.2526	10.264	10.2485	10.1856	10.1852	10.1976	Q8IZ83	ENSG00000161618.9	ALDH16A1	Q8IZ83	-0.121934	-0.0143262	-0.0681302	0.408706	0.0163935	FALSE	FALSE
266	ALDH18A1	5.05908	5.0395	4.81392	4.91653	5.13473	5.01449	5.00762	4.90754	5.11253	4.8093	5.0279	5.03235	4.91653	4.87222	4.76266	P54886	ENSG00000059573.8	ALDH18A1	P54886	-0.17836	0.0630911	-0.0576343	0.70076	0.325765	FALSE	FALSE
267	ALDH18A1.1	12.5022	12.4636	12.4266	12.415	12.3642	12.3419	12.3523	12.3315	12.4675	12.4168	12.5001	12.4308	12.4859	12.4331	12.4237	P54886-2	ENSG00000059573.8	ALDH18A1	P54886-2	-0.0573606	0.0732413	0.00794035	0.787096	0.799427	FALSE	FALSE
268	ALDH1A1	10.1764	10.1634	10.2203	10.3903	10.4023	10.4034	10.4404	10.2563	10.3763	10.4063	10.5408	10.5832	9.96054	10.0955	10.0261	P00352	ENSG00000165092.12	ALDH1A1	P00352	-0.193267	0.204685	0.00570871	0.803004	0.952146	FALSE	FALSE
269	ALDH1B1	11.2043	11.0328	11.0245	11.1435	11.1286	11.0649	10.9611	11.0129	11.1343	11.0235	11.1274	11.0612	10.9683	10.9782	10.9651	P30837		ALDH1B1	P30837	-0.150058	0.00206734	-0.0739954	0.527016	0.0557826	FALSE	FALSE
270	ALDH1L2	5.08099	5.01728	4.90201	4.7675	5.23287	5.02853	5.2317	5.2512	5.68891	5.37822	5.32652	5.42204	5.54448	5.13213	5.21894	A0A494C1M4		ALDH1L2	A0A494C1M4	0.173901	0.526178	0.35004	0.16289	0.000690731	FALSE	FALSE
271	ALDH2	12.87	12.7958	12.7491	12.8666	12.8788	12.8432	12.7932	12.751	12.9144	12.8201	12.9075	12.8442	12.7351	12.716	12.6837	P05091	ENSG00000111275.12	ALDH2	P05091	-0.116546	0.0410559	-0.0377452	0.700266	0.324204	FALSE	FALSE
272	ALDH3A2	11.9179	11.8634	11.8739	11.8714	11.8591	11.8551	11.8302	11.7696	11.8805	11.8729	11.9933	11.9348	11.7885	11.7844	11.7761	P51648	ENSG00000072210.18	ALDH3A2	P51648	-0.096274	0.0449516	-0.0256612	0.733406	0.451422	FALSE	FALSE
273	ALDH4A1	10.8072	10.7932	10.7216	10.7826	10.7881	10.7228	10.6884	10.6756	10.7363	10.6809	10.8133	10.806	10.6707	10.6459	10.6398	P30038	ENSG00000159423.16	ALDH4A1	P30038	-0.126526	0.000610896	-0.0629578	0.520107	0.0519785	FALSE	FALSE
274	ALDH5A1	11.2051	11.1362	11.0442	11.2093	11.2376	11.1466	10.8974	11.0052	11.1229	10.9939	11.2104	11.1466	10.8336	10.8406	10.8011	P51649	ENSG00000112294.12	ALDH5A1	P51649	-0.311923	-0.0473623	-0.179643	0.373953	0.0110164	FALSE	FALSE
275	ALDH5A1.1	3.10371	3.54482	3.77342	3.57859	3.52075	3.92319	3.49798	3.49798	3.66328	3.38294	3.17109	3.32956	3.49081	3.24669	3.73782	A0A5F9ZI23		ALDH5A1	A0A5F9ZI23	-0.360592	0.105361	-0.127616	0.677929	0.261874	FALSE	FALSE
276	ALDH6A1	11.6823	11.547	11.4846	11.6456	11.658	11.6448	11.5218	11.5021	11.6202	11.5234	11.672	11.6074	11.4015	11.394	11.3889	Q02252	ENSG00000119711.12	ALDH6A1	Q02252	-0.197293	0.00571499	-0.0957889	0.538402	0.0626528	FALSE	FALSE
277	ALDH7A1	13.3347	13.3042	13.2892	13.3584	13.3627	13.3426	13.2135	13.199	13.1997	13.1782	13.2923	13.3147	13.1095	13.1378	13.0918	P49419-2		ALDH7A1	P49419-2	-0.208415	-0.0696441	-0.13903	0.158609	0.000643007	FALSE	FALSE
278	ALDH9A1	12.6247	12.6462	12.6615	12.5743	12.587	12.5736	12.4943	12.486	12.4413	12.4573	12.5584	12.5806	12.4991	12.4826	12.4738	P49189		ALDH9A1	P49189	-0.165851	-0.0625048	-0.114178	0.110416	0.000264485	FALSE	FALSE
279	ALDOA	13.7251	13.7315	13.8292	13.7859	13.8006	13.8427	13.8913	13.9239	13.832	13.8468	13.7153	13.7849	13.8604	13.9085	13.8906	P04075	ENSG00000149925.17	ALDOA	P04075	-0.00304656	0.132187	0.0645705	0.534051	0.0599132	FALSE	FALSE
280	ALDOB	5.70307	5.6858	5.86617	5.52214	5.73928	5.99166	5.7867	5.7002	5.52773	5.54363	5.53978	5.67272	5.69098	5.73178	5.59129	A0A3B3IS80		ALDOB	A0A3B3IS80	-0.23948	0.0222912	-0.108594	0.579191	0.097501	FALSE	FALSE
281	ALDOC	10.6162	10.6518	10.6359	10.6915	10.6365	10.7293	10.5342	10.624	10.5893	10.6076	10.5742	10.6445	10.5272	10.5244	10.5274	P09972	ENSG00000109107.13	ALDOC	P09972	-0.141262	-0.034047	-0.0876545	0.277112	0.00325563	FALSE	FALSE
282	ALG1	8.63285	8.60743	8.5835	8.59003	8.64196	8.5694	8.67342	8.56675	8.66325	8.62653	8.6144	8.72335	8.7561	8.62686	8.44734	Q9BT22	ENSG00000033011.11	ALG1	Q9BT22	-0.0509235	0.108757	0.0289168	0.733729	0.45292	FALSE	FALSE
283	ALG10	6.27349	6.53647	6.34744	6.4218	6.52132	6.34563	5.95142	6.28381	6.38931	5.97744	6.3715	6.27877	6.16558	6.09357	6.0282	Q5BKT4	ENSG00000139133.6	ALG10	Q5BKT4	-0.389745	-0.0835069	-0.236626	0.308725	0.00484033	FALSE	FALSE
284	ALG11	9.06697	8.93446	9.00038	8.97527	8.97392	8.98756	9.02114	8.88409	8.95887	8.97269	9.03111	8.95229	8.99075	8.98623	8.96125	Q2TAA5	ENSG00000253710.2	ALG11	Q2TAA5	-0.0689205	0.0357168	-0.0166019	0.745177	0.50989	FALSE	FALSE
285	ALG13	7.6532	7.58561	7.63915	7.70053	7.72742	7.78019	7.76074	7.81295	7.80601	7.72063	7.61274	7.64449	7.74866	7.66525	7.8443	A0A096LPI3	ENSG00000101901.11	ALG13	A0A096LPI3	-0.0291934	0.137335	0.0540706	0.641129	0.187051	FALSE	FALSE
286	ALG2	9.2339	9.05534	9.1361	9.04162	9.08857	9.19885	9.17197	9.15827	9.17345	9.14344	9.19654	9.18069	9.19747	9.1708	9.12997	Q9H553	ENSG00000119523.9	ALG2	Q9H553	-0.0162244	0.10312	0.0434475	0.615127	0.141869	FALSE	FALSE
287	ALG3	6.59059	6.68426	6.57593	6.79466	6.73151	6.67291	6.72651	6.57777	6.67394	6.79015	6.70687	6.56651	6.61268	6.53354	6.70687	F8WF93	ENSG00000214160.9	ALG3	F8WF93	-0.11156	0.0715722	-0.0199937	0.767915	0.648971	FALSE	FALSE
288	ALG5	9.08283	8.96556	9.01636	9.02949	9.01356	9.02173	9.06478	9.04442	9.09367	9.10179	9.07977	9.05069	9.09882	9.01765	8.98798	Q9Y673	ENSG00000120697.8	ALG5	Q9Y673	-0.00966575	0.086396	0.0383651	0.590414	0.109518	FALSE	FALSE
289	ALG6	7.84136	7.98887	7.72095	7.965	7.81331	7.83981	7.75887	7.58247	7.61643	7.78393	7.84378	7.79493	7.69242	7.65506	7.58285	Q9Y672	ENSG00000088035.15	ALG6	Q9Y672	-0.265414	-0.0552998	-0.160357	0.315061	0.00526348	FALSE	FALSE
290	ALG8	7.94766	7.70636	7.7996	7.91216	8.00014	7.80694	7.83129	7.93953	7.85651	7.67711	7.84784	7.85248	7.82597	7.70454	7.78277	H0YDQ1	ENSG00000159063.12	ALG8	H0YDQ1	-0.14842	0.0503701	-0.0490248	0.695807	0.310489	FALSE	FALSE
291	ALG9	9.15485	9.15005	9.12944	9.20672	9.13457	9.09169	9.17846	9.17234	9.23008	9.24746	9.16362	9.15621	9.207	9.21878	9.18423	Q9H6U8	ENSG00000086848.14	ALG9	Q9H6U8	0.00623118	0.0953696	0.0508004	0.459662	0.028079	FALSE	FALSE
292	ALKBH1	4.94429	4.71553	4.46533	4.66967	4.71527	4.76906	4.73172	4.45876	4.86428	4.5663	4.47671	4.61184	4.69518	4.93619	4.57375	G3V4M4	ENSG00000100601.9	ALKBH1	G3V4M4	-0.223632	0.111632	-0.0559997	0.740991	0.488159	FALSE	FALSE
293	ALKBH2	8.35888	8.35621	8.46187	8.3297	8.34943	8.33004	8.32094	8.40566	8.33841	8.10415	8.39787	8.52714	8.35044	8.25214	8.22132	Q6NS38	ENSG00000189046.10	ALKBH2	Q6NS38	-0.146671	0.0664254	-0.0401227	0.729898	0.435518	FALSE	FALSE
294	ALKBH3	5.81697	6.12642	5.85188	5.8648	6.08153	5.74464	5.8033	6.23019	5.72694	5.92159	6.07604	5.77907	5.96156	5.85839	6.07787	E9PSA5	ENSG00000166199.12	ALKBH3	E9PSA5	-0.144752	0.19044	0.0228437	0.78436	0.775843	FALSE	FALSE
295	ALKBH5	9.76744	9.8079	9.77954	9.81932	9.78521	9.79914	9.70404	9.7548	9.67916	9.76361	9.83153	9.8441	9.68226	9.64529	9.62889	Q6P6C2	ENSG00000091542.8	ALKBH5	Q6P6C2	-0.136324	0.00206875	-0.0671274	0.528095	0.0563933	FALSE	FALSE
296	ALKBH7	7.32476	7.41115	7.25346	7.21347	7.29976	7.16929	7.16097	7.25427	7.38516	7.18322	7.39532	7.26022	7.33822	7.26218	7.29022	Q9BT30	ENSG00000125652.7	ALKBH7	Q9BT30	-0.0872113	0.092083	0.00243584	0.803245	0.954676	FALSE	FALSE
297	ALMS1	10.286	10.3284	10.3168	10.3292	10.3306	10.308	10.2041	10.1894	10.2447	10.2034	10.2563	10.2352	10.1931	10.1898	10.1991	Q8TCU4		ALMS1	Q8TCU4	-0.139706	-0.0676659	-0.103686	0.0216561	1.71838e-05	FALSE	FALSE
298	ALOX15	7.83934	7.84358	7.88412	7.71469	7.60513	7.84549	7.30562	7.35553	7.36114	7.23652	7.44465	7.39347	7.2499	7.47778	7.52713	P16050	ENSG00000161905.12	ALOX15	P16050	-0.524964	-0.307658	-0.416311	0.000706515	5.57839e-07	TRUE	TRUE
299	ALPK1	4.10774	4.01833	4.24941	4.54653	4.32796	4.91511	4.59676	4.24232	4.94619	4.77563	4.48574	3.94548	4.45432	4.31396	4.36235	Q96QP1	ENSG00000073331.17	ALPK1	Q96QP1	-0.220609	0.415082	0.0972366	0.747968	0.524999	FALSE	FALSE
300	ALPL	10.957	10.8843	10.801	11.1083	11.0706	11.1016	10.6078	10.624	10.907	10.894	10.7843	10.8208	10.5095	10.5174	10.5239	P05186	ENSG00000162551.13	ALPL	P05186	-0.4571	-0.141912	-0.299506	0.187792	0.00100981	FALSE	FALSE
301	ALS2	10.2319	10.2587	10.2665	10.061	10.073	10.0889	10.1393	10.1634	10.1773	10.2104	10.1476	10.146	10.3568	10.3553	10.4377	Q96Q42	ENSG00000003393.14	ALS2	Q96Q42	-0.0409569	0.188453	0.0737482	0.643602	0.191223	FALSE	FALSE
302	ALYREF	12.6179	12.646	12.6211	12.6467	12.5856	12.6125	12.5451	12.5557	12.6264	12.5665	12.6685	12.6336	12.561	12.5429	12.521	E9PB61	ENSG00000183684.7	ALYREF	E9PB61	-0.0924794	0.00938384	-0.0415478	0.584136	0.102764	FALSE	FALSE
303	AMACR	6.57549	6.24728	6.4398	6.50618	6.57066	6.37649	6.39975	6.28407	6.12944	6.20579	6.40937	6.33589	6.21134	6.12502	6.03893	Q9UHK6	ENSG00000242110.7	AMACR	Q9UHK6	-0.349313	-0.0805212	-0.214917	0.290095	0.00381708	FALSE	FALSE
304	AMBRA1	6.57558	6.50484	6.5474	6.60431	6.66825	6.56757	6.66522	6.72995	6.4578	6.57851	6.42559	6.58748	6.6709	6.62093	6.48635	A0A075B6T1	ENSG00000110497.14	AMBRA1	A0A075B6T1	-0.0929595	0.0975836	0.00231205	0.803705	0.959515	FALSE	FALSE
305	AMDHD2	5.17374	5.25252	5.42396	5.32979	5.02321	5.30374	5.24704	5.10839	5.60333	5.21933	5.26824	5.18489	5.36379	5.36379	5.40107	H3BTE3	ENSG00000162066.14	AMDHD2	H3BTE3	-0.0942864	0.205267	0.0554902	0.731527	0.442823	FALSE	FALSE
306	AMER1	5.20394	5.36042	4.88492	5.08632	4.86945	5.16046	4.94982	5.0612	4.93922	5.12292	5.05126	4.93274	5.22772	5.21516	5.11374	Q5JTC6	ENSG00000184675.9	AMER1; FAM123B	Q5JTC6	-0.180137	0.128028	-0.0260545	0.778034	0.724097	FALSE	FALSE
307	AMER2	10.7487	10.7726	10.7723	10.7866	10.7438	10.7722	10.6045	10.6728	10.6463	10.5854	10.797	10.7748	10.5084	10.5191	10.4898	Q8N7J2	ENSG00000165566.12	AMER2; FAM123A	Q8N7J2	-0.238708	-0.0493649	-0.144037	0.31669	0.0053796	FALSE	FALSE
308	AMFR	8.64348	8.65414	8.5521	8.71216	8.65662	8.68279	8.6615	8.64793	8.84521	8.78663	8.6354	8.54835	8.81153	8.70774	8.68129	Q9UKV5	ENSG00000159461.14	AMFR	Q9UKV5	-0.0359457	0.141199	0.0526264	0.661697	0.225252	FALSE	FALSE
309	AMMECR1L	7.50341	7.54977	7.5754	7.54448	7.56865	7.53919	7.4611	7.53156	7.62132	7.49182	7.41626	7.48232	7.58729	7.53786	7.60565	Q6DCA0	ENSG00000144233.9	AMMECR1L	Q6DCA0	-0.0851606	0.0437913	-0.0206846	0.744313	0.505315	FALSE	FALSE
310	AMOT	10.6847	10.6832	10.5883	10.6647	10.6299	10.5874	10.6238	10.7215	10.7953	10.725	10.7998	10.7536	10.7333	10.7399	10.6784	Q4VCS5	ENSG00000126016.15	AMOT	Q4VCS5	0.031209	0.149567	0.0903881	0.314736	0.00524066	FALSE	FALSE
311	AMOTL1	7.38619	7.47102	7.38909	7.52086	7.42598	7.45414	7.35297	7.29058	7.49291	7.26993	7.41866	7.45056	7.30415	7.2106	7.24313	Q8IY63	ENSG00000166025.17	AMOTL1	Q8IY63	-0.193946	-0.0143738	-0.10416	0.451507	0.0257806	FALSE	FALSE
312	AMOTL2	9.34264	9.28841	9.21727	9.21946	9.31258	9.24671	9.25664	9.34442	9.35878	9.35839	9.34522	9.36602	9.36269	9.27388	9.3098	Q9Y2J4-2	ENSG00000114019.14	AMOTL2	Q9Y2J4-2	0.00545711	0.113484	0.0594707	0.474908	0.033023	FALSE	FALSE
313	AMPD2	12.1867	12.2255	12.2246	12.2736	12.2743	12.3243	12.2331	12.2538	12.1075	12.1974	12.139	12.1405	12.1546	12.1362	12.1529	Q01433	ENSG00000116337.15	AMPD2	Q01433	-0.140385	-0.0259727	-0.0831791	0.338717	0.00723839	FALSE	FALSE
314	AMPD3	5.06293	4.90275	4.7702	4.83575	5.10548	5.20925	5.02323	5.17537	5.24535	4.71323	5.09044	4.86092	4.9934	5.07218	4.82117	Q01432	ENSG00000133805.15	AMPD3	Q01432	-0.160381	0.197212	0.0184159	0.790467	0.829538	FALSE	FALSE
315	AMPH	10.2309	10.2208	10.1511	10.3767	10.4583	10.4369	10.2935	10.3228	10.2671	10.3193	10.2764	10.2757	10.0233	10.1135	10.0521	P49418	ENSG00000078053.16	AMPH	P49418	-0.225069	0.0321313	-0.0964689	0.607662	0.131002	FALSE	FALSE
316	AMT	6.98867	6.97562	6.91712	7.19248	7.18627	7.14652	6.8015	6.78417	6.89947	6.77399	7.05886	6.82852	6.5247	6.51851	6.51851	P48728	ENSG00000145020.15	AMT	P48728	-0.495407	-0.149428	-0.322418	0.19919	0.00118637	FALSE	FALSE
317	AMZ2	7.44215	7.36036	7.23815	7.38514	7.24882	7.3567	7.24127	7.36415	7.35084	7.16312	7.28725	7.21177	7.39521	7.29419	7.34783	J3QLK6	ENSG00000196704.11	AMZ2	J3QLK6	-0.128538	0.0415738	-0.0434819	0.690052	0.293775	FALSE	FALSE
318	ANAPC1	10.1594	10.211	10.1305	10.1809	10.1458	10.1447	10.0788	10.0525	10.1327	10.1006	10.1219	10.1548	10.0763	10.1316	10.0554	Q9H1A4	ENSG00000153107.11	ANAPC1	Q9H1A4	-0.106019	-0.0170357	-0.0615273	0.365099	0.00988467	FALSE	FALSE
319	ANAPC10	7.80686	7.76684	7.71371	7.77029	7.60081	7.75137	7.72849	7.72112	7.46915	7.52962	7.5234	7.68661	7.69304	7.75081	7.69596	D6R9Q5	ENSG00000164162.12	ANAPC10	D6R9Q5	-0.191493	0.0100173	-0.0907379	0.554539	0.0742393	FALSE	FALSE
320	ANAPC13	7.16527	7.32974	7.28935	7.27209	7.26352	7.28371	7.29734	7.41133	7.1145	7.20016	7.21826	7.2752	7.1674	7.29981	7.3596	Q9BS18	ENSG00000129055.12	ANAPC13	Q9BS18	-0.0949182	0.0811591	-0.00687955	0.794823	0.870212	FALSE	FALSE
321	ANAPC16	6.83473	6.88147	6.9143	6.81941	6.94398	6.87302	6.92853	6.85482	6.84983	6.694	6.77093	6.78393	6.84991	6.81941	6.89973	Q96DE5	ENSG00000166295.8	ANAPC16	Q96DE5	-0.119969	0.0201244	-0.0499226	0.620214	0.14991	FALSE	FALSE
322	ANAPC2	7.48674	7.55867	7.42606	7.58554	7.46856	7.40714	7.3449	7.39651	7.47481	7.33831	7.4123	7.45435	7.40788	7.38026	7.3689	Q9UJX6	ENSG00000176248.8	ANAPC2	Q9UJX6	-0.155832	-0.0265748	-0.0912032	0.354717	0.0087341	FALSE	FALSE
323	ANAPC4	9.34038	8.93401	8.85246	8.99532	9.02853	8.93	8.91779	8.84183	8.89291	9.00689	9.08409	8.96708	8.94163	8.92722	8.92638	Q9UJX5	ENSG00000053900.10	ANAPC4	Q9UJX5	-0.193971	0.0572574	-0.0683569	0.679143	0.26488	FALSE	FALSE
324	ANAPC5	9.85305	9.79923	9.80293	9.82613	9.82099	9.8203	9.71302	9.74827	9.80327	9.71589	9.71686	9.78435	9.73297	9.77977	9.76246	Q9UJX4	ENSG00000089053.12	ANAPC5	Q9UJX4	-0.110059	-0.0292934	-0.0696765	0.244905	0.00218418	FALSE	FALSE
325	ANAPC7	10.4036	10.4798	10.4301	10.4744	10.4227	10.4204	10.3994	10.3446	10.3444	10.3696	10.3998	10.3973	10.3421	10.3717	10.3425	Q9UJX3	ENSG00000196510.12	ANAPC7	Q9UJX3	-0.110274	-0.0308496	-0.0705619	0.227245	0.00174031	FALSE	FALSE
326	ANGEL1	6.64938	6.78465	6.6319	6.60462	6.60764	6.76308	6.41319	6.63566	6.63817	6.42062	6.55392	6.46354	6.54608	6.57719	6.64334	Q9UNK9	ENSG00000013523.9	ANGEL1	Q9UNK9	-0.223743	-0.0362979	-0.130021	0.363508	0.0096968	FALSE	FALSE
327	ANGEL2	9.12048	9.09987	9.1631	9.03716	8.9632	8.95488	8.78124	8.81613	8.71211	8.76371	9.01023	8.94854	8.83175	8.81354	8.83891	Q5VTE6	ENSG00000174606.13	ANGEL2	Q5VTE6	-0.317326	-0.125313	-0.22132	0.0934617	0.000176214	FALSE	FALSE
328	ANGPTL2	5.99748	5.86621	5.88444	6.00397	5.94877	6.10647	6.0332	6.03049	5.69724	5.72122	5.89307	5.83498	5.88756	5.74597	5.77829	Q9UKU9	ENSG00000136859.9	ANGPTL2	Q9UKU9	-0.239769	-0.00222459	-0.120997	0.508839	0.0463418	FALSE	FALSE
329	ANGPTL4	5.60672	4.61953	5.71927	5.7861	5.48046	5.41314	5.63139	5.80141	5.86383	5.75599	5.53428	5.43215	6.06105	5.51299	5.30596	Q9BY76	ENSG00000167772.11	ANGPTL4	Q9BY76	-0.11406	0.549886	0.217913	0.638413	0.182588	FALSE	FALSE
330	ANK2	5.59819	5.63678	5.46064	5.53648	5.42447	5.52877	5.34705	5.45337	5.47507	5.59164	5.50012	5.42724	5.55431	5.51842	5.64503	D6RIY9	ENSG00000145362.17	ANK2	D6RIY9	-0.122071	0.0630209	-0.0295252	0.744754	0.507644	FALSE	FALSE
331	ANK2.1	6.68341	6.81654	6.86071	6.86823	6.85597	6.77016	6.58996	6.74647	6.42888	6.35163	6.49898	6.58049	6.57103	6.66096	6.46352	A0A5F9ZGS5		ANK2	A0A5F9ZGS5	-0.376934	-0.154312	-0.265623	0.0809972	0.000125352	FALSE	FALSE
332	ANK2.2	11.7808	11.7722	11.759	11.843	11.833	11.8317	11.7732	11.7595	11.8082	11.7636	11.7686	11.755	11.7223	11.7279	11.6984	D6RHE1		ANK2	D6RHE1	-0.0947938	-0.00583808	-0.0503159	0.463047	0.0291051	FALSE	FALSE
333	ANK3	10.9717	11.031	10.9494	11.0311	11.0357	11.0372	11.0349	11.057	11.1229	11.1035	11.1426	11.1244	10.9805	10.9755	10.9576	Q12955	ENSG00000151150.21	ANK3	Q12955	-0.0224845	0.114634	0.0460747	0.633134	0.172978	FALSE	FALSE
334	ANKFY1	11.7205	11.7937	11.7232	11.7502	11.7445	11.7676	11.7422	11.7191	11.6806	11.6955	11.7461	11.77	11.6762	11.6604	11.6262	Q9P2R3	ENSG00000185722.16	ANKFY1	Q9P2R3	-0.0976597	0.00140546	-0.0481271	0.527491	0.0560505	FALSE	FALSE
335	ANKHD1	7.79777	7.77887	7.78565	7.77071	7.71596	7.63219	7.54978	7.66751	7.4841	7.56349	7.56711	7.51814	7.68414	7.74592	7.70044	E9PDP5	ENSG00000131503.20	ANKHD1	E9PDP5	-0.226382	-0.0494186	-0.1379	0.304262	0.00456742	FALSE	FALSE
336	ANKHD1-EIF4EBP3	11.7791	11.7877	11.798	11.7849	11.791	11.7929	11.711	11.7559	11.6985	11.7343	11.7129	11.7202	11.706	11.7582	11.7513	Q8IWZ3-6	ENSG00000254996.5	ANKHD1-EIF4EBP3; ANKHD1	Q8IWZ3-6	-0.0946705	-0.0280108	-0.0613406	0.206343	0.00131495	FALSE	FALSE
337	ANKIB1	8.00538	8.1129	8.0283	8.05153	8.03982	7.98958	8.13427	8.08543	8.02763	8.02763	8.04243	8.04025	8.15324	8.064	8.14202	Q9P2G1	ENSG00000001629.9	ANKIB1	Q9P2G1	-0.0148759	0.0983513	0.0417377	0.612061	0.137277	FALSE	FALSE
338	ANKLE2	10.6059	10.5538	10.5313	10.6022	10.5841	10.5335	10.5364	10.5263	10.6562	10.5931	10.5489	10.4899	10.5744	10.5751	10.5656	Q86XL3	ENSG00000176915.14	ANKLE2	Q86XL3	-0.0568379	0.0456514	-0.00559325	0.789363	0.81955	FALSE	FALSE
339	ANKLE2.1	8.34999	8.34837	8.4015	8.36153	8.36756	8.36713	8.46646	8.42579	8.39096	8.34067	8.32829	8.43512	8.42402	8.43102	8.38254	F5H1D4	ENSG00000176915.14	ANKLE2	F5H1D4	-0.0108859	0.0843797	0.0367469	0.600232	0.121173	FALSE	FALSE
340	ANKMY2	11.1589	11.1691	11.1534	11.1939	11.2277	11.2115	11.044	11.0219	11.0099	11.0394	10.9907	11.0905	10.9767	10.9895	10.975	Q8IV38	ENSG00000106524.8	ANKMY2	Q8IV38	-0.21582	-0.125127	-0.170473	0.000984712	7.09778e-07	TRUE	TRUE
341	ANKRD1	7.96951	7.89485	7.83161	8.06605	8.02496	7.95673	7.85875	7.87924	7.9188	7.7819	8.01309	8.01309	7.73032	7.619	7.58408	Q15327	ENSG00000148677.6	ANKRD1	Q15327	-0.274959	0.00444973	-0.135254	0.528868	0.0568362	FALSE	FALSE
342	ANKRD10	3.27201	3.75591	4.1101	3.25204	3.49149	3.63563	3.41533	3.53144	3.17725	3.35999	3.62503	3.52601	3.53734	3.74758	3.37027	Q9NXR5	ENSG00000088448.14	ANKRD10	Q9NXR5	-0.357463	0.138455	-0.109504	0.711569	0.362243	FALSE	FALSE
343	ANKRD11	9.51284	9.5784	9.50728	9.55674	9.57616	9.5199	9.35491	9.32578	9.56282	9.4235	9.50596	9.46566	9.36501	9.38205	9.37217	Q6UB99	ENSG00000167522.14	ANKRD11	Q6UB99	-0.19655	-0.0521429	-0.124346	0.245992	0.00221553	FALSE	FALSE
344	ANKRD12	3.82328	3.65445	3.9247	3.75964	3.68124	3.88476	3.98815	3.65445	3.62404	4.08504	3.84426	3.99056	3.9719	3.72657	3.70409	Q6UB98	ENSG00000101745.16	ANKRD12	Q6UB98	-0.101635	0.212064	0.0552145	0.736387	0.465468	FALSE	FALSE
345	ANKRD13A	8.73408	8.75181	8.72737	8.77409	8.78269	8.77281	8.82873	8.78756	8.77336	8.74075	8.78808	8.7776	8.69302	8.77632	8.72126	Q8IZ07	ENSG00000076513.16	ANKRD13A	Q8IZ07	-0.037034	0.05313	0.00804804	0.776156	0.709463	FALSE	FALSE
346	ANKRD13B	4.95618	5.36192	5.51961	5.5378	5.34752	5.47842	5.44581	5.34088	5.55379	5.33177	5.30604	5.23125	5.53133	5.04036	5.35493	Q86YJ7	ENSG00000198720.12	ANKRD13B	Q86YJ7	-0.207297	0.170407	-0.018445	0.791415	0.838223	FALSE	FALSE
347	ANKRD17	10.8044	10.8327	10.7983	10.8118	10.8101	10.8207	10.7369	10.8025	10.7388	10.7201	10.7138	10.743	10.7661	10.7893	10.7806	O75179	ENSG00000132466.18	ANKRD17	O75179	-0.0964999	-0.0203278	-0.0584138	0.312624	0.00509548	FALSE	FALSE
348	ANKRD18A	8.38232	8.44659	8.30732	8.29953	8.3675	8.52415	8.36206	8.27623	8.34229	8.34964	8.24403	8.34866	8.30012	8.37279	8.46093	Q8IVF6	ENSG00000180071.19	ANKRD18A	Q8IVF6	-0.127459	0.0309296	-0.0482649	0.656141	0.21411	FALSE	FALSE
349	ANKRD20A8P	5.86283	5.88998	6.17794	5.94467	5.87941	6.45622	6.17226	5.86966	5.84448	5.92111	5.8428	5.78576	5.80507	5.99028	5.92744	Q5CZ79		ANKRD20A8P	Q5CZ79	-0.309438	0.0521652	-0.128637	0.620613	0.150564	FALSE	FALSE
350	ANKRD27	7.80587	7.79675	7.74164	7.71004	7.72584	7.77965	7.71074	7.7211	7.73067	7.72553	7.75863	7.6684	7.79461	7.74799	7.79404	Q96NW4	ENSG00000105186.15	ANKRD27	Q96NW4	-0.0702736	0.0285043	-0.0208847	0.717027	0.382455	FALSE	FALSE
351	ANKRD28	9.08033	9.15557	9.11425	9.04866	9.06738	9.12292	9.07286	9.08722	9.05297	9.12074	9.13963	9.12097	9.05921	9.13963	9.06049	O15084-1		ANKRD28	O15084-1	-0.0503665	0.0437107	-0.00332792	0.796087	0.882389	FALSE	FALSE
352	ANKRD32	6.07775	6.17658	6.38485	6.15611	5.93193	6.08511	6.13925	6.22171	5.75776	6.03384	6.10702	6.2215	6.12357	6.22976	6.23915	Q9BQI6	ENSG00000133302.12	ANKRD32; SLF1	Q9BQI6	-0.173975	0.141769	-0.0161033	0.790645	0.831161	FALSE	FALSE
353	ANKRD40	7.99743	8.08941	8.13863	8.15324	8.21223	8.1384	8.08211	8.1687	8.17479	8.15875	8.1053	8.03524	8.16449	8.15072	8.12083	Q6AI12	ENSG00000154945.6	ANKRD40	Q6AI12	-0.0584162	0.0732906	0.00743718	0.788678	0.813413	FALSE	FALSE
354	ANKRD44	7.1342	7.34857	7.26404	7.304	7.33258	7.50956	7.44496	7.5523	7.3772	7.42817	7.4244	7.49976	7.27059	7.28635	7.22328	Q8N8A2	ENSG00000065413.18	ANKRD44	Q8N8A2	-0.0470436	0.195395	0.0741757	0.655235	0.212353	FALSE	FALSE
355	ANKRD45	7.34346	7.31742	7.27305	6.99093	7.15791	6.90529	7.04556	7.2008	7.06937	7.02138	7.1827	7.22969	7.43858	7.16913	7.25545	Q5TZF3		ANKRD45	Q5TZF3	-0.142827	0.171845	0.0145086	0.792378	0.847132	FALSE	FALSE
356	ANKRD46	8.00448	8.00347	7.90363	8.07261	8.02923	7.97697	7.98559	7.89653	8.13612	8.00954	8.03363	7.90212	8.06405	7.93031	7.89361	J3KP26	ENSG00000186106.11	ANKRD46	J3KP26	-0.0971323	0.0673409	-0.0148957	0.775631	0.705429	FALSE	FALSE
357	ANKRD49	6.91408	6.94369	6.92525	6.93296	6.86216	6.90765	6.72529	6.90658	6.74643	6.84514	6.99718	6.77797	6.78266	6.75067	6.86326	Q8WVL7	ENSG00000168876.8	ANKRD49	Q8WVL7	-0.17172	-0.0135055	-0.0926129	0.447189	0.0246479	FALSE	FALSE
358	ANKRD50	9.07254	9.18762	9.13654	9.09661	9.09193	9.06851	9.20841	9.11173	9.24663	9.22735	9.07027	9.07728	9.26442	9.22746	9.431	Q9ULJ7	ENSG00000151458.11	ANKRD50	Q9ULJ7	-0.000531913	0.196964	0.0982159	0.518451	0.0511003	FALSE	FALSE
359	ANKRD52	9.06032	8.97447	9.00982	8.89467	8.85615	8.91912	9.02858	8.94642	9.0198	9.02438	8.9049	8.82467	9.27282	9.20481	9.20933	Q8NB46	ENSG00000139645.9	ANKRD52	Q8NB46	-0.0382587	0.230234	0.0959874	0.619458	0.148681	FALSE	FALSE
360	ANKRD54	3.83389	4.40626	4.16104	4.13914	4.04992	4.02674	4.02208	4.38587	4.11073	3.9942	4.30934	4.05756	4.23009	4.04992	4.23685	C9JU48	ENSG00000100124.14	ANKRD54	C9JU48	-0.1144	0.219101	0.0523506	0.746008	0.514339	FALSE	FALSE
361	ANKRD6	4.87495	5.09433	5.00438	5.1226	4.65756	5.22124	4.96703	5.15461	4.84481	5.15461	5.30916	4.87385	4.95797	4.97591	4.94434	Q9Y2G4	ENSG00000135299.16	ANKRD6	Q9Y2G4	-0.156073	0.204899	0.0244131	0.784556	0.777503	FALSE	FALSE
362	ANKRD61	9.05911	9.08801	9.10877	9.07041	9.08343	9.13039	9.17027	9.03826	9.05881	9.13761	9.10191	9.05001	9.19892	9.10447	9.01469	A6NGH8	ENSG00000157999.5	ANKRD61	A6NGH8	-0.0525767	0.0669727	0.00719803	0.787312	0.801323	FALSE	FALSE
363	ANKS1A	10.4226	10.5072	10.5143	10.3333	10.3698	10.3718	10.3556	10.3796	10.3041	10.3494	10.4185	10.4668	10.4421	10.367	10.3982	Q92625	ENSG00000064999.13	ANKS1A	Q92625	-0.101852	0.0358199	-0.0330158	0.700068	0.323579	FALSE	FALSE
364	ANKS1B	7.60796	7.73645	7.62726	7.34888	7.27256	7.38061	7.71247	7.79784	7.53968	7.44477	7.95291	8.05521	7.64723	7.73792	7.69282	H0YI72	ENSG00000185046.18	ANKS1B	H0YI72	0.0406575	0.430515	0.235586	0.432337	0.0209885	FALSE	FALSE
365	ANKUB1	7.11359	7.30732	7.27151	7.3476	7.25926	7.29695	7.35984	7.24536	7.27978	7.1446	7.30377	7.15638	7.13603	7.28476	7.22928	A6NFN9-1		ANKUB1	A6NFN9-1	-0.114195	0.0576309	-0.0282821	0.742219	0.494421	FALSE	FALSE
366	ANKZF1	8.24297	8.26437	8.23856	8.17246	8.25507	8.2308	8.2013	8.1693	8.25322	8.13087	8.28274	8.20561	8.27416	8.12155	8.15272	Q9H8Y5	ENSG00000163516.13	ANKZF1	Q9H8Y5	-0.0946513	0.0246704	-0.0349904	0.664448	0.231018	FALSE	FALSE
367	ANLN	10.0188	10.1454	10.2528	10.1036	10.0756	10.0858	10.1982	10.1384	10.15	10.1909	9.97487	9.97692	10.3074	10.3592	10.3935	Q9NQW6	ENSG00000011426.10	ANLN	Q9NQW6	-0.0598347	0.207937	0.0740513	0.676113	0.25745	FALSE	FALSE
368	ANO10	9.44085	9.37066	9.3448	9.49068	9.46742	9.37955	9.47439	9.43233	9.57141	9.50786	9.55227	9.43092	9.40939	9.42146	9.46197	Q9NW15	ENSG00000160746.12	ANO10	Q9NW15	-0.00831152	0.1241	0.0578943	0.563893	0.0821612	FALSE	FALSE
369	ANO2	4.56817	4.28612	4.52906	4.22465	4.67314	4.81018	4.67381	4.5158	4.81144	4.3168	4.54758	4.66313	4.59611	4.40848	4.30666	F5GXT3	ENSG00000047617.14	ANO2	F5GXT3	-0.177577	0.222648	0.022536	0.788736	0.813929	FALSE	FALSE
370	ANO6	9.78315	9.76412	9.77897	9.74818	9.78017	9.7331	9.74507	9.71563	9.67342	9.9159	9.81952	9.72587	9.801	9.75974	9.76964	Q4KMQ2	ENSG00000177119.15	ANO6	Q4KMQ2	-0.0594147	0.0692486	0.00491692	0.795117	0.873028	FALSE	FALSE
371	ANO8	8.24444	8.21839	8.11539	8.12679	8.0696	8.05593	8.20163	8.22672	8.20703	8.18592	8.2531	8.20423	8.28055	8.29112	8.30893	Q9HCE9	ENSG00000074855.10	ANO8	Q9HCE9	0.0345301	0.168452	0.101491	0.318572	0.00551789	FALSE	FALSE
372	ANP32A	12.5232	12.5838	12.5488	12.5422	12.5548	12.6142	12.502	12.5147	12.3044	12.3364	12.4244	12.5421	12.3673	12.4141	12.3627	P39687	ENSG00000140350.15	ANP32A	P39687	-0.218753	-0.0662082	-0.142481	0.197881	0.00116443	FALSE	FALSE
373	ANP32B	11.6834	11.7847	11.7347	11.7722	11.741	11.8	11.7579	11.7771	11.5932	11.6057	11.6515	11.7535	11.6157	11.6848	11.6314	Q92688	ENSG00000136938.8	ANP32B	Q92688	-0.147448	-0.00880141	-0.0781249	0.464736	0.029634	FALSE	FALSE
374	ANP32E	11.3877	11.4878	11.4753	11.3642	11.3711	11.3942	11.1959	11.1809	11.0562	11.139	11.2521	11.3719	11.1315	11.1845	11.1308	Q9BTT0	ENSG00000143401.14	ANP32E	Q9BTT0	-0.315335	-0.14639	-0.230863	0.0336391	3.0461e-05	FALSE	FALSE
375	ANTXR1	9.89359	9.94125	9.92827	9.90905	9.86351	9.86964	9.79546	9.82198	9.93876	9.89171	9.92062	9.87257	9.86594	9.83126	10.0055	Q9H6X2	ENSG00000169604.19	ANTXR1	Q9H6X2	-0.0808008	0.044317	-0.0182419	0.751412	0.544346	FALSE	FALSE
376	ANTXR2	9.18444	9.16765	9.16851	9.19448	9.16076	9.09456	9.10665	9.10158	9.16994	9.12793	9.15331	9.08401	9.16373	9.16563	9.17427	P58335	ENSG00000163297.16	ANTXR2	P58335	-0.0680066	0.0216634	-0.0231716	0.68823	0.288705	FALSE	FALSE
377	ANXA1	12.8876	12.8046	13.0301	12.8675	12.8787	12.9931	13.5704	13.5921	13.4313	13.5036	13.1312	13.1684	13.6405	13.7044	13.7659	P04083	ENSG00000135046.13	ANXA1	P04083	0.4013	0.779908	0.590604	0.0100156	6.8465e-06	FALSE	FALSE
378	ANXA11	10.6289	10.6067	10.7438	10.5451	10.5864	10.561	10.5324	10.5263	10.6173	10.6259	10.564	10.6017	10.6886	10.6883	10.688	P50995	ENSG00000122359.17	ANXA11	P50995	-0.0717679	0.0772719	0.002752	0.801685	0.93843	FALSE	FALSE
379	ANXA2	13.4904	13.4185	13.5874	13.4391	13.4433	13.4887	13.8577	13.8634	13.8732	13.8866	13.6505	13.6273	14.0006	14.0158	14.0413	P07355	ENSG00000182718.16	ANXA2	P07355	0.262215	0.518974	0.390594	0.0122787	9.16016e-06	FALSE	FALSE
380	ANXA2.1	3.18821	3.87729	3.32493	3.36892	3.39579	3.13187	3.48905	3.96338	3.6187	3.30303	3.56224	3.42212	3.88072	3.7717	3.89906	H0YMT9	ENSG00000182718.16	ANXA2	H0YMT9	0.021732	0.529266	0.275499	0.481101	0.0352041	FALSE	FALSE
381	ANXA3	11.7797	11.803	11.8975	11.5988	11.6189	11.6473	12.2509	12.2749	12.276	12.3131	12.0262	12.0304	12.5777	12.594	12.6197	P12429	ENSG00000138772.12	ANXA3	P12429	0.405355	0.804619	0.604987	0.0126638	9.58603e-06	FALSE	FALSE
382	ANXA4	9.18407	8.74826	9.18973	9.11043	9.13465	9.10505	9.25123	9.17098	9.2692	9.22179	9.12114	9.16817	9.14591	9.16346	9.28169	P09525		ANXA4	P09525	0.00185857	0.239314	0.120586	0.51008	0.0469251	FALSE	FALSE
383	ANXA5	13.4792	13.4018	13.5666	13.464	13.4809	13.566	13.5986	13.6124	13.4306	13.5086	13.4009	13.5015	13.5374	13.5967	13.572	P08758	ENSG00000164111.14	ANXA5	P08758	-0.0423767	0.113731	0.0356772	0.706962	0.346144	FALSE	FALSE
384	ANXA6	13.7223	13.749	13.8294	13.7625	13.8006	13.8169	13.7057	13.7126	13.5649	13.6052	13.598	13.6828	13.634	13.6508	13.6346	P08133	ENSG00000197043.13	ANXA6	P08133	-0.192655	-0.0812911	-0.136973	0.0693412	9.22979e-05	FALSE	FALSE
385	ANXA6.1	5.37423	5.62266	5.29436	5.51418	5.48635	5.57339	5.32911	5.41801	5.51207	5.20999	5.39308	5.25955	5.17304	5.28278	5.48072	E5RK69	ENSG00000197043.13	ANXA6	E5RK69	-0.264547	-0.0108818	-0.137715	0.481033	0.035181	FALSE	FALSE
386	ANXA7	10.9032	10.9366	10.9592	10.9816	10.9691	10.9983	10.9939	11.0074	10.8635	10.9154	10.879	10.9286	10.9225	10.9026	10.9385	P20073	ENSG00000138279.15	ANXA7	P20073	-0.0819333	0.0218457	-0.0300438	0.667108	0.236757	FALSE	FALSE
387	AOX1	7.52351	7.63061	7.84861	7.70086	7.70086	7.87616	7.84728	7.67038	7.60817	7.71633	7.66573	7.71768	7.61985	7.55838	7.60633	Q06278	ENSG00000138356.13	AOX1	Q06278	-0.158165	0.0668802	-0.0456424	0.721917	0.40168	FALSE	FALSE
388	AP1AR	7.83052	7.67069	7.69178	7.63434	7.67794	7.67207	7.63381	7.60743	7.61676	7.56274	7.57546	7.59835	7.67403	7.74713	7.71771	Q63HQ0	ENSG00000138660.11	AP1AR	Q63HQ0	-0.131719	0.0133705	-0.0591742	0.58416	0.102788	FALSE	FALSE
389	AP1B1	13.2158	13.2038	13.2087	13.2422	13.2488	13.2285	13.2467	13.2583	13.1645	13.1958	13.1683	13.2106	13.209	13.2057	13.2136	Q10567-3		AP1B1	Q10567-3	-0.0554892	0.022282	-0.0166036	0.715839	0.377947	FALSE	FALSE
390	AP1G1	12.0256	12.0499	12.0714	12.0756	12.0652	12.0684	12.0707	12.0786	11.9686	12.0103	11.9746	12.0132	12.0193	12.0624	12.0706	O43747	ENSG00000166747.12	AP1G1	O43747	-0.074921	0.0157933	-0.0295639	0.640199	0.185508	FALSE	FALSE
391	AP1M1	11.443	11.4929	11.4903	11.5085	11.5409	11.5641	11.5235	11.5778	11.4875	11.4992	11.4361	11.4706	11.4567	11.5095	11.5232	Q9BXS5	ENSG00000072958.8	AP1M1	Q9BXS5	-0.0597229	0.0429122	-0.00840533	0.779079	0.732381	FALSE	FALSE
392	AP1S1	8.148	8.18099	8.2943	8.22444	8.23736	8.24651	8.13123	8.09357	7.99544	8.12477	8.16025	8.12767	8.00721	8.01104	8.06203	A0A2R8YGH5		AP1S1	A0A2R8YGH5	-0.208617	-0.0767568	-0.142687	0.119818	0.000321228	FALSE	FALSE
393	AP1S2	9.62604	9.59616	9.55602	9.54585	9.58155	9.63416	9.79379	9.78166	9.56495	9.59865	9.51763	9.58016	9.77364	9.8018	9.79252	P56377	ENSG00000182287.13	AP1S2	P56377	-0.0035424	0.202461	0.0994593	0.529872	0.0574167	FALSE	FALSE
394	AP1S2.1	5.59535	5.65357	5.80323	5.72457	5.67139	5.41631	5.66876	5.53915	5.74276	5.61107	5.79733	5.85672	5.59748	5.55043	5.69507	A6NH01	ENSG00000182287.13	AP1S2	A6NH01	-0.0961252	0.154385	0.0291298	0.764853	0.627965	FALSE	FALSE
395	AP1S2.2	5.63626	5.86844	5.79487	5.78	5.48944	5.76428	5.75525	5.41563	5.65943	5.61267	5.6662	5.64346	5.72962	5.70514	5.64346	A0A5F9ZI43		AP1S2	A0A5F9ZI43	-0.195162	0.04648	-0.0743411	0.653987	0.209961	FALSE	FALSE
396	AP1S2.3	6.81838	7.04427	6.82283	7.0074	6.82268	7.10429	6.72325	6.72325	7.14441	6.98693	6.96127	6.90955	7.0624	6.62199	6.7035	H7BZG6		AP1S2	H7BZG6	-0.237373	0.105552	-0.0659103	0.727779	0.426224	FALSE	FALSE
397	AP1S2.4	6.03768	6.10346	6.01612	6.28502	6.20666	6.17467	6.318	6.45079	6.29935	6.42517	6.53424	6.32733	5.98531	6.1233	6.00184	A0A5F9ZHW1		AP1S2	A0A5F9ZHW1	-0.036771	0.310083	0.136656	0.594334	0.114002	FALSE	FALSE
398	AP2A1	12.769	12.7239	12.7236	12.7476	12.7263	12.7125	12.758	12.796	12.7819	12.7948	12.7632	12.7378	12.8348	12.8139	12.7952	O95782	ENSG00000196961.12	AP2A1	O95782	0.0136602	0.0911018	0.052381	0.375794	0.0112715	FALSE	FALSE
399	AP2A2	11.6247	11.5786	11.5583	11.6124	11.6358	11.6236	11.6623	11.6819	11.6142	11.6546	11.6712	11.6387	11.5983	11.6176	11.5888	O94973	ENSG00000183020.13	AP2A2	O94973	-0.0121416	0.0737601	0.0308093	0.618702	0.147463	FALSE	FALSE
400	AP2B1	12.4526	12.3951	12.3692	12.3982	12.4201	12.393	12.4286	12.4753	12.4635	12.4562	12.4321	12.4321	12.473	12.4537	12.4673	P63010	ENSG00000006125.17	AP2B1	P63010	0.0127963	0.0849105	0.0488534	0.375059	0.0111687	FALSE	FALSE
401	AP2M1	12.0514	12.0475	12.0549	12.05	12.0674	12.0519	12.0936	12.1112	12.1434	12.1213	12.1089	12.081	12.1207	12.091	12.1139	Q96CW1	ENSG00000161203.13	AP2M1	Q96CW1	0.023913	0.0872464	0.0555797	0.234754	0.00191512	FALSE	FALSE
402	AP2M1.1	4.08657	4.57541	4.59879	4.34983	4.16841	3.99325	4.17565	4.02677	4.33838	4.08657	4.09948	4.48634	4.57762	4.12285	4.36282	C9JTK4	ENSG00000161203.13	AP2M1	C9JTK4	-0.270087	0.185218	-0.0424345	0.774565	0.697318	FALSE	FALSE
403	AP2S1	10.0538	9.95689	9.93965	10.0521	9.96465	9.87897	10.0256	10.0679	9.90403	9.9796	9.98515	10.0669	10.0132	10.0111	9.99335	M0R0N4	ENSG00000042753.11	AP2S1	M0R0N4	-0.0341262	0.0958241	0.0308489	0.701569	0.328344	FALSE	FALSE
404	AP3B1	12.8265	12.8356	12.8262	12.878	12.8507	12.8734	12.845	12.8571	12.7422	12.7823	12.7815	12.8163	12.7881	12.7955	12.7829	O00203	ENSG00000132842.13	AP3B1	O00203	-0.0915663	-0.00725105	-0.0494087	0.446699	0.0245153	FALSE	FALSE
405	AP3B2	9.97651	10.0126	9.94397	10.0826	10.0786	10.181	10.1794	10.2283	10.0535	10.1269	10.126	10.132	9.97649	9.94132	9.93564	A0A5F9UJV3		AP3B2	A0A5F9UJV3	-0.0734745	0.137152	0.0318389	0.74884	0.529822	FALSE	FALSE
406	AP3D1	12.2211	12.2848	12.2654	12.307	12.2939	12.3154	12.3012	12.2984	12.1988	12.2395	12.227	12.282	12.2047	12.2381	12.213	O14617-5	ENSG00000065000.15	AP3D1	O14617-5	-0.0839434	0.0108945	-0.0365245	0.60066	0.121715	FALSE	FALSE
407	AP3M1	11.2947	11.3122	11.279	11.2937	11.3124	11.313	11.309	11.3198	11.2412	11.2742	11.2755	11.3152	11.2688	11.2601	11.2546	Q9Y2T2	ENSG00000185009.12	AP3M1	Q9Y2T2	-0.0577468	0.0157234	-0.0210117	0.669577	0.242231	FALSE	FALSE
408	AP3M2	8.8562	9.01648	8.92899	9.03516	9.0174	9.04086	8.9617	9.05712	8.91464	8.93849	8.92967	9.0023	8.86037	8.8523	8.85799	P53677	ENSG00000070718.11	AP3M2	P53677	-0.130248	0.0262368	-0.0520058	0.635398	0.177457	FALSE	FALSE
409	AP3S1	9.09675	9.08974	9.07839	9.06704	9.10156	9.03764	9.0189	9.08748	8.92568	9.00882	9.02664	9.09981	9.05962	9.01344	8.94151	Q92572	ENSG00000177879.15	AP3S1	Q92572	-0.115166	-0.00145191	-0.0583089	0.506079	0.0450749	FALSE	FALSE
410	AP4E1	6.37449	6.4398	6.42629	6.43102	6.50827	6.37474	6.54362	6.36744	6.39196	6.53261	6.37474	6.5744	6.40161	6.39377	6.45527	Q9UPM8	ENSG00000081014.10	AP4E1	Q9UPM8	-0.0548734	0.100099	0.022613	0.751356	0.544023	FALSE	FALSE
411	AP4M1	4.56394	4.63026	4.52653	4.62301	4.53877	4.82849	4.75491	4.71633	4.25829	4.53283	4.46101	4.79089	4.53296	4.26122	4.49749	O00189	ENSG00000221838.9	AP4M1	O00189	-0.259341	0.0903211	-0.0845098	0.698901	0.319933	FALSE	FALSE
412	AP5M1	8.86722	8.90529	8.8552	8.96585	8.93769	8.95754	8.84273	8.89388	8.75988	8.81604	8.84269	8.85044	8.78295	8.73508	8.69906	E7EQ45	ENSG00000053770.11	AP5M1	E7EQ45	-0.177017	-0.0475207	-0.112269	0.242011	0.00210326	FALSE	FALSE
413	AP5S1	7.92696	7.93604	7.95061	8.04351	7.93124	8.01924	7.93046	7.93952	7.85195	7.91502	7.95889	7.95631	7.80739	7.82999	7.80035	Q9NUS5	ENSG00000125843.10	AP5S1	Q9NUS5	-0.1474	-0.0129371	-0.0801683	0.438749	0.0224814	FALSE	FALSE
414	AP5Z1	7.54568	7.47823	7.52209	7.55246	7.54554	7.67813	7.73009	7.52137	7.45203	7.56189	7.55629	7.58802	7.48154	7.55782	7.3603	O43299	ENSG00000242802.6	AP5Z1	O43299	-0.11577	0.0771394	-0.0193153	0.771721	0.676177	FALSE	FALSE
415	APAF1	9.86115	9.94147	9.95209	9.83974	9.91888	9.82791	9.83828	9.88046	9.76459	9.81717	9.83368	9.94905	9.84577	9.87299	9.83119	C9JLV4	ENSG00000120868.13	APAF1	C9JLV4	-0.101981	0.017828	-0.0420764	0.623559	0.155501	FALSE	FALSE
416	APBA1	6.78879	6.98763	6.8462	7.10644	6.86565	6.89939	7.01604	7.02849	6.94803	7.05688	6.99433	6.93966	6.90845	6.99856	6.80039	Q02410	ENSG00000107282.7	APBA1	Q02410	-0.0498969	0.149822	0.0499626	0.693552	0.303813	FALSE	FALSE
417	APBA2	9.5196	9.62259	9.54747	9.60346	9.56176	9.60866	9.47488	9.53313	9.39833	9.48821	9.51543	9.55964	9.38858	9.4127	9.3888	Q99767-2	ENSG00000276495.4; ENSG00000034053.14	APBA2	Q99767-2	-0.180649	-0.0494848	-0.115067	0.23496	0.00192018	FALSE	FALSE
418	APBA3	5.97676	6.05484	6.08797	6.03824	5.96263	5.97511	5.98978	5.93118	5.81434	6.00267	6.10762	5.88258	5.91932	5.91153	5.98994	O96018	ENSG00000011132.11	APBA3	O96018	-0.146144	0.0140613	-0.0660413	0.580918	0.0994482	FALSE	FALSE
419	APBB1	8.28145	8.36766	8.38523	8.30916	8.38025	8.37988	8.37625	8.44772	8.31775	8.38478	8.3409	8.40194	8.38364	8.34361	8.4284	A0A075B7G8	ENSG00000166313.18	APBB1	A0A075B7G8	-0.0219475	0.0818438	0.0299482	0.667782	0.238238	FALSE	FALSE
420	APBB2	7.90668	7.7522	7.81701	7.85574	7.80716	7.7275	7.92562	7.82553	7.76613	7.86691	8.01102	7.76596	7.832	7.83892	7.81165	H0YAJ5	ENSG00000163697.16	APBB2	H0YAJ5	-0.0420523	0.118572	0.0382597	0.701073	0.32676	FALSE	FALSE
421	APC	9.98821	9.94238	9.931	10.0863	10.2352	9.91269	9.94322	9.90611	10.0988	10.0263	9.89602	9.76279	9.86163	9.95419	10.1429	P25054	ENSG00000134982.16	APC	P25054	-0.18844	0.0658584	-0.061291	0.699319	0.321234	FALSE	FALSE
422	APC2	8.72594	8.68508	8.59418	8.76776	8.78453	8.6782	8.64098	8.60387	8.62882	8.73815	8.6906	8.69293	8.56098	8.53779	8.51991	O95996	ENSG00000115266.11	APC2	O95996	-0.162016	-0.00231768	-0.0821668	0.504655	0.0444378	FALSE	FALSE
423	APEH	12.4475	12.482	12.4951	12.4893	12.5149	12.5372	12.5223	12.5457	12.4072	12.4648	12.4551	12.5284	12.4345	12.4633	12.4492	P13798	ENSG00000164062.12	APEH	P13798	-0.0704064	0.0307355	-0.0198354	0.725637	0.417062	FALSE	FALSE
424	APEX1	11.8629	11.9088	11.8808	11.8978	11.8977	11.9539	11.8972	11.9394	11.746	11.8152	11.8275	11.9076	11.7944	11.8098	11.7659	P27695	ENSG00000100823.11	APEX1	P27695	-0.129996	-0.00328508	-0.0666406	0.495264	0.0404725	FALSE	FALSE
425	APH1A	4.35331	4.28249	4.44768	4.3643	4.09855	4.29713	4.12677	3.63297	4.48342	4.45672	4.30691	4.29713	4.20624	4.27739	4.3643	Q5TB21	ENSG00000117362.12	APH1A	Q5TB21	-0.287375	0.151077	-0.0681494	0.746764	0.51842	FALSE	FALSE
426	API5	8.81108	8.76127	8.75141	8.72389	8.71551	8.83379	8.699	8.75013	8.53073	8.68129	8.62114	8.74747	8.61175	8.75472	8.69169	Q9BZZ5-2	ENSG00000166181.12	API5	Q9BZZ5-2	-0.163084	-0.0163574	-0.0897207	0.426534	0.0197387	FALSE	FALSE
427	API5.1	11.7512	11.7818	11.7807	11.8054	11.7826	11.7963	11.7407	11.7492	11.7047	11.7391	11.7688	11.7727	11.7104	11.6986	11.6962	Q9BZZ5	ENSG00000166181.12	API5	Q9BZZ5	-0.0900625	-0.0136124	-0.0518375	0.374631	0.0111095	FALSE	FALSE
428	API5.2	5.09892	5.47687	5.15049	5.23624	5.11177	5.28951	5.14202	5.35812	5.41525	5.34347	5.1192	5.24301	5.44061	5.39613	5.44933	G3V1C3	ENSG00000166181.12	API5	G3V1C3	-0.043066	0.234503	0.0957185	0.627616	0.162628	FALSE	FALSE
429	APIP	9.14931	9.17372	9.21799	9.25363	9.14707	9.19147	9.24132	9.24815	8.99492	9.11549	9.12794	9.2057	9.08299	9.14849	9.10447	Q96GX9	ENSG00000149089.12	APIP	Q96GX9	-0.123472	0.0278431	-0.0478145	0.647758	0.198481	FALSE	FALSE
430	APITD1	4.92427	5.0686	4.94158	5.1038	5.0241	5.18816	4.95303	4.88314	5.14644	4.88908	4.88416	4.94661	4.92355	4.75348	4.9767	Q8N2Z9	ENSG00000175279.21; ENSG00000251503.8	APITD1; CENPS; APITD1-CORT; CENPS-CORT	Q8N2Z9	-0.222315	-0.00425834	-0.113286	0.500533	0.0426527	FALSE	FALSE
431	APLF	5.95892	6.02828	5.68617	6.17745	6.01328	5.79644	6.02828	6.03225	5.72156	5.68104	5.86993	5.90784	5.85528	5.84047	5.76248	F8WET0	ENSG00000169621.9	APLF	F8WET0	-0.240204	0.0642701	-0.0879668	0.66752	0.237661	FALSE	FALSE
432	APLP1	8.37422	8.21375	8.24469	8.40757	8.38967	8.31647	8.32952	8.40253	8.47587	8.54578	8.41123	8.40338	8.34345	8.29915	8.32754	B7Z4G8	ENSG00000105290.11	APLP1	B7Z4G8	-0.0176171	0.155147	0.0687647	0.591402	0.110628	FALSE	FALSE
433	APLP2	10.1608	10.0679	10.0597	10.0373	10.0127	10.0142	10.1163	10.1572	10.226	10.0894	9.99757	9.91688	10.3755	10.3194	10.3871	Q06481	ENSG00000084234.16	APLP2	Q06481	-0.0228498	0.257612	0.117381	0.576737	0.0948155	FALSE	FALSE
434	APMAP	12.6448	12.5779	12.548	12.6774	12.6623	12.5952	12.5924	12.5895	12.7337	12.6641	12.7173	12.6491	12.596	12.5694	12.5637	Q9HDC9	ENSG00000101474.11	APMAP	Q9HDC9	-0.0536265	0.079623	0.0129982	0.772787	0.684015	FALSE	FALSE
435	APOA1BP	9.40764	9.3575	9.4677	9.38277	9.30933	9.31155	9.31961	9.29033	9.14269	9.21337	9.28355	9.38198	9.26306	9.27021	9.24983	Q8NCW5	ENSG00000163382.11	APOA1BP; NAXE	Q8NCW5	-0.175997	-0.0329136	-0.104455	0.336442	0.00704866	FALSE	FALSE
436	APOA2	7.06782	6.71514	7.42899	7.5274	7.33793	7.12271	7.5654	7.088	7.38406	7.3187	6.92668	7.06691	7.28011	7.15037	7.34654	V9GYS1	ENSG00000158874.11	APOA2	V9GYS1	-0.210696	0.283312	0.0363081	0.782332	0.758837	FALSE	FALSE
437	APOBEC3B	6.71194	6.64558	6.66383	6.94566	6.96367	6.84714	7.06717	7.07529	7.09937	6.90007	7.21921	6.96112	6.77365	6.78731	6.63103	Q9UH17	ENSG00000179750.15	APOBEC3B	Q9UH17	-0.0294952	0.328934	0.149719	0.577284	0.0954062	FALSE	FALSE
438	APOBEC3C	6.28109	6.19849	6.1168	6.22828	6.22828	6.1626	6.31976	6.48491	6.40303	6.23971	6.36693	6.35129	6.30334	6.28287	6.37275	Q9NRW3	ENSG00000244509.3	APOBEC3C	Q9NRW3	0.070707	0.218472	0.144589	0.170703	0.000788347	FALSE	FALSE
439	APOBR	3.72063	3.95758	3.11924	2.67294	3.21524	3.04744	3.13866	3.50612	2.73556	2.22998	2.94808	2.82525	3.51065	3.84333	3.62441	A0A4V7I447		APOBR	A0A4V7I447	-0.650577	0.375562	-0.137507	0.756924	0.577021	FALSE	FALSE
440	APOC1	7.89188	7.86322	7.81208	7.76201	7.90902	7.97402	8.25003	7.98175	8.07378	8.07677	7.90902	7.89198	8.1322	8.1335	8.24971	K7ELM9	ENSG00000130208.9	APOC1	K7ELM9	0.0898408	0.328023	0.208932	0.235015	0.00192155	FALSE	FALSE
441	APOC3	6.38107	6.31633	6.44899	6.35504	6.38406	6.44419	6.56961	6.29149	6.50958	6.31922	6.36865	6.40689	6.46796	6.3783	6.41818	P02656	ENSG00000110245.11	APOC3	P02656	-0.0574481	0.109754	0.0261528	0.746283	0.515816	FALSE	FALSE
442	APOE	8.95965	8.32558	9.06395	8.6991	8.77862	8.89447	8.94926	8.68603	8.77838	8.79809	8.48268	8.4727	9.11998	8.99471	9.04038	P02649	ENSG00000130203.9	APOE	P02649	-0.226268	0.279636	0.0266843	0.790021	0.825487	FALSE	FALSE
443	APOL2	8.10817	8.00926	8.05599	8.16384	8.05043	8.03086	7.89282	7.76169	7.88256	7.79216	7.89057	7.95275	7.79187	7.72706	7.79873	Q9BQE5		APOL2	Q9BQE5	-0.312821	-0.162205	-0.237513	0.00907011	6.03093e-06	TRUE	TRUE
444	APOLD1	3.80001	3.57384	3.52786	3.51991	3.34323	3.84384	3.44832	3.73252	3.73252	3.61861	3.54032	3.77884	3.59959	3.54032	3.92055	Q96LR9	ENSG00000178878.12	APOLD1	Q96LR9	-0.115148	0.225942	0.055397	0.743314	0.500084	FALSE	FALSE
445	APOO	9.39903	9.45302	9.49349	9.47504	9.47262	9.50439	9.36345	9.37726	9.40456	9.43537	9.47175	9.36696	9.40265	9.34354	9.30448	Q9BUR5	ENSG00000184831.13	APOO	Q9BUR5	-0.134824	-0.026586	-0.080705	0.32647	0.00614494	FALSE	FALSE
446	APOOL	9.39438	9.49454	9.44409	9.45562	9.40828	9.49021	9.38216	9.37076	9.45162	9.43092	9.46879	9.42504	9.40493	9.40214	9.35104	Q6UXV4	ENSG00000155008.13	APOOL	Q6UXV4	-0.087051	0.0107686	-0.0381412	0.59726	0.117493	FALSE	FALSE
447	APOPT1	4.46479	4.61072	4.72024	4.69916	4.5388	4.75141	4.46479	4.73884	4.5007	4.4281	4.47068	4.38616	4.21917	4.65471	4.75606	Q96IL0	ENSG00000256053.7	APOPT1	Q96IL0	-0.278036	0.0428201	-0.117608	0.613459	0.139348	FALSE	FALSE
448	APP	11.0009	10.9534	10.9365	10.9558	10.9828	10.9093	10.9028	10.9301	10.983	10.9308	11.0305	10.9949	10.9125	10.9034	10.9018	P05067	ENSG00000142192.20	APP	P05067	-0.0646067	0.0383386	-0.013134	0.759846	0.595234	FALSE	FALSE
449	APPBP2	5.58261	5.74385	5.76631	5.80013	5.73448	5.81732	5.70548	5.57685	5.80287	6.03223	5.72152	5.60793	5.68461	5.8222	5.79518	Q92624	ENSG00000062725.9	APPBP2	Q92624	-0.115543	0.13372	0.00908856	0.795717	0.878804	FALSE	FALSE
450	APPL1	10.8506	10.9102	10.9346	10.8632	10.9225	10.9329	10.947	10.9532	10.8473	10.9583	10.8933	10.9833	10.9154	10.8909	10.906	Q9UKG1	ENSG00000157500.10	APPL1	Q9UKG1	-0.0302338	0.0688777	0.019322	0.726276	0.419771	FALSE	FALSE
451	APPL2	10.1432	10.1983	10.1991	10.1525	10.1211	10.1953	10.0573	10.1021	10.0553	10.0684	10.1555	10.1782	10.0479	10.0654	10.0129	Q8NEU8	ENSG00000136044.11	APPL2	Q8NEU8	-0.141001	-0.0303148	-0.0856579	0.307918	0.00478956	FALSE	FALSE
452	APRT	10.6005	10.6401	10.6811	10.7153	10.6944	10.7125	10.7765	10.7678	10.5172	10.6677	10.5721	10.6892	10.5776	10.7076	10.6734	P07741	ENSG00000198931.10	APRT	P07741	-0.0950355	0.0691005	-0.0129675	0.780208	0.741449	FALSE	FALSE
453	APTX	7.95428	8.06662	7.97872	7.98994	7.93063	8.0148	7.88913	7.9165	8.05012	7.92355	8.03164	8.00087	8.0076	7.87487	7.90248	Q7Z2E3	ENSG00000137074.18	APTX	Q7Z2E3	-0.101673	0.0337319	-0.0339706	0.693094	0.302477	FALSE	FALSE
454	AQR	11.6475	11.6702	11.5853	11.6693	11.6368	11.6239	11.5526	11.5335	11.6333	11.5628	11.6612	11.6084	11.5684	11.5107	11.5038	O60306	ENSG00000021776.10	AQR	O60306	-0.123672	-0.0129796	-0.0683258	0.421811	0.0187871	FALSE	FALSE
455	ARAF	7.09954	7.10786	7.11259	7.25317	7.12997	7.24379	7.18072	7.06212	6.94118	7.26729	7.11794	7.10754	7.01373	7.09001	6.9554	P10398	ENSG00000078061.12	ARAF	P10398	-0.175357	0.0232565	-0.0760504	0.602222	0.123715	FALSE	FALSE
456	ARAP1	8.51948	8.60285	8.58763	8.50844	8.51394	8.51158	8.47496	8.44646	8.523	8.52229	8.51394	8.55647	8.53729	8.54499	8.54037	Q96P48	ENSG00000186635.14	ARAP1	Q96P48	-0.0709968	0.0251942	-0.0229013	0.701142	0.326981	FALSE	FALSE
457	ARAP3	9.6664	9.70706	9.72428	9.56801	9.4978	9.53125	9.64561	9.62798	9.62738	9.53941	9.65235	9.65935	9.75355	9.76672	9.73201	Q8WWN8	ENSG00000120318.15	ARAP3	Q8WWN8	-0.0374154	0.140113	0.0513487	0.667288	0.237152	FALSE	FALSE
458	ARCN1	12.9588	12.9811	13.0146	12.9705	12.9604	12.9721	13.0099	13.0303	12.9169	12.9531	12.9053	12.9207	13.0224	13.0454	13.0388	P48444	ENSG00000095139.13	ARCN1	P48444	-0.0492783	0.0618869	0.0063043	0.788589	0.812625	FALSE	FALSE
459	AREL1	7.29961	7.31841	7.29511	7.25948	7.29118	7.28939	7.2297	7.13979	7.18392	7.27146	7.39006	7.2382	7.19647	7.14127	7.14027	O15033	ENSG00000119682.16	AREL1; KIAA0317	O15033	-0.14952	-0.00572685	-0.0776232	0.483645	0.0360878	FALSE	FALSE
460	ARF3	9.90227	10.023	9.97613	9.83037	9.8854	9.87799	9.9484	9.91557	9.78721	9.84138	9.86193	9.95367	9.95263	9.97489	9.99642	P61204	ENSG00000134287.9	ARF3	P61204	-0.0781963	0.0758239	-0.00118622	0.805096	0.974296	FALSE	FALSE
461	ARF4	10.2536	10.3705	10.3141	10.3313	10.3502	10.2965	10.3945	10.3567	10.2374	10.2949	10.2217	10.2614	10.3707	10.3535	10.4082	P18085	ENSG00000168374.10	ARF4	P18085	-0.0651385	0.0705987	0.00273011	0.801152	0.932947	FALSE	FALSE
462	ARF5	11.5688	11.6463	11.6187	11.5833	11.6603	11.6285	11.6533	11.6532	11.5504	11.6171	11.5708	11.6645	11.6141	11.6145	11.6257	P84085	ENSG00000004059.10	ARF5	P84085	-0.0463683	0.0474776	0.000554652	0.805653	0.980273	FALSE	FALSE
463	ARF6	9.28118	9.35455	9.38638	9.30466	9.31088	9.25697	9.48426	9.54554	9.40626	9.40326	9.44393	9.5278	9.50069	9.49393	9.50308	P62330	ENSG00000165527.6	ARF6	P62330	0.105344	0.220619	0.162982	0.0253076	2.09574e-05	FALSE	FALSE
464	ARFGAP1	10.2503	10.2462	10.3264	10.3051	10.2719	10.2475	10.2878	10.3293	10.2136	10.2033	10.1409	10.1707	10.3097	10.3093	10.346	Q8N6T3	ENSG00000101199.12	ARFGAP1	Q8N6T3	-0.0878114	0.0521617	-0.0178248	0.759953	0.595914	FALSE	FALSE
465	ARFGAP2	10.4293	10.4921	10.4733	10.4621	10.5055	10.5056	10.4914	10.5073	10.3877	10.3728	10.3944	10.4355	10.4338	10.4795	10.4293	A0A0D9SF70	ENSG00000149182.14	ARFGAP2	A0A0D9SF70	-0.0919241	0.0096506	-0.0411367	0.586279	0.105017	FALSE	FALSE
466	ARFGAP3	10.2315	10.2158	10.2631	10.2468	10.25	10.2424	10.2727	10.3089	10.1786	10.1689	10.2232	10.2635	10.1883	10.2381	10.2242	Q9NP61	ENSG00000242247.10	ARFGAP3	Q9NP61	-0.0596623	0.035716	-0.0119732	0.760767	0.601105	FALSE	FALSE
467	ARFGAP3.1	4.99885	4.96027	4.78307	4.59659	4.91914	4.72547	4.45852	4.96027	4.98931	4.7205	4.91091	4.65261	5.03322	5.02565	4.87748	H0Y6A0	ENSG00000242247.10	ARFGAP3	H0Y6A0	-0.17191	0.20599	0.0170401	0.792734	0.850454	FALSE	FALSE
468	ARFGEF1	11.3191	11.367	11.3601	11.2944	11.3032	11.2979	11.4456	11.4193	11.3369	11.3563	11.3494	11.3785	11.4324	11.4543	11.4895	Q9Y6D6	ENSG00000066777.8	ARFGEF1	Q9Y6D6	0.0281866	0.138351	0.0832688	0.31986	0.00561503	FALSE	FALSE
469	ARFGEF2	9.24487	9.26468	9.36156	9.32123	9.36783	9.37967	9.31239	9.29038	9.29297	9.38167	9.28118	9.24204	9.24051	9.30511	9.31319	Q9Y6D5	ENSG00000124198.8	ARFGEF2	Q9Y6D5	-0.0845954	0.0289713	-0.027812	0.696892	0.313764	FALSE	FALSE
470	ARFIP1	8.62474	8.64006	8.52886	8.60395	8.57672	8.69225	8.6919	8.64276	8.57814	8.60129	8.5701	8.6811	8.58075	8.60071	8.60143	P53367-2	ENSG00000164144.15	ARFIP1	P53367-2	-0.0523462	0.0630812	0.00536749	0.792239	0.845844	FALSE	FALSE
471	ARFIP1.1	10.3064	10.3989	10.3032	10.3856	10.3795	10.3905	10.3422	10.3542	10.3445	10.3252	10.2945	10.3597	10.3038	10.3201	10.2568	P53367	ENSG00000164144.15	ARFIP1	P53367	-0.0856573	0.00893629	-0.0383605	0.58588	0.104593	FALSE	FALSE
472	ARFIP2	9.86009	9.84794	9.83421	9.8529	9.85437	9.90698	9.85624	9.84665	9.80377	9.86101	9.82056	9.81176	9.81631	9.82494	9.86446	P53365	ENSG00000132254.12	ARFIP2	P53365	-0.0622188	0.0113203	-0.0254493	0.626843	0.161239	FALSE	FALSE
473	ARFRP1	8.07802	8.19201	8.12102	8.21515	8.14362	8.07494	8.05303	8.21012	7.98198	8.09102	8.11328	8.12637	8.02033	8.06929	8.02968	Q13795	ENSG00000101246.19	ARFRP1	Q13795	-0.131636	0.0111827	-0.0602268	0.574604	0.0925548	FALSE	FALSE
474	ARG2	8.7574	8.68876	8.67428	8.74859	8.79922	8.70695	8.72408	8.7541	8.73992	8.62313	8.70872	8.70872	8.6569	8.63603	8.65283	P78540	ENSG00000081181.7	ARG2	P78540	-0.0959455	0.0163112	-0.0398172	0.621292	0.151684	FALSE	FALSE
475	ARGLU1	10.8113	10.7768	10.7042	10.7766	10.733	10.6897	10.5976	10.6906	10.6755	10.6188	10.8053	10.7758	10.6566	10.6151	10.5006	Q9NWB6	ENSG00000134884.13	ARGLU1	Q9NWB6	-0.17416	-0.00398598	-0.0890732	0.49732	0.0413128	FALSE	FALSE
476	ARHGAP1	10.5857	10.5648	10.5925	10.6554	10.6328	10.6786	10.7315	10.705	10.5865	10.6797	10.5395	10.5844	10.6211	10.6834	10.6593	Q07960	ENSG00000175220.11	ARHGAP1	Q07960	-0.0397702	0.0899414	0.0250856	0.727128	0.423414	FALSE	FALSE
477	ARHGAP10	6.22877	5.91449	6.10831	6.17669	5.92966	6.04646	6.10831	6.12565	6.19877	6.20701	6.15763	5.94904	6.14874	6.33359	6.33231	A1A4S6	ENSG00000071205.11	ARHGAP10	A1A4S6	-0.0220506	0.23416	0.106055	0.579793	0.0981741	FALSE	FALSE
478	ARHGAP11A	7.02269	7.06945	7.02827	7.09308	6.87803	6.90329	6.97456	6.84756	7.00163	6.96157	7.05018	6.87212	7.06634	7.06802	6.99419	Q6P4F7	ENSG00000198826.10; ENSG00000275568.4	ARHGAP11A	Q6P4F7	-0.106814	0.0721401	-0.017337	0.773062	0.686053	FALSE	FALSE
479	ARHGAP12	10.7926	10.8165	10.7939	10.8359	10.8243	10.8462	10.791	10.8106	10.7292	10.6886	10.7578	10.779	10.7116	10.7008	10.7087	Q1RLN5	ENSG00000165322.17	ARHGAP12	Q1RLN5	-0.123281	-0.0294437	-0.0763624	0.279874	0.00336648	FALSE	FALSE
480	ARHGAP17	10.8411	10.8594	10.8868	10.8801	10.8229	10.8566	10.8182	10.8088	10.7224	10.7752	10.817	10.8525	10.7455	10.7856	10.765	Q68EM7	ENSG00000140750.16	ARHGAP17	Q68EM7	-0.115286	-0.0247226	-0.0700045	0.308523	0.00482759	FALSE	FALSE
481	ARHGAP18	9.31055	9.31483	9.47371	9.26454	9.34631	9.38457	9.32233	9.3392	9.19298	9.2483	9.25589	9.3335	9.27902	9.29942	9.31148	Q8N392	ENSG00000146376.10	ARHGAP18	Q8N392	-0.128473	0.00410806	-0.0621826	0.540572	0.0640759	FALSE	FALSE
482	ARHGAP19	6.39682	6.42208	6.49555	6.42214	6.46105	6.49306	6.52099	6.50578	6.40226	6.45399	6.58184	6.37256	6.4191	6.45514	6.44025	R4GMS4	ENSG00000213390.10	ARHGAP19	R4GMS4	-0.0517478	0.0774911	0.0128716	0.771941	0.677787	FALSE	FALSE
483	ARHGAP21	11.0789	11.0451	11.0258	11.0463	11.0475	11.0831	11.0965	11.1463	11.1121	11.1113	11.168	11.1426	11.0778	11.0708	11.0473	Q5T5U3		ARHGAP21	Q5T5U3	0.00937443	0.09786	0.0536172	0.43101	0.0206945	FALSE	FALSE
484	ARHGAP23	5.59335	5.58838	5.58838	5.59998	5.59349	5.60322	5.95706	5.97408	6.0685	6.29309	5.91642	5.98648	6.19836	6.02968	5.9519	Q9P227	ENSG00000273780.2; ENSG00000275832.4	ARHGAP23	Q9P227	0.341953	0.552575	0.447264	7.45315e-05	1.47446e-07	TRUE	TRUE
485	ARHGAP24	3.36441	3.48562	3.28306	3.70339	3.29471	3.50941	3.14237	3.55645	3.78569	3.86573	3.37787	3.12502	3.50941	3.87276	3.62914	D6RCP5	ENSG00000138639.17	ARHGAP24	D6RCP5	-0.151262	0.352046	0.100392	0.723786	0.409325	FALSE	FALSE
486	ARHGAP25	8.5802	8.50887	8.54167	8.59081	8.5916	8.64886	8.46711	8.46548	8.70376	8.43464	8.54981	8.46944	8.43611	8.55143	8.50701	P42331		ARHGAP25	P42331	-0.147256	0.0120949	-0.0675803	0.572979	0.0908772	FALSE	FALSE
487	ARHGAP26	5.19527	5.03572	4.94512	5.21834	5.28666	5.26904	5.14653	5.17108	5.35899	5.18724	5.41614	5.1103	4.98309	4.92833	4.93762	A0A2R8YGB3		ARHGAP26	A0A2R8YGB3	-0.187324	0.146016	-0.0206539	0.786667	0.795684	FALSE	FALSE
488	ARHGAP28	8.94627	9.02265	8.97782	8.7165	8.74855	8.74664	8.83973	8.81133	8.66176	8.7566	8.83827	8.869	8.92545	9.0121	8.95134	Q9P2N2	ENSG00000088756.12	ARHGAP28	Q9P2N2	-0.132663	0.116647	-0.0080082	0.797187	0.893128	FALSE	FALSE
489	ARHGAP28.1	9.11536	8.9518	9.03743	9.0616	9.00252	9.02547	8.92097	9.01197	8.9268	8.96888	8.90271	8.98262	8.92775	8.91373	9.11742	J3QRC2	ENSG00000088756.12	ARHGAP28	J3QRC2	-0.139379	0.00194926	-0.0687149	0.527177	0.0558734	FALSE	FALSE
490	ARHGAP29	9.14539	9.18301	9.15414	9.04571	9.09076	9.13271	9.34683	9.33839	9.25107	9.36217	9.14139	9.11516	9.51492	9.49618	9.50808	Q52LW3	ENSG00000137962.12	ARHGAP29	Q52LW3	0.0878776	0.3447	0.216289	0.258809	0.00261873	FALSE	FALSE
491	ARHGAP31	6.70064	6.76202	6.60345	6.99343	6.72459	6.9145	6.7374	6.40929	6.63353	6.66655	6.57842	6.58745	6.47166	6.43583	6.44885	Q2M1Z3	ENSG00000031081.10	ARHGAP31	Q2M1Z3	-0.364883	-0.0971144	-0.230998	0.244914	0.00218445	FALSE	FALSE
492	ARHGAP32	7.56627	7.58856	7.42362	7.52781	7.51955	7.47989	7.48127	7.45162	7.51903	7.39256	7.55743	7.46122	7.42233	7.49144	7.47136	A7KAX9	ENSG00000134909.18	ARHGAP32	A7KAX9	-0.106907	0.0157326	-0.0455872	0.609959	0.134234	FALSE	FALSE
493	ARHGAP33	7.70432	7.61791	7.66941	7.62806	7.68235	7.7223	7.68113	7.70735	7.65699	7.6545	7.73807	7.6571	7.6475	7.59747	7.59159	O14559		ARHGAP33	O14559	-0.0652325	0.0419349	-0.0116488	0.768119	0.650401	FALSE	FALSE
494	ARHGAP35	11.7583	11.7898	11.7509	11.7353	11.7368	11.7314	11.727	11.7137	11.6333	11.7034	11.7722	11.8235	11.6573	11.6549	11.6455	Q9NRY4	ENSG00000160007.18	ARHGAP35	Q9NRY4	-0.106911	0.0129388	-0.0469861	0.595735	0.115658	FALSE	FALSE
495	ARHGAP39	7.61018	7.61961	7.54931	7.6146	7.65541	7.55857	7.62611	7.70204	7.63402	7.64331	7.61951	7.65473	7.58689	7.71721	7.57752	Q9C0H5	ENSG00000147799.11	ARHGAP39	Q9C0H5	-0.0142245	0.091962	0.0388688	0.613796	0.139853	FALSE	FALSE
496	ARHGAP42	5.28089	5.67293	5.37526	5.34148	5.13217	4.90157	5.19477	5.27442	5.28089	5.43545	5.29469	5.32608	5.64053	5.61633	5.7328	E9PJK4	ENSG00000165895.17	ARHGAP42	E9PJK4	-0.090686	0.366132	0.137723	0.65851	0.21878	FALSE	FALSE
497	ARHGAP44	5.38838	5.53407	5.53124	5.60354	5.6552	5.52526	5.31436	5.50555	5.65563	5.60827	5.52526	5.44875	5.51905	5.38496	5.36068	E7ERK8	ENSG00000006740.16	ARHGAP44	E7ERK8	-0.170827	0.0521559	-0.0593355	0.683163	0.275125	FALSE	FALSE
498	ARHGAP5	10.6238	10.7225	10.6787	10.6412	10.6465	10.6701	10.6122	10.6046	10.502	10.4913	10.5478	10.6569	10.5279	10.576	10.542	Q13017	ENSG00000100852.12	ARHGAP5	Q13017	-0.158004	-0.0450563	-0.10153	0.220046	0.00158633	FALSE	FALSE
499	ARHGDIA	12.5334	12.6365	12.6668	12.6186	12.6306	12.6135	12.7537	12.7618	12.6013	12.6108	12.5443	12.5713	12.7249	12.7768	12.8042	P52565	ENSG00000141522.11	ARHGDIA	P52565	-0.0231602	0.156481	0.0666604	0.610396	0.134859	FALSE	FALSE
500	ARHGDIB	6.09636	6.04938	6.34129	6.22909	6.11514	6.1496	6.40513	6.39522	6.40018	6.33958	6.19286	6.21396	6.33201	6.43691	6.61434	H0YGX7	ENSG00000111348.8	ARHGDIB	H0YGX7	0.0822404	0.330846	0.206543	0.267328	0.00289567	FALSE	FALSE
501	ARHGDIG	3.86493	3.97765	4.03821	4.12994	4.15564	4.21377	3.7146	4.31919	4.03821	4.08197	3.89428	3.99354	3.80926	3.77595	4.02194	Q99819	ENSG00000242173.8	ARHGDIG	Q99819	-0.275291	0.0705645	-0.102363	0.662496	0.22691	FALSE	FALSE
502	ARHGEF1	9.98947	9.91912	10.0175	9.95825	9.93859	10.0254	9.94897	9.93478	9.94984	9.93623	9.91503	9.93722	9.95366	9.95932	9.96228	Q92888	ENSG00000076928.17	ARHGEF1	Q92888	-0.071166	0.0100193	-0.0305734	0.606619	0.129564	FALSE	FALSE
503	ARHGEF10	9.22896	9.21085	9.25992	9.20516	9.18643	9.23213	9.21227	9.06962	9.12363	9.16242	9.12501	9.075	9.1924	9.23502	9.20312	H0YAN8	ENSG00000274726.4; ENSG00000104728.15	ARHGEF10	H0YAN8	-0.123261	-0.00711737	-0.0651894	0.466457	0.030185	FALSE	FALSE
504	ARHGEF10L	8.5836	8.68753	8.6273	8.65969	8.6052	8.70471	8.65649	8.68409	8.50089	8.66989	8.61067	8.63342	8.55765	8.64306	8.6284	Q9HCE6		ARHGEF10L	Q9HCE6	-0.086195	0.0378612	-0.0241669	0.726356	0.420111	FALSE	FALSE
505	ARHGEF11	9.79701	9.84998	9.80491	9.68335	9.72141	9.72647	9.62169	9.60253	9.61404	9.61242	9.69477	9.80965	9.59371	9.68063	9.63179	O15085-2	ENSG00000132694.18	ARHGEF11	O15085-2	-0.186262	-0.0389479	-0.112605	0.314271	0.00520824	FALSE	FALSE
506	ARHGEF12	10.9954	11.0638	11.0297	11.0804	11.0757	11.0855	11.0851	11.0702	11.0474	11.0788	11.0525	11.0719	10.9834	11.0264	11.0007	Q9NZN5	ENSG00000196914.8	ARHGEF12	Q9NZN5	-0.0545436	0.0369667	-0.00878846	0.773407	0.688624	FALSE	FALSE
507	ARHGEF16	9.04682	9.05947	9.04248	9.02555	9.03817	8.98462	8.93075	8.96987	8.90925	8.94309	8.98703	8.96251	8.9916	9.00499	8.97178	Q5VV41	ENSG00000130762.14	ARHGEF16	Q5VV41	-0.109988	-0.0288536	-0.0694208	0.249653	0.00232499	FALSE	FALSE
508	ARHGEF17	9.40617	9.30587	9.32067	9.28661	9.22142	9.2325	9.23892	9.20895	9.32366	9.32387	9.38174	9.33757	9.34965	9.31526	9.29915	Q96PE2	ENSG00000110237.3	ARHGEF17	Q96PE2	-0.0536381	0.0800593	0.0132106	0.772267	0.680175	FALSE	FALSE
509	ARHGEF18	8.52273	8.54063	8.44894	8.58491	8.47999	8.51008	8.44335	8.51986	8.46134	8.50916	8.47337	8.45853	8.4386	8.50578	8.47999	A0A087WZG4		ARHGEF18	A0A087WZG4	-0.0850402	0.00927383	-0.0378832	0.588732	0.107661	FALSE	FALSE
510	ARHGEF2	11.4114	11.3827	11.3671	11.2546	11.3047	11.3135	11.2307	11.2386	11.2705	11.2381	11.2949	11.2645	11.309	11.3305	11.299	V9GYM8	ENSG00000116584.17	ARHGEF2	V9GYM8	-0.118079	-0.00974446	-0.0639117	0.443647	0.0237091	FALSE	FALSE
511	ARHGEF26	8.57691	8.72667	8.5211	8.50066	8.5871	8.5202	8.39789	8.38269	8.29582	8.34803	8.52185	8.55042	8.31956	8.36131	8.32337	Q96DR7	ENSG00000114790.12; ENSG00000277101.4	ARHGEF26	Q96DR7	-0.276705	-0.0895226	-0.183114	0.170829	0.000790058	FALSE	FALSE
512	ARHGEF28	3.73618	4.00043	3.8978	3.61959	3.90531	4.00342	3.67127	3.46604	3.44721	3.70944	3.70243	3.21866	3.53083	3.38453	4.00342	D6RGZ3	ENSG00000214944.9	ARHGEF28	D6RGZ3	-0.500685	-0.0793725	-0.290029	0.367299	0.0101519	FALSE	FALSE
513	ARHGEF3	5.43576	5.23167	5.39014	5.47602	5.53565	5.32653	5.22705	5.50001	5.33025	5.28167	5.3084	5.01421	5.47867	5.3084	5.29924	C9J586	ENSG00000163947.11	ARHGEF3	C9J586	-0.230214	0.0422744	-0.0939699	0.627608	0.162613	FALSE	FALSE
514	ARHGEF4	5.09777	5.38258	5.17188	5.01543	5.07842	4.97688	5.04955	5.04464	5.16281	5.07867	5.09281	5.15563	5.27279	5.34243	5.21554	E7EV07	ENSG00000136002.18	ARHGEF4	E7EV07	-0.0907898	0.164219	0.0367146	0.752277	0.549332	FALSE	FALSE
515	ARHGEF40	10.2145	10.2197	10.1519	10.1815	10.105	10.1879	10.1981	10.1892	10.2348	10.1233	10.1193	10.1003	10.2205	10.2345	10.3772	Q8TER5-4		ARHGEF40	Q8TER5-4	-0.0551586	0.101042	0.0229416	0.7509	0.541418	FALSE	FALSE
516	ARHGEF6	6.48537	6.47647	6.73968	6.71609	6.54875	6.71016	6.47424	6.54204	6.49421	6.4787	6.56442	6.54311	6.43441	6.39427	6.3646	Q15052	ENSG00000129675.15	ARHGEF6	Q15052	-0.235727	-0.0364459	-0.136086	0.371226	0.0106515	FALSE	FALSE
517	ARHGEF7	11.7992	11.8084	11.7937	11.8091	11.7824	11.7821	11.7801	11.8023	11.7706	11.724	11.7877	11.7914	11.7543	11.7713	11.777	A0A2R8YG42		ARHGEF7	A0A2R8YG42	-0.0565792	0.0113505	-0.0226143	0.635049	0.176757	FALSE	FALSE
518	ARHGEF9	6.93217	6.98056	6.97101	7.00075	6.89062	6.84257	6.83273	6.89229	6.81746	6.93762	6.95781	6.8662	6.85754	6.98284	6.84005	A0A1B0GTF0	ENSG00000131089.15	ARHGEF9	A0A1B0GTF0	-0.116262	0.0180467	-0.0491077	0.61407	0.140266	FALSE	FALSE
519	ARID1A	12.389	12.3651	12.3166	12.3709	12.338	12.3251	12.1785	12.2241	12.2907	12.242	12.3839	12.3466	12.1863	12.183	12.1621	O14497	ENSG00000117713.18	ARID1A	O14497	-0.178757	-0.0345169	-0.106637	0.330561	0.0064967	FALSE	FALSE
520	ARID1B	7.35797	7.29354	7.48908	7.35416	7.40192	7.51737	7.29714	7.34669	7.34145	7.37774	7.35416	7.31338	7.25008	7.34473	7.28933	Q8NFD5	ENSG00000049618.22	ARID1B	Q8NFD5	-0.147516	-0.00945491	-0.0784854	0.46079	0.0284162	FALSE	FALSE
521	ARID1B.1	10.7875	10.7188	10.6465	10.7499	10.7607	10.7074	10.5986	10.5756	10.6917	10.5818	10.7324	10.6919	10.5678	10.5526	10.5176	A0A3F2YNW7		ARID1B	A0A3F2YNW7	-0.189159	-0.0432534	-0.116206	0.292305	0.00392376	FALSE	FALSE
522	ARID2	10.5902	10.5421	10.5068	10.579	10.5677	10.5218	10.3668	10.392	10.5221	10.4278	10.5369	10.4988	10.376	10.3747	10.3581	F8WCU9		ARID2	F8WCU9	-0.190523	-0.0557229	-0.123123	0.210534	0.0013965	FALSE	FALSE
523	ARID3A	9.66665	9.6593	9.80673	9.50781	9.56366	9.53497	9.43111	9.50926	9.67451	9.60697	9.39717	9.40871	9.87246	9.86426	9.89693	Q99856	ENSG00000116017.10	ARID3A	Q99856	-0.177829	0.189534	0.00585234	0.802498	0.946865	FALSE	FALSE
524	ARID3B	10.5148	10.597	10.569	10.4708	10.516	10.4369	10.3719	10.3376	10.4483	10.4782	10.3902	10.3291	10.5567	10.5498	10.5489	Q8IVW6	ENSG00000179361.17	ARID3B	Q8IVW6	-0.159865	0.0163153	-0.0717747	0.584497	0.103139	FALSE	FALSE
525	ARID4A	9.64203	9.61713	9.55976	9.63955	9.64473	9.58691	9.51234	9.51405	9.64341	9.48974	9.65053	9.59348	9.54617	9.47517	9.39378	P29374	ENSG00000032219.18	ARID4A	P29374	-0.155263	-0.00395626	-0.0796095	0.495082	0.0403988	FALSE	FALSE
526	ARID4B	9.63095	9.6463	9.55316	9.63643	9.60987	9.58134	9.51491	9.52379	9.49995	9.50391	9.61479	9.59758	9.46767	9.41894	9.47526	Q4LE39	ENSG00000054267.21	ARID4B	Q4LE39	-0.157798	-0.0355977	-0.096698	0.295925	0.00410626	FALSE	FALSE
527	ARID5B	4.09716	4.18704	3.92554	3.86735	3.81999	4.02144	3.74497	4.24933	3.753	3.80019	3.80789	4.18809	4.12188	4.0625	3.7584	Q14865	ENSG00000150347.14	ARID5B	Q14865	-0.236097	0.149088	-0.0435045	0.766299	0.637793	FALSE	FALSE
528	ARIH1	7.87568	7.78826	7.91337	7.89154	7.80016	7.92196	7.7963	7.85025	7.86094	7.85976	7.86593	7.75791	7.87085	7.79038	7.84668	Q9Y4X5	ENSG00000166233.14	ARIH1	Q9Y4X5	-0.0882522	0.0243697	-0.0319412	0.671235	0.245991	FALSE	FALSE
529	ARIH2	9.77217	9.79533	9.81257	9.7818	9.78753	9.87449	9.76438	9.73422	9.67792	9.75501	9.70993	9.74654	9.68083	9.72155	9.73435	O95376	ENSG00000177479.19	ARIH2	O95376	-0.12283	-0.0351935	-0.0790119	0.218301	0.00154942	FALSE	FALSE
530	ARL1	10.7658	10.692	10.7579	10.6717	10.7144	10.7193	10.7449	10.7907	10.691	10.6808	10.6362	10.6957	10.8121	10.8275	10.8453	F8VYN9	ENSG00000120805.13	ARL1	F8VYN9	-0.0432481	0.0971277	0.0269398	0.727936	0.426904	FALSE	FALSE
531	ARL10	8.1275	8.17898	8.08128	8.1328	8.17999	8.12169	8.09093	8.19132	8.31094	8.20689	8.20276	8.09217	8.22419	8.1584	8.23356	Q8N8L6	ENSG00000175414.6	ARL10	Q8N8L6	-0.0136407	0.119822	0.0530907	0.591572	0.110821	FALSE	FALSE
532	ARL13B	4.5001	4.59033	4.79329	4.38885	4.41984	4.41984	4.22924	4.3118	4.20574	4.4685	4.51485	4.28508	4.66771	4.42596	4.46216	Q3SXY8	ENSG00000169379.15	ARL13B	Q3SXY8	-0.280175	0.0363254	-0.121925	0.600588	0.121623	FALSE	FALSE
533	ARL14EP	9.4983	9.58545	9.56646	9.58033	9.61455	9.56083	9.4898	9.43524	9.52209	9.49127	9.58579	9.56732	9.41115	9.41192	9.4294	Q8N8R7	ENSG00000152219.4	ARL14EP	Q8N8R7	-0.149642	-0.0203358	-0.0849891	0.389181	0.0133087	FALSE	FALSE
534	ARL15	6.94279	6.87754	6.66846	6.85259	6.9217	6.54507	6.74054	6.91559	6.83319	6.95968	6.89159	6.96868	6.82358	6.87961	6.82497	A0A0B4J222	ENSG00000185305.10	ARL15	A0A0B4J222	-0.0508303	0.189766	0.069468	0.667648	0.237943	FALSE	FALSE
535	ARL2	10.4612	10.4571	10.4989	10.5121	10.505	10.5319	10.4891	10.4784	10.3886	10.4235	10.4324	10.4704	10.398	10.4352	10.3819	P36404	ENSG00000213465.7	ARL2	P36404	-0.107381	-0.0152823	-0.0613319	0.383003	0.012345	FALSE	FALSE
536	ARL2BP	8.41646	8.44819	8.52597	8.38132	8.46829	8.48769	8.43217	8.33228	8.28471	8.39953	8.32855	8.38297	8.41618	8.47972	8.38889	Q9Y2Y0	ENSG00000102931.7	ARL2BP	Q9Y2Y0	-0.136151	-0.0076024	-0.0718766	0.468122	0.0307303	FALSE	FALSE
537	ARL3	11.091	11.1702	11.1525	11.1164	11.155	11.1818	11.1695	11.2041	10.9869	11.0427	11.0967	11.2255	11.0537	11.0755	11.0097	P36405	ENSG00000138175.8	ARL3	P36405	-0.125652	0.0287616	-0.0484451	0.649455	0.201535	FALSE	FALSE
538	ARL4D	5.56396	5.64897	5.78678	5.50918	5.66073	5.64272	5.42636	5.52702	5.59999	5.41024	5.67187	5.73679	5.46322	5.36057	5.5365	P49703	ENSG00000175906.4	ARL4D	P49703	-0.230455	0.0113503	-0.109552	0.552513	0.0726491	FALSE	FALSE
539	ARL5B	9.51712	9.42641	9.38057	9.42117	9.46543	9.47564	9.34915	9.45998	9.25706	9.33838	9.41279	9.38171	9.24318	9.35353	9.3516	Q96KC2	ENSG00000165997.4	ARL5B	Q96KC2	-0.166685	-0.0293412	-0.0980133	0.348685	0.00814021	FALSE	FALSE
540	ARL6	8.09492	8.08536	8.02068	7.92323	8.00556	8.08637	8.01011	8.07198	8.11963	7.99104	8.06782	8.15164	8.0574	8.0453	8.073	Q9H0F7	ENSG00000113966.9	ARL6	Q9H0F7	-0.0351226	0.093733	0.0293052	0.707633	0.348436	FALSE	FALSE
541	ARL6IP1	6.1123	6.31515	6.22285	6.27285	6.2318	6.29391	6.29661	6.21954	6.28724	6.27145	6.2318	6.25929	6.17934	6.26512	6.23576	Q15041	ENSG00000170540.14	ARL6IP1	Q15041	-0.053242	0.0694327	0.00809536	0.785171	0.782751	FALSE	FALSE
542	ARL6IP4	8.71977	8.81656	8.88072	8.82841	8.87801	8.8691	8.77846	8.89629	8.84121	8.80649	8.86373	8.842	8.69993	8.73894	8.73934	F8WCT1	ENSG00000182196.13	ARL6IP4	F8WCT1	-0.102732	0.0399614	-0.0313854	0.712076	0.364067	FALSE	FALSE
543	ARL6IP5	10.5777	10.5108	10.4939	10.6043	10.5785	10.4365	10.616	10.614	10.6873	10.5719	10.7287	10.737	10.545	10.5131	10.4875	O75915	ENSG00000144746.6	ARL6IP5	O75915	-0.0107718	0.165824	0.0775262	0.562641	0.0810428	FALSE	FALSE
544	ARL6IP6	7.19377	6.84458	7.01741	6.90155	7.1303	7.02389	6.87374	7.20327	7.02752	7.35604	7.21152	7.02525	7.23995	6.9626	7.01568	Q8N6S5	ENSG00000177917.10	ARL6IP6	Q8N6S5	-0.0710101	0.237307	0.0831484	0.680765	0.268959	FALSE	FALSE
545	ARL8A	9.71851	9.68368	9.71161	9.52481	9.48766	9.73367	9.47517	9.57411	9.63143	9.65944	9.64557	9.65496	9.67494	9.56519	9.60172	Q96BM9	ENSG00000143862.7	ARL8A	Q96BM9	-0.12408	0.0557695	-0.0341551	0.729021	0.431645	FALSE	FALSE
546	ARL8B	9.53409	9.33507	9.46261	9.30175	9.3939	9.36224	9.45059	9.44996	9.51918	9.58541	9.53253	9.57497	9.41228	9.4655	9.49053	Q9NVJ2	ENSG00000134108.12	ARL8B	Q9NVJ2	0.0217297	0.177485	0.0996075	0.403357	0.015517	FALSE	FALSE
547	ARMC1	10.2526	10.2167	10.1719	10.1714	10.2132	10.1938	10.1331	10.152	10.2086	10.1312	10.243	10.2164	10.1564	10.1049	10.1469	Q9NVT9	ENSG00000104442.9	ARMC1	Q9NVT9	-0.0876271	0.0127691	-0.037429	0.609211	0.133171	FALSE	FALSE
548	ARMC10	6.88399	6.79557	6.51818	6.64676	6.59117	6.67427	6.61441	6.68504	6.70622	6.87107	6.97818	6.76631	6.81311	6.75355	6.62574	Q8N2F6-2	ENSG00000170632.13	ARMC10	Q8N2F6-2	-0.0584369	0.202595	0.0720791	0.676397	0.258135	FALSE	FALSE
549	ARMC10.1	9.70103	9.74208	9.64599	9.73872	9.74188	9.70947	9.73311	9.59814	9.72486	9.69339	9.75885	9.72673	9.62566	9.59897	9.63989	Q8N2F6	ENSG00000170632.13	ARMC10	Q8N2F6	-0.0975268	0.026604	-0.0354614	0.669795	0.242722	FALSE	FALSE
550	ARMC5	5.12767	5.22883	5.39493	5.35042	5.11282	5.22399	5.23793	4.93021	5.33429	5.11779	5.0609	5.07049	5.08474	5.26191	5.34652	J3KQ26	ENSG00000140691.16	ARMC5	J3KQ26	-0.217185	0.0586974	-0.0792438	0.668701	0.240272	FALSE	FALSE
551	ARMC6	9.36911	9.36657	9.39569	9.35663	9.38394	9.50836	9.42611	9.37372	9.44588	9.33696	9.29879	9.32031	9.3656	9.4242	9.40464	Q6NXE6	ENSG00000105676.13	ARMC6	Q6NXE6	-0.0807308	0.0420115	-0.0193597	0.745638	0.512351	FALSE	FALSE
552	ARMC8	9.69818	9.72614	9.69614	9.72692	9.67178	9.62774	9.64043	9.66951	9.55786	9.62055	9.60413	9.62405	9.58846	9.6455	9.7417	Q8IUR7	ENSG00000114098.17	ARMC8	Q8IUR7	-0.114444	-0.00292724	-0.0586855	0.494997	0.040365	FALSE	FALSE
553	ARMC9	10.3996	10.4066	10.385	10.4668	10.4182	10.4629	10.4358	10.4382	10.307	10.3202	10.3346	10.3684	10.358	10.333	10.3043	Q7Z3E5		ARMC9	Q7Z3E5	-0.121513	-0.0138654	-0.0676893	0.412301	0.0170155	FALSE	FALSE
554	ARMCX1	9.57877	9.50762	9.496	9.5532	9.52352	9.4763	9.56438	9.54928	9.5981	9.63933	9.58135	9.56824	9.62147	9.60165	9.56503	Q9P291	ENSG00000126947.12	ARMCX1	Q9P291	0.0214074	0.108748	0.0650779	0.326811	0.0061733	FALSE	FALSE
555	ARMCX2	10.5869	10.5974	10.5125	10.5615	10.5216	10.4371	10.4959	10.5039	10.6659	10.6138	10.5925	10.4964	10.6473	10.6131	10.6492	Q7L311	ENSG00000184867.13	ARMCX2	Q7L311	-0.0225858	0.123156	0.0502853	0.6275	0.162418	FALSE	FALSE
556	ARMCX3	10.1191	10.1414	10.1557	10.1105	10.0704	10.074	10.1557	10.168	10.1711	10.1338	10.2176	10.2108	10.2095	10.1899	10.1655	Q9UH62	ENSG00000102401.19	ARMCX3	Q9UH62	0.0263701	0.110408	0.0683888	0.279863	0.003366	FALSE	FALSE
557	ARMCX4	7.91963	7.8712	7.93162	7.99089	7.9374	7.92578	7.90058	7.88715	8.11808	7.98672	7.87946	7.88462	8.08216	7.95165	7.91631	Q5H9R4		ARMCX4	Q5H9R4	-0.0537619	0.107525	0.0268817	0.741174	0.489086	FALSE	FALSE
558	ARMCX5	7.17519	7.26805	7.27833	7.4105	7.36144	7.34513	7.1776	7.2669	7.2554	7.11007	7.18926	7.11579	7.1522	7.07172	7.09762	Q6P1M9	ENSG00000125962.14	ARMCX5	Q6P1M9	-0.228416	-0.0652302	-0.146823	0.219512	0.00157495	FALSE	FALSE
559	ARNT	8.51409	8.66554	8.64671	8.37728	8.37416	8.36751	8.42022	8.34843	8.41587	8.34934	8.45999	8.41417	8.58699	8.57462	8.69618	P27540	ENSG00000143437.20	ARNT	P27540	-0.150541	0.116736	-0.0169027	0.786194	0.791571	FALSE	FALSE
560	ARNT2	7.12506	7.04479	6.93678	7.0368	7.09272	7.05259	7.02441	7.04592	6.8832	6.96649	7.00242	7.21501	6.89191	6.81822	6.87511	A0A087WVE9	ENSG00000172379.20	ARNT2	A0A087WVE9	-0.187522	0.0296472	-0.0789374	0.615507	0.142451	FALSE	FALSE
561	ARPC1A	11.3715	11.3514	11.3718	11.3524	11.3883	11.4432	11.4293	11.4753	11.3873	11.4201	11.3284	11.4038	11.3766	11.447	11.4305	Q92747	ENSG00000241685.9	ARPC1A	Q92747	-0.0181032	0.0804063	0.0311516	0.64758	0.198163	FALSE	FALSE
562	ARPC1B	10.4944	10.369	10.5624	10.4827	10.5074	10.5389	10.5391	10.6165	10.6008	10.5963	10.4434	10.4868	10.5808	10.647	10.655	O15143	ENSG00000130429.12	ARPC1B	O15143	0.00465706	0.158335	0.0814958	0.491641	0.0390406	FALSE	FALSE
563	ARPC2	12.7801	12.7878	12.8167	12.7796	12.8106	12.7282	12.8621	12.8852	12.759	12.7649	12.7603	12.8369	12.8424	12.8743	12.8697	O15144	ENSG00000163466.15	ARPC2	O15144	-0.00964371	0.098656	0.0445061	0.581838	0.100411	FALSE	FALSE
564	ARPC3	11.6079	11.5416	11.5659	11.517	11.551	11.5556	11.6207	11.6283	11.4899	11.5595	11.5706	11.6033	11.5765	11.5872	11.5691	O15145	ENSG00000111229.15	ARPC3	O15145	-0.025058	0.0687793	0.0218607	0.704283	0.337166	FALSE	FALSE
565	ARPC4	11.7369	11.7028	11.664	11.653	11.6666	11.6924	11.7715	11.7743	11.6594	11.6881	11.6829	11.759	11.7385	11.7698	11.759	P59998	ENSG00000241553.12	ARPC4	P59998	-0.00167812	0.0970144	0.0476682	0.52972	0.0573285	FALSE	FALSE
566	ARPC5	11.1784	11.2757	11.2526	11.2171	11.1865	11.2225	11.3007	11.3285	11.2648	11.2898	11.2082	11.294	11.3053	11.3598	11.3288	O15511	ENSG00000162704.15	ARPC5	O15511	0.0252257	0.126024	0.0756247	0.323468	0.00589906	FALSE	FALSE
567	ARPC5L	10.8804	10.8532	10.8241	10.8506	10.8489	10.8478	10.882	10.9106	10.7156	10.8074	10.7876	10.8517	10.8457	10.9044	10.7949	Q9BPX5	ENSG00000136950.13	ARPC5L	Q9BPX5	-0.0765155	0.0414545	-0.0175305	0.750073	0.536729	FALSE	FALSE
568	ARPP19	10.2974	10.3494	10.3689	10.2282	10.262	10.3259	10.2678	10.2708	10.1905	10.2309	10.2372	10.293	10.2792	10.2818	10.3155	H3BQ52	ENSG00000128989.10	ARPP19	H3BQ52	-0.0955672	0.0108502	-0.0423585	0.591392	0.110617	FALSE	FALSE
569	ARRB1	7.59257	7.78223	7.76171	7.67318	7.82256	7.73242	7.76744	7.73336	7.69735	7.70033	7.76247	7.72423	7.53174	7.73019	7.69477	P49407	ENSG00000137486.16	ARRB1	P49407	-0.104815	0.0592303	-0.0227925	0.754641	0.563223	FALSE	FALSE
570	ARRB2	9.26997	9.25852	9.28879	9.3184	9.36011	9.33303	9.27283	9.24373	9.1254	9.19078	9.27033	9.31996	9.11151	9.16543	9.07113	P32121	ENSG00000141480.17	ARRB2	P32121	-0.185869	-0.0301562	-0.108013	0.363493	0.00969507	FALSE	FALSE
571	ARRDC1	7.48346	7.50427	7.4749	7.40537	7.56506	7.4998	7.5058	7.51496	7.61175	7.55926	7.48455	7.58459	7.51091	7.47156	7.60308	Q5T370	ENSG00000197070.13	ARRDC1	Q5T370	-0.0104142	0.109785	0.0496854	0.580174	0.0986033	FALSE	FALSE
572	ARSA	9.78445	9.76462	9.68632	9.67445	9.78857	9.77689	9.66587	9.63904	9.80174	9.72338	9.79051	9.78695	9.62106	9.64858	9.65774	P15289		ARSA	P15289	-0.114429	0.0304074	-0.042011	0.666712	0.235893	FALSE	FALSE
573	ARSB	8.96578	8.90725	8.92934	8.99819	9.03375	9.00082	8.84745	8.92201	9.02935	9.0559	9.02138	8.98209	8.90717	8.86787	8.81278	P15848	ENSG00000113273.15	ARSB	P15848	-0.115568	0.0474129	-0.0340776	0.718367	0.387617	FALSE	FALSE
574	ARSK	4.4808	4.30999	4.16591	4.42783	4.54671	4.33007	4.11849	4.58907	4.74379	4.13223	4.40583	4.39842	4.28269	4.3532	4.13967	E9PGI0	ENSG00000164291.16	ARSK	E9PGI0	-0.220781	0.169986	-0.0253975	0.785542	0.785943	FALSE	FALSE
575	ART3	5.75722	5.59582	5.76512	5.78165	5.76673	5.58152	5.7808	5.7413	5.79889	5.83945	5.83254	5.74911	5.85141	5.71573	5.73381	Q13508	ENSG00000156219.16	ART3	Q13508	-0.00234049	0.151439	0.0745491	0.52831	0.056516	FALSE	FALSE
576	ARVCF	11.1441	11.1296	11.0844	11.1798	11.1421	11.176	11.1604	11.1945	11.1884	11.1866	11.2378	11.2092	11.1054	11.0712	11.0619	E9PDC3	ENSG00000099889.13	ARVCF	E9PDC3	-0.0471206	0.0763136	0.0145965	0.763992	0.622194	FALSE	FALSE
577	AS3MT	11.9156	12.0073	11.9592	11.9917	11.9715	12.0399	11.9391	11.9547	11.7826	11.8383	11.8515	11.9597	11.8436	11.8554	11.7903	Q9HBK9	ENSG00000214435.7	AS3MT	Q9HBK9	-0.179101	-0.0459372	-0.112519	0.256796	0.00255478	FALSE	FALSE
578	ASAH1	11.464	11.4948	11.4332	11.3727	11.3234	11.3183	11.3936	11.4775	11.4964	11.4117	11.5928	11.5602	11.5453	11.4971	11.4977	A0A1B0GW68	ENSG00000104763.18	ASAH1	A0A1B0GW68	0.0201501	0.171545	0.0958474	0.408736	0.0163987	FALSE	FALSE
579	ASAP1	9.38092	9.37845	9.40477	9.32212	9.31703	9.32635	9.29161	9.27746	9.23408	9.25346	9.3875	9.39154	9.25863	9.25619	9.28824	Q9ULH1	ENSG00000153317.14	ASAP1	Q9ULH1	-0.120688	-0.00281559	-0.061752	0.49694	0.0411559	FALSE	FALSE
580	ASAP2	10.3588	10.3881	10.422	10.3651	10.3779	10.4207	10.4164	10.3935	10.317	10.3583	10.3687	10.3648	10.3493	10.3721	10.3737	O43150	ENSG00000151693.9	ASAP2	O43150	-0.0598716	0.0187983	-0.0205367	0.686503	0.28399	FALSE	FALSE
581	ASAP3	10.4236	10.4997	10.4824	10.5083	10.4766	10.4981	10.513	10.4479	10.4949	10.569	10.5476	10.5349	10.4267	10.4528	10.4643	Q8TDY4	ENSG00000282854.1; ENSG00000088280.18	ASAP3	Q8TDY4	-0.0392272	0.0654581	0.0131154	0.760878	0.60182	FALSE	FALSE
582	ASB3	8.96095	9.07099	9.08918	8.99047	8.99843	8.98672	8.97721	9.0197	8.95648	9.01028	9.06202	8.97516	9.06581	9.02645	9.03373	Q9Y575	ENSG00000115239.21	ASB3; GPR75-ASB3	Q9Y575	-0.0547535	0.0506958	-0.00202884	0.801435	0.935851	FALSE	FALSE
583	ASB5	6.12206	6.24061	6.12399	6.56387	6.46373	6.16531	6.39516	6.21913	6.57267	6.45433	6.31222	6.30692	6.27289	6.21923	6.11323	A0A5F9ZHS2		ASB5	A0A5F9ZHS2	-0.127819	0.204802	0.0384912	0.765097	0.629612	FALSE	FALSE
584	ASB6	6.76935	6.73949	6.79736	6.82557	6.69916	6.69227	6.88113	6.77875	6.5732	6.75868	6.76506	6.7937	6.69365	6.76637	6.82305	Q9NWX5	ENSG00000148331.11	ASB6	Q9NWX5	-0.0766816	0.0875253	0.00542185	0.796885	0.890165	FALSE	FALSE
585	ASB7	6.48593	6.55831	6.45819	6.42112	6.48217	6.3778	6.36085	6.6065	6.50359	6.23102	6.63104	6.57234	6.48217	6.38876	6.32328	H0YMJ1	ENSG00000183475.12	ASB7	H0YMJ1	-0.129258	0.112428	-0.00841492	0.796276	0.884225	FALSE	FALSE
586	ASCC1	9.61877	9.5393	9.5533	9.55853	9.62188	9.56213	9.59538	9.64062	9.5634	9.6204	9.60524	9.58581	9.60119	9.57721	9.61295	Q8N9N2	ENSG00000138303.17	ASCC1	Q8N9N2	-0.0156001	0.0647844	0.0245921	0.655254	0.212389	FALSE	FALSE
587	ASCC2	8.35959	8.4689	8.48541	8.42688	8.4402	8.3727	8.46474	8.43191	8.41854	8.3721	8.45142	8.43289	8.46321	8.46288	8.4619	Q9H1I8	ENSG00000100325.14	ASCC2	Q9H1I8	-0.0346424	0.0633282	0.0143429	0.751125	0.542704	FALSE	FALSE
588	ASCC3	11.1863	11.1488	11.1235	11.1763	11.1641	11.0908	11.1975	11.1747	11.2252	11.2237	11.1691	11.1325	11.2572	11.2414	11.2368	Q8N3C0	ENSG00000112249.13	ASCC3	Q8N3C0	0.00966289	0.106684	0.0581736	0.436077	0.0218442	FALSE	FALSE
589	ASDURF	9.07057	9.15175	9.08251	9.04585	8.99709	9.07427	9.03713	9.00561	8.97444	8.9324	9.01688	9.03423	9.04705	9.04537	9.09332	L0R819	ENSG00000138381.9	ASDURF	L0R819	-0.106062	0.00680866	-0.0496265	0.562164	0.0806215	FALSE	FALSE
590	ASF1A	8.81246	8.99573	8.93936	9.01123	8.98821	8.95314	8.95743	9.00663	8.84529	8.93741	8.89258	9.02212	8.87025	8.89986	8.80197	Q9Y294	ENSG00000111875.7	ASF1A	Q9Y294	-0.11484	0.0444707	-0.0351844	0.711542	0.362149	FALSE	FALSE
591	ASF1B	7.08782	7.21784	7.27286	7.28152	7.21918	7.28057	7.21196	7.29284	7.27044	7.26479	7.19403	7.25944	7.11031	7.22216	7.25265	Q9NVP2	ENSG00000105011.8	ASF1B	Q9NVP2	-0.0659867	0.0746411	0.0043272	0.797641	0.897595	FALSE	FALSE
592	ASH1L	5.43684	5.39352	5.33574	5.39234	5.28323	5.45835	5.455	5.49063	5.67423	5.37452	5.60771	5.4902	5.43561	5.49648	5.43233	Q9NR48	ENSG00000116539.12	ASH1L	Q9NR48	0.0223494	0.201361	0.111855	0.415559	0.0176034	FALSE	FALSE
593	ASH2L	11.6362	11.6092	11.5869	11.6326	11.6386	11.632	11.5244	11.5975	11.5434	11.5087	11.5829	11.5895	11.4903	11.5088	11.5145	Q9UBL3	ENSG00000129691.15	ASH2L	Q9UBL3	-0.127003	-0.0382301	-0.0826165	0.199959	0.00119947	FALSE	FALSE
594	ASL	8.19524	8.25627	8.31442	8.3922	8.39054	8.34918	8.44065	8.19755	8.14784	8.34556	8.18651	8.27738	8.20863	8.19665	8.14413	P04424	ENSG00000126522.16	ASL	P04424	-0.175812	0.0198419	-0.0779851	0.590994	0.110168	FALSE	FALSE
595	ASMTL	10.6196	10.6501	10.6291	10.6972	10.7095	10.7643	10.6955	10.6951	10.5159	10.6288	10.573	10.6399	10.5269	10.5561	10.5309	O95671	ENSG00000169093.15	ASMTL	O95671	-0.155117	-0.00990438	-0.0825105	0.46101	0.0284824	FALSE	FALSE
596	ASNS	11.7751	11.8358	11.8107	11.7275	11.7337	11.7774	11.9809	11.9817	11.7728	11.8979	11.8116	11.8511	11.9689	12.0024	12.009	P08243	ENSG00000070669.16	ASNS	P08243	0.0615574	0.224202	0.14288	0.234131	0.0018999	FALSE	FALSE
597	ASNSD1	7.72272	7.77956	7.70295	7.69582	7.71031	7.68118	7.67852	7.51693	7.55911	7.55432	7.61729	7.65708	7.7061	7.58949	7.55581	C9IYZ1	ENSG00000138381.9	ASNSD1	C9IYZ1	-0.174479	-0.0486714	-0.111575	0.228318	0.00176416	FALSE	FALSE
598	ASPH	11.7184	11.5924	11.6138	11.6011	11.5634	11.5203	11.4684	11.4748	11.5411	11.4904	11.7001	11.6849	11.5277	11.4632	11.4238	Q12797	ENSG00000198363.17	ASPH	Q12797	-0.164932	0.0227255	-0.071103	0.605019	0.127398	FALSE	FALSE
599	ASPHD2	5.29817	5.51655	5.35745	5.54912	5.53362	5.32844	5.19577	5.39554	5.45743	5.6333	5.42429	5.37719	5.25437	5.31029	5.39019	Q6ICH7	ENSG00000128203.6	ASPHD2	Q6ICH7	-0.176476	0.0794419	-0.0485169	0.7292	0.432428	FALSE	FALSE
600	ASPM	9.55017	9.57988	9.5639	9.55064	9.49163	9.48887	9.326	9.34598	9.62537	9.46371	9.46896	9.4355	9.43693	9.53688	9.50967	Q8IZT6	ENSG00000066279.17	ASPM	Q8IZT6	-0.159326	0.00629284	-0.0765167	0.545878	0.0677236	FALSE	FALSE
601	ASPSCR1	8.4915	8.64053	8.49678	8.55384	8.62743	8.60003	8.61138	8.55883	8.45735	8.54905	8.56883	8.60969	8.49014	8.48598	8.39001	Q9BZE9	ENSG00000169696.15	ASPSCR1	Q9BZE9	-0.121291	0.0337544	-0.0437684	0.672153	0.248102	FALSE	FALSE
602	ASRGL1	10.2299	10.2758	10.2146	10.0978	10.1903	10.1982	10.1028	10.1856	9.9595	10.0241	10.2187	10.3651	10.0419	10.0161	9.97194	Q7L266	ENSG00000162174.12	ASRGL1	Q7L266	-0.220395	0.0150374	-0.102679	0.564667	0.0828623	FALSE	FALSE
603	ASS1	9.15193	8.70039	9.00288	9.08227	9.13026	9.19534	8.96443	8.97599	8.95896	8.8445	8.97005	8.96522	8.65146	8.77805	8.77805	P00966	ENSG00000130707.17	ASS1	P00966	-0.319554	-0.0155312	-0.167542	0.474462	0.0328668	FALSE	FALSE
604	ASTE1	7.40971	7.34032	7.28088	7.37239	7.36886	7.43499	7.28553	7.30513	7.35152	7.3392	7.30269	7.38573	7.31014	7.18351	7.2982	D6RG30	ENSG00000034533.11	ASTE1	D6RG30	-0.124021	0.00200153	-0.0610098	0.528834	0.0568165	FALSE	FALSE
605	ASTN1	9.46355	9.44251	9.3683	9.43225	9.41734	9.45541	9.22585	9.21935	9.23675	9.24999	9.34349	9.40391	9.08607	9.1519	9.13614	O14525		ASTN1	O14525	-0.289309	-0.114157	-0.201733	0.0937222	0.000177511	FALSE	FALSE
606	ASUN	10.7206	10.7122	10.6749	10.7047	10.6715	10.6266	10.625	10.6331	10.6842	10.6555	10.6827	10.6756	10.7154	10.6441	10.693	Q9NVM9	ENSG00000064102.14	ASUN; INTS13	Q9NVM9	-0.0602178	0.0253675	-0.0174251	0.721476	0.399903	FALSE	FALSE
607	ASXL1	4.81383	5.19059	4.94354	5.09143	4.7989	5.14299	5.15294	4.86622	5.01685	4.9302	4.84341	4.90055	4.99504	5.042	5.07515	Q8IXJ9	ENSG00000171456.16	ASXL1	Q8IXJ9	-0.155461	0.122222	-0.0166196	0.787443	0.80248	FALSE	FALSE
608	ATAD1	10.1188	10.0742	10.0523	10.0754	10.075	10.0585	10.0845	10.0661	10.1215	10.1747	10.1423	10.0195	10.1357	10.1253	10.1245	Q8NBU5	ENSG00000283024.1; ENSG00000138138.13	ATAD1	Q8NBU5	-0.0139267	0.0834379	0.0347556	0.619814	0.149257	FALSE	FALSE
609	ATAD2	10.3921	10.2568	10.2696	10.3317	10.3082	10.2146	10.155	10.1737	10.2568	10.097	10.3596	10.2813	10.1346	10.0999	10.14	Q6PL18	ENSG00000156802.12	ATAD2	Q6PL18	-0.194261	-0.0193918	-0.106826	0.427012	0.0198383	FALSE	FALSE
610	ATAD2B	10.2705	10.2887	10.2195	10.3253	10.2879	10.265	10.1328	10.1734	10.34	10.1807	10.2971	10.2851	10.1522	10.1328	10.0777	Q9ULI0		ATAD2B	Q9ULI0	-0.159321	0.000729634	-0.0792958	0.519914	0.0518754	FALSE	FALSE
611	ATAD3A	12.2036	12.1298	12.105	12.1862	12.1637	12.1317	12.1404	12.1637	12.1894	12.1527	12.211	12.1471	12.1789	12.1139	12.1229	Q9NVI7	ENSG00000197785.13	ATAD3A	Q9NVI7	-0.039921	0.0488196	0.00444932	0.790952	0.833971	FALSE	FALSE
612	ATAD3B	8.85081	8.84966	8.93682	8.87029	8.9493	8.89053	8.89978	8.85567	8.97649	8.90557	8.87268	8.85673	8.92441	8.88282	8.92815	Q5T9A4	ENSG00000160072.19	ATAD3B	Q5T9A4	-0.0408684	0.0589173	0.00902446	0.775682	0.705823	FALSE	FALSE
613	ATAD5	8.67431	8.73313	8.58798	8.80317	8.67129	8.70796	8.60045	8.69497	8.61743	8.65139	8.68989	8.61215	8.59261	8.58245	8.61134	Q96QE3	ENSG00000176208.8	ATAD5	Q96QE3	-0.131055	-0.00541397	-0.0682345	0.480869	0.0351248	FALSE	FALSE
614	ATAT1	10.0745	10.1445	10.0778	10.1033	10.0794	10.2253	10.2089	10.2504	10.0218	10.0893	10.1641	10.2399	9.98576	10.0145	10.0317	Q5SQI0	ENSG00000235658.8; ENSG00000229061.8; ENSG00000231257.8; ENSG00000223752.8; ENSG00000206488.10; ENSG00000137343.17; ENSG00000234549.8	ATAT1	Q5SQI0	-0.102219	0.0909414	-0.00563865	0.798168	0.902821	FALSE	FALSE
615	ATCAY	7.55458	7.56831	7.58897	7.72872	7.52459	7.81091	7.67453	7.74716	7.79872	7.7091	7.7001	7.74201	7.60154	7.53011	7.56811	A0A0S2Z5Y8		ATCAY	A0A0S2Z5Y8	-0.0608426	0.151348	0.0452528	0.715971	0.378444	FALSE	FALSE
616	ATE1	7.75634	7.85433	7.80559	7.8889	7.82698	7.87385	7.94773	7.88055	7.79587	7.91954	7.90007	7.92457	7.8335	7.81054	7.70947	F5GXE4	ENSG00000107669.17	ATE1	F5GXE4	-0.0509191	0.0982231	0.023652	0.745213	0.510085	FALSE	FALSE
617	ATE1.1	10.0384	10.0942	10.0805	10.1393	10.1885	10.1446	10.1675	10.1984	10.2108	10.2012	10.1851	10.2055	10.0485	10.1294	10.0872	O95260	ENSG00000107669.17	ATE1	O95260	-0.0191522	0.109283	0.0450655	0.623763	0.155849	FALSE	FALSE
618	ATF1	6.45229	6.34956	6.34453	6.43175	5.92476	6.27412	6.07028	6.09202	5.89039	6.02829	6.31803	6.24021	5.91747	5.95353	6.16055	P18846	ENSG00000123268.8	ATF1	P18846	-0.393901	-0.0493772	-0.221639	0.400135	0.0150153	FALSE	FALSE
619	ATF2	9.92671	9.83828	9.80892	9.91071	9.8488	9.85989	9.65516	9.79192	9.83378	9.74216	9.83076	9.82765	9.72703	9.67232	9.66564	B8ZZU6	ENSG00000115966.16	ATF2	B8ZZU6	-0.187678	-0.044222	-0.11595	0.283868	0.00353462	FALSE	FALSE
620	ATF3	3.7988	3.60219	3.15381	3.67024	3.37589	3.24098	2.77421	3.53028	3.67072	3.3952	3.14634	2.84105	3.77582	3.76222	3.64807	A0A0A0MRJ2	ENSG00000162772.16	ATF3	A0A0A0MRJ2	-0.432177	0.272407	-0.0798848	0.766112	0.63651	FALSE	FALSE
621	ATF6B	6.04613	6.24381	6.21738	6.28871	6.13832	6.13051	6.11495	6.2363	6.03972	6.14921	6.23749	6.15378	6.09078	5.98578	6.15186	H0Y7D7		ATF6B	H0Y7D7	-0.140312	0.0431095	-0.0486015	0.683913	0.277087	FALSE	FALSE
622	ATF7	8.15051	8.11894	8.09749	8.0779	8.15342	8.09554	7.89734	7.91439	8.00534	7.98009	8.01371	7.9591	7.98608	7.97954	7.8831	P17544	ENSG00000170653.18	ATF7	P17544	-0.209248	-0.106752	-0.158	0.0110508	7.86045e-06	FALSE	FALSE
623	ATF7IP	11.0057	11.0345	11.0061	11.0578	11.0655	11.0231	10.9356	10.9317	10.9477	10.9271	11.0015	11.0199	10.8705	10.891	10.8538	Q6VMQ6	ENSG00000171681.12	ATF7IP	Q6VMQ6	-0.155899	-0.0464181	-0.101159	0.204044	0.00127194	FALSE	FALSE
624	ATG12	9.22422	9.16657	9.13603	9.1947	9.24185	9.19191	9.12107	9.11569	9.13709	9.06939	9.13392	9.12163	9.08593	9.11904	9.09781	O94817	ENSG00000145782.12	ATG12	O94817	-0.122166	-0.0403568	-0.0812613	0.16307	0.000692808	FALSE	FALSE
625	ATG13	7.10539	7.25762	7.05684	7.0893	7.16071	7.19904	7.06887	7.18163	7.17057	7.13785	7.12501	7.20255	7.18313	7.04381	7.13701	O75143	ENSG00000175224.16	ATG13	O75143	-0.0759885	0.0642269	-0.0058808	0.793832	0.860781	FALSE	FALSE
626	ATG14	6.0449	5.96245	5.95775	6.03892	5.87366	6.03479	6.03595	6.03145	6.06487	5.95539	6.00756	5.97105	6.0012	6.0675	6.03686	Q6ZNE5	ENSG00000126775.8	ATG14	Q6ZNE5	-0.0260178	0.093377	0.0336796	0.672298	0.248436	FALSE	FALSE
627	ATG16L1	9.66308	9.61281	9.67408	9.72381	9.79417	9.7195	9.78337	9.71455	9.76618	9.8062	9.70391	9.68761	9.67448	9.73331	9.68964	E7EVC7	ENSG00000281089.2; ENSG00000085978.21	ATG16L1	E7EVC7	-0.0302669	0.0920645	0.0308988	0.692004	0.299324	FALSE	FALSE
628	ATG2A	6.64252	7.0288	6.84767	6.64732	6.91869	6.97588	6.81011	6.77979	6.88098	6.85328	6.84893	6.86516	6.72531	6.82612	6.84137	Q2TAZ0	ENSG00000110046.12	ATG2A	Q2TAZ0	-0.133297	0.0976808	-0.0178083	0.780947	0.747449	FALSE	FALSE
629	ATG2B	7.50957	7.72181	7.72051	7.63316	7.69147	7.74988	7.77113	7.71855	7.56767	7.7107	7.65847	7.84916	7.50487	7.6737	7.60371	Q96BY7	ENSG00000066739.11	ATG2B	Q96BY7	-0.103414	0.107495	0.00204066	0.804479	0.967712	FALSE	FALSE
630	ATG3	9.31316	9.338	9.27435	9.32127	9.42779	9.36781	9.32382	9.38629	9.22135	9.22797	9.2305	9.29773	9.26129	9.28101	9.21038	Q9NT62	ENSG00000144848.10	ATG3	Q9NT62	-0.132805	-0.00569598	-0.0692506	0.479398	0.0346268	FALSE	FALSE
631	ATG4A	6.36464	6.3139	6.36963	6.23823	6.30826	6.27042	6.70692	6.50093	6.26945	6.51689	6.30826	6.49773	6.61398	6.66736	6.65373	G5E979	ENSG00000101844.17	ATG4A	G5E979	0.0834624	0.347124	0.215293	0.277849	0.00328477	FALSE	FALSE
632	ATG4B	8.30969	8.36106	8.41874	8.38853	8.42361	8.37742	8.4849	8.48263	8.29906	8.43682	8.40302	8.49282	8.30323	8.3217	8.35313	Q9Y4P1	ENSG00000168397.16	ATG4B	Q9Y4P1	-0.0576887	0.0929655	0.0176384	0.764505	0.625629	FALSE	FALSE
633	ATG4C	8.73238	8.74123	8.58802	8.81778	8.81628	8.76633	8.62847	8.68471	8.52727	8.63622	8.63379	8.55435	8.58503	8.55142	8.53857	Q96DT6	ENSG00000125703.14	ATG4C	Q96DT6	-0.225023	-0.0756867	-0.150355	0.156281	0.000615835	FALSE	FALSE
634	ATG4D	6.58797	6.5821	6.46676	6.44161	6.43616	6.48173	6.48133	6.48961	6.65129	6.45628	6.44433	6.34987	6.79932	6.67915	6.62661	Q86TL0	ENSG00000130734.9	ATG4D	Q86TL0	-0.0724275	0.179824	0.0536982	0.716195	0.379293	FALSE	FALSE
635	ATG5	8.91621	8.87516	8.93092	8.93592	8.95706	8.98998	8.94107	8.8735	8.92869	9.0054	8.93335	8.88006	8.84171	8.92302	8.94615	Q9H1Y0	ENSG00000057663.14	ATG5	Q9H1Y0	-0.0685137	0.0385319	-0.0149909	0.754126	0.560165	FALSE	FALSE
636	ATG7	9.2832	9.33248	9.33389	9.35341	9.34321	9.45906	9.37463	9.3654	9.2302	9.30897	9.26999	9.35921	9.24805	9.25143	9.22686	O95352	ENSG00000197548.12	ATG7	O95352	-0.125181	0.00892684	-0.058127	0.566551	0.0846001	FALSE	FALSE
637	ATG9A	7.35576	7.43069	7.53057	7.37386	7.58218	7.49548	7.43734	7.3716	7.40865	7.4364	7.37231	7.44973	7.46709	7.30781	7.33289	Q7Z3C6	ENSG00000198925.10	ATG9A	Q7Z3C6	-0.140673	0.0142259	-0.0632236	0.583926	0.102546	FALSE	FALSE
638	ATIC	13.2347	13.2478	13.2926	13.3026	13.3242	13.332	13.2855	13.2658	13.2061	13.2046	13.1713	13.2445	13.2086	13.2373	13.2307	P31939	ENSG00000138363.14	ATIC	P31939	-0.107452	-0.0139657	-0.0607086	0.395006	0.0142483	FALSE	FALSE
639	ATL1	10.9789	10.913	10.8272	10.8876	10.8831	10.8282	11.0171	11.0158	11.0367	11.0183	11.2079	11.1592	10.9592	10.9243	10.8756	Q8WXF7	ENSG00000198513.11	ATL1	Q8WXF7	0.0412508	0.233659	0.137455	0.348117	0.0080862	FALSE	FALSE
640	ATL2	9.44268	9.42763	9.4165	9.43649	9.44302	9.39006	9.37087	9.36465	9.50516	9.38236	9.45378	9.3246	9.45747	9.41823	9.41424	Q8NHH9	ENSG00000119787.13	ATL2	Q8NHH9	-0.0701856	0.0383595	-0.0159131	0.751028	0.542151	FALSE	FALSE
641	ATL3	10.081	9.90959	9.93022	9.87401	9.83385	9.69675	9.88302	9.8188	9.88572	9.86863	10.0325	9.91211	10.0602	9.99124	10.0154	F5H6I7	ENSG00000184743.12	ATL3	F5H6I7	-0.0558035	0.162358	0.053277	0.697324	0.315077	FALSE	FALSE
642	ATM	9.74445	9.85118	9.8851	9.79912	9.89917	9.86751	9.85178	9.76761	9.80034	9.86462	9.84868	9.89383	9.75053	9.76826	9.71552	Q13315	ENSG00000149311.18	ATM	Q13315	-0.101557	0.0329729	-0.0342923	0.690508	0.29506	FALSE	FALSE
643	ATN1	7.2623	7.35571	7.36024	7.2645	7.28725	7.30594	7.30555	7.18415	7.15344	7.26475	7.23165	7.34172	7.25684	7.19304	7.27213	Q86V38		ATN1	Q86V38	-0.12355	0.00118295	-0.0611837	0.523747	0.053974	FALSE	FALSE
644	ATOX1	9.66393	9.71003	9.79896	9.72041	9.74489	9.76296	9.77204	9.76942	9.43303	9.56148	9.54008	9.71456	9.61006	9.75459	9.66895	O00244	ENSG00000177556.11	ATOX1	O00244	-0.190409	0.017619	-0.0863949	0.578886	0.0971621	FALSE	FALSE
645	ATP11A	7.3667	7.27079	7.24198	7.4819	7.31288	7.39458	7.32796	7.3636	7.42161	7.34902	7.22954	7.34487	7.30076	7.28159	7.34854	H0Y547	ENSG00000068650.18	ATP11A	H0Y547	-0.0914507	0.0612809	-0.0150849	0.772284	0.680304	FALSE	FALSE
646	ATP11B	8.02242	8.0973	8.14213	8.04026	8.10907	7.96347	8.10971	8.10898	8.05577	8.14996	8.18483	8.14716	8.10209	8.12445	8.16207	Q9Y2G3	ENSG00000058063.15	ATP11B	Q9Y2G3	0.00588819	0.123678	0.0647829	0.475321	0.0331682	FALSE	FALSE
647	ATP11C	9.28746	9.36331	9.31336	9.2996	9.28605	9.27934	9.23022	9.2856	9.40656	9.35394	9.39733	9.30803	9.3687	9.3272	9.28304	A0A067XG54	ENSG00000101974.14	ATP11C	A0A067XG54	-0.0337034	0.0819185	0.0241076	0.718701	0.388915	FALSE	FALSE
648	ATP13A1	10.9145	10.929	10.9135	10.9633	10.9242	10.9279	10.8934	10.9103	10.8631	10.9667	10.9262	10.8722	10.914	10.8975	10.8647	Q9HD20	ENSG00000105726.16	ATP13A1	Q9HD20	-0.0678989	0.0122476	-0.0278256	0.62613	0.159972	FALSE	FALSE
649	ATP13A2	5.97773	5.89624	5.72644	6.05221	5.88403	5.78414	5.95253	5.82347	5.59412	5.74146	5.81958	5.7869	5.77166	5.89682	5.75767	Q9NQ11	ENSG00000159363.17	ATP13A2	Q9NQ11	-0.208055	0.0220662	-0.0929944	0.586931	0.105712	FALSE	FALSE
650	ATP13A3	6.90238	7.03458	6.96799	6.97646	6.90781	6.87868	6.83099	6.84394	6.86717	6.78159	6.83198	6.84531	6.8222	6.98957	6.86923	A0A2R8Y635		ATP13A3	A0A2R8Y635	-0.156465	-0.0257275	-0.0910962	0.361218	0.00943401	FALSE	FALSE
651	ATP1A1	13.3714	13.3653	13.3459	13.4131	13.3925	13.3986	13.4204	13.4132	13.4944	13.4768	13.4202	13.3579	13.4591	13.4452	13.4329	P05023	ENSG00000163399.15	ATP1A1	P05023	0.00926449	0.0995864	0.0544255	0.433709	0.0212976	FALSE	FALSE
652	ATP1A2	10.9183	10.8614	10.8526	10.9104	10.8997	10.8539	10.4127	10.3904	10.366	10.443	10.6439	10.6521	10.3074	10.2532	10.2599	B1AKY9	ENSG00000018625.14	ATP1A2	B1AKY9	-0.59195	-0.344862	-0.468406	0.000853718	6.37526e-07	TRUE	TRUE
653	ATP1A3	11.2912	11.3143	11.2194	11.4254	11.3797	11.4774	11.4555	11.4773	11.4896	11.5945	11.5029	11.5475	11.2908	11.1901	11.2192	A0A0A0MT26	ENSG00000105409.16	ATP1A3	A0A0A0MT26	-0.0682767	0.203044	0.0673837	0.694705	0.307205	FALSE	FALSE
654	ATP1B1	11.3451	11.3049	11.294	11.2998	11.3091	11.2892	11.241	11.2205	11.268	11.3132	11.323	11.2767	11.2756	11.2211	11.2107	P05026	ENSG00000143153.12	ATP1B1	P05026	-0.0905395	-0.00134417	-0.0459418	0.5042	0.0442362	FALSE	FALSE
655	ATP1B2	8.11943	8.1581	7.88962	8.35383	8.2868	8.28079	8.08512	8.09601	8.33353	8.17081	8.32077	8.20256	7.85994	7.80036	7.77401	P14415	ENSG00000129244.8	ATP1B2	P14415	-0.314446	0.0944994	-0.109973	0.681279	0.270266	FALSE	FALSE
656	ATP1B3	11.1275	11.0989	11.1083	11.1744	11.1946	11.1782	11.2125	11.2134	11.4022	11.3058	11.246	11.1724	11.2639	11.2131	11.2122	P54709	ENSG00000069849.10	ATP1B3	P54709	0.0349478	0.169174	0.102061	0.31692	0.00539628	FALSE	FALSE
657	ATP2A2	13.7678	13.7184	13.6884	13.7424	13.7417	13.6962	13.6773	13.6727	13.7299	13.7165	13.7546	13.6848	13.7118	13.676	13.6753	P16615	ENSG00000174437.16	ATP2A2	P16615	-0.0670859	0.0151979	-0.025944	0.648281	0.199416	FALSE	FALSE
658	ATP2B1	11.8887	11.8007	11.7771	11.9424	11.9214	11.9192	11.8066	11.8072	11.8855	11.9256	11.8839	11.8742	11.7276	11.7185	11.7142	P20020		ATP2B1	P20020	-0.142511	0.0245193	-0.0589959	0.622262	0.153302	FALSE	FALSE
659	ATP2B3	8.97971	8.86009	8.69838	9.02255	8.9842	8.91285	8.83809	8.73842	8.63886	8.74524	8.85851	8.80629	8.65559	8.63611	8.46618	Q16720	ENSG00000067842.17	ATP2B3	Q16720	-0.328534	-0.0722143	-0.200374	0.302565	0.00446861	FALSE	FALSE
660	ATP2B4	11.1311	10.9924	11.0181	10.8527	10.8529	10.8823	10.8446	10.8801	10.9011	10.9224	11.1631	11.1331	10.9248	10.9055	10.8976	P23634		ATP2B4	P23634	-0.121726	0.116843	-0.00244163	0.804304	0.965848	FALSE	FALSE
661	ATP2C1	9.95096	9.88461	9.78399	9.89297	9.8221	9.82669	9.89168	9.85097	10.0085	9.8849	9.86314	9.8491	9.96125	9.93291	9.99022	P98194	ENSG00000017260.19	ATP2C1	P98194	-0.0135026	0.122549	0.0545232	0.589406	0.108401	FALSE	FALSE
662	ATP5A1	14.2687	14.194	14.1723	14.2193	14.21	14.2062	14.1628	14.1713	14.2996	14.1965	14.2889	14.2256	14.1809	14.164	14.1464	P25705	ENSG00000152234.15	ATP5A1	P25705	-0.0644451	0.0488895	-0.00777781	0.784181	0.774325	FALSE	FALSE
663	ATP5B	14.4966	14.4174	14.3819	14.4451	14.422	14.4055	14.3773	14.3743	14.4965	14.3938	14.4939	14.4446	14.3958	14.3716	14.3561	P06576	ENSG00000110955.8	ATP5B	P06576	-0.0734553	0.0403926	-0.0165314	0.751694	0.545962	FALSE	FALSE
664	ATP5C1	12.7848	12.7213	12.6687	12.7632	12.7305	12.6614	12.6403	12.6704	12.806	12.7005	12.8074	12.7356	12.6844	12.6532	12.6573	P36542	ENSG00000165629.19	ATP5C1	P36542	-0.0816582	0.0506186	-0.0155198	0.764396	0.624899	FALSE	FALSE
665	ATP5D	10.6887	10.5661	10.5299	10.658	10.644	10.5342	10.5452	10.5624	10.7134	10.5496	10.6468	10.617	10.5673	10.5397	10.5547	P30049	ENSG00000099624.7	ATP5D	P30049	-0.0851996	0.0551112	-0.0150442	0.768747	0.65481	FALSE	FALSE
666	ATP5E	7.70757	7.4949	7.45733	7.69724	7.52116	7.46511	7.46527	7.46966	7.48798	7.49835	7.5999	7.51978	7.49238	7.42608	7.37029	P56381	ENSG00000124172.9	ATP5E	P56381	-0.169305	0.017015	-0.0761449	0.58354	0.102147	FALSE	FALSE
667	ATP5F1	11.525	11.4779	11.4351	11.5362	11.4949	11.4957	11.4406	11.4257	11.5783	11.5205	11.5807	11.5159	11.4318	11.4234	11.4299	P24539	ENSG00000116459.10	ATP5F1	P24539	-0.0754821	0.0531178	-0.0111821	0.777079	0.716613	FALSE	FALSE
668	ATP5G1	9.1004	8.81555	9.01732	8.95942	8.9565	9.11106	8.97408	8.95605	9.53794	9.321	9.35862	9.00508	9.18512	9.20333	9.11543	P05496	ENSG00000159199.13	ATP5G1	P05496	0.0157525	0.365643	0.190698	0.479219	0.0345667	FALSE	FALSE
669	ATP5H	12.879	12.7983	12.7834	12.8748	12.864	12.8274	12.8323	12.8365	12.9696	12.9272	12.9599	12.8698	12.8613	12.7876	12.7954	O75947	ENSG00000167863.11	ATP5H	O75947	-0.0328942	0.0994059	0.0332559	0.692783	0.301574	FALSE	FALSE
670	ATP5I	11.4966	11.4409	11.4522	11.4914	11.4958	11.4769	11.4263	11.4622	11.5376	11.4598	11.5173	11.4775	11.4727	11.3954	11.3973	P56385	ENSG00000169020.9	ATP5I	P56385	-0.0652463	0.0352865	-0.0149799	0.749879	0.535637	FALSE	FALSE
671	ATP5J	10.7711	10.665	10.5698	10.6576	10.727	10.6247	10.6284	10.6613	10.9067	10.7165	10.7405	10.7294	10.737	10.6311	10.605	P18859	ENSG00000154723.12	ATP5J	P18859	-0.0539369	0.128002	0.0370327	0.721507	0.400027	FALSE	FALSE
672	ATP5J2	10.8295	10.7728	10.7442	10.7897	10.7926	10.7523	10.6976	10.6789	10.8053	10.6924	10.8542	10.8053	10.6997	10.6883	10.6802	P56134	ENSG00000241468.7	ATP5J2	P56134	-0.11093	0.0176725	-0.046629	0.616107	0.143377	FALSE	FALSE
673	ATP5L	11.1756	11.1215	11.0482	11.1658	11.1055	11.139	11.1159	11.0034	11.1033	11.0721	11.2021	11.1484	11.0819	10.9893	10.9775	O75964	ENSG00000167283.7	ATP5L	O75964	-0.122025	0.0243475	-0.048839	0.634587	0.175836	FALSE	FALSE
674	ATP5O	11.284	11.267	11.2101	11.3798	11.3271	11.3054	11.2079	11.2157	11.3653	11.6526	11.3974	11.3236	11.2676	11.2252	11.2304	P48047	ENSG00000241837.6	ATP5O	P48047	-0.0983456	0.14849	0.025072	0.77112	0.671793	FALSE	FALSE
675	ATP5S	6.85933	6.97626	6.72788	6.92818	6.9018	6.96619	6.87913	6.86501	6.9629	6.7867	7.03312	6.96214	6.82477	6.74378	6.54523	Q99766	ENSG00000125375.14	ATP5S	Q99766	-0.182099	0.0850627	-0.048518	0.733457	0.451662	FALSE	FALSE
676	ATP5SL	6.59087	6.50064	6.75159	6.63802	6.59496	6.64756	6.43652	6.63318	6.65932	6.7049	6.53287	6.72412	6.71769	6.58788	6.44277	Q9NW81	ENSG00000105341.18	ATP5SL; DMAC2	Q9NW81	-0.124451	0.0919559	-0.0162475	0.781726	0.75383	FALSE	FALSE
677	ATP6	6.63126	6.80519	6.56688	6.66167	6.66868	6.62152	6.72404	6.70194	6.52236	6.72404	6.76141	6.69464	6.56503	6.60969	6.89648	P00846	ENSG00000198899.2	ATP6	P00846	-0.0776446	0.136935	0.0296453	0.755006	0.565406	FALSE	FALSE
678	ATP6AP1	8.50303	8.52073	8.42506	8.48228	8.43274	8.41592	8.47032	8.52542	8.47193	8.51877	8.44256	8.38288	8.54363	8.5584	8.59978	Q15904	ENSG00000071553.16	ATP6AP1	Q15904	-0.0280315	0.104487	0.0382276	0.667833	0.23835	FALSE	FALSE
679	ATP6AP2	9.0786	8.99926	8.97908	8.98706	8.99277	8.99561	9.01153	8.97399	9.19501	9.13353	9.05102	9.02027	9.15099	9.0734	9.06462	A0A1B0GTB0	ENSG00000182220.14	ATP6AP2	A0A1B0GTB0	0.00122839	0.137829	0.0695289	0.50914	0.0464824	FALSE	FALSE
680	ATP6V0A1	10.5342	10.5101	10.4583	10.5386	10.5206	10.5904	10.5872	10.5743	10.6999	10.6502	10.5761	10.5617	10.6223	10.5321	10.5278	Q93050-3	ENSG00000033627.16	ATP6V0A1	Q93050-3	0.00745303	0.126549	0.067001	0.465441	0.0298584	FALSE	FALSE
681	ATP6V0A1.1	6.04398	6.31315	6.14248	6.22345	6.06477	6.31475	6.23182	6.19312	6.25083	6.23529	6.27284	6.27864	6.20109	5.99669	6.19492	K7EN36	ENSG00000033627.16	ATP6V0A1	K7EN36	-0.0833045	0.128052	0.0223736	0.769323	0.658892	FALSE	FALSE
682	ATP6V0A2	8.88067	8.82865	8.7772	8.80588	8.73714	8.73133	8.76261	8.74432	8.67757	8.77657	8.77211	8.68692	8.87966	8.80527	8.79636	Q9Y487	ENSG00000185344.13	ATP6V0A2	Q9Y487	-0.093866	0.040553	-0.0266565	0.724427	0.411983	FALSE	FALSE
683	ATP6V0D1	11.059	10.9975	10.9714	11.0631	11.0756	11.0592	11.0978	11.1286	11.1461	11.124	11.005	11.0008	11.1376	11.0806	11.1115	F5GYQ1	ENSG00000159720.11	ATP6V0D1	F5GYQ1	-0.00364268	0.113253	0.0548053	0.540707	0.0641655	FALSE	FALSE
684	ATP6V1A	12.1701	12.1779	12.1641	12.2388	12.2004	12.2189	12.2404	12.2072	12.1837	12.1868	12.1873	12.2422	12.1275	12.1465	12.1327	P38606	ENSG00000114573.9	ATP6V1A	P38606	-0.0589323	0.0364186	-0.0112569	0.764077	0.622767	FALSE	FALSE
685	ATP6V1B2	11.3985	11.4335	11.3704	11.4868	11.4809	11.4638	11.4258	11.4516	11.469	11.4515	11.4145	11.4126	11.3547	11.4031	11.3678	P21281	ENSG00000147416.10	ATP6V1B2	P21281	-0.0732141	0.0287078	-0.0222531	0.713023	0.367504	FALSE	FALSE
686	ATP6V1C1	11.5869	11.568	11.5484	11.6264	11.6121	11.6469	11.638	11.6332	11.5125	11.573	11.5305	11.5881	11.521	11.5911	11.5398	P21283	ENSG00000155097.11	ATP6V1C1	P21283	-0.0807364	0.0238956	-0.0284204	0.67946	0.26567	FALSE	FALSE
687	ATP6V1D	10.853	10.8409	10.7807	10.8186	10.8363	10.8645	10.827	10.8515	10.7577	10.7955	10.7702	10.8104	10.8173	10.8071	10.787	Q9Y5K8	ENSG00000100554.11	ATP6V1D	Q9Y5K8	-0.0702692	0.0109415	-0.0296638	0.614313	0.140633	FALSE	FALSE
688	ATP6V1E1	11.7872	11.7613	11.7243	11.7971	11.8044	11.814	11.7759	11.7782	11.816	11.7683	11.7503	11.7918	11.7102	11.7496	11.7424	P36543	ENSG00000131100.12	ATP6V1E1	P36543	-0.0592727	0.0259834	-0.0166446	0.726123	0.41912	FALSE	FALSE
689	ATP6V1F	9.6628	9.633	9.58972	9.71123	9.74582	9.76785	9.70844	9.6688	9.76484	9.66953	9.58511	9.63223	9.57797	9.65228	9.66936	Q16864	ENSG00000128524.4	ATP6V1F	Q16864	-0.0958665	0.0431856	-0.0263404	0.729281	0.432789	FALSE	FALSE
690	ATP6V1G1	10.1179	10.1412	10.0444	10.1537	10.1627	10.1146	10.134	10.1491	10.0283	10.0319	10.0317	10.0875	10.0617	10.0559	10.0578	O75348	ENSG00000136888.6	ATP6V1G1	O75348	-0.104174	0.00108658	-0.0515439	0.524407	0.0543391	FALSE	FALSE
691	ATP6V1G2	6.97747	7.01997	7.12666	7.22382	7.3293	7.35554	7.43603	7.38288	7.20459	7.34869	7.36201	7.43903	6.97152	6.93733	7.02657	O95670	ENSG00000206445.4; ENSG00000230900.5; ENSG00000234668.3; ENSG00000234920.3; ENSG00000213760.10; ENSG00000227587.2; ENSG00000226850.2	ATP6V1G2	O95670	-0.132925	0.25726	0.0621671	0.744847	0.50814	FALSE	FALSE
692	ATP6V1H	11.3182	11.291	11.2838	11.3476	11.3808	11.3468	11.3618	11.3986	11.2734	11.3056	11.2693	11.3644	11.2881	11.2904	11.2776	Q9UI12	ENSG00000047249.17	ATP6V1H	Q9UI12	-0.0665718	0.0392295	-0.0136711	0.759109	0.590576	FALSE	FALSE
693	ATP7A	6.87242	6.87348	6.67802	6.77407	6.84065	6.73109	6.76322	6.82604	6.87666	6.8532	6.92138	6.83022	6.8753	6.7686	6.78765	Q04656		ATP7A	Q04656	-0.033876	0.111133	0.0386283	0.682972	0.274627	FALSE	FALSE
694	ATP7B	8.84283	8.78194	9.18575	9.00507	8.81377	8.82107	8.94126	8.78435	9.22636	8.83518	8.63342	8.71006	9.19012	9.16684	9.18925	P35670	ENSG00000123191.14	ATP7B	P35670	-0.158955	0.270334	0.0556895	0.758878	0.589125	FALSE	FALSE
695	ATP8	8.24325	8.19343	8.19936	8.31762	8.31538	8.38651	8.1815	8.27202	8.44034	8.35357	8.33269	8.24073	8.14501	8.15268	8.14565	P03928	ENSG00000228253.1	ATP8	P03928	-0.126666	0.0779712	-0.0243476	0.763673	0.620076	FALSE	FALSE
696	ATP8A1	7.19753	7.44553	7.34785	7.56171	7.62623	7.61173	7.38472	7.42877	7.59148	7.59228	7.49951	7.44168	7.22525	7.20983	7.21983	Q59EX4		ATP8A1	Q59EX4	-0.231326	0.0996502	-0.065838	0.724088	0.410574	FALSE	FALSE
697	ATP8A2	7.95991	7.93616	8.03879	8.17933	8.03227	7.88004	8.18241	8.13755	8.21906	8.17487	8.05611	8.08364	8.20772	8.19974	8.08262	Q9NTI2		ATP8A2	Q9NTI2	0.0574855	0.232284	0.144885	0.268771	0.00294575	FALSE	FALSE
698	ATP9A	9.30465	9.39103	9.25215	9.40913	9.45596	9.41274	9.44626	9.44453	9.43327	9.43605	9.47211	9.48306	9.28504	9.18904	9.28903	O75110	ENSG00000054793.13	ATP9A	O75110	-0.0854511	0.116541	0.0155452	0.781001	0.74789	FALSE	FALSE
699	ATP9B	7.3546	7.37726	7.53006	7.49802	7.49734	7.44649	7.37624	7.36081	7.32954	7.37316	7.34881	7.40085	7.18586	7.24011	7.46134	O43861	ENSG00000166377.19	ATP9B	O43861	-0.194155	-0.0233907	-0.108773	0.40549	0.0158598	FALSE	FALSE
700	ATPAF1	9.4528	9.42253	9.3814	9.42105	9.40961	9.43859	9.39076	9.37498	9.39031	9.33211	9.41535	9.4273	9.3586	9.32239	9.33383	I3L448	ENSG00000123472.12	ATPAF1	I3L448	-0.0930347	-0.00548657	-0.0492606	0.465371	0.0298361	FALSE	FALSE
701	ATPAF2	8.20298	8.21352	8.16863	8.22033	8.16408	8.19926	8.11901	8.12617	8.4537	8.27756	8.31055	8.1683	8.22555	8.1761	8.26724	Q8N5M1	ENSG00000171953.15	ATPAF2	Q8N5M1	-0.0496342	0.132076	0.0412207	0.707979	0.349626	FALSE	FALSE
702	ATPIF1	10.4543	10.3296	10.1795	10.6389	10.5264	9.38117	10.1214	10.38	10.5006	10.2318	10.5452	10.3274	10.3023	10.4629	10.4409	Q9UII2	ENSG00000130770.17	ATPIF1	Q9UII2	-0.194917	0.427711	0.116397	0.730618	0.438727	FALSE	FALSE
703	ATR	7.9747	7.82805	7.9244	7.94981	7.85264	7.80928	7.80126	7.79416	7.77919	7.81409	7.89356	7.87409	7.84236	7.80044	7.7517	A0A590UJ01		ATR	A0A590UJ01	-0.136416	-0.0096868	-0.0730516	0.454429	0.0265772	FALSE	FALSE
704	ATRAID	6.20928	6.33139	6.21923	6.49726	6.36429	6.50559	6.32836	6.45799	6.68911	6.49577	6.28518	6.28131	6.46685	6.45313	6.24991	Q6UW56	ENSG00000138085.16	ATRAID	Q6UW56	-0.0848941	0.199797	0.0574516	0.722483	0.403978	FALSE	FALSE
705	ATRIP	6.90024	6.98578	7.09672	7.177	7.03432	7.02532	7.20665	6.99671	7.09947	7.42464	6.97247	6.94169	7.18709	7.16683	7.29074	Q8WXE1	ENSG00000164053.19	ATRIP	Q8WXE1	-0.0373987	0.250113	0.106357	0.611178	0.135989	FALSE	FALSE
706	ATRN	8.81513	8.90119	8.90271	8.97323	8.87278	8.90124	8.9247	8.94666	8.90968	8.89174	8.93235	8.8829	8.90895	8.85832	8.86116	O75882	ENSG00000088812.17	ATRN	O75882	-0.0418826	0.0567769	0.00744716	0.78157	0.75255	FALSE	FALSE
707	ATRNL1	6.0545	6.26033	6.19658	6.26443	6.10188	6.22769	6.03457	6.25408	6.26344	6.02542	6.27246	6.15101	5.97049	6.12667	6.07198	Q5VV63	ENSG00000107518.16	ATRNL1	Q5VV63	-0.164563	0.0561167	-0.054223	0.696379	0.312212	FALSE	FALSE
708	ATRX	12.4273	12.4047	12.3399	12.4237	12.3877	12.333	12.2978	12.3546	12.4328	12.3233	12.4952	12.4534	12.3135	12.2866	12.243	P46100		ATRX	P46100	-0.10916	0.0482391	-0.0304605	0.727058	0.423112	FALSE	FALSE
709	ATXN10	12.2057	12.3045	12.2726	12.2877	12.3183	12.3238	12.2727	12.2519	12.0908	12.1791	12.2126	12.2773	12.1146	12.147	12.1225	Q9UBB4	ENSG00000130638.16	ATXN10	Q9UBB4	-0.169505	-0.0306475	-0.100076	0.343438	0.00765001	FALSE	FALSE
710	ATXN1L	7.09553	7.08069	6.95823	7.01498	7.00787	7.09938	7.06354	6.87672	7.09974	6.99499	7.00584	6.88548	7.06859	7.10792	7.017	P0C7T5	ENSG00000224470.7	ATXN1L	P0C7T5	-0.111676	0.0527363	-0.0294699	0.7347	0.457459	FALSE	FALSE
711	ATXN2	9.4131	9.46247	9.4398	9.35686	9.40242	9.46665	9.32708	9.37621	9.35072	9.36529	9.28719	9.27141	9.39631	9.44819	9.50917	A0A5F9ZHW5		ATXN2	A0A5F9ZHW5	-0.124854	0.018104	-0.0533749	0.608836	0.132642	FALSE	FALSE
712	ATXN2L	12.9508	12.9693	12.9851	12.9671	12.9639	12.954	12.8766	12.8911	12.8559	12.8349	12.8385	12.8613	12.8993	12.9079	12.9148	Q8WWM7	ENSG00000168488.18	ATXN2L	Q8WWM7	-0.126623	-0.0522783	-0.0894506	0.0778344	0.000115285	FALSE	FALSE
713	ATXN3	9.79122	9.7815	9.75022	9.76097	9.77149	9.83007	9.73769	9.73312	9.54999	9.63821	9.68803	9.70163	9.6347	9.66626	9.63435	G3V3R7	ENSG00000066427.21	ATXN3	G3V3R7	-0.173588	-0.0584594	-0.116023	0.15583	0.00061074	FALSE	FALSE
714	ATXN7	6.88976	7.00192	6.90297	6.89189	6.83132	6.70925	6.63628	6.68513	6.95682	6.89458	6.95313	6.99661	6.90174	6.774	6.78943	O15265	ENSG00000163635.17	ATXN7	O15265	-0.151008	0.0947968	-0.0281058	0.765695	0.633669	FALSE	FALSE
715	ATXN7L2	6.88942	7.18001	7.07403	7.09736	6.82731	6.83418	6.91483	6.70062	6.92255	6.83705	6.89191	7.01533	6.80512	6.95496	6.98854	Q5T6C5	ENSG00000162650.16	ATXN7L2	Q5T6C5	-0.21938	0.0365831	-0.0913987	0.619739	0.149135	FALSE	FALSE
716	ATXN7L3B	9.20618	9.1606	9.15838	9.21589	9.23744	9.25887	9.20499	9.22351	8.95105	9.03265	9.10066	9.18064	8.99203	9.05384	9.01359	Q96GX2	ENSG00000253719.3	ATXN7L3B	Q96GX2	-0.210774	-0.0343573	-0.122566	0.362704	0.00960355	FALSE	FALSE
717	AUH	8.69057	8.72681	8.79634	8.80937	8.76548	8.74829	8.66811	8.69859	8.69191	8.71407	8.79835	8.78082	8.61292	8.62363	8.56526	Q13825	ENSG00000148090.11	AUH	Q13825	-0.145437	0.0006341	-0.0724014	0.519744	0.0517844	FALSE	FALSE
718	AUP1	8.9175	8.89318	8.90726	8.93772	8.81792	8.92654	8.88909	8.82501	8.99083	8.93564	8.92628	8.86555	8.97814	8.8703	8.94353	Q9Y679		AUP1	Q9Y679	-0.0451756	0.0727732	0.0137988	0.764544	0.625891	FALSE	FALSE
719	AURKA	7.58714	7.66767	7.52144	7.50468	7.54142	7.50705	7.53239	7.47584	7.64636	7.50822	7.457	7.44215	7.72613	7.60358	7.7679	O14965		AURKA	O14965	-0.0892757	0.126043	0.0183836	0.777705	0.721508	FALSE	FALSE
720	AURKB	9.48004	9.43391	9.38651	9.412	9.37275	9.37864	9.30183	9.27264	9.34235	9.30628	9.31986	9.30027	9.3724	9.38227	9.43282	Q96GD4	ENSG00000178999.12	AURKB	Q96GD4	-0.12954	-0.018248	-0.0738939	0.384339	0.0125576	FALSE	FALSE
721	AUTS2	6.69997	6.86178	6.80403	6.85218	6.91827	6.74559	6.67636	6.81308	7.0391	6.57733	6.63917	6.82818	6.74154	6.67222	6.85093	Q75MD7	ENSG00000158321.15	AUTS2	Q75MD7	-0.180757	0.0730195	-0.053869	0.716545	0.380618	FALSE	FALSE
722	AVEN	9.65074	9.67363	9.66932	9.66671	9.70708	9.59103	9.55828	9.59706	9.51918	9.53276	9.51751	9.53817	9.56505	9.59776	9.59412	Q9NQS1	ENSG00000169857.7	AVEN	Q9NQS1	-0.147283	-0.0566864	-0.101985	0.102818	0.000221366	FALSE	FALSE
723	AVL9	7.70613	7.71206	7.81101	7.74088	7.75479	7.80542	7.71535	7.83646	7.69751	7.69551	7.70483	7.80663	7.68843	7.69567	7.7204	B8ZZW5	ENSG00000105778.18	AVL9	B8ZZW5	-0.0849251	0.0327828	-0.0260712	0.711167	0.360806	FALSE	FALSE
724	AXDND1	6.07356	6.3187	6.12894	6.0718	6.29368	6.26718	6.07356	6.26039	6.17176	6.06033	6.12607	6.04041	6.08722	6.10678	6.20853	Q5T1B0-3		AXDND1	Q5T1B0-3	-0.163653	0.0312666	-0.0661933	0.630917	0.168726	FALSE	FALSE
725	AXIN1	5.31891	5.46073	5.05559	4.97598	5.02403	5.38343	5.51511	5.2958	4.82759	5.08733	5.06659	5.10042	5.31262	5.27085	5.66587	A0A0S2Z4M1		AXIN1	A0A0S2Z4M1	-0.2096	0.279418	0.0349092	0.783137	0.765537	FALSE	FALSE
726	AXL	8.00943	7.78836	7.91517	7.79326	7.81118	7.9348	7.93502	7.95464	8.137	8.07737	7.93186	7.90264	8.18177	8.07293	8.17936	P30530		AXL	P30530	0.0552914	0.27678	0.166036	0.323868	0.00593165	FALSE	FALSE
727	AZI1	3.77564	3.61135	3.80146	3.9405	3.91811	3.84048	3.82688	3.72271	4.09362	3.80146	3.8564	4.03998	3.74917	3.42706	3.69641	Q9UPN4	ENSG00000141577.13	AZI1; CEP131	Q9UPN4	-0.190007	0.163869	-0.0130692	0.795556	0.877255	FALSE	FALSE
728	AZI1.1	11.2725	11.3053	11.2128	11.3422	11.3225	11.2756	11.0889	11.1226	11.2558	11.1846	11.2638	11.2244	11.0845	11.0656	11.0552	Q9UPN4-2	ENSG00000141577.13	AZI1; CEP131	Q9UPN4-2	-0.217315	-0.0607149	-0.139015	0.227738	0.00175122	FALSE	FALSE
729	B3GALT6	7.73506	7.70811	7.71121	7.75892	7.73631	7.70097	7.69095	7.59502	7.66727	7.64487	7.74528	7.67473	7.66203	7.56379	7.57274	Q96L58	ENSG00000176022.4	B3GALT6	Q96L58	-0.135666	-0.02193	-0.0787979	0.36411	0.00976736	FALSE	FALSE
730	B3GALTL	10.0717	10.0777	9.96687	10.0855	10.1026	10.0147	10.0413	10.0403	10.1564	9.98636	10.1479	10.1547	9.96011	9.96907	9.97572	Q6Y288	ENSG00000187676.7	B3GALTL; B3GLCT	Q6Y288	-0.0851897	0.074794	-0.00519787	0.797063	0.891911	FALSE	FALSE
731	B3GAT3	8.45992	8.52063	8.47547	8.59007	8.60681	8.51718	8.53314	8.50164	8.6098	8.68147	8.59713	8.463	8.50043	8.51931	8.56253	G3V150	ENSG00000149541.9	B3GAT3	G3V150	-0.0482056	0.0956061	0.0237003	0.742117	0.493896	FALSE	FALSE
732	B3GNT1	8.44827	8.40463	8.33631	8.39835	8.46964	8.46661	8.42421	8.36754	8.46407	8.52803	8.47454	8.42395	8.43444	8.34986	8.40074	O43505	ENSG00000174684.6	B3GNT1; B4GAT1	O43505	-0.0523231	0.0704666	0.00907174	0.782186	0.757623	FALSE	FALSE
733	B3GNT5	6.60142	6.49941	6.59244	6.63049	6.61204	6.775	6.71701	6.57039	6.7229	6.61543	6.55667	6.61822	6.50729	6.58385	6.60115	Q9BYG0	ENSG00000176597.11	B3GNT5	Q9BYG0	-0.0932044	0.0769163	-0.00814409	0.791756	0.841363	FALSE	FALSE
734	B3GNTL1	5.25847	5.53066	5.43929	5.30191	5.30914	5.58692	5.06391	5.5028	5.33131	5.54436	5.45962	5.41007	5.30914	5.4334	5.24272	I3L4B6	ENSG00000175711.8; ENSG00000277033.2	B3GNTL1	I3L4B6	-0.188076	0.112019	-0.038028	0.760234	0.597702	FALSE	FALSE
735	B4GALNT1	5.22729	5.33379	5.08605	5.3999	5.2073	5.42314	5.28014	5.39276	5.46536	5.35289	4.99212	5.01797	5.37142	5.41853	5.44143	Q00973	ENSG00000135454.13	B4GALNT1	Q00973	-0.143378	0.191467	0.0240442	0.782977	0.7642	FALSE	FALSE
736	B4GALNT4	7.41981	7.48522	7.65993	7.50142	7.32479	7.54476	7.65705	7.68207	7.3478	7.46893	7.61396	7.7808	7.52183	7.53406	7.42506	Q76KP1	ENSG00000182272.11	B4GALNT4	Q76KP1	-0.0648662	0.204346	0.0697401	0.687811	0.287553	FALSE	FALSE
737	B4GALT1	7.20938	7.0683	7.03119	7.12458	7.06332	6.89708	6.98559	7.16962	7.10752	7.02969	6.98391	6.91775	7.2794	7.19928	7.25633	P15291	ENSG00000086062.12	B4GALT1	P15291	-0.0895302	0.164712	0.037591	0.750431	0.538751	FALSE	FALSE
738	B4GALT3	4.98771	5.26385	5.14657	5.04304	4.95812	5.12315	5.01768	4.70324	4.97465	5.20653	5.04715	4.97983	5.2426	4.82519	5.13864	O60512	ENSG00000158850.14	B4GALT3	O60512	-0.231868	0.0878381	-0.0720152	0.708933	0.352929	FALSE	FALSE
739	B4GALT4	8.66538	8.57484	8.62403	8.63837	8.60132	8.60252	8.63822	8.66201	8.65228	8.56093	8.65202	8.55821	8.6721	8.69942	8.61597	O60513	ENSG00000121578.12	B4GALT4	O60513	-0.0348753	0.0685451	0.0168349	0.74313	0.499125	FALSE	FALSE
740	B4GALT7	8.23186	8.32204	8.08215	8.26534	8.1423	8.16357	8.03938	8.09717	8.13086	8.1099	8.14367	8.01501	8.13361	8.17118	8.15681	Q9UBV7	ENSG00000027847.13	B4GALT7	Q9UBV7	-0.165868	-0.0148656	-0.0903667	0.436987	0.0220588	FALSE	FALSE
741	B9D1	5.63552	5.57696	5.54696	5.90893	5.63279	5.59751	5.56577	5.34337	5.45792	5.54696	5.70741	5.62781	5.40065	5.22237	5.08559	A0A2R8Y822		B9D1	A0A2R8Y822	-0.393307	-0.026727	-0.210017	0.457264	0.0273785	FALSE	FALSE
742	BAALC	7.58164	7.4623	7.4689	7.95056	7.95	7.96404	7.46808	7.4623	7.49101	7.4061	7.3298	7.37457	7.05526	7.09411	7.0188	Q8WXS3	ENSG00000164929.16	BAALC	Q8WXS3	-0.652687	-0.206455	-0.429571	0.179987	0.000905641	FALSE	FALSE
743	BABAM1	10.3183	10.4449	10.3898	10.2234	10.3508	10.4201	10.3363	10.3911	10.263	10.2457	10.3444	10.3839	10.3221	10.3693	10.3624	Q9NWV8	ENSG00000105393.15	BABAM1	Q9NWV8	-0.0936509	0.0485879	-0.0225315	0.745303	0.51056	FALSE	FALSE
744	BACE1	7.58083	7.63713	7.60068	7.72252	7.71798	7.66791	7.82907	7.8066	7.76353	7.82312	7.74129	7.66948	7.78468	7.66163	7.77377	P56817	ENSG00000186318.16	BACE1	P56817	0.0391241	0.174779	0.106951	0.297947	0.0042127	FALSE	FALSE
745	BACH1	8.69672	8.70732	8.655	8.69145	8.6451	8.72486	8.62441	8.49364	8.57903	8.54169	8.63325	8.62463	8.49347	8.57719	8.52006	O14867	ENSG00000156273.15	BACH1	O14867	-0.17765	-0.065311	-0.121481	0.120118	0.000323256	FALSE	FALSE
746	BACH2	7.2584	7.20667	7.21203	7.51528	7.39722	7.31159	7.33622	7.37318	7.47885	7.48955	7.44993	7.40229	7.19047	7.24633	7.19812	Q9BYV9	ENSG00000112182.14	BACH2	Q9BYV9	-0.0895519	0.159146	0.0347968	0.754185	0.560514	FALSE	FALSE
747	BAD	7.23529	7.22657	7.11779	7.27366	7.25668	7.14184	7.15202	7.36493	7.34629	7.28256	7.3012	7.27068	7.2617	7.24559	7.20455	Q92934	ENSG00000002330.13	BAD	Q92934	-0.0109905	0.133603	0.0613062	0.573052	0.0909522	FALSE	FALSE
748	BAG1	6.43338	6.55734	6.4348	6.69958	6.59158	6.41574	6.34276	6.23563	6.84091	6.486	6.42103	6.59625	6.35434	6.35249	6.34879	Q99933		BAG1	Q99933	-0.245161	0.085067	-0.0800468	0.698458	0.318562	FALSE	FALSE
749	BAG2	10.6061	10.5433	10.5403	10.5579	10.5467	10.5291	10.5895	10.5551	10.6113	10.5568	10.5746	10.5474	10.6146	10.6552	10.6771	O95816	ENSG00000112208.11	BAG2	O95816	-0.00501847	0.0931435	0.0440625	0.555566	0.0750624	FALSE	FALSE
750	BAG3	10.8122	10.8012	10.9619	10.7655	10.7957	10.8062	10.834	10.8828	10.8529	10.8958	10.7385	10.7465	10.9926	11.0073	11.0599	O95817	ENSG00000151929.9	BAG3	O95817	-0.0383658	0.170865	0.0662497	0.647274	0.197619	FALSE	FALSE
751	BAG4	8.56805	8.60026	8.54928	8.57387	8.59206	8.70218	8.55121	8.59509	8.48959	8.39858	8.47366	8.57594	8.50556	8.42938	8.47462	O95429	ENSG00000156735.10	BAG4	O95429	-0.167058	-0.0295908	-0.0983246	0.34748	0.00802511	FALSE	FALSE
752	BAG5	10.3993	10.4978	10.4732	10.4452	10.4045	10.5242	10.4103	10.4421	10.3396	10.3224	10.4314	10.4413	10.3308	10.3401	10.3272	Q9UL15	ENSG00000166170.9	BAG5	Q9UL15	-0.141524	-0.0209796	-0.0812517	0.377431	0.0115047	FALSE	FALSE
753	BAG6	11.064	11.1023	11.1002	11.1126	11.137	11.1375	11.1352	11.1132	11.0752	11.1092	11.0434	11.0976	11.0917	11.0989	11.0915	A0A024RCR6	ENSG00000227761.10; ENSG00000234651.10; ENSG00000228760.10	BAG6	A0A024RCR6	-0.0523388	0.0246791	-0.0138299	0.734531	0.456663	FALSE	FALSE
754	BAHD1	3.93999	4.35534	4.08066	4.3511	3.96482	4.13383	3.76784	3.99616	4.10296	4.14666	3.65913	4.27494	3.99462	4.18546	3.80424	Q8TBE0	ENSG00000140320.11	BAHD1	Q8TBE0	-0.351538	0.0611817	-0.145178	0.623196	0.154881	FALSE	FALSE
755	BAI3	5.4373	5.63977	5.08624	5.54219	5.37755	5.45517	5.54696	5.35918	5.15535	5.54696	5.30169	5.08315	5.41394	5.29517	5.71533	O60242	ENSG00000135298.13	BAI3; ADGRB3	O60242	-0.246564	0.15998	-0.0432921	0.769057	0.657001	FALSE	FALSE
756	BAIAP2	11.2066	11.1832	11.1563	11.1866	11.2128	11.2121	11.3021	11.2991	11.312	11.3137	11.1788	11.1977	11.3456	11.3275	11.3612	Q9UQB8	ENSG00000175866.15	BAIAP2	Q9UQB8	0.0408243	0.159427	0.100126	0.257299	0.00257198	FALSE	FALSE
757	BAIAP2L1	9.70712	9.59903	9.58727	9.69099	9.67122	9.67204	9.3927	9.4206	9.51912	9.51766	9.46966	9.49148	9.45442	9.45893	9.41926	Q9UHR4	ENSG00000006453.13	BAIAP2L1	Q9UHR4	-0.249157	-0.139214	-0.194185	0.00263147	1.54255e-06	TRUE	TRUE
758	BAK1	7.58763	7.70986	7.74474	7.8279	7.76931	7.83584	7.67542	7.64659	7.90949	7.87348	7.63744	7.70517	7.69399	7.72666	7.73092	Q16611	ENSG00000030110.12	BAK1	Q16611	-0.113025	0.0877485	-0.0126385	0.786302	0.792507	FALSE	FALSE
759	BANF1	11.1128	11.254	11.5865	11.1109	11.1527	11.8308	11.3863	11.297	10.9644	11.2032	11.1321	11.2778	11.1533	11.1935	11.1456	O75531	ENSG00000175334.7	BANF1	O75531	-0.362115	0.0691813	-0.146467	0.630915	0.168721	FALSE	FALSE
760	BANP	8.4247	8.41358	8.43941	8.42403	8.37616	8.32523	8.30023	8.31319	8.37066	8.33975	8.47649	8.42912	8.31773	8.31971	8.31019	B4DE54		BANP	B4DE54	-0.110214	0.0151983	-0.047508	0.605078	0.127477	FALSE	FALSE
761	BAP1	9.62313	9.57478	9.51396	9.57271	9.4957	9.50777	9.52913	9.46786	9.50622	9.42454	9.59765	9.54585	9.55623	9.43524	9.4467	Q92560	ENSG00000163930.9	BAP1	Q92560	-0.111428	0.0175037	-0.0469622	0.615002	0.141678	FALSE	FALSE
762	BARD1	8.96959	9.03705	8.97312	9.02612	9.01051	8.92494	8.83943	8.82313	8.90415	8.84189	8.9406	8.90859	8.84454	8.8232	8.86271	A0AVN2		BARD1	A0AVN2	-0.176142	-0.0735759	-0.124859	0.0733428	0.000102468	FALSE	FALSE
763	BASP1	12.7994	12.7742	12.7377	12.7717	12.745	12.7918	12.8779	12.9007	12.9347	12.928	12.9545	12.9638	12.8601	12.8273	12.8045	P80723	ENSG00000176788.8	BASP1	P80723	0.0694292	0.179833	0.124631	0.101688	0.000215493	FALSE	FALSE
764	BAX	9.63457	9.73034	9.71604	9.75684	9.7672	9.75087	9.70543	9.7449	9.69858	9.73034	9.67969	9.71671	9.68952	9.64701	9.6788	Q07812	ENSG00000087088.19	BAX	Q07812	-0.0746765	0.0207185	-0.026979	0.671793	0.24727	FALSE	FALSE
765	BAZ1A	10.3374	10.3195	10.2116	10.3699	10.3036	10.2633	10.1496	10.205	10.3596	10.164	10.3402	10.2905	10.1646	10.1446	10.1729	Q9NRL2	ENSG00000198604.10	BAZ1A	Q9NRL2	-0.161885	0.00254956	-0.079668	0.528535	0.0566452	FALSE	FALSE
766	BAZ1B	13.4843	13.4594	13.4425	13.5274	13.476	13.4341	13.387	13.3367	13.4383	13.4088	13.5138	13.4399	13.3465	13.3228	13.3069	Q9UIG0	ENSG00000009954.10	BAZ1B	Q9UIG0	-0.146398	-0.0169513	-0.0816748	0.410521	0.0167042	FALSE	FALSE
767	BAZ2A	10.3885	10.3018	10.3078	10.3557	10.3279	10.2561	10.1919	10.1182	10.285	10.1796	10.3023	10.2497	10.2189	10.1613	10.1718	J3KPG5	ENSG00000076108.11	BAZ2A	J3KPG5	-0.177378	-0.0510863	-0.114232	0.21638	0.00150992	FALSE	FALSE
768	BAZ2B	9.91443	9.89581	9.91568	9.83596	9.86033	9.82134	9.90533	9.8768	9.9362	9.76075	10.0001	9.98099	9.79506	9.80628	9.99444	Q9UIF8	ENSG00000123636.17	BAZ2B	Q9UIF8	-0.061338	0.103697	0.0211795	0.759507	0.59309	FALSE	FALSE
769	BBC3	5.72134	5.73316	5.65032	5.56044	5.46495	5.46098	5.54666	5.19992	5.73707	5.5733	5.89513	5.70376	5.52684	5.38757	5.66336	Q9BXH1	ENSG00000105327.17	BBC3	Q9BXH1	-0.200602	0.166564	-0.0170187	0.792292	0.846332	FALSE	FALSE
770	BBS1	8.9345	9.01716	8.9703	8.99614	8.99506	8.98231	8.96065	8.98636	8.86881	8.98664	8.98422	8.99425	8.96502	8.87576	8.86385	Q8NFJ9	ENSG00000174483.19	BBS1	Q8NFJ9	-0.0956159	0.0161362	-0.0397399	0.6207	0.150706	FALSE	FALSE
771	BBS2	7.19071	7.46497	7.23962	7.41237	7.29844	7.33414	7.12412	7.16124	7.31258	7.2705	7.31685	7.38628	7.08104	7.09254	7.05558	Q9BXC9		BBS2	Q9BXC9	-0.244991	-0.00159822	-0.123295	0.511093	0.0474082	FALSE	FALSE
772	BBS4	8.64368	8.66071	8.63045	8.72523	8.69183	8.67176	8.6485	8.52256	8.6581	8.52586	8.6431	8.62793	8.55327	8.52529	8.4806	Q96RK4	ENSG00000140463.13	BBS4	Q96RK4	-0.159384	-0.0295696	-0.0944768	0.338132	0.00718928	FALSE	FALSE
773	BBS5	5.56683	5.82793	5.51772	5.31534	5.57959	5.60838	5.52903	5.44542	5.51316	5.40411	5.58684	5.69462	5.44588	5.50095	5.52389	Q8N3I7	ENSG00000163093.11	BBS5	Q8N3I7	-0.182247	0.075633	-0.053307	0.719719	0.392905	FALSE	FALSE
774	BBS7	8.82546	8.83183	8.86827	8.85447	8.89267	8.85991	8.81619	8.8785	8.73878	8.80268	8.87401	8.84259	8.74091	8.71608	8.75839	Q8IWZ6	ENSG00000138686.9	BBS7	Q8IWZ6	-0.11731	-0.000642212	-0.0589761	0.511945	0.0478187	FALSE	FALSE
775	BBS9	8.54769	8.51439	8.59022	8.64688	8.64867	8.71083	8.55818	8.66744	8.61296	8.52023	8.57969	8.65876	8.44503	8.47978	8.41542	A0A5F9ZGX9		BBS9	A0A5F9ZGX9	-0.151801	0.0294587	-0.0611714	0.632233	0.171233	FALSE	FALSE
776	BBX	9.66602	9.70941	9.65011	9.67883	9.63869	9.61155	9.55418	9.58545	9.57603	9.53419	9.65105	9.64355	9.55666	9.59073	9.55965	Q8WY36	ENSG00000114439.18	BBX	Q8WY36	-0.123151	-0.0280513	-0.075601	0.293351	0.00397545	FALSE	FALSE
777	BCAM	9.2932	9.32112	9.19776	9.24107	9.34428	9.33083	9.25842	9.2569	9.51901	9.41013	9.44312	9.41073	9.2825	9.25471	9.27526	P50895	ENSG00000187244.10	BCAM	P50895	-0.0353421	0.150532	0.0575952	0.652348	0.206868	FALSE	FALSE
778	BCAP29	9.49099	9.48736	9.3974	9.47552	9.48767	9.43887	9.35534	9.31439	9.53895	9.46049	9.53997	9.38149	9.40625	9.35888	9.34047	B7Z2L0	ENSG00000075790.10; ENSG00000283852.1	BCAP29	B7Z2L0	-0.129137	0.0245843	-0.0522765	0.630618	0.168161	FALSE	FALSE
779	BCAP31	12.6306	12.5696	12.5545	12.6536	12.626	12.5979	12.639	12.6345	12.6835	12.6768	12.6623	12.6056	12.6778	12.6149	12.5898	P51572	ENSG00000185825.15	BCAP31	P51572	-0.00862922	0.0833104	0.0373406	0.585426	0.104113	FALSE	FALSE
780	BCAR1	9.68176	9.75785	9.7681	9.64697	9.67142	9.66584	9.82916	9.76601	9.83321	9.79189	9.6191	9.58759	9.98509	9.99987	10.0501	A0A2R8Y4C2		BCAR1	A0A2R8Y4C2	-0.0069433	0.26785	0.130453	0.536178	0.0612338	FALSE	FALSE
781	BCAR3	5.80223	6.00884	6.02885	6.09472	6.09762	6.08012	6.00549	6.03876	6.21988	6.09707	5.70948	5.7938	6.04889	6.20302	6.2753	O75815	ENSG00000137936.16	BCAR3	O75815	-0.146341	0.195923	0.0247909	0.782739	0.762214	FALSE	FALSE
782	BCAS2	11.0169	10.9486	10.8913	11.0048	10.9716	10.9557	10.8145	10.8353	10.987	10.8205	10.9768	10.892	10.8032	10.8042	10.8012	O75934	ENSG00000116752.5	BCAS2	O75934	-0.177621	-0.0332078	-0.105414	0.336493	0.00705371	FALSE	FALSE
783	BCAS3	8.9219	9.0404	9.03506	9.04332	9.10896	8.93876	8.94767	8.9879	9.05103	9.02772	9.05178	8.91163	8.97513	8.95928	8.99454	Q9H6U6	ENSG00000141376.22	BCAS3	Q9H6U6	-0.0903942	0.04019	-0.0251021	0.727764	0.426156	FALSE	FALSE
784	BCAT1	5.35184	5.00693	5.02628	5.01037	4.79712	5.23446	4.90036	5.03108	4.91613	4.5577	4.76194	5.11128	4.8732	5.06532	4.96482	P54687-4	ENSG00000060982.14	BCAT1	P54687-4	-0.348815	0.0246644	-0.162076	0.566185	0.0842587	FALSE	FALSE
785	BCAT1.1	12.3577	12.3813	12.3625	12.2051	12.2466	12.2729	12.2926	12.2517	12.2072	12.1903	12.1943	12.2799	12.3697	12.4066	12.3959	P54687-5	ENSG00000060982.14	BCAT1	P54687-5	-0.104247	0.0707027	-0.0167724	0.773476	0.689139	FALSE	FALSE
786	BCAT2	9.00881	9.02956	8.98625	9.00014	8.97301	9.02772	9.14295	9.04422	9.17403	9.07059	9.08291	9.06705	9.16794	9.11445	9.16632	B3KSI3	ENSG00000105552.14	BCAT2	B3KSI3	0.0594329	0.161058	0.110246	0.118704	0.000313829	FALSE	FALSE
787	BCCIP	8.95261	9.03201	8.93646	8.95986	9.03276	8.9908	8.93552	8.92236	8.80748	8.91195	8.97383	9.00625	8.74855	8.86092	8.82167	Q9P287-2	ENSG00000107949.16	BCCIP	Q9P287-2	-0.174108	-0.0188292	-0.0964684	0.418508	0.0181537	FALSE	FALSE
788	BCCIP.1	11.3223	11.3439	11.2819	11.3447	11.3174	11.3661	11.3003	11.2868	11.1496	11.1875	11.1883	11.2247	11.2164	11.2654	11.2397	Q9P287	ENSG00000107949.16	BCCIP	Q9P287	-0.152584	-0.0486989	-0.100641	0.176127	0.000858414	FALSE	FALSE
789	BCHE	8.7852	8.72832	8.78649	8.86426	8.84904	8.80732	8.7194	8.71761	8.64084	8.63007	8.77939	8.70522	8.56535	8.61368	8.55437	F8WF14	ENSG00000114200.9	BCHE	F8WF14	-0.219288	-0.0707154	-0.145001	0.172	0.000806088	FALSE	FALSE
790	BCKDHA	10.1861	10.113	10.1581	10.2591	10.2238	10.1959	10.1197	10.1233	10.2568	10.1324	10.2017	10.1622	10.1044	10.0588	10.0547	P12694	ENSG00000248098.11	BCKDHA	P12694	-0.121732	0.0128387	-0.0544469	0.586571	0.105329	FALSE	FALSE
791	BCKDHB	10.5242	10.4255	10.3964	10.5176	10.4897	10.4871	10.3781	10.4097	10.4677	10.35	10.5636	10.4075	10.337	10.2879	10.2822	P21953	ENSG00000083123.14	BCKDHB	P21953	-0.169819	-0.00285143	-0.0863352	0.502553	0.0435165	FALSE	FALSE
792	BCKDK	7.31652	7.23661	7.25429	7.39019	7.31991	7.33266	7.23898	7.27528	7.29258	7.1505	7.2917	7.28241	7.19539	7.03198	7.17092	H3BS02	ENSG00000103507.13	BCKDK	H3BS02	-0.17725	-0.0106545	-0.0939521	0.464364	0.0295167	FALSE	FALSE
793	BCL10	9.76409	9.8639	9.93427	9.78436	9.81421	9.8134	9.9667	9.98976	9.8608	9.88848	9.88721	9.88544	9.97035	9.99304	10.0362	A0A087WWW9		BCL10	A0A087WWW9	0.0437118	0.182213	0.112962	0.278539	0.00331235	FALSE	FALSE
794	BCL2L1	9.27268	9.2814	9.26989	9.23942	9.12268	9.22413	9.16797	9.16648	9.37852	9.29629	9.13669	9.10736	9.452	9.41135	9.45843	Q5QP56	ENSG00000171552.12	BCL2L1	Q5QP56	-0.0734101	0.175588	0.051089	0.720587	0.396343	FALSE	FALSE
795	BCL2L12	5.79871	5.93333	6.1084	5.98818	6.19182	5.89887	6.02592	5.80974	6.08144	6.05395	5.80991	6.0038	6.04395	5.97635	5.89676	Q9HB09	ENSG00000126453.9	BCL2L12	Q9HB09	-0.146438	0.107077	-0.0196802	0.780742	0.745778	FALSE	FALSE
796	BCL2L13	11.0542	11.0329	11.0021	11.088	11.0313	11.0337	10.9026	10.866	10.9348	10.84	11.047	10.965	10.8371	10.8241	10.7959	Q9BXK5	ENSG00000099968.17	BCL2L13	Q9BXK5	-0.222678	-0.0775235	-0.150101	0.143183	0.000486061	FALSE	FALSE
797	BCL7A	10.3401	10.3628	10.2858	10.3571	10.3753	10.291	10.091	10.1338	10.2171	10.1259	10.3462	10.2976	10.0628	10.0655	10.0122	Q4VC05	ENSG00000282873.1; ENSG00000110987.8	BCL7A	Q4VC05	-0.283539	-0.0866383	-0.185089	0.194175	0.00110475	FALSE	FALSE
798	BCL7B	6.62689	6.40489	6.52992	6.5211	6.6081	6.50423	6.52802	6.53749	6.57835	6.34105	6.61818	6.5187	6.54484	6.43587	6.3826	F2Z3H6	ENSG00000106635.7	BCL7B	F2Z3H6	-0.128207	0.0598579	-0.0341744	0.733399	0.451391	FALSE	FALSE
799	BCL7C	7.37448	7.418	7.43166	7.26896	7.42888	7.48568	7.2757	7.35768	7.63771	7.44913	7.52279	7.37215	7.40757	7.48492	7.40837	Q8WUZ0-2	ENSG00000099385.11	BCL7C	Q8WUZ0-2	-0.0668405	0.134514	0.0338366	0.740478	0.485565	FALSE	FALSE
800	BCL9	9.68268	9.69216	9.70946	9.64224	9.69337	9.68575	9.63229	9.65013	9.53441	9.57369	9.63608	9.7234	9.52301	9.61187	9.5708	O00512	ENSG00000116128.10	BCL9; LOC101060700	O00512	-0.137496	-0.0186825	-0.0780891	0.3892	0.0133116	FALSE	FALSE
801	BCL9L	7.84905	7.91862	7.86309	7.88578	7.81987	7.89413	7.84455	7.95074	7.96804	7.92045	7.84837	7.88746	7.9335	7.97483	7.96436	Q86UU0	ENSG00000186174.12	BCL9L	Q86UU0	-0.00423772	0.103455	0.0496088	0.546892	0.0684494	FALSE	FALSE
802	BCLAF1	12.4822	12.4469	12.3813	12.4693	12.4229	12.4196	12.3558	12.3675	12.5154	12.3641	12.4797	12.4958	12.3513	12.342	12.3137	Q9NYF8	ENSG00000029363.16	BCLAF1	Q9NYF8	-0.10981	0.0325027	-0.0386535	0.679468	0.265691	FALSE	FALSE
803	BCOR	7.90345	7.77023	7.7164	7.83937	7.79544	7.84369	7.74847	7.76843	7.94238	7.69563	7.87295	7.82446	7.71411	7.6944	7.75142	Q6W2J9	ENSG00000183337.16	BCOR	Q6W2J9	-0.116934	0.0523562	-0.0322889	0.728577	0.429696	FALSE	FALSE
804	BCORL1	6.37672	6.40983	6.46159	6.50553	6.36832	6.55618	6.10701	6.36175	6.55979	6.41527	6.48637	6.19159	6.40103	6.3286	6.2651	A0A075B6Q3	ENSG00000085185.15	BCORL1	A0A075B6Q3	-0.227076	0.0269138	-0.100081	0.594299	0.113961	FALSE	FALSE
805	BCR	10.3093	10.2817	10.278	10.3164	10.2586	10.2952	10.2434	10.2933	10.1676	10.2014	10.2695	10.2871	10.1821	10.2083	10.1941	P11274	ENSG00000186716.20	BCR	P11274	-0.111164	-0.013681	-0.0624226	0.402656	0.0154061	FALSE	FALSE
806	BCS1L	9.03583	8.97826	8.93947	8.98257	8.99137	9.03704	8.95857	8.90008	9.18818	9.04111	9.07565	9.09329	9.02876	8.94629	8.93903	Q9Y276	ENSG00000074582.12	BCS1L	Q9Y276	-0.0574997	0.107311	0.0249054	0.748863	0.529948	FALSE	FALSE
807	BDH1	7.82712	7.73903	7.65382	7.92833	7.92881	7.93265	7.74336	7.75457	7.74509	7.66559	7.69767	7.73998	7.55967	7.56423	7.50832	Q02338	ENSG00000275544.4; ENSG00000161267.11	BDH1	Q02338	-0.281582	-0.0597832	-0.170683	0.310841	0.00497678	FALSE	FALSE
808	BDH2	10.5646	10.6161	10.7205	10.6443	10.6397	10.7326	10.6363	10.6212	10.411	10.5268	10.615	10.6433	10.4376	10.4969	10.4536	Q9BUT1	ENSG00000164039.14	BDH2	Q9BUT1	-0.204323	-0.0256354	-0.114979	0.400012	0.0149966	FALSE	FALSE
809	BDP1	6.61718	6.75784	6.66858	6.68242	6.67837	6.68376	6.66858	6.63638	6.57211	6.74797	6.67025	6.70248	6.64286	6.63594	6.67837	A0A0G2JNU3	ENSG00000274803.4	BDP1	A0A0G2JNU3	-0.0756802	0.0362827	-0.0196988	0.736424	0.465645	FALSE	FALSE
810	BECN1	8.55774	8.6012	8.6142	8.5997	8.67989	8.615	8.65853	8.72886	8.56248	8.54009	8.58353	8.61465	8.56718	8.56396	8.66761	Q14457	ENSG00000126581.12	BECN1	Q14457	-0.064524	0.0612561	-0.00163395	0.803434	0.95666	FALSE	FALSE
811	BEGAIN	6.24913	6.24913	6.36425	6.12704	6.08607	6.29548	6.01861	5.99258	6.11149	6.13029	6.20559	6.19188	6.01608	6.16966	6.05303	A0A1B0GTT1	ENSG00000183092.16	BEGAIN	A0A1B0GTT1	-0.226973	-0.0324535	-0.129713	0.382386	0.0122481	FALSE	FALSE
812	BEND3	10.7859	10.7476	10.7141	10.8203	10.7586	10.7409	10.5891	10.6057	10.6976	10.6561	10.7641	10.7128	10.5793	10.5813	10.5064	Q5T5X7	ENSG00000178409.13	BEND3	Q5T5X7	-0.203431	-0.0540358	-0.128734	0.245578	0.00220354	FALSE	FALSE
813	BEND5	6.88097	6.83136	6.8034	6.97585	6.99219	6.91912	6.78747	6.7588	6.54613	6.61987	6.87476	6.86436	6.44697	6.45896	6.46821	Q7L4P6	ENSG00000162373.12	BEND5	Q7L4P6	-0.406092	-0.100311	-0.253201	0.269379	0.00296718	FALSE	FALSE
814	BET1	8.53392	8.51757	8.48724	8.48286	8.51695	8.64028	8.52111	8.49644	8.68993	8.54725	8.50066	8.47366	8.5427	8.52925	8.598	O15155	ENSG00000105829.11	BET1	O15155	-0.055191	0.0842465	0.0145277	0.770026	0.663907	FALSE	FALSE
815	BET1L	8.62843	8.58957	8.54926	8.7193	8.63373	8.6469	8.58444	8.70577	8.76677	8.67003	8.54941	8.50564	8.67565	8.71141	8.70042	B8ZZS0	ENSG00000177951.17	BET1L	B8ZZS0	-0.0587636	0.107381	0.0243089	0.751168	0.542946	FALSE	FALSE
816	BGN	6.03428	4.59107	6.02873	5.70798	5.36622	5.9202	5.97182	5.91207	6.09189	5.82088	5.76859	5.92996	5.87803	5.88806	5.78204	P21810	ENSG00000182492.15	BGN	P21810	-0.0802743	0.651522	0.285624	0.59698	0.117154	FALSE	FALSE
817	BHLHB9	4.27103	3.75871	4.13502	4.09204	4.04122	4.04122	3.64669	4.10464	4.10464	4.0176	3.8364	4.11674	4.01507	4.27071	3.60645	Q6PI77	ENSG00000198908.11	BHLHB9; ARMCX5-GPRASP2	Q6PI77	-0.3008	0.125262	-0.087769	0.720122	0.394497	FALSE	FALSE
818	BHLHE22	7.21337	7.00486	7.13913	6.93913	7.07842	6.89055	6.90222	7.10606	6.93413	7.14003	7.16189	7.08058	7.15071	7.03245	7.1415	Q8NFJ8	ENSG00000180828.2	BHLHE22	Q8NFJ8	-0.085559	0.14142	0.0279303	0.761873	0.608252	FALSE	FALSE
819	BHMT	9.26568	9.35705	9.29415	9.34891	9.32849	9.35154	9.15436	9.22687	9.16966	9.29022	9.19248	9.24244	9.17597	9.108	9.14446	Q93088	ENSG00000145692.14	BHMT	Q93088	-0.192527	-0.0773081	-0.134917	0.0878887	0.000150979	FALSE	FALSE
820	BICC1	6.24393	6.34516	6.1555	6.17516	6.24114	6.10813	6.18405	6.1479	6.08413	6.16759	6.2796	6.0614	6.14084	6.32125	6.07717	Q9H694	ENSG00000122870.11	BICC1	Q9H694	-0.142459	0.0447665	-0.0488463	0.686604	0.284262	FALSE	FALSE
821	BICD1	10.0663	10.1291	10.1267	10.0475	10.0832	10.0334	10.172	10.2395	10.1651	10.0878	10.1973	10.2009	10.1547	10.2073	10.1506	Q96G01	ENSG00000151746.13	BICD1	Q96G01	0.0427191	0.145259	0.0939893	0.208522	0.00135727	FALSE	FALSE
822	BICD2	11.0987	11.1107	11.1602	11.0561	11.0272	11.0723	11.2229	11.282	11.1864	11.1858	11.1273	11.1331	11.3223	11.3581	11.364	Q8TD16	ENSG00000185963.13	BICD2	Q8TD16	0.070331	0.239485	0.154908	0.209022	0.0013672	FALSE	FALSE
823	BICRA	9.0924	9.12329	8.96783	9.08239	9.03466	9.08396	8.96652	9.05688	9.02648	8.99154	9.08475	9.02868	8.94896	8.99445	8.98124	A0A087WWH3	ENSG00000063169.10	BICRA	A0A087WWH3	-0.112135	0.00162371	-0.0552557	0.527559	0.0560891	FALSE	FALSE
824	BID	8.01427	8.09332	8.14605	8.04957	8.08108	8.22571	8.11214	8.03803	8.09142	7.95942	8.04607	8.06564	7.98646	8.06002	8.04476	P55957	ENSG00000015475.18	BID	P55957	-0.123959	0.0103927	-0.056783	0.573965	0.0918905	FALSE	FALSE
825	BIN1	10.3436	10.3395	10.382	10.4792	10.5267	10.5656	10.4084	10.4841	10.4029	10.4396	10.3883	10.4033	10.2309	10.2853	10.2766	O00499	ENSG00000136717.14	BIN1	O00499	-0.166773	0.0256047	-0.0705841	0.613217	0.138987	FALSE	FALSE
826	BIN3	8.00417	8.12856	8.01657	8.11206	8.11942	8.10796	8.08783	8.049	8.10659	8.05043	7.94583	7.94395	8.04852	8.07332	8.1783	Q9NQY0	ENSG00000147439.12	BIN3	Q9NQY0	-0.102202	0.0467947	-0.0277035	0.731158	0.441157	FALSE	FALSE
827	BIRC2	9.92835	9.9445	9.87396	9.91718	9.90493	9.92476	9.88488	9.94031	9.80055	9.81911	9.80842	9.872	9.86071	9.90291	9.89564	Q13490	ENSG00000110330.8	BIRC2	Q13490	-0.100152	-0.00117852	-0.0506651	0.506779	0.0453922	FALSE	FALSE
828	BIRC5	9.23175	9.20746	9.2002	9.21431	9.21838	9.17673	9.1506	9.18557	9.23591	9.18128	9.26949	9.17353	9.23489	9.15029	9.1839	O15392		BIRC5	O15392	-0.0567053	0.0327515	-0.0119769	0.75698	0.577359	FALSE	FALSE
829	BIRC6	12.1189	12.1556	12.1533	12.1723	12.1771	12.1394	12.1759	12.1537	12.1324	12.1636	12.1593	12.1394	12.1407	12.1485	12.1213	Q9NR09		BIRC6	Q9NR09	-0.0379708	0.0290461	-0.00446232	0.784948	0.780848	FALSE	FALSE
830	BLM	10.5598	10.5129	10.4544	10.5465	10.4939	10.4345	10.2881	10.3864	10.46	10.3643	10.4884	10.427	10.3971	10.353	10.3587	A0A3B3IT82		BLM	A0A3B3IT82	-0.173231	-0.0445632	-0.108897	0.255881	0.00252391	FALSE	FALSE
831	BLMH	11.838	11.9272	11.897	11.9097	11.9669	11.9322	11.8296	11.8699	11.8282	11.7994	11.8379	11.9112	11.7451	11.801	11.763	Q13867	ENSG00000108578.14	BLMH	Q13867	-0.147935	-0.0345867	-0.091261	0.286117	0.00363368	FALSE	FALSE
832	BLOC1S1	7.47124	7.65694	7.65462	7.64712	7.66764	7.63958	7.55954	7.67691	7.5857	7.6146	7.63326	7.6186	7.44099	7.53933	7.64461	P78537	ENSG00000135441.7	BLOC1S1	P78537	-0.111454	0.0465235	-0.0324651	0.720402	0.395609	FALSE	FALSE
833	BLOC1S2	6.82249	7.01544	6.94266	6.98138	6.88708	6.87751	6.74321	6.83961	6.7821	6.78756	6.84515	6.84078	6.81649	6.78156	6.79857	Q6QNY1	ENSG00000196072.11	BLOC1S2	Q6QNY1	-0.177302	-0.0571008	-0.117202	0.172469	0.000812627	FALSE	FALSE
834	BLOC1S3	6.65215	6.44961	6.30679	6.5853	6.42266	6.53959	6.22757	6.43823	6.27945	6.18288	6.32133	6.44311	6.27606	6.19044	6.15894	Q6QNY0	ENSG00000189114.6	BLOC1S3	Q6QNY0	-0.332111	-0.0936999	-0.212905	0.224031	0.00167101	FALSE	FALSE
835	BLOC1S5	8.58091	8.49051	8.58746	8.51668	8.61492	8.44947	8.46795	8.53795	8.47994	8.39932	8.51503	8.54279	8.51139	8.50143	8.44531	Q8TDH9	ENSG00000188428.19	BLOC1S5	Q8TDH9	-0.11281	0.0108517	-0.0509794	0.580906	0.0994352	FALSE	FALSE
836	BLOC1S5-TXNDC5	12.1586	12.0581	12.0744	12.1411	12.1241	12.01	11.9002	11.9612	12.098	12.0092	12.0499	11.9854	12.0391	11.998	11.9727	Q86UY0		BLOC1S5-TXNDC5	Q86UY0	-0.157433	-0.0282489	-0.0928409	0.344954	0.00778818	FALSE	FALSE
837	BLOC1S6	5.31223	5.03789	4.9256	4.80682	5.13412	5.28913	5.05141	5.00593	4.88143	4.87146	5.14938	4.92572	4.65301	4.99198	5.11478	H3BMT8	ENSG00000104164.10	BLOC1S6	H3BMT8	-0.301852	0.0543841	-0.123734	0.626033	0.1598	FALSE	FALSE
838	BLVRA	11.6481	11.734	11.724	11.5844	11.5864	11.6267	11.7605	11.7515	11.5381	11.6605	11.6883	11.8114	11.7039	11.7526	11.7339	P53004	ENSG00000106605.10	BLVRA	P53004	-0.0200552	0.141246	0.0605956	0.607254	0.130437	FALSE	FALSE
839	BLVRB	10.2953	10.2267	10.3841	10.4023	10.3887	10.4759	10.3358	10.2869	10.3176	10.3223	10.2664	10.3174	10.1814	10.2542	10.235	P30043	ENSG00000090013.9	BLVRB	P30043	-0.156887	-0.00808021	-0.0824836	0.471932	0.031998	FALSE	FALSE
840	BMI1	7.76289	7.73152	7.73082	7.82769	7.80633	7.63726	7.6995	7.50588	7.75944	7.68432	7.75524	7.72458	7.64916	7.54643	7.61447	P35226	ENSG00000168283.13	BMI1; COMMD3-BMI1	P35226	-0.177897	-0.00115906	-0.0895278	0.5111	0.0474114	FALSE	FALSE
841	BMP1	7.98265	7.51389	8.08012	8.03804	7.9104	8.03308	8.12518	8.06495	8.05425	7.99965	8.02381	8.03165	7.87538	7.90423	7.90655	P13497	ENSG00000168487.17	BMP1	P13497	-0.0809142	0.225	0.0720428	0.702732	0.33209	FALSE	FALSE
842	BMP2K	9.09757	9.1383	9.13975	9.09561	9.04616	9.09486	9.04523	8.98913	9.06988	9.03195	9.08209	9.02326	9.06793	9.15057	9.03293	Q9NSY1	ENSG00000138756.17	BMP2K	Q9NSY1	-0.0981949	0.0036633	-0.0472658	0.54435	0.0666479	FALSE	FALSE
843	BMP5	7.60424	7.48434	7.33543	7.44152	7.42424	7.44967	7.66267	7.55416	7.72523	7.6351	7.70787	7.67335	7.7152	7.61874	7.51776	P22003	ENSG00000112175.7	BMP5	P22003	0.103748	0.274236	0.188992	0.108857	0.000256203	FALSE	FALSE
844	BMPR1A	8.2849	8.33331	8.24975	8.18457	8.04408	8.2005	8.10832	8.05484	8.17472	8.12252	8.29484	8.12939	8.2706	8.14322	8.12242	P36894	ENSG00000107779.13	BMPR1A	P36894	-0.151971	0.0353586	-0.0583061	0.651315	0.204945	FALSE	FALSE
845	BMPR2	7.30818	7.15807	7.23989	7.29755	7.33487	7.12256	7.43657	7.40532	7.35315	7.48018	7.33241	7.3422	7.4715	7.43181	7.3909	Q13873	ENSG00000204217.13	BMPR2	Q13873	0.0856929	0.237053	0.161373	0.127353	0.000368441	FALSE	FALSE
846	BMS1	10.3759	10.4106	10.3976	10.444	10.4108	10.4009	10.3285	10.2395	10.4671	10.4155	10.3596	10.3403	10.4112	10.3789	10.3288	Q14692	ENSG00000165733.7	BMS1	Q14692	-0.104526	0.017763	-0.0433815	0.621261	0.151632	FALSE	FALSE
847	BMX	3.34405	3.45662	3.09146	3.1543	3.17725	3.17725	4.14876	3.09146	3.88241	3.40134	3.23936	3.30682	3.89436	4.33884	4.02674	P51813	ENSG00000102010.14	BMX	P51813	0.0964081	0.843306	0.469857	0.412074	0.0169754	FALSE	FALSE
848	BNIP1	9.60652	9.70145	9.76083	9.69756	9.62023	9.67166	9.66175	9.57782	9.56753	9.63467	9.69524	9.65037	9.58769	9.51014	9.72659	Q12981-1	ENSG00000113734.17	BNIP1	Q12981-1	-0.124337	0.0186592	-0.0528391	0.611456	0.136393	FALSE	FALSE
849	BNIP3	5.94917	5.75305	5.80959	5.99586	5.82523	5.70372	5.9598	5.97562	5.8328	5.93037	5.98832	5.93228	5.83592	5.91838	5.91838	F6RP06	ENSG00000176171.11	BNIP3	F6RP06	-0.00687007	0.170637	0.0818833	0.546408	0.0681018	FALSE	FALSE
850	BOC	5.35166	5.55013	5.32947	5.33999	5.37855	5.52283	5.19866	5.08096	5.4071	5.25048	5.27821	5.35061	5.23671	5.20964	5.14569	Q9BWV1	ENSG00000144857.14	BOC	Q9BWV1	-0.277382	-0.0672585	-0.17232	0.275256	0.00318355	FALSE	FALSE
851	BOD1	9.38287	9.51734	9.48613	9.4827	9.47045	9.53216	9.36355	9.3524	9.24611	9.30121	9.36615	9.40436	9.23097	9.31615	9.24432	Q96IK1	ENSG00000145919.10	BOD1	Q96IK1	-0.231079	-0.0983124	-0.164696	0.0660099	8.45998e-05	FALSE	FALSE
852	BOD1L1	11.9837	11.9974	11.998	12.0219	11.9845	11.9381	11.8483	11.8941	11.9356	11.8626	12.0065	11.9306	11.8669	11.8513	11.8459	Q8NFC6	ENSG00000038219.12	BOD1L1	Q8NFC6	-0.14837	-0.0390675	-0.0937187	0.248449	0.0022883	FALSE	FALSE
853	BOD1L1.1	7.48784	7.58935	7.65498	7.5425	7.57429	7.65579	7.38729	7.33205	7.11489	7.30653	7.4056	7.44859	7.28771	7.34179	7.3008	F8WDD0	ENSG00000038219.12	BOD1L1	F8WDD0	-0.350545	-0.167652	-0.259098	0.0248524	2.05007e-05	FALSE	FALSE
854	BOLA1	7.15578	7.34785	7.25029	7.28998	7.30339	7.33108	7.28057	7.18792	7.15172	7.21811	7.15206	7.3107	7.16402	7.22218	7.11006	Q9Y3E2	ENSG00000178096.8	BOLA1	Q9Y3E2	-0.153868	-0.00618158	-0.080025	0.481922	0.0354863	FALSE	FALSE
855	BOLA2B	10.4463	10.4977	10.4852	10.481	10.5527	10.5697	10.502	10.568	10.4378	10.4751	10.3774	10.4572	10.464	10.4955	10.5178	Q9H3K6		BOLA2B; BOLA2; LOC107984053	Q9H3K6	-0.0874389	0.0309006	-0.0282691	0.700647	0.325409	FALSE	FALSE
856	BOLA3	7.95631	7.89804	7.73764	7.86808	7.81894	7.6862	7.75761	7.69593	7.71827	7.76793	7.76207	7.66061	7.92759	7.85994	7.81988	Q53S33	ENSG00000163170.11	BOLA3	Q53S33	-0.150233	0.044014	-0.0531097	0.678248	0.262659	FALSE	FALSE
857	BOP1	10.0848	10.0451	9.97479	10.0092	9.99483	10.0016	10.058	9.99929	10.0897	9.99359	10.0143	10.0142	10.1001	10.0951	10.0557	Q14137	ENSG00000261236.7	BOP1	Q14137	-0.0224029	0.0789587	0.0282779	0.674443	0.253459	FALSE	FALSE
858	BORA	6.55274	6.71195	6.74556	6.73903	6.66592	6.7187	6.53817	6.46684	6.66587	6.52714	6.52157	6.5451	6.61563	6.58739	6.47324	A0A087WV86	ENSG00000136122.15	BORA	A0A087WV86	-0.214782	-0.065195	-0.139988	0.196763	0.00114604	FALSE	FALSE
859	BORCS7	8.21414	8.21824	8.19649	8.17588	8.20597	8.30018	8.26663	8.20534	8.14915	8.14976	8.25479	8.28811	8.17158	8.10568	8.0915	Q96B45		BORCS7	Q96B45	-0.100567	0.0374984	-0.0315342	0.707047	0.346434	FALSE	FALSE
860	BPGM	8.5732	8.6271	8.56529	8.61118	8.60713	8.76081	8.63539	8.63471	8.39466	8.63195	8.60861	8.60713	8.42292	8.49245	8.4868	P07738	ENSG00000172331.11	BPGM	P07738	-0.172467	0.0163676	-0.0780498	0.580197	0.0986299	FALSE	FALSE
861	BPHL	9.88373	9.8448	9.8448	9.92157	9.93353	9.6286	9.83787	9.84842	10.0378	9.90295	10.0154	10.0103	9.90263	9.78945	9.84201	Q86WA6	ENSG00000137274.12	BPHL	Q86WA6	-0.0386674	0.172285	0.0668087	0.647224	0.19753	FALSE	FALSE
862	BPNT1	10.2829	10.3742	10.379	10.2239	10.1615	10.2058	10.1725	10.1935	9.95493	10.0918	10.1623	10.3019	10.1598	10.2064	10.1849	O95861	ENSG00000162813.17	BPNT1	O95861	-0.211696	-0.0133961	-0.112546	0.461526	0.0286386	FALSE	FALSE
863	BPTF	12.4689	12.4375	12.398	12.4649	12.4521	12.3959	12.3034	12.3326	12.4052	12.3177	12.4564	12.3929	12.3198	12.2942	12.287	Q12830	ENSG00000171634.16	BPTF	Q12830	-0.149167	-0.0323541	-0.0907607	0.305821	0.00466053	FALSE	FALSE
864	BRAF	5.96599	5.87013	5.89161	5.99397	6.22006	5.45573	5.99535	5.96371	5.89753	5.70561	5.85094	5.75207	5.99818	5.86039	5.7725	A0A2R8Y8E0		BRAF	A0A2R8Y8E0	-0.217045	0.15039	-0.0333275	0.775575	0.705006	FALSE	FALSE
865	BRAP	9.86485	9.88635	9.85883	9.83833	9.85136	9.89389	9.72658	9.77257	9.75917	9.72763	9.79427	9.82148	9.73175	9.746	9.73267	J3KNN7	ENSG00000089234.15	BRAP	J3KNN7	-0.149409	-0.0679879	-0.108699	0.0397455	3.91802e-05	FALSE	FALSE
866	BRAT1	9.00677	9.03702	9.0527	9.0134	9.0242	9.12743	9.061	8.95164	8.95192	8.88864	8.98796	8.92221	8.93782	8.92279	8.97714	Q6PJG6	ENSG00000106009.15	BRAT1	Q6PJG6	-0.143962	-0.0318541	-0.0879078	0.300908	0.00437468	FALSE	FALSE
867	BRCA1	9.12531	9.20587	9.16786	9.23905	9.1606	9.14526	9.03099	8.98123	9.04171	9.02053	9.12457	9.07826	8.95557	9.00384	8.99706	P38398	ENSG00000012048.20	BRCA1	P38398	-0.204265	-0.0917731	-0.148019	0.0440017	4.57302e-05	FALSE	FALSE
868	BRCA2	7.65051	7.78404	7.80416	7.80772	7.82072	7.7988	7.73426	7.68317	7.90782	7.71567	7.73346	7.78981	7.68647	7.74218	7.68324	P51587		BRCA2	P51587	-0.11125	0.0395089	-0.0358708	0.701233	0.327272	FALSE	FALSE
869	BRCC3	10.1358	10.1572	10.1555	10.1878	10.1217	10.13	10.1131	10.1184	10.0261	10.0145	10.1192	10.1495	10.0469	10.0472	9.98783	P46736	ENSG00000185515.14	BRCC3	P46736	-0.134277	-0.0233369	-0.078807	0.351157	0.00837746	FALSE	FALSE
870	BRD1	9.76343	9.7514	9.65496	9.75731	9.64364	9.62003	9.59433	9.57736	9.72135	9.57939	9.80768	9.70629	9.6185	9.54502	9.54986	O95696	ENSG00000100425.18	BRD1	O95696	-0.153814	0.0235086	-0.0651528	0.612866	0.138466	FALSE	FALSE
871	BRD2	9.71098	9.60053	9.61848	9.65214	9.64976	9.62634	9.53315	9.54106	9.68138	9.5082	9.65668	9.59385	9.54243	9.5186	9.49211	A0A140T9E9	ENSG00000234704.9	BRD2	A0A140T9E9	-0.145107	-0.0148628	-0.0799849	0.424388	0.0192993	FALSE	FALSE
872	BRD3	10.7606	10.7535	10.6639	10.7753	10.7356	10.7288	10.5887	10.6286	10.8355	10.6688	10.8625	10.8125	10.6236	10.562	10.5154	Q15059	ENSG00000169925.16	BRD3	Q15059	-0.16814	0.0505456	-0.0587972	0.681314	0.270357	FALSE	FALSE
873	BRD4	12.2778	12.2362	12.1749	12.2307	12.2267	12.176	12.0465	12.118	12.2195	12.1248	12.27	12.2114	12.1156	12.0744	12.0551	O60885	ENSG00000141867.17	BRD4	O60885	-0.156795	-0.00949636	-0.0831459	0.463959	0.0293894	FALSE	FALSE
874	BRD7	10.8339	10.7654	10.7485	10.8088	10.7972	10.7963	10.6019	10.6178	10.7673	10.7044	10.7919	10.7637	10.6316	10.5899	10.5815	Q9NPI1	ENSG00000166164.15	BRD7	Q9NPI1	-0.195528	-0.0434099	-0.119469	0.300057	0.00432739	FALSE	FALSE
875	BRD8	10.0777	10.0937	10.0153	10.1396	10.0902	10.0586	9.90623	9.90028	10.0113	9.89342	10.0367	10.0176	9.85945	9.84494	9.84183	Q9H0E9	ENSG00000112983.17	BRD8	Q9H0E9	-0.228755	-0.0825413	-0.155648	0.12816	0.000373649	FALSE	FALSE
876	BRD9	9.23031	9.17135	9.15422	9.21795	9.19035	9.19078	9.04386	9.18407	9.12045	9.04936	9.1994	9.10823	9.09014	9.0699	9.03359	Q9H8M2	ENSG00000028310.17	BRD9	Q9H8M2	-0.150877	-0.0343334	-0.0926051	0.293613	0.00398853	FALSE	FALSE
877	BRE	9.72718	9.75821	9.79109	9.71632	9.72642	9.72977	9.75568	9.68232	9.65542	9.73111	9.72572	9.83342	9.66217	9.69876	9.68261	Q9NXR7	ENSG00000158019.20	BRE; BABAM2	Q9NXR7	-0.0828888	0.0281601	-0.0273643	0.695933	0.310867	FALSE	FALSE
878	BRF1	8.73232	8.78948	8.74425	8.84635	8.87168	8.79404	8.76353	8.82898	8.69197	8.7127	8.77915	8.81615	8.62649	8.62172	8.67469	Q92994	ENSG00000185024.16	BRF1	Q92994	-0.148865	0.00402485	-0.0724203	0.536995	0.0617507	FALSE	FALSE
879	BRF2	3.93536	3.71347	3.81948	3.9816	3.86851	3.53518	3.80079	3.68313	4.2072	4.02653	4.06905	3.81841	3.83868	3.88804	4.04341	Q9HAW0	ENSG00000104221.12	BRF2	Q9HAW0	-0.0496389	0.292932	0.121646	0.621031	0.151252	FALSE	FALSE
880	BRI3BP	6.10481	5.73378	5.99333	5.94376	6.00012	5.98903	5.83659	6.14	6.07532	6.02467	6.2473	6.04361	6.03421	5.9452	5.85621	Q8WY22	ENSG00000184992.10	BRI3BP	Q8WY22	-0.0722397	0.195762	0.0617609	0.70581	0.34225	FALSE	FALSE
881	BRINP1	7.20119	7.05705	7.01389	7.09052	7.01024	7.25337	7.13173	7.23285	7.19178	7.2612	7.26901	7.14451	7.11143	7.15227	7.02226	O60477	ENSG00000078725.12	BRINP1; DBC1	O60477	-0.0305482	0.158916	0.0641838	0.631433	0.169703	FALSE	FALSE
882	BRIP1	9.569	9.6409	9.51136	9.61981	9.54253	9.52935	9.47034	9.4691	9.50194	9.48365	9.54072	9.41829	9.55349	9.45217	9.56377	Q9BX63		BRIP1	Q9BX63	-0.132406	-0.0155844	-0.0739951	0.40848	0.0163553	FALSE	FALSE
883	BRIX1	10.5348	10.5223	10.5099	10.4768	10.4383	10.5494	10.556	10.4564	10.5334	10.5025	10.5212	10.506	10.5808	10.5329	10.5144	Q8TDN6	ENSG00000113460.12	BRIX1	Q8TDN6	-0.0299305	0.0646554	0.0173625	0.732421	0.446892	FALSE	FALSE
884	BRK1	9.84448	9.86046	9.81202	9.84179	9.86346	9.86826	9.84643	9.84853	9.89365	9.80405	9.86417	9.88588	9.79076	9.80534	9.82398	Q8WUW1	ENSG00000254999.3	BRK1	Q8WUW1	-0.0506172	0.0344131	-0.00810209	0.773715	0.690927	FALSE	FALSE
885	BRMS1	7.6599	7.49355	7.68911	7.74904	7.72864	7.57048	7.55739	7.47447	7.5678	7.45655	7.62578	7.61906	7.44672	7.42062	7.41109	H0YCF7	ENSG00000174744.13	BRMS1	H0YCF7	-0.236016	-0.0432307	-0.139623	0.340797	0.00741642	FALSE	FALSE
886	BRMS1L	9.2305	9.24941	9.12347	9.20826	9.14139	9.08616	9.05749	9.10007	9.07484	9.04366	9.28979	9.25173	8.98853	9.05343	8.98097	Q5PSV4	ENSG00000100916.13	BRMS1L	Q5PSV4	-0.180014	0.0203985	-0.0798076	0.591263	0.110472	FALSE	FALSE
887	BROX	10.6993	10.7649	10.7177	10.6224	10.6207	10.7153	10.5424	10.5168	10.3768	10.4345	10.5676	10.647	10.4981	10.505	10.4492	Q5VW32	ENSG00000162819.11	BROX	Q5VW32	-0.264395	-0.107366	-0.18588	0.0839455	0.000135639	FALSE	FALSE
888	BRPF1	8.03482	7.93178	7.85639	7.93391	7.93496	7.95741	7.83836	7.80029	7.90544	7.77681	7.97949	7.85299	7.79986	7.77871	7.79402	P55201	ENSG00000156983.15	BRPF1	P55201	-0.176561	-0.0340935	-0.105327	0.330558	0.00649642	FALSE	FALSE
889	BRPF3	9.53522	9.56159	9.47217	9.59485	9.61709	9.51931	9.53844	9.50057	9.58297	9.47552	9.56849	9.51497	9.4819	9.45774	9.46778	Q9ULD4	ENSG00000096070.19	BRPF3	Q9ULD4	-0.096694	0.0162603	-0.0402169	0.620414	0.150236	FALSE	FALSE
890	BRSK1	6.53728	6.6148	6.45386	6.5184	6.5421	6.60715	6.80019	6.76565	6.6446	6.77192	6.81346	6.70458	6.58833	6.71845	6.6513	Q8TDC3	ENSG00000160469.16	BRSK1	Q8TDC3	0.0939996	0.25002	0.17201	0.111389	0.000269801	FALSE	FALSE
891	BRSK2	9.37784	9.4896	9.4564	9.35553	9.31988	9.41145	9.51545	9.52325	9.31424	9.43702	9.50116	9.52688	9.45784	9.40794	9.46019	Q8IWQ3	ENSG00000174672.15	BRSK2	Q8IWQ3	-0.0152088	0.132521	0.0586559	0.592114	0.111437	FALSE	FALSE
892	BRWD1	5.01319	5.16316	5.32931	5.1111	5.23194	5.03508	4.7564	5.0535	5.26398	4.81642	5.09246	5.12585	4.87443	5.12218	4.90885	Q9NSI6	ENSG00000185658.13	BRWD1	Q9NSI6	-0.304557	0.0130887	-0.145734	0.548276	0.0694553	FALSE	FALSE
893	BRWD3	6.24422	6.16902	6.41974	6.37572	6.30791	6.38079	6.07386	6.23132	6.34563	6.27874	6.22867	6.19004	6.38919	6.04028	6.05783	Q6RI45	ENSG00000165288.10	BRWD3	Q6RI45	-0.233581	0.0090143	-0.112283	0.545248	0.0672779	FALSE	FALSE
894	BSCL2	9.36466	9.38349	9.23867	9.35524	9.38903	9.28599	9.52478	9.52182	9.71612	9.60609	9.45152	9.40482	9.69831	9.56192	9.63741	E9PSB5	ENSG00000168000.14	BSCL2	E9PSB5	0.135589	0.330444	0.233017	0.0801535	0.000122574	FALSE	FALSE
895	BSDC1	4.99279	4.97888	4.74656	4.93489	5.129	5.21122	5.05156	4.9072	4.97888	5.27645	5.129	4.95183	4.81448	4.89595	4.86485	Q9NW68-4		BSDC1	Q9NW68-4	-0.17151	0.144887	-0.0133117	0.793787	0.86035	FALSE	FALSE
896	BSDC1.1	9.28866	9.28289	9.24108	9.21548	9.251	9.25138	9.31917	9.35246	9.24876	9.18874	9.20995	9.19903	9.33479	9.34654	9.41094	Q9NW68	ENSG00000160058.18	BSDC1	Q9NW68	-0.0372242	0.107145	0.0349602	0.698609	0.319026	FALSE	FALSE
897	BSG	10.9015	10.7582	10.7873	10.8307	10.7591	10.7326	10.7094	10.7301	10.8449	10.7803	10.8579	10.8153	10.8059	10.7501	10.7401	P35613	ENSG00000172270.18	BSG	P35613	-0.0774356	0.0507771	-0.0133293	0.770121	0.664587	FALSE	FALSE
898	BSN	5.19354	4.78697	4.94533	5.02465	5.14621	5.11959	5.08613	5.21793	4.98643	4.95172	5.21295	4.95311	4.74004	5.09239	4.7616	Q9UPA5	ENSG00000164061.4	BSN	Q9UPA5	-0.207121	0.135535	-0.0357931	0.769913	0.663095	FALSE	FALSE
899	BSX	3.78485	4.14371	3.73692	3.5928	3.95047	4.07924	3.88779	3.55712	3.8542	3.72472	3.7798	4.12865	3.83348	3.71411	3.42251	Q3C1V8	ENSG00000188909.4	BSX	Q3C1V8	-0.327707	0.0989023	-0.114403	0.681783	0.271556	FALSE	FALSE
900	BTAF1	10.7892	10.8235	10.7596	10.75	10.775	10.7696	10.7909	10.7743	10.6958	10.7076	10.7424	10.7891	10.7759	10.7721	10.7307	A0A0A0MTH9	ENSG00000095564.13	BTAF1	A0A0A0MTH9	-0.0675353	0.0182939	-0.0246207	0.668968	0.240869	FALSE	FALSE
901	BTBD10	6.42126	6.41296	6.40628	6.46799	6.2872	6.42567	6.67723	6.5458	6.27614	6.32693	6.45151	6.35005	6.44547	6.5363	6.56719	B7Z503	ENSG00000148925.10	BTBD10	B7Z503	-0.0546917	0.175712	0.0605099	0.685465	0.281199	FALSE	FALSE
902	BTBD11	3.76326	3.96406	4.05658	4.3154	4.37611	4.33393	3.70321	4.01605	3.44052	3.92135	3.57539	3.69525	3.29298	3.65302	3.42953	A6QL63	ENSG00000151136.14	BTBD11	A6QL63	-0.745208	-0.251838	-0.498523	0.154569	0.000596738	FALSE	FALSE
903	BTBD17	8.42548	8.51062	8.38187	8.5098	8.47237	8.44692	8.38915	8.20573	8.25065	8.33634	8.43011	8.46661	8.24691	8.13868	8.05277	A6NE02	ENSG00000204347.3	BTBD17	A6NE02	-0.296846	-0.0595192	-0.178183	0.323128	0.00587159	FALSE	FALSE
904	BTBD2	7.36618	7.33711	7.45308	7.31015	7.37309	7.46606	7.36944	7.27506	7.39467	7.432	7.36074	7.30585	7.39544	7.31122	7.39039	Q9BX70	ENSG00000133243.8	BTBD2	Q9BX70	-0.0885916	0.0388815	-0.0248551	0.726259	0.419699	FALSE	FALSE
905	BTBD7	4.31319	4.80014	4.49797	4.24861	4.28252	4.58802	4.19836	4.34222	4.45905	4.5107	4.54987	4.43469	4.60406	4.56087	4.32216	Q9P203	ENSG00000277222.4; ENSG00000011114.14	BTBD7	Q9P203	-0.188558	0.163288	-0.012635	0.795905	0.880621	FALSE	FALSE
906	BTF3	11.9595	12.012	11.978	11.9534	11.9372	11.979	11.9984	12.0239	11.8909	11.8916	11.8614	11.8969	12.0212	12.0475	12.0666	P20290	ENSG00000145741.15	BTF3	P20290	-0.0752972	0.0685813	-0.00335799	0.800101	0.922228	FALSE	FALSE
907	BTF3L4	10.4721	10.4877	10.5315	10.476	10.4662	10.5367	10.4948	10.5563	10.4757	10.4175	10.4662	10.6019	10.4207	10.5038	10.4392	Q96K17	ENSG00000134717.17	BTF3L4	Q96K17	-0.0689113	0.0513287	-0.00879132	0.782479	0.760049	FALSE	FALSE
908	BTN2A1	6.92344	6.96959	6.94386	6.68537	7.03843	6.8675	6.95061	6.86535	7.07386	6.79157	6.91877	6.92711	7.08221	6.95879	6.91877	Q7KYR7-1		BTN2A1	Q7KYR7-1	-0.0720267	0.148641	0.0383073	0.737637	0.471505	FALSE	FALSE
909	BUB1	9.13726	9.26956	9.15477	9.23062	9.24173	9.25726	9.16427	9.16649	9.27364	9.61429	9.16984	9.16652	9.3069	9.3313	9.41014	O43683	ENSG00000169679.14	BUB1	O43683	-0.0556581	0.20379	0.0740661	0.669937	0.243041	FALSE	FALSE
910	BUB1B	9.01768	9.08831	9.04299	8.97975	8.96294	9.00491	8.91189	8.88375	8.76445	8.8585	8.73431	8.85792	8.97036	8.96868	8.95242	O60566	ENSG00000156970.12	BUB1B	O60566	-0.217275	-0.0588581	-0.138067	0.238895	0.00201998	FALSE	FALSE
911	BUB3	11.6787	11.6707	11.6615	11.6748	11.723	11.6405	11.6065	11.5953	11.6425	11.5968	11.6573	11.6634	11.5667	11.5827	11.5482	O43684	ENSG00000154473.17	BUB3	O43684	-0.114074	-0.0224484	-0.0682614	0.326876	0.00617877	FALSE	FALSE
912	BUD13	9.47678	9.37715	9.33952	9.40457	9.4021	9.35979	9.17427	9.21951	9.34564	9.21922	9.40489	9.31261	9.23648	9.22189	9.18763	Q9BRD0	ENSG00000137656.11	BUD13	Q9BRD0	-0.210511	-0.0600906	-0.135301	0.219672	0.00157835	FALSE	FALSE
913	BUD31	10.8931	10.8864	10.889	10.9124	10.9193	10.9042	10.9167	10.9198	10.8441	10.8815	10.9236	10.9021	10.8427	10.8152	10.8719	P41223	ENSG00000106245.10	BUD31	P41223	-0.0636612	0.0216706	-0.0209953	0.696169	0.311577	FALSE	FALSE
914	BYSL	9.52767	9.51625	9.55378	9.53206	9.50883	9.50311	9.502	9.55912	9.53011	9.49539	9.47731	9.48008	9.56824	9.58896	9.58924	Q13895	ENSG00000112578.9	BYSL	Q13895	-0.0385528	0.0558633	0.00865523	0.775185	0.702022	FALSE	FALSE
915	BZW1	13.1395	13.1798	13.1563	13.1991	13.2053	13.2118	13.2124	13.2201	13.0168	13.1049	13.1035	13.1444	13.0986	13.1308	13.074	Q7L1Q6	ENSG00000082153.17	BZW1	Q7L1Q6	-0.120504	0.00223605	-0.0591341	0.530677	0.0578877	FALSE	FALSE
916	BZW2	11.8595	11.9088	11.8633	11.9327	11.9253	11.9346	11.8711	11.8748	11.7784	11.8282	11.7816	11.8466	11.812	11.8637	11.8494	Q9Y6E2	ENSG00000136261.14	BZW2	Q9Y6E2	-0.115829	-0.0242755	-0.0700525	0.313765	0.00517326	FALSE	FALSE
917	C10orf118	8.81489	8.80818	8.88011	8.87859	8.85775	8.83826	8.88848	8.86578	8.85959	8.9093	8.87211	8.89785	8.82489	8.83025	8.86168	Q7Z3E2	ENSG00000165813.18	C10orf118; CCDC186	Q7Z3E2	-0.0193323	0.0622846	0.0214762	0.685129	0.280305	FALSE	FALSE
918	C10orf137	7.67652	7.82383	7.83232	7.8954	7.84588	7.7727	7.62638	7.71841	7.89733	7.69463	7.72289	7.65619	7.78331	7.65002	7.68595	Q3B7T1	ENSG00000107938.17	C10orf137; EDRF1	Q3B7T1	-0.179421	-0.0061042	-0.0927626	0.487533	0.0374892	FALSE	FALSE
919	C10orf2	6.4607	6.60143	6.44652	6.35629	6.4607	6.50725	6.52335	6.31308	6.46695	6.19525	6.55521	6.35465	6.49687	6.39673	6.3348	Q96RR1	ENSG00000107815.7	C10orf2; TWNK	Q96RR1	-0.178545	0.0424458	-0.0680498	0.653779	0.209567	FALSE	FALSE
920	C10orf35	8.47119	8.61063	8.44396	8.61766	8.47472	8.66913	8.59557	8.54269	8.65341	8.53835	8.4706	8.57744	8.50066	8.49966	8.47626	Q96D05	ENSG00000171224.8	C10orf35; FAM241B	Q96D05	-0.091168	0.0742158	-0.00847607	0.790556	0.830348	FALSE	FALSE
921	C10orf47	5.54383	5.91393	5.63278	5.5911	5.55601	5.71794	5.66754	5.60215	5.34287	5.2136	5.5911	5.57449	5.54754	5.58115	5.56444	Q86WR7	ENSG00000148426.12	C10orf47; PROSER2	Q86WR7	-0.288198	0.0107506	-0.138724	0.544347	0.0666461	FALSE	FALSE
922	C10orf54	4.85576	5.18675	5.27044	5.12193	5.03977	4.99669	4.79815	4.95138	4.96016	5.22373	4.77816	4.84858	5.33824	4.96119	5.17655	Q9H7M9	ENSG00000107738.19	C10orf54; VSIR	Q9H7M9	-0.261687	0.112607	-0.0745404	0.723961	0.410048	FALSE	FALSE
923	C10orf62	6.85385	6.89579	6.90056	6.92095	6.86865	6.7017	7.01077	6.75077	6.81075	6.89738	6.84823	6.90136	6.94459	7.02364	6.84636	Q5T681	ENSG00000203942.4	C10orf62	Q5T681	-0.056983	0.128453	0.0357352	0.727502	0.425027	FALSE	FALSE
924	C10orf76	10.2324	10.1562	10.0768	10.1852	10.1715	10.1947	10.1181	10.149	10.0598	10.0938	10.1039	10.1548	10.074	10.0971	10.0555	Q5T2E6	ENSG00000120029.12	C10orf76	Q5T2E6	-0.120487	-0.017068	-0.0687776	0.383612	0.0124414	FALSE	FALSE
925	C10orf88	5.91091	6.18967	6.09127	6.15382	6.03145	6.00838	5.93145	5.9171	5.90677	6.07479	5.85575	6.00605	5.85835	6.06756	6.00371	Q9H8K7	ENSG00000119965.12	C10orf88	Q9H8K7	-0.203722	-0.00888148	-0.106302	0.47875	0.0344057	FALSE	FALSE
926	C10orf90	4.33444	4.47297	4.37049	4.18026	4.34242	4.22851	4.19299	4.13747	4.0342	4.08686	4.22851	4.11328	4.39964	4.27518	4.07857	Q5T025	ENSG00000154493.17	C10orf90	Q5T025	-0.26698	-0.0323413	-0.14966	0.404769	0.0157429	FALSE	FALSE
927	C11orf30	9.71874	9.76547	9.72228	9.71678	9.75279	9.70523	9.66003	9.65266	9.74063	9.65266	9.73973	9.71458	9.70608	9.63116	9.61224	Q7Z589	ENSG00000158636.16	C11orf30; EMSY	Q7Z589	-0.100698	-0.00200769	-0.0513528	0.499859	0.042369	FALSE	FALSE
928	C11orf31	10.5365	10.5415	10.5274	10.5483	10.5801	10.5076	10.4518	10.4892	10.3478	10.3791	10.5091	10.5646	10.3534	10.3315	10.3258	Q8IZQ5	ENSG00000211450.9	C11orf31; SELENOH	Q8IZQ5	-0.201223	-0.0453789	-0.123301	0.296011	0.00411076	FALSE	FALSE
929	C11orf54	10.5194	10.6364	10.6276	10.5737	10.5854	10.5965	10.5751	10.58	10.4172	10.4689	10.5757	10.677	10.437	10.4971	10.4276	Q9H0W9	ENSG00000182919.14	C11orf54	Q9H0W9	-0.153952	0.00884507	-0.0725537	0.557885	0.0769605	FALSE	FALSE
930	C11orf57	6.69249	7.04019	6.85858	7.097	6.85288	6.98275	6.93157	6.93032	6.95515	6.71426	6.95408	6.88168	6.77317	6.82342	6.62959	Q6ZUT1	ENSG00000150776.17	C11orf57; NKAPD1	Q6ZUT1	-0.213096	0.0591899	-0.076953	0.671928	0.247582	FALSE	FALSE
931	C11orf58	11.6465	11.6815	11.7141	11.6693	11.6763	11.7046	11.6427	11.6688	11.5321	11.5941	11.5963	11.6478	11.5936	11.627	11.5878	O00193	ENSG00000110696.9	C11orf58	O00193	-0.117789	-0.0262967	-0.0720427	0.298635	0.00424969	FALSE	FALSE
932	C11orf68	8.73544	8.77119	8.79042	8.77492	8.80476	8.88961	8.85887	8.84014	8.79817	8.76786	8.78415	8.83718	8.70577	8.74505	8.74961	Q9H3H3		C11orf68	Q9H3H3	-0.0664701	0.0525333	-0.0069684	0.787917	0.806659	FALSE	FALSE
933	C11orf74	5.98563	6.10197	6.32155	6.19585	6.2676	6.31168	6.1131	6.05368	5.55753	5.99167	5.99024	6.00155	5.74126	5.92371	5.80427	B4DYW4	ENSG00000166352.15	C11orf74	B4DYW4	-0.455967	-0.121678	-0.288822	0.244028	0.0021593	FALSE	FALSE
934	C11orf83	5.41653	5.40971	5.14259	5.01073	5.44576	5.20984	5.18641	5.20981	5.3541	5.38215	5.2285	5.37521	5.39809	5.40777	5.29347	Q6UW78	ENSG00000204922.4	C11orf83; UQCC3	Q6UW78	-0.0938017	0.178861	0.0425298	0.746496	0.516968	FALSE	FALSE
935	C11orf84	9.0801	8.84574	8.92215	8.93491	8.87109	8.86453	8.82668	8.81957	8.94087	8.91585	8.91336	8.89618	8.99367	8.90232	8.9093	Q9BUA3	ENSG00000168005.8	C11orf84	Q9BUA3	-0.0925675	0.0570142	-0.0177766	0.763733	0.620475	FALSE	FALSE
936	C11orf95	7.4225	7.31619	7.16701	7.3286	7.30923	7.28723	7.12769	7.27926	7.37582	7.19291	7.3958	7.27667	7.18771	6.99478	7.24327	C9JLR9	ENSG00000188070.9	C11orf95	C9JLR9	-0.190653	0.0412724	-0.0746905	0.643162	0.190473	FALSE	FALSE
937	C11orf98	8.86928	8.94696	9.06781	9.07763	8.97477	9.16601	9.0924	9.04461	9.07927	9.11411	8.92474	8.96867	8.99547	9.01333	8.94578	E9PRG8		C11orf98	E9PRG8	-0.0884033	0.0938882	0.00274249	0.802781	0.949816	FALSE	FALSE
938	C12orf10	10.7194	10.7864	10.7629	10.7591	10.7719	10.8213	10.7732	10.8005	10.65	10.7061	10.7407	10.7464	10.707	10.6958	10.676	Q9HB07	ENSG00000139637.13	C12orf10	Q9HB07	-0.100245	0.00340627	-0.0484192	0.542002	0.065035	FALSE	FALSE
939	C12orf23	9.90665	9.81854	9.91024	9.76717	9.77263	9.89491	9.92935	9.88889	9.6504	9.72231	9.66855	9.80934	9.89725	9.91724	9.93855	Q8WUH6	ENSG00000151135.9	C12orf23; TMEM263	Q8WUH6	-0.126664	0.0859269	-0.0203684	0.7735	0.68932	FALSE	FALSE
940	C12orf29	8.73021	8.84663	8.94602	8.77255	8.8492	8.87987	8.79391	8.82234	8.70576	8.75971	8.70527	8.7901	8.81533	8.83956	8.79666	Q8N999	ENSG00000133641.17	C12orf29	Q8N999	-0.124744	0.0118411	-0.0564513	0.580209	0.0986428	FALSE	FALSE
941	C12orf4	4.91953	4.46762	4.84311	4.76807	4.57644	5.15612	4.90289	5.05381	4.95225	4.97234	5.03451	4.94507	4.77363	4.73991	4.94019	F5GXX6	ENSG00000047621.11	C12orf4	F5GXX6	-0.0454777	0.316202	0.135362	0.608221	0.131779	FALSE	FALSE
942	C12orf43	5.29831	5.40139	5.35401	5.32352	5.4726	5.53527	5.42602	5.30165	5.47991	5.62223	5.4467	5.49171	5.23849	5.42028	5.34485	F5H7W8	ENSG00000157895.11	C12orf43	F5H7W8	-0.0902751	0.133422	0.0215733	0.773242	0.687396	FALSE	FALSE
943	C12orf44	7.22055	7.03677	7.04959	7.18691	7.08197	7.04456	7.11824	7.22736	7.13848	7.01981	7.12361	7.12975	7.10501	7.12361	7.14501	Q9BSB4	ENSG00000123395.14	C12orf44; ATG101	Q9BSB4	-0.0497132	0.09424	0.0222634	0.747143	0.520479	FALSE	FALSE
944	C12orf45	7.84002	7.87935	7.82501	7.97389	7.83671	7.88213	7.87043	7.92401	7.75295	7.74943	7.83577	7.83577	7.87263	7.7745	7.72908	Q8N5I9	ENSG00000151131.10	C12orf45	Q8N5I9	-0.126915	0.0133414	-0.0567868	0.586361	0.105105	FALSE	FALSE
945	C12orf5	8.63417	8.68141	8.76346	8.64851	8.60205	8.65768	8.73621	8.77358	8.5755	8.70974	8.71177	8.67317	8.76752	8.78426	8.72116	Q9NQ88	ENSG00000078237.6	C12orf5; TIGAR	Q9NQ88	-0.0156763	0.120562	0.0524427	0.600795	0.121886	FALSE	FALSE
946	C12orf55	6.02566	5.97213	5.90539	6.33597	6.08277	6.02515	5.93027	6.01924	6.43589	6.22949	6.06701	6.05107	5.86182	5.78966	6.20825	Q96N23	ENSG00000188596.10	C12orf55; CFAP54	Q96N23	-0.181562	0.197583	0.00801017	0.800823	0.929577	FALSE	FALSE
947	C12orf57	9.91529	10.0209	9.99942	9.99938	9.99342	10.0315	9.93859	10.0012	9.82762	9.85052	9.85605	9.91122	9.84461	9.89906	9.93232	Q99622	ENSG00000111678.10	C12orf57	Q99622	-0.156752	-0.0384873	-0.0976199	0.271318	0.00303662	FALSE	FALSE
948	C12orf68	7.84767	7.91832	7.83989	7.89917	7.89433	7.85406	7.91281	8.05378	7.91404	7.98168	7.87483	7.95877	7.86498	7.91454	7.96248	Q52MB2	ENSG00000177875.4	C12orf68; CCDC184	Q52MB2	0.00362083	0.120321	0.0619711	0.49104	0.0388088	FALSE	FALSE
949	C12orf73	8.15213	8.17158	8.22954	8.19891	8.14286	8.13098	8.06664	8.15972	8.35707	8.15809	8.05827	8.06795	8.32717	8.24465	8.30773	Q69YU5	ENSG00000204954.9	C12orf73	Q69YU5	-0.0792155	0.125508	0.0231463	0.766249	0.637448	FALSE	FALSE
950	C12orf75	7.60524	7.54876	7.60952	7.26381	7.37528	7.34127	7.54435	7.54435	7.67802	7.69985	7.66201	7.50476	8.0106	7.84449	7.94604	Q8TAD7	ENSG00000235162.8	C12orf75	Q8TAD7	0.0808873	0.434363	0.257625	0.337338	0.00712319	FALSE	FALSE
951	C14orf101	6.86012	6.78818	6.71381	6.75883	6.84425	6.79063	6.64277	6.78146	6.97873	6.84988	6.93608	6.94855	6.70285	6.74806	6.7016	Q9NX78	ENSG00000070269.13	C14orf101; TMEM260	Q9NX78	-0.0910941	0.125816	0.0173608	0.779806	0.738206	FALSE	FALSE
952	C14orf119	7.92648	7.62517	7.79811	7.6808	7.78967	7.77041	7.8109	7.92717	7.8064	7.8109	7.69029	7.72927	7.94807	7.92178	8.00599	Q9NWQ9	ENSG00000179933.5	C14orf119	Q9NWQ9	-0.0267765	0.196735	0.0849795	0.604113	0.126191	FALSE	FALSE
953	C14orf142	8.67609	8.75453	8.84005	8.77811	8.75663	8.85946	8.73229	8.71926	8.53505	8.57983	8.60692	8.75176	8.62818	8.55049	8.56445	Q9BXV9	ENSG00000275619.2; ENSG00000170270.4	C14orf142; GON7	Q9BXV9	-0.231764	-0.0635877	-0.147676	0.23439	0.0019062	FALSE	FALSE
954	C14orf166	11.9861	11.9891	12.0146	11.9937	11.984	12.0102	11.9836	12.0116	11.8009	11.9068	11.9612	12.007	11.9096	11.8946	11.8777	Q9Y224	ENSG00000087302.8	C14orf166; RTRAF	Q9Y224	-0.130649	-0.00567656	-0.068163	0.478875	0.0344517	FALSE	FALSE
955	C14orf169	8.68534	8.69754	8.53801	8.60124	8.71755	8.66035	8.47057	8.50502	8.63657	8.49045	8.58802	8.61618	8.47874	8.49598	8.3933	Q9H6W3	ENSG00000170468.7	C14orf169; RIOX1	Q9H6W3	-0.212026	-0.0491343	-0.13058	0.288621	0.00374785	FALSE	FALSE
956	C14orf2	9.98567	10.0744	9.92691	9.95317	9.97561	9.99587	9.92524	9.92691	9.90781	9.88741	10.079	10.0168	9.92781	9.86495	9.84471	A0A0A0MTQ5	ENSG00000156411.9	C14orf2	A0A0A0MTQ5	-0.126976	0.0187969	-0.0540895	0.61041	0.134881	FALSE	FALSE
957	C14orf39	6.51443	6.55662	6.26695	6.44368	6.57073	6.50424	6.06937	6.12804	5.96029	5.86261	6.19133	6.30791	5.95233	5.77197	5.87467	Q8N1H7	ENSG00000179008.8	C14orf39	Q8N1H7	-0.622425	-0.303456	-0.46294	0.0200249	1.56449e-05	FALSE	FALSE
958	C14orf80	7.50929	7.61748	7.41508	7.64338	7.52525	7.63274	7.5585	7.45489	7.57841	7.55097	7.46435	7.46435	7.46722	7.57026	7.44993	Q86SX3	ENSG00000185347.17	C14orf80; TEDC1	Q86SX3	-0.128395	0.027073	-0.0506609	0.64023	0.185559	FALSE	FALSE
959	C15orf23	9.19111	9.1081	9.12247	9.05045	9.13037	9.12562	9.02184	9.0231	9.1102	9.12782	8.98543	8.93464	9.17816	9.18594	9.20265	Q9Y448	ENSG00000128944.13	C15orf23; KNSTRN	Q9Y448	-0.123624	0.0519817	-0.0358213	0.721258	0.399027	FALSE	FALSE
960	C15orf38	10.1087	10.1755	10.1447	10.2399	10.2299	10.2461	10.1656	10.1708	9.97157	10.0513	10.0848	10.1866	9.98539	9.96348	9.94988	Q7Z6K5	ENSG00000242498.7	C15orf38; ARPIN	Q7Z6K5	-0.222223	-0.0417067	-0.131965	0.335808	0.00698631	FALSE	FALSE
961	C15orf39	5.04501	5.23089	5.16514	5.11167	5.34417	5.20588	5.31109	5.14637	5.31788	5.20565	5.2524	5.07719	5.11592	5.36524	5.10314	H3BMJ2	ENSG00000167173.18	C15orf39	H3BMJ2	-0.0844287	0.137925	0.026748	0.763094	0.616244	FALSE	FALSE
962	C15orf40	5.96595	5.98053	5.86809	5.70316	6.04557	5.75591	5.70449	6.13083	5.61966	5.59755	5.7429	5.93572	5.69508	5.90105	5.93343	H3BMR1	ENSG00000169609.13	C15orf40	H3BMR1	-0.249114	0.0895365	-0.0797889	0.702666	0.331876	FALSE	FALSE
963	C15orf53	4.10744	4.05063	3.75582	3.78185	3.6349	3.77022	3.6463	3.80772	3.69291	3.59821	3.91383	4.25241	3.68576	3.75849	3.59541	Q8NAA6	ENSG00000175779.1	C15orf53	Q8NAA6	-0.28431	0.128697	-0.0778068	0.729841	0.435263	FALSE	FALSE
964	C15orf57	6.52622	6.74166	6.62172	6.54126	6.68037	6.75068	6.72063	6.70219	6.61653	6.57856	6.63673	6.57692	6.61348	6.64557	6.61348	Q9BV29	ENSG00000128891.15	C15orf57; CCDC32	Q9BV29	-0.0885218	0.0687915	-0.00986515	0.78639	0.793274	FALSE	FALSE
965	C16orf13	7.37615	7.52857	7.52699	7.70737	7.65906	7.65506	7.65232	7.65742	7.62135	7.52145	7.49064	7.5493	7.56445	7.39763	7.39024	A0A087WYU2	ENSG00000130731.15	C16orf13; METTL26	A0A087WYU2	-0.152414	0.0779666	-0.0372237	0.743732	0.502263	FALSE	FALSE
966	C16orf45	6.04236	6.14632	5.98393	6.14938	6.30637	6.08881	6.15041	6.15855	6.21424	6.27905	6.08104	6.10994	6.14382	6.01925	6.22143	Q96MC5	ENSG00000166780.10; ENSG00000278823.4	C16orf45	Q96MC5	-0.065333	0.132437	0.0335521	0.73966	0.48147	FALSE	FALSE
967	C16orf62	10.4958	10.5744	10.5576	10.5839	10.6111	10.5738	10.531	10.5767	10.4494	10.4892	10.4183	10.4442	10.508	10.5418	10.5346	E7EWW0	ENSG00000103544.14	C16orf62	E7EWW0	-0.123191	-0.0105499	-0.0668704	0.440754	0.0229743	FALSE	FALSE
968	C16orf70	6.42501	6.42958	6.29252	6.3793	6.50244	6.54462	6.51249	6.31899	6.25875	6.12296	6.30571	6.20597	6.25103	6.28148	6.18588	H3BSG0	ENSG00000125149.11	C16orf70	H3BSG0	-0.265946	-0.0489266	-0.157436	0.339892	0.00733833	FALSE	FALSE
969	C16orf72	5.46707	5.49603	5.43341	5.34705	5.40039	5.5372	5.45871	5.50013	5.46707	5.50013	5.37105	5.55516	5.52158	5.46252	5.5977	Q14CZ0	ENSG00000182831.11	C16orf72	Q14CZ0	-0.0273578	0.118987	0.0458144	0.649962	0.202459	FALSE	FALSE
970	C16orf80	10.2405	10.2396	10.1717	10.1984	10.2519	10.295	10.2154	10.3145	10.2074	10.1885	10.2156	10.2505	10.1802	10.217	10.2392	Q9Y6A4	ENSG00000070761.7	C16orf80; CFAP20	Q9Y6A4	-0.0578585	0.0429094	-0.00747452	0.782073	0.756687	FALSE	FALSE
971	C16orf87	6.4241	6.5007	6.47845	6.59437	6.42018	6.21439	6.45937	6.31147	6.19446	6.3697	6.18152	6.36701	6.49161	6.44894	6.39544	Q6PH81	ENSG00000155330.9	C16orf87	Q6PH81	-0.204479	0.0425347	-0.0809723	0.638726	0.183096	FALSE	FALSE
972	C16orf88	11.1386	11.102	10.9971	11.1184	11.1012	11.0954	10.9052	10.8701	10.9847	10.9172	11.0271	10.9199	10.9545	10.8965	10.8855	Q1ED39	ENSG00000103550.13	C16orf88; KNOP1	Q1ED39	-0.221463	-0.104818	-0.163141	0.0278613	2.36241e-05	FALSE	FALSE
973	C17orf103	6.34307	6.50786	6.43889	6.47537	6.44197	6.51461	6.45368	6.58398	6.4463	6.46101	6.5475	6.5449	6.41635	6.46433	6.31157	Q8N6N6	ENSG00000274180.1	C17orf103; NATD1	Q8N6N6	-0.065513	0.0981726	0.0163298	0.771872	0.677279	FALSE	FALSE
974	C17orf49	10.7377	10.7342	10.7154	10.7686	10.7638	10.832	10.7116	10.74	10.6015	10.5918	10.6921	10.7078	10.5736	10.5875	10.5776	Q8IXM2-3	ENSG00000258315.5	C17orf49	Q8IXM2-3	-0.182806	-0.0492352	-0.116021	0.240895	0.002073	FALSE	FALSE
975	C17orf49.1	5.43115	5.34734	5.45318	5.42678	5.4022	5.52364	5.12731	5.16343	5.38604	5.23306	5.22487	5.42678	5.28213	5.18709	5.22664	F8W1H0	ENSG00000258315.5	C17orf49	F8W1H0	-0.272203	-0.0875914	-0.179897	0.172763	0.000816756	FALSE	FALSE
976	C17orf53	5.58332	5.50024	5.57776	5.3611	5.43561	5.3611	5.36246	5.36246	4.93539	5.38218	5.17368	5.46068	5.41333	5.55982	5.35444	Q8N3J3	ENSG00000125319.14	C17orf53	Q8N3J3	-0.297679	0.0256199	-0.13603	0.575242	0.0932233	FALSE	FALSE
977	C17orf59	6.48515	6.3655	6.31898	6.47741	6.40478	6.20483	6.42175	6.55765	6.35235	6.453	6.50283	6.37905	6.47097	6.43996	6.45474	Q96GS4	ENSG00000196544.7	C17orf59; BORCS6	Q96GS4	-0.0160068	0.159859	0.0719261	0.583313	0.101913	FALSE	FALSE
978	C17orf62	7.85636	7.92431	7.85146	7.91768	7.94169	7.89852	7.75621	7.74676	7.90168	7.67013	7.91619	7.80149	7.75413	7.72805	7.69037	Q9BQA9	ENSG00000178927.17	C17orf62	Q9BQA9	-0.202365	-0.0465297	-0.124447	0.290795	0.00385047	FALSE	FALSE
979	C17orf70	5.99899	6.18705	6.08306	6.02479	6.04342	5.99315	5.95493	6.09928	6.11928	5.91634	6.08594	5.9476	6.07191	6.0331	6.2134	Q0VG06	ENSG00000185504.16	C17orf70; FAAP100	Q0VG06	-0.100008	0.0880232	-0.00599249	0.797272	0.893961	FALSE	FALSE
980	C17orf75	10.4966	10.4766	10.4786	10.4936	10.525	10.4488	10.5246	10.4922	10.411	10.4478	10.4603	10.4907	10.4622	10.4952	10.4822	Q9HAS0	ENSG00000108666.9	C17orf75	Q9HAS0	-0.0539688	0.0288885	-0.0125402	0.748751	0.529328	FALSE	FALSE
981	C17orf80	6.30148	6.40927	6.48888	6.38331	6.5268	6.49933	6.25492	6.38348	6.48241	6.38868	6.29584	6.35914	6.34113	6.39126	6.29242	Q9BSJ5	ENSG00000141219.15	C17orf80	Q9BSJ5	-0.162584	0.00162539	-0.0804792	0.524067	0.0541541	FALSE	FALSE
982	C17orf85	10.7289	10.7306	10.6768	10.7187	10.7216	10.6715	10.6479	10.6643	10.7918	10.6972	10.7522	10.7621	10.6726	10.6441	10.658	Q53F19	ENSG00000074356.16	C17orf85; NCBP3	Q53F19	-0.0642406	0.046047	-0.00909679	0.778848	0.730544	FALSE	FALSE
983	C17orf97	5.49362	5.74822	6.00019	5.83858	5.8738	6.02177	5.92248	5.7121	5.56846	5.85577	5.73527	5.73527	5.47806	5.62334	5.71865	Q6ZQX7		C17orf97	Q6ZQX7	-0.291423	0.0436798	-0.123872	0.611361	0.136255	FALSE	FALSE
984	C18orf21	7.62366	7.68685	7.55376	7.71151	7.7497	7.56838	7.65595	7.6643	7.71202	7.56348	7.6465	7.53842	7.64196	7.64715	7.58548	Q32NC0	ENSG00000141428.16	C18orf21	Q32NC0	-0.0932679	0.052039	-0.0206145	0.75327	0.55512	FALSE	FALSE
985	C18orf25	8.79842	8.7976	8.85669	8.8928	8.88296	8.82679	8.89522	8.87567	8.79883	8.92105	8.71833	8.77374	8.88296	8.8928	8.95069	Q96B23-2	ENSG00000152242.10	C18orf25	Q96B23-2	-0.0580537	0.086147	0.0140467	0.772844	0.684435	FALSE	FALSE
986	C18orf32	10.7002	10.5672	10.5789	10.5308	10.585	10.545	10.6568	10.5801	10.5716	10.5855	10.6772	10.6253	10.6578	10.6157	10.6199	Q8TCD1	ENSG00000177576.11	C18orf32	Q8TCD1	-0.019442	0.0925809	0.0365694	0.639778	0.184815	FALSE	FALSE
987	C18orf8	8.54794	8.58341	8.53841	8.49175	8.41636	8.47746	8.60024	8.54534	8.47733	8.46284	8.57585	8.62435	8.58115	8.59822	8.5188	Q96DM3	ENSG00000141452.9	C18orf8; WDR98	Q96DM3	-0.0209135	0.11005	0.0445684	0.630469	0.167881	FALSE	FALSE
988	C19orf10	11.2948	11.1799	11.2185	11.2204	11.2319	11.1382	11.2334	11.2324	11.3851	11.2234	11.2247	11.1574	11.3955	11.3349	11.351	Q969H8	ENSG00000074842.7	C19orf10; MYDGF	Q969H8	-0.0131854	0.149231	0.0680229	0.576544	0.0946073	FALSE	FALSE
989	C19orf25	9.47024	9.40921	9.37032	9.5038	9.43592	9.47162	9.39328	9.47024	9.48359	9.42926	9.47336	9.46463	9.35445	9.36056	9.39825	Q9UFG5	ENSG00000119559.15	C19orf25	Q9UFG5	-0.0760966	0.0396437	-0.0182264	0.745761	0.513009	FALSE	FALSE
990	C19orf26	9.03343	8.97215	8.94266	9.01354	9.0919	9.03917	9.08249	9.04917	9.14159	9.20191	9.10737	9.09087	9.05731	9.00551	8.9908	Q8N350		C19orf26; CBARP	Q8N350	-0.00312058	0.133729	0.0653042	0.534265	0.0600445	FALSE	FALSE
991	C19orf43	10.5829	10.5928	10.6137	10.5748	10.5829	10.5499	10.5257	10.5914	10.3769	10.4132	10.4733	10.4882	10.5115	10.5676	10.5555	Q9BQ61	ENSG00000123144.10	C19orf43; TRIR	Q9BQ61	-0.147308	-0.0176101	-0.0824591	0.406496	0.0160244	FALSE	FALSE
992	C19orf47	6.26758	6.2551	6.19609	6.32064	6.28314	6.30435	5.96351	6.07645	6.41629	6.42181	6.27121	6.2225	6.20506	6.01212	6.11182	Q8N9M1	ENSG00000160392.13	C19orf47	Q8N9M1	-0.219903	0.0555552	-0.0821738	0.660806	0.223421	FALSE	FALSE
993	C19orf52	7.49837	7.42297	7.24425	7.51444	7.47724	7.61409	7.3054	7.41661	7.61292	7.55779	7.50524	7.31156	7.3403	7.34881	7.33935	Q9BSF4	ENSG00000142444.6	C19orf52; TIMM29	Q9BSF4	-0.171338	0.0782082	-0.0465647	0.730803	0.43956	FALSE	FALSE
994	C19orf53	8.6833	8.69696	8.82356	8.70253	8.79277	8.90866	8.86104	8.79448	8.79074	8.90504	8.77172	8.75696	8.68408	8.78794	8.73534	Q9UNZ5	ENSG00000104979.8	C19orf53	Q9UNZ5	-0.0626387	0.101678	0.0195197	0.763755	0.620619	FALSE	FALSE
995	C19orf54	6.25823	6.38715	6.24944	6.37001	6.4103	6.55151	6.33335	6.38307	6.46489	6.25604	6.37908	6.42634	6.05687	6.17815	6.2803	Q5BKX5	ENSG00000188493.14	C19orf54	Q5BKX5	-0.193502	0.0641977	-0.0646522	0.693094	0.302476	FALSE	FALSE
996	C19orf6	8.55195	8.51761	8.51364	8.78359	8.65541	8.49309	8.51098	8.58287	8.9674	8.8477	8.60328	8.57276	8.5993	8.76404	8.73978	Q4ZIN3	ENSG00000182087.12	C19orf6; TMEM259	Q4ZIN3	-0.0423678	0.245741	0.101687	0.62243	0.153584	FALSE	FALSE
997	C19orf66	5.05378	5.0374	5.24561	5.29858	5.24643	5.25663	4.14892	4.4359	4.55119	4.57329	4.61976	4.87513	4.34172	3.96166	4.31623	Q9NUL5	ENSG00000130813.17	C19orf66	Q9NUL5	-0.996693	-0.533047	-0.76487	0.00584182	3.53486e-06	TRUE	TRUE
998	C19orf69	3.73829	3.70177	3.78561	3.97026	3.82346	3.96252	4.20705	4.15382	4.34809	3.77392	3.8825	3.588	3.82346	4.22877	4.41764	A6NGS2	ENSG00000204978.2	C19orf69; ERICH4	A6NGS2	-0.0273759	0.460798	0.216711	0.559139	0.0780121	FALSE	FALSE
999	C19orf70	7.37893	7.40707	7.31185	7.43765	7.36545	7.31923	7.34049	7.26119	7.39946	7.31637	7.34456	7.30263	7.36704	7.32991	7.30597	A0A140TA84	ENSG00000174917.8	C19orf70	A0A140TA84	-0.0928634	0.0122724	-0.0402955	0.601966	0.123384	FALSE	FALSE
1000	C1D	6.95348	7.16726	6.94958	7.09693	7.03792	6.79901	6.86081	6.94041	7.05402	6.93252	7.06148	7.04339	6.95294	6.94806	6.93032	Q13901	ENSG00000197223.11	C1D	Q13901	-0.134317	0.0715815	-0.0313675	0.748268	0.52665	FALSE	FALSE
1001	C1GALT1	8.26401	8.29569	8.26727	8.29359	8.32885	8.3095	8.47982	8.47796	8.70461	8.60209	8.41522	8.39603	8.67001	8.56969	8.60653	Q9NS00	ENSG00000106392.10	C1GALT1	Q9NS00	0.159732	0.347738	0.253735	0.0368873	3.48552e-05	FALSE	FALSE
1002	C1GALT1C1	5.92253	5.80594	5.93551	5.97569	5.84696	5.90984	5.78606	5.83112	5.81998	5.95604	5.92813	5.76501	5.81655	5.81215	5.88921	Q96EU7	ENSG00000171155.7	C1GALT1C1	Q96EU7	-0.125614	0.0166203	-0.0544968	0.602052	0.123495	FALSE	FALSE
1003	C1orf106	7.97615	8.00024	8.01533	7.86668	7.84868	7.73056	7.70249	7.73839	7.68805	7.82883	7.99074	7.85494	7.83257	7.84379	7.80198	Q3KP66	ENSG00000163362.10	C1orf106	Q3KP66	-0.2034	0.00902583	-0.0971871	0.54923	0.0701592	FALSE	FALSE
1004	C1orf109	6.06653	6.28179	6.102	6.21091	6.19089	6.23844	6.06085	6.28665	6.05515	6.14557	6.08606	6.1828	6.17262	6.0372	5.9865	V9GYI2	ENSG00000116922.14	C1orf109	V9GYI2	-0.164198	0.025872	-0.0691628	0.615242	0.142045	FALSE	FALSE
1005	C1orf114	5.10668	4.97738	4.95456	4.99305	5.02898	4.95617	4.75623	4.72374	4.30137	4.20771	4.66655	4.74113	4.40936	4.54942	4.42765	Q5TID7	ENSG00000117477.12	C1orf114; CCDC181	Q5TID7	-0.642184	-0.3005	-0.471342	0.0312133	2.74809e-05	FALSE	FALSE
1006	C1orf116	6.69904	6.87913	6.60296	6.87386	6.79371	6.74258	6.8457	6.90042	6.78685	6.79567	6.70487	6.79192	6.78922	6.95047	6.77476	Q9BW04	ENSG00000182795.12	C1orf116	Q9BW04	-0.0436517	0.144303	0.0503258	0.682058	0.272265	FALSE	FALSE
1007	C1orf122	8.02267	8.04008	8.08313	8.10435	8.1119	8.13976	8.18125	8.19578	8.06178	8.10703	8.06699	8.00391	8.1244	8.10283	8.14369	Q6ZSJ8	ENSG00000197982.13	C1orf122	Q6ZSJ8	-0.0366688	0.0888591	0.0260951	0.719054	0.390294	FALSE	FALSE
1008	C1orf123	11.2806	11.3424	11.3893	11.3971	11.433	11.4846	11.3901	11.4396	11.1863	11.3065	11.2842	11.3688	11.1875	11.2572	11.222	Q9NWV4	ENSG00000162384.13	C1orf123	Q9NWV4	-0.184406	-0.00411403	-0.0942602	0.497814	0.0415181	FALSE	FALSE
1009	C1orf131	6.94298	7.06361	6.87998	6.95916	6.9622	6.91489	6.79213	6.85826	7.02805	6.85309	6.9044	6.78827	6.9622	6.93152	6.96321	Q8NDD1-6		C1orf131	Q8NDD1-6	-0.137396	0.0255951	-0.0559005	0.628803	0.164788	FALSE	FALSE
1010	C1orf174	9.29028	9.361	9.32382	9.3835	9.34441	9.37125	9.22603	9.22844	9.38561	9.46312	9.44327	9.33057	9.28545	9.21511	9.2359	Q8IYL3	ENSG00000198912.10	C1orf174	Q8IYL3	-0.119156	0.0529621	-0.033097	0.727729	0.426008	FALSE	FALSE
1011	C1orf198	10.1046	10.0539	10.0413	10.0695	10.0821	10.042	9.98565	10.0326	9.97205	9.98151	9.96172	9.9783	10.0448	10.0495	10.0623	Q9H425	ENSG00000119280.16	C1orf198	Q9H425	-0.102568	-0.0133752	-0.0579715	0.394588	0.0141782	FALSE	FALSE
1012	C1orf21	7.94457	8.00555	7.96697	7.64862	7.72902	7.63384	7.68209	7.72511	7.84222	7.72448	7.9231	7.81178	7.95063	7.92841	8.06049	Q9H246	ENSG00000116667.12	C1orf21	Q9H246	-0.122424	0.179192	0.0283839	0.774196	0.694538	FALSE	FALSE
1013	C1orf226	6.96948	6.93122	6.90913	6.94951	6.8469	6.8739	6.83517	6.71046	6.61004	6.59209	6.77365	6.83124	6.71789	6.6024	6.73485	A1L170-2	ENSG00000239887.4	C1orf226	A1L170-2	-0.28713	-0.115626	-0.201378	0.0869012	0.000146952	FALSE	FALSE
1014	C1orf27	9.92458	9.93044	9.89223	9.86788	9.82152	9.88872	9.76598	9.7315	9.80426	9.78103	9.85788	9.80209	9.83034	9.78166	9.77739	Q5SWX8	ENSG00000157181.15	C1orf27; ODR4	Q5SWX8	-0.142846	-0.0473558	-0.0951009	0.161704	0.000677175	FALSE	FALSE
1015	C1orf35	9.39167	9.37082	9.36197	9.25402	9.28099	9.32366	8.99355	9.03547	9.21304	9.10439	9.29282	9.26056	9.11345	9.08961	9.03836	Q9BU76	ENSG00000143793.12	C1orf35	Q9BU76	-0.299433	-0.107995	-0.203714	0.128357	0.000374928	FALSE	FALSE
1016	C1orf43	6.84012	6.79172	6.82851	6.7347	6.83165	6.8951	6.72967	6.73582	6.74958	6.88156	6.63599	6.77063	6.75399	6.96855	6.74197	A0A1W2PQP6	ENSG00000143612.19	C1orf43	A0A1W2PQP6	-0.135082	0.0428778	-0.0461019	0.687807	0.287541	FALSE	FALSE
1017	C1orf52	6.38668	6.48166	6.42015	6.40872	6.38505	6.43041	6.4275	6.47275	6.4781	6.51161	6.47711	6.35439	6.49618	6.58326	6.47119	Q8N6N3	ENSG00000162642.13	C1orf52	Q8N6N3	-0.0051899	0.116992	0.055901	0.549221	0.0701524	FALSE	FALSE
1018	C1QBP	12.419	12.3964	12.3284	12.3944	12.3902	12.3157	12.301	12.3143	12.4736	12.3568	12.3885	12.3363	12.4345	12.3679	12.3948	Q07021	ENSG00000108561.8	C1QBP	Q07021	-0.0587756	0.0591424	0.000183386	0.806993	0.994809	FALSE	FALSE
1019	C20orf112	8.34061	8.2583	8.07271	8.18745	8.2209	8.07422	7.96553	8.13247	8.16608	8.04469	8.31762	8.27903	8.09039	7.95938	7.98497	A0A087X0N3	ENSG00000197183.14	C20orf112; NOL4L	A0A087X0N3	-0.216477	0.0406699	-0.0879035	0.62951	0.166092	FALSE	FALSE
1020	C20orf194	7.33531	7.4542	7.44818	7.33242	7.50684	7.46493	7.40114	7.50416	7.41355	7.44885	7.44576	7.38262	7.44115	7.39416	7.38937	Q5TEA3	ENSG00000088854.12	C20orf194	Q5TEA3	-0.0614075	0.0631725	0.000882518	0.805288	0.976357	FALSE	FALSE
1021	C20orf24	8.65331	8.71776	8.59976	8.69763	8.73003	8.50763	8.63446	8.55819	8.67833	8.58641	8.62414	8.4787	8.70351	8.63658	8.7695	Q9BUV8	ENSG00000101084.17	C20orf24	Q9BUV8	-0.112299	0.0702211	-0.0210387	0.765294	0.630942	FALSE	FALSE
1022	C20orf27	8.76665	8.90061	8.89518	8.93561	8.9674	8.97895	8.93248	8.94195	8.92043	8.93667	8.8796	8.93038	8.83365	8.80829	8.82166	Q9GZN8	ENSG00000101220.17	C20orf27	Q9GZN8	-0.0892618	0.0533776	-0.0179421	0.760653	0.600378	FALSE	FALSE
1023	C20orf72	10.3374	10.2581	10.2525	10.2932	10.262	10.3137	10.1725	10.1208	10.3502	10.2194	10.3671	10.284	10.1686	10.1676	10.1336	Q9BQP7	ENSG00000125871.13	C20orf72; MGME1	Q9BQP7	-0.147725	0.0163033	-0.0657108	0.589514	0.10852	FALSE	FALSE
1024	C21orf2	7.29081	7.37736	7.2848	7.32151	7.41565	7.45503	7.40857	7.43137	7.26663	7.39024	7.37761	7.37159	7.26288	7.27871	7.28149	O43822	ENSG00000160226.15	C21orf2	O43822	-0.0919404	0.0589069	-0.0165168	0.76778	0.648028	FALSE	FALSE
1025	C21orf33	10.656	10.6551	10.6518	10.7192	10.7028	10.6583	10.6562	10.6706	10.7568	10.7094	10.7723	10.7295	10.6519	10.6327	10.5932	A0A0B4J2D5	ENSG00000280071.3	C21orf33; LOC102724023	A0A0B4J2D5	-0.0465419	0.0705067	0.0119824	0.770787	0.669384	FALSE	FALSE
1026	C21orf59	9.21992	9.26493	9.36808	9.28695	9.34929	9.40105	9.26653	9.26078	9.26147	9.35924	9.23764	9.28027	9.25982	9.22838	9.21343	P57076	ENSG00000159079.18	C21orf59	P57076	-0.113668	0.00972426	-0.0519721	0.574947	0.0929132	FALSE	FALSE
1027	C22orf25	5.46151	5.54008	5.59714	5.49863	5.48961	5.47136	5.54008	5.54008	5.29432	5.5216	5.49262	5.69841	5.48961	5.32575	5.51354	A0A0A0MSI5	ENSG00000183597.15	C22orf25; TANGO2	A0A0A0MSI5	-0.124688	0.086579	-0.0190546	0.775781	0.706583	FALSE	FALSE
1028	C22orf28	12.9795	12.9505	12.9419	12.9654	12.9894	12.9796	12.9456	12.9762	12.8767	12.8923	12.9244	12.9648	12.867	12.8916	12.9022	Q9Y3I0	ENSG00000100220.11	C22orf28; RTCB	Q9Y3I0	-0.0954782	-0.00863935	-0.0520588	0.436163	0.0218643	FALSE	FALSE
1029	C22orf39	4.25001	4.91521	4.69703	4.65512	4.54149	4.89347	4.50283	4.48439	4.5568	4.65361	4.55918	4.74455	4.22813	4.57662	4.42364	Q6P5X5	ENSG00000242259.8	C22orf39	Q6P5X5	-0.331141	0.0647511	-0.133195	0.632874	0.172472	FALSE	FALSE
1030	C2CD2	4.57862	5.18283	4.94777	4.91757	4.82559	4.49911	4.54044	4.34823	4.3116	4.69358	4.63515	4.40079	4.77536	4.79876	4.518	Q9Y426	ENSG00000157617.16	C2CD2	Q9Y426	-0.485902	-0.0486161	-0.267259	0.426781	0.0197902	FALSE	FALSE
1031	C2CD2L	5.00397	5.32613	4.77198	4.91323	4.92693	4.86419	4.83374	5.13862	5.29839	4.87831	4.79091	5.18103	5.24184	4.94722	5.26862	O14523		C2CD2L	O14523	-0.108154	0.301273	0.0965596	0.702523	0.331413	FALSE	FALSE
1032	C2CD3	7.23461	7.08031	7.11535	6.89803	7.08193	7.04571	6.85966	6.83435	6.74744	7.10062	7.05734	6.75216	7.26388	6.68193	7.23614	Q4AC94	ENSG00000168014.16	C2CD3	Q4AC94	-0.320401	0.0647656	-0.127818	0.635695	0.178056	FALSE	FALSE
1033	C2CD4C	9.54291	9.36683	9.47314	9.40766	9.45083	9.40803	9.52646	9.57759	9.46623	9.55245	9.51091	9.53202	9.63328	9.58284	9.48858	Q8TF44	ENSG00000183186.7	C2CD4C	Q8TF44	0.0360333	0.16314	0.0995864	0.301357	0.00439989	FALSE	FALSE
1034	C2CD5	10.7559	10.7599	10.6917	10.7483	10.7122	10.7119	10.651	10.6461	10.6109	10.6159	10.7788	10.8092	10.5411	10.5575	10.5176	Q86YS7	ENSG00000111731.12	C2CD5; KIAA0528	Q86YS7	-0.18099	-0.00604904	-0.0935195	0.488073	0.0376886	FALSE	FALSE
1035	C2orf18	4.6156	3.87602	4.1182	4.55805	4.51144	4.36761	4.33757	4.17224	4.53165	4.46313	4.13425	4.1681	4.18803	4.16139	4.3907	Q8N357	ENSG00000213699.8	C2orf18; SLC35F6	Q8N357	-0.280269	0.16398	-0.0581444	0.758352	0.585839	FALSE	FALSE
1036	C2orf29	9.27836	9.31521	9.2924	9.28576	9.32708	9.28832	9.23204	9.21745	9.20923	9.20522	9.26036	9.22329	9.16558	9.22217	9.21023	Q9UKZ1	ENSG00000158435.7	C2orf29; CNOT11	Q9UKZ1	-0.117855	-0.0455101	-0.0816825	0.101615	0.000215119	FALSE	FALSE
1037	C2orf42	6.94431	6.82851	7.07891	7.08355	6.92563	6.91062	7.10321	6.88098	6.84735	6.96948	6.93143	6.88694	6.8912	7.13706	6.94294	Q9NWW7	ENSG00000115998.7	C2orf42	Q9NWW7	-0.114635	0.09981	-0.00741258	0.796361	0.885054	FALSE	FALSE
1038	C2orf43	10.224	10.1762	10.1638	10.2787	10.2803	10.3171	10.2485	10.2016	10.1931	10.2457	10.2775	10.2505	10.1336	10.0672	10.0678	A0A0A0MSH6	ENSG00000118961.14	C2orf43; LDAH	A0A0A0MSH6	-0.133128	0.0276553	-0.0527363	0.638578	0.182855	FALSE	FALSE
1039	C2orf44	8.19567	8.20786	8.20229	8.27122	8.26068	8.18713	8.26052	8.23392	8.09939	8.07031	8.17046	8.23849	8.05922	8.12005	8.1411	Q9H6R7	ENSG00000163026.11	C2orf44; WDCP	Q9H6R7	-0.136413	0.00445036	-0.0659815	0.541036	0.0643851	FALSE	FALSE
1040	C2orf47	9.42812	9.49758	9.40842	9.52617	9.42035	9.45547	9.40889	9.39175	9.50394	9.39246	9.4645	9.41479	9.40451	9.43175	9.373	Q8WWC4	ENSG00000162972.10	C2orf47; MAIP1	Q8WWC4	-0.0875829	0.0167861	-0.0353984	0.631183	0.169229	FALSE	FALSE
1041	C2orf49	8.64873	8.55016	8.5096	8.58234	8.54723	8.54396	8.46368	8.64692	8.64963	8.55788	8.55335	8.70276	8.59385	8.49431	8.54273	Q9BVC5	ENSG00000135974.9	C2orf49	Q9BVC5	-0.0599756	0.0893265	0.0146754	0.77248	0.681745	FALSE	FALSE
1042	C2orf69	7.19948	7.36744	7.33743	7.31611	7.28582	7.2203	7.23055	7.26098	7.21274	7.22027	7.2928	7.30235	7.11696	7.2788	7.26197	Q8N8R5	ENSG00000178074.5	C2orf69	Q8N8R5	-0.113654	0.0219975	-0.0458282	0.632009	0.170804	FALSE	FALSE
1043	C2orf76	7.0759	7.41073	7.37863	7.39226	7.25491	7.33455	7.25324	7.30084	7.08054	7.27983	7.29088	7.11955	7.11379	7.27044	7.11955	C9JTA8	ENSG00000186132.14	C2orf76	C9JTA8	-0.217355	0.00806273	-0.104646	0.544201	0.0665445	FALSE	FALSE
1044	C3orf17	9.90583	9.98406	9.8601	9.9647	9.87371	9.91	9.82023	9.83895	9.84592	9.86747	9.89511	9.8642	9.87007	9.83711	9.82585	Q6NW34	ENSG00000163608.14	C3orf17; NEPRO	Q6NW34	-0.110698	-0.0187911	-0.0647443	0.355565	0.00882165	FALSE	FALSE
1045	C3orf37	9.27316	9.25836	9.19957	9.27554	9.27096	9.26745	9.22759	9.18816	9.02699	9.15987	9.13996	9.24289	9.09319	9.14479	9.0735	Q96FZ2	ENSG00000183624.13	C3orf37; HMCES	Q96FZ2	-0.17943	-0.0473729	-0.113402	0.247575	0.00226209	FALSE	FALSE
1046	C3orf38	6.99881	7.14509	7.06421	6.93867	6.9733	7.11129	7.07956	7.00622	6.93699	6.9549	6.98032	7.17635	6.95202	7.07283	7.01288	Q5JPI3-2		C3orf38	Q5JPI3-2	-0.105268	0.0663784	-0.019445	0.766153	0.636787	FALSE	FALSE
1047	C3orf58	7.96416	8.01754	8.10841	7.95723	8.009	8.06061	8.16496	8.03985	8.02004	7.99426	8.19389	8.09524	8.03576	7.98168	8.04133	Q8NDZ4	ENSG00000181744.8	C3orf58	Q8NDZ4	-0.0315637	0.118582	0.0435092	0.666909	0.236322	FALSE	FALSE
1048	C4orf27	10.5668	10.7082	10.6784	10.6649	10.6844	10.7341	10.6233	10.6429	10.4359	10.5407	10.5695	10.6553	10.5195	10.4783	10.4705	Q9NWY4	ENSG00000056050.6	C4orf27; HPF1	Q9NWY4	-0.203273	-0.0454499	-0.124362	0.298246	0.00422875	FALSE	FALSE
1049	C4orf46	7.877	7.78928	7.81343	7.88791	7.89988	7.82483	7.86584	7.90926	7.60848	7.83644	7.76063	7.66938	7.85725	7.68804	7.96902	Q504U0	ENSG00000205208.4	C4orf46	Q504U0	-0.158037	0.0526661	-0.0526856	0.693628	0.304034	FALSE	FALSE
1050	C5orf22	10.2229	10.2487	10.2088	10.2121	10.1609	10.2294	10.217	10.2273	10.1092	10.0944	10.0496	10.1185	10.2281	10.2878	10.2493	Q49AR2	ENSG00000082213.17	C5orf22	Q49AR2	-0.112906	0.0367089	-0.0380985	0.690676	0.295535	FALSE	FALSE
1051	C5orf24	4.07209	4.60048	4.28263	4.31126	4.14493	4.36454	4.2607	4.19282	4.04668	4.56511	4.64054	4.31126	4.03241	4.44681	4.04908	Q7Z6I8	ENSG00000181904.8	C5orf24	Q7Z6I8	-0.233352	0.207024	-0.013164	0.797934	0.9005	FALSE	FALSE
1052	C5orf30	5.69078	5.93066	5.79609	5.82164	5.9707	5.82164	5.78144	5.80192	5.72459	5.84498	5.64163	5.88774	5.8034	5.599	5.8057	Q96GV9	ENSG00000181751.9	C5orf30	Q96GV9	-0.175748	0.0297748	-0.0729865	0.621013	0.151222	FALSE	FALSE
1053	C5orf44	6.04101	6.05146	5.98608	5.96526	5.90399	6.03516	5.98453	6.13111	5.94351	6.14095	5.99192	5.99777	6.03799	6.11222	6.1439	A5PLN9	ENSG00000113597.17	C5orf44; TRAPPC13	A5PLN9	-0.0212641	0.134475	0.0566056	0.61552	0.142472	FALSE	FALSE
1054	C5orf45	6.13994	6.03427	6.26663	6.04478	6.14515	6.21736	6.14962	6.14271	5.79186	5.89382	6.04752	6.02275	5.91625	5.96903	6.03656	Q6NTE8-2		C5orf45; MRNIP	Q6NTE8-2	-0.258969	-0.0303843	-0.144677	0.408881	0.0164231	FALSE	FALSE
1055	C5orf51	9.54917	9.65418	9.62677	9.61478	9.64217	9.69589	9.61159	9.66626	9.45733	9.46559	9.50316	9.63635	9.49153	9.54913	9.528	A6NDU8	ENSG00000205765.8	C5orf51	A6NDU8	-0.159086	-0.0110234	-0.0850544	0.456028	0.0270255	FALSE	FALSE
1056	C6orf106	6.99489	7.18593	7.02512	6.83431	6.95972	6.84382	6.86092	6.8305	6.86468	6.64271	6.83272	6.78906	7.06744	7.05798	7.09412	Q9H6K1	ENSG00000196821.9	C6orf106	Q9H6K1	-0.229995	0.0687611	-0.0806172	0.680659	0.26869	FALSE	FALSE
1057	C6orf108	7.50723	7.54227	7.54227	7.61235	7.76699	7.71995	7.51179	7.45632	7.61796	7.59525	7.53738	7.53738	7.33035	7.45431	7.38966	O43598	ENSG00000112667.12	C6orf108; DNPH1	O43598	-0.227959	-0.0178608	-0.12291	0.447458	0.024721	FALSE	FALSE
1058	C6orf120	7.35174	7.4713	7.41281	7.41998	7.34781	7.47426	7.44999	7.2251	7.33337	7.29888	7.41358	7.36122	7.31522	7.38109	7.2322	Q7Z4R8	ENSG00000185127.6	C6orf120	Q7Z4R8	-0.154403	-0.00253315	-0.0784683	0.50288	0.0436583	FALSE	FALSE
1059	C6orf195	4.98864	4.88775	4.90411	4.76579	4.73778	4.94621	4.75637	4.86567	4.90411	4.72024	5.06094	4.77499	4.95419	4.81559	4.83759	Q96MT4		C6orf195; LINC01600	Q96MT4	-0.127614	0.093006	-0.0173038	0.78043	0.743249	FALSE	FALSE
1060	C6orf211	10.3456	10.4325	10.4219	10.3225	10.4202	10.3824	10.4438	10.485	10.2919	10.3685	10.323	10.3815	10.4329	10.4805	10.4571	Q9H993	ENSG00000146476.10	C6orf211; ARMT1	Q9H993	-0.0490004	0.0882739	0.0196368	0.752715	0.551874	FALSE	FALSE
1061	C6orf228	3.61467	3.70133	3.41236	3.65025	3.6615	3.28727	3.4747	3.78334	4.00584	3.64775	3.924	3.60425	3.94214	3.71631	3.48151	P0DJ93	ENSG00000224531.5	C6orf228; SMIM13	P0DJ93	-0.0163016	0.369356	0.176527	0.549067	0.0700383	FALSE	FALSE
1062	C6orf47	6.86552	6.90259	6.77151	6.96797	6.91734	6.82235	6.96801	6.69022	6.80794	6.88572	6.85292	6.75519	6.90416	6.77955	6.82983	O95873	ENSG00000228177.2; ENSG00000204439.3	C6orf47	O95873	-0.129813	0.0415068	-0.0441533	0.688678	0.289941	FALSE	FALSE
1063	C6orf57	8.05664	7.98534	7.9357	8.14002	8.09384	7.95357	7.91534	8.09593	7.93772	7.77862	7.98682	7.94131	7.93229	7.89902	7.89799	Q5VUM1	ENSG00000154079.5	C6orf57; SDHAF4	Q5VUM1	-0.185451	-0.0062433	-0.0958473	0.487854	0.0376076	FALSE	FALSE
1064	C6orf89	4.68217	4.91131	4.74776	4.8939	4.73434	4.50141	4.36458	4.82337	4.81469	4.80596	4.77873	4.75672	4.63497	4.6289	4.9237	Q6UWU4	ENSG00000198663.16	C6orf89	Q6UWU4	-0.184928	0.146103	-0.019413	0.787885	0.806376	FALSE	FALSE
1065	C7orf26	6.19291	6.39564	6.06532	6.30818	6.26264	6.22004	6.28397	6.15152	6.22621	6.11407	6.41072	6.26413	6.0391	6.02655	6.13528	Q96N11	ENSG00000146576.12	C7orf26	Q96N11	-0.183267	0.0687013	-0.0572829	0.707684	0.34861	FALSE	FALSE
1066	C7orf41	5.22301	5.31688	5.3677	5.39896	5.50372	5.42873	5.35589	5.57417	5.41692	5.56122	5.57452	5.21706	5.11295	5.46856	5.4324	Q8N3F0	ENSG00000180354.15	C7orf41; MTURN	Q8N3F0	-0.10722	0.186156	0.0394676	0.756683	0.575547	FALSE	FALSE
1067	C7orf43	7.02475	6.8687	6.65142	6.8399	6.85533	6.96118	6.78213	6.77304	7.02002	6.60053	6.89442	6.8138	6.85277	6.75045	6.54583	Q8WVR3	ENSG00000146826.16	C7orf43	Q8WVR3	-0.22946	0.0585874	-0.0854361	0.66204	0.225963	FALSE	FALSE
1068	C7orf49	4.64329	4.77159	5.00867	4.91649	4.84267	4.96734	4.5713	4.74801	4.55104	4.8678	4.6621	4.46966	4.70025	4.69081	4.67653	Q9BWK5	ENSG00000122783.16	C7orf49	Q9BWK5	-0.329476	-0.0677649	-0.19862	0.31786	0.00546502	FALSE	FALSE
1069	C7orf50	10.7473	10.793	10.7731	10.8015	10.8204	10.7893	10.7625	10.7801	10.7786	10.7039	10.7983	10.7497	10.726	10.7195	10.7423	Q9BRJ6	ENSG00000146540.14	C7orf50	Q9BRJ6	-0.076802	0.00436533	-0.0362183	0.557489	0.0766321	FALSE	FALSE
1070	C7orf55	8.05299	8.03275	7.9399	7.95096	8.05568	7.85686	7.97418	8.06953	7.96129	8.04554	8.07897	7.98506	8.02479	8.06454	7.95716	Q96HJ9	ENSG00000164898.12	C7orf55; FMC1; C7orf55-LUC7L2	Q96HJ9	-0.0334008	0.106152	0.0363755	0.686759	0.284684	FALSE	FALSE
1071	C7orf60	5.31308	5.21809	5.15887	4.91864	4.97421	4.96966	4.77849	4.94554	5.19404	4.69359	5.13744	5.15361	5.2769	5.03649	4.88522	Q1RMZ1	ENSG00000164603.11	C7orf60; BMT2	Q1RMZ1	-0.272728	0.111061	-0.0808334	0.717492	0.384238	FALSE	FALSE
1072	C8orf33	8.5982	8.754	8.70568	8.74003	8.68602	8.69657	8.67743	8.70065	8.74521	8.59854	8.66987	8.63281	8.68568	8.66295	8.70806	Q9H7E9	ENSG00000182307.12	C8orf33	Q9H7E9	-0.077269	0.0351483	-0.0210604	0.730405	0.437776	FALSE	FALSE
1073	C8orf37	7.25373	7.32942	7.52726	7.57943	7.57206	7.53709	7.47114	7.52821	7.32835	7.26826	7.26806	7.41752	7.32567	7.12051	7.28601	Q96NL8	ENSG00000156172.5	C8orf37	Q96NL8	-0.267118	0.0038374	-0.13164	0.527471	0.0560393	FALSE	FALSE
1074	C8orf40	7.3193	7.23831	7.12952	7.29213	7.30953	7.2597	7.22042	7.20838	7.19322	7.17483	7.28182	7.25908	7.1339	7.14346	7.11035	Q96E16	ENSG00000176209.11	C8orf40; SMIM19	Q96E16	-0.136206	0.00347621	-0.0663649	0.535883	0.0610486	FALSE	FALSE
1075	C8orf47	6.00703	5.7	5.65086	5.47044	5.40837	5.20753	6.01159	5.95146	5.54259	5.74787	6.00759	5.33856	6.5681	6.18702	6.35251	Q6P6B1	ENSG00000177459.10	C8orf47; ERICH5	Q6P6B1	0.0356741	0.751204	0.393439	0.475424	0.0332047	FALSE	FALSE
1076	C8orf59	6.30527	6.26661	6.23089	6.1384	6.282	6.10553	6.03264	6.17135	6.25875	6.28608	6.22063	6.24418	6.16342	6.33758	6.30291	Q8N0T1	ENSG00000176731.11	C8orf59	Q8N0T1	-0.0918202	0.0972641	0.00272194	0.802988	0.951979	FALSE	FALSE
1077	C8orf82	8.88156	8.88055	8.89295	8.8978	8.85136	8.70985	8.91121	8.79623	8.8755	8.90658	8.97517	8.94145	8.8679	8.87193	8.8705	Q6P1X6	ENSG00000213563.6	C8orf82	Q6P1X6	-0.0289041	0.105656	0.0383761	0.670132	0.243482	FALSE	FALSE
1078	C9orf114	7.59443	7.64732	7.52309	7.64239	7.59254	7.6348	7.37062	7.54694	7.47234	7.55872	7.59133	7.53375	7.47677	7.38059	7.42407	Q5T280	ENSG00000198917.12	C9orf114; SPOUT1	Q5T280	-0.19788	-0.0458357	-0.121858	0.288746	0.00375367	FALSE	FALSE
1079	C9orf142	9.54846	9.65742	9.52229	9.60151	9.63022	9.59175	9.46264	9.47381	9.47381	9.47431	9.47613	9.50397	9.41462	9.40725	9.53603	Q9BUH6	ENSG00000148362.10	C9orf142; PAXX	Q9BUH6	-0.175689	-0.0698398	-0.122764	0.0912913	0.000165857	FALSE	FALSE
1080	C9orf41	6.11278	5.975	5.80411	5.91143	5.95581	6.02982	5.80761	5.95321	5.8006	6.18336	5.85169	5.82528	5.88273	6.17797	6.06613	Q8N4J0	ENSG00000156017.12	C9orf41; CARNMT1	Q8N4J0	-0.159298	0.129338	-0.01498	0.790324	0.828239	FALSE	FALSE
1081	C9orf64	8.2781	8.31393	8.59662	8.56759	8.60553	8.59932	8.53828	8.54075	8.53993	8.34815	8.69592	8.8214	8.11958	8.17133	8.18317	Q5T6V5	ENSG00000165118.14	C9orf64	Q5T6V5	-0.277651	0.170292	-0.0536794	0.763297	0.617581	FALSE	FALSE
1082	C9orf72	9.5633	9.62772	9.58246	9.59931	9.51418	9.57525	9.54008	9.49919	9.47335	9.48284	9.48794	9.55316	9.57579	9.53917	9.44759	A0A2R8Y5K2		C9orf72	A0A2R8Y5K2	-0.116207	-0.0158454	-0.0660262	0.388722	0.013238	FALSE	FALSE
1083	C9orf78	10.3243	10.3652	10.3382	10.341	10.3267	10.3299	10.3596	10.3581	10.2	10.2883	10.2434	10.2829	10.3393	10.341	10.3505	Q9NZ63	ENSG00000136819.15	C9orf78	Q9NZ63	-0.0848059	0.0237498	-0.0305281	0.672897	0.249828	FALSE	FALSE
1084	C9orf89	8.08814	7.84515	8.00436	7.95037	8.02214	8.00441	8.1386	8.09957	8.1304	8.15582	8.08927	7.96102	8.18859	8.12879	8.17437	Q96LW7-2	ENSG00000165233.17	C9orf89; CARD19	Q96LW7-2	0.0527046	0.212758	0.132731	0.268453	0.00293464	FALSE	FALSE
1085	CA12	7.95976	7.95058	7.74287	8.2311	8.28377	8.24867	7.99148	8.23889	8.06255	8.10367	8.06967	7.99459	7.74428	7.81203	7.70786	O43570	ENSG00000074410.13	CA12	O43570	-0.301626	0.101606	-0.10001	0.694916	0.307832	FALSE	FALSE
1086	CA14	8.69369	8.72216	8.63396	8.54487	8.48409	8.48721	8.42199	8.52013	8.45731	8.48018	8.65199	8.64734	8.60101	8.57744	8.55944	Q9ULX7	ENSG00000118298.10	CA14	Q9ULX7	-0.14551	0.0494765	-0.0480167	0.696034	0.311172	FALSE	FALSE
1087	CA2	10.7908	10.8519	10.8811	10.6849	10.696	10.7525	10.6779	10.722	10.6732	10.7141	10.7336	10.8621	10.7278	10.7964	10.7912	P00918	ENSG00000104267.9	CA2	P00918	-0.108203	0.0442584	-0.0319722	0.718014	0.386251	FALSE	FALSE
1088	CA3	8.47263	8.35635	8.61077	8.44584	8.36538	8.4241	8.39597	8.51426	8.43788	8.45583	8.59601	8.59235	8.41011	8.43657	8.46925	P07451	ENSG00000164879.6	CA3	P07451	-0.0552963	0.120988	0.032846	0.73095	0.440218	FALSE	FALSE
1089	CA8	8.99866	9.09824	9.02976	9.05007	9.07025	9.22117	8.83923	8.89044	8.63112	8.64864	8.76111	8.83878	8.6858	8.74942	8.66117	P35219	ENSG00000178538.9	CA8	P35219	-0.428106	-0.237788	-0.332947	0.00300973	1.73496e-06	TRUE	TRUE
1090	CAAP1	9.31399	9.40277	9.31382	9.30269	9.2782	9.35596	9.26112	9.25021	9.35621	9.26094	9.30579	9.24818	9.29881	9.34672	9.28449	Q9H8G2	ENSG00000120159.11	CAAP1	Q9H8G2	-0.0886959	0.0134366	-0.0376297	0.612182	0.137455	FALSE	FALSE
1091	CAB39	11.3644	11.4377	11.4209	11.4643	11.4514	11.4517	11.4673	11.4503	11.2421	11.3727	11.3661	11.4556	11.3139	11.3498	11.3195	Q9Y376	ENSG00000135932.10	CAB39	Q9Y376	-0.131599	0.00975476	-0.0609223	0.56825	0.0862053	FALSE	FALSE
1092	CAB39L	7.21628	7.13807	7.1274	7.20749	7.24226	7.32054	7.24536	7.3446	7.30967	7.14964	7.33962	7.2217	7.18637	7.08578	7.1178	Q5TAW7	ENSG00000102547.18	CAB39L	Q5TAW7	-0.0798484	0.107064	0.013608	0.782597	0.761035	FALSE	FALSE
1093	CABIN1	9.20005	9.22589	9.23049	9.25802	9.26515	9.22045	9.21752	9.11604	9.2021	9.20735	9.18653	9.20252	9.19465	9.16691	9.14412	Q9Y6J0	ENSG00000099991.17	CABIN1	Q9Y6J0	-0.0928012	-0.00994165	-0.0513714	0.419566	0.0183539	FALSE	FALSE
1094	CABLES1	6.12816	5.96674	6.14768	6.39029	6.17207	6.24378	6.11338	6.11338	6.10346	6.16218	6.13091	5.96528	6.07311	6.0023	5.83988	Q8TDN4	ENSG00000134508.12	CABLES1	Q8TDN4	-0.243167	0.00557402	-0.118797	0.533958	0.0598563	FALSE	FALSE
1095	CABLES2	7.47767	7.5563	7.4577	7.48633	7.51727	7.33751	7.29959	7.33775	7.49813	7.40444	7.50262	7.518	7.39616	7.34746	7.3598	Q9BTV7	ENSG00000149679.11	CABLES2	Q9BTV7	-0.150001	0.0199598	-0.0650207	0.602463	0.124027	FALSE	FALSE
1096	CACFD1	6.1995	6.26237	6.22988	6.28426	6.40047	6.35232	6.36612	6.34081	6.22714	6.36612	6.35477	6.33875	6.25677	6.24614	6.12289	Q9UGQ2	ENSG00000280479.2; ENSG00000160325.14	CACFD1	Q9UGQ2	-0.0842387	0.0900855	0.00292342	0.80223	0.94407	FALSE	FALSE
1097	CACHD1	9.53503	9.4617	9.37564	9.71492	9.66827	9.66159	9.1811	9.16147	9.34101	9.3073	9.3038	9.22077	9.02563	9.08053	9.00196	Q5VU97		CACHD1	Q5VU97	-0.523967	-0.254286	-0.389127	0.021159	1.67048e-05	FALSE	FALSE
1098	CACNA2D1	10.2187	10.1199	10.1475	10.2792	10.3354	10.2791	10.4278	10.4592	10.5975	10.6185	10.5437	10.5786	10.3366	10.2359	10.2027	P54289-2	ENSG00000153956.15	CACNA2D1	P54289-2	0.0749636	0.354102	0.214533	0.311499	0.00502019	FALSE	FALSE
1099	CACNA2D2	10.6629	10.626	10.5369	10.6052	10.5516	10.5955	10.4327	10.4386	10.4341	10.4184	10.6346	10.6906	10.2935	10.2867	10.2777	Q9NY47	ENSG00000007402.11	CACNA2D2	Q9NY47	-0.287247	-0.0372738	-0.16226	0.395209	0.0142825	FALSE	FALSE
1100	CACNB3	9.30587	9.36441	9.29569	9.29854	9.41368	9.33331	9.2946	9.32709	9.44754	9.38648	9.38287	9.38479	9.28443	9.31149	9.29496	P54284	ENSG00000167535.7	CACNB3	P54284	-0.0499657	0.0715171	0.0107757	0.77638	0.711191	FALSE	FALSE
1101	CACNG8	7.10498	7.11184	6.98733	7.33073	7.1717	7.30587	7.06541	7.17773	7.00843	7.00191	6.95681	7.23085	6.84366	6.70783	6.76942	A0A1X7SBR8	ENSG00000142408.4	CACNG8	A0A1X7SBR8	-0.361899	-0.0284635	-0.195181	0.447187	0.0246473	FALSE	FALSE
1102	CACTIN	10.2613	10.2714	10.2031	10.2902	10.2592	10.2419	10.1655	10.2009	10.2375	10.2062	10.2606	10.2286	10.1717	10.1967	10.163	Q8WUQ7	ENSG00000105298.13	CACTIN	Q8WUQ7	-0.094207	-0.00800125	-0.0511041	0.441414	0.0231394	FALSE	FALSE
1103	CACUL1	6.46987	6.5441	6.37532	6.64869	6.45089	6.4827	6.54581	6.48974	6.10432	6.65407	6.42248	6.40046	6.34967	6.55186	6.41426	Q86Y37	ENSG00000151893.14	CACUL1	Q86Y37	-0.2001	0.0835044	-0.0582979	0.720371	0.395484	FALSE	FALSE
1104	CACYBP	12.1888	12.2474	12.271	12.1378	12.1647	12.1958	12.0729	12.0747	11.9767	12.0471	12.026	12.0834	12.099	12.1595	12.1567	Q9HB71	ENSG00000116161.17	CACYBP	Q9HB71	-0.186695	-0.0604747	-0.123585	0.170391	0.000784152	FALSE	FALSE
1105	CAD	13.5634	13.5937	13.6126	13.5802	13.6123	13.6011	13.4827	13.4794	13.4509	13.47	13.4752	13.5228	13.4603	13.49	13.4859	P27708	ENSG00000084774.13	CAD	P27708	-0.14845	-0.0799461	-0.114198	0.00525746	3.11796e-06	TRUE	TRUE
1106	CADM1	11.0439	11.0269	10.9601	10.8496	10.8424	10.7157	10.8553	10.8791	10.9836	10.8835	10.9451	10.9111	11.1032	11.0601	11.0723	Q9BY67	ENSG00000182985.17	CADM1	Q9BY67	-0.0539983	0.172982	0.0594917	0.685811	0.282125	FALSE	FALSE
1107	CADM2	6.7959	6.75751	6.72039	6.86463	6.84649	6.79192	6.76094	6.98804	6.79924	7.00922	7.00393	6.9052	6.74493	6.68455	6.78374	Q8N3J6	ENSG00000175161.13	CADM2	Q8N3J6	-0.0524868	0.166829	0.0571712	0.686745	0.284646	FALSE	FALSE
1108	CADM3	7.28513	7.02335	7.05322	7.11696	7.11351	7.04803	7.16812	7.11363	7.18589	7.19709	7.24585	7.30781	7.18226	6.97312	6.95366	Q8N126	ENSG00000162706.12	CADM3	Q8N126	-0.0748047	0.156389	0.0407922	0.736163	0.464396	FALSE	FALSE
1109	CADM4	8.45638	8.50849	8.44209	8.50379	8.43108	8.44834	8.49594	8.43293	8.54755	8.58604	8.51481	8.62987	8.49087	8.44685	8.49627	Q8NFZ8	ENSG00000105767.2	CADM4	Q8NFZ8	-0.010895	0.112201	0.0506529	0.581434	0.100004	FALSE	FALSE
1110	CADPS	10.1575	10.1384	10.0977	10.5469	10.588	10.5998	10.5804	10.5561	10.4483	10.5608	10.4553	10.49	10.0473	10.0631	10.0316	F1T0E5	ENSG00000163618.17	CADPS	F1T0E5	-0.245086	0.25411	0.00451206	0.804679	0.969836	FALSE	FALSE
1111	CADPS2	9.11845	9.17009	9.16866	9.29789	9.35259	9.42108	9.37997	9.35001	9.36856	9.47585	9.34128	9.35339	9.13925	9.14019	9.18483	F8W8P5	ENSG00000081803.15	CADPS2	F8W8P5	-0.0769576	0.17478	0.0489113	0.726636	0.421306	FALSE	FALSE
1112	CALB1	12.3981	12.4528	12.4786	12.5452	12.5775	12.5644	12.7505	12.7611	12.3601	12.4362	12.4882	12.5593	12.4801	12.5201	12.5388	P05937	ENSG00000104327.7	CALB1	P05937	-0.0790406	0.161196	0.0410778	0.738977	0.478079	FALSE	FALSE
1113	CALCOCO1	8.68546	8.64279	8.68481	8.6304	8.5874	8.64046	8.66084	8.652	8.63318	8.60706	8.68924	8.67271	8.68352	8.63227	8.62515	Q9P1Z2	ENSG00000012822.15	CALCOCO1	Q9P1Z2	-0.0371945	0.0480828	0.00544413	0.785971	0.789644	FALSE	FALSE
1114	CALCOCO2	6.85554	6.87612	6.74094	6.86753	6.94926	6.75258	6.77948	6.83118	6.9065	6.92643	6.93849	6.88932	6.73221	6.84625	6.86136	Q13137	ENSG00000136436.14	CALCOCO2	Q13137	-0.0632591	0.0962057	0.0164733	0.770397	0.666571	FALSE	FALSE
1115	CALD1	13.0215	12.9187	13.0697	12.5983	12.6021	12.6166	13.2241	13.2504	13.6491	13.4749	13.0863	13.0137	13.9537	13.9432	14.0483	Q05682-4	ENSG00000122786.19	CALD1	Q05682-4	0.359251	1.06374	0.711498	0.154806	0.000599338	FALSE	FALSE
1116	CALD1.1	6.26523	6.41503	6.51217	6.32984	6.31257	6.50937	6.39452	6.32973	6.19108	6.28122	6.39308	6.31835	6.33174	6.36741	6.10798	E9PGZ1	ENSG00000122786.19	CALD1	E9PGZ1	-0.194749	0.0167101	-0.0890197	0.575092	0.0930657	FALSE	FALSE
1117	CALM3	14.5373	14.5172	14.4932	14.5141	14.5212	14.5284	14.5098	14.53	14.4797	14.454	14.4734	14.5247	14.4776	14.5079	14.5148	P0DP25	ENSG00000160014.16; ENSG00000143933.16; ENSG00000198668.10	CALM3; CALM2; CALM1	P0DP25	-0.0576186	0.0142627	-0.0216779	0.658439	0.21864	FALSE	FALSE
1118	CALML3	11.0172	11.0333	11.0082	11.0376	11.0415	11.0801	10.9713	10.9537	11.0628	10.9013	10.9752	11.0362	10.9761	11.024	11.0119	P27482	ENSG00000178363.4	CALML3	P27482	-0.0965389	0.00443173	-0.0460536	0.550268	0.0709351	FALSE	FALSE
1119	CALML5	6.69572	8.48229	6.88112	8.49853	7.66453	7.10744	7.57365	6.9758	8.09621	8.56347	7.60928	7.49211	7.23961	7.34243	7.77805	Q9NZT1	ENSG00000178372.7	CALML5	Q9NZT1	-0.559527	0.709785	0.0751289	0.787686	0.804617	FALSE	FALSE
1120	CALR	14.499	14.4208	14.4261	14.4639	14.4459	14.36	14.3537	14.3712	14.4916	14.3877	14.387	14.2467	14.5205	14.488	14.4812	P27797	ENSG00000179218.13	CALR	P27797	-0.1036	0.0600617	-0.021769	0.757379	0.579815	FALSE	FALSE
1121	CALU	8.36823	8.0853	8.27123	8.18893	8.09867	8.06603	8.08294	8.09354	8.1029	7.9835	8.14043	8.06265	8.3085	8.27966	8.26512	O43852-4	ENSG00000128595.16	CALU	O43852-4	-0.154746	0.0884475	-0.0331492	0.755863	0.57056	FALSE	FALSE
1122	CALU.1	13.1244	13.0469	13.0469	13.0326	13.0177	12.9434	13.0005	13.0062	13.1318	13.0049	13.0631	13.0056	13.1624	13.1326	13.15	O43852	ENSG00000128595.16	CALU	O43852	-0.0356133	0.110972	0.0376793	0.689118	0.291163	FALSE	FALSE
1123	CAMK1	9.28164	9.37578	9.33242	9.25295	9.29545	9.31626	9.40583	9.32735	9.20313	9.24007	9.26083	9.36145	9.29941	9.33812	9.35185	Q14012	ENSG00000134072.10	CAMK1	Q14012	-0.06422	0.0656212	0.000700583	0.805812	0.98199	FALSE	FALSE
1124	CAMK1D	7.37062	7.39527	7.47627	7.51279	7.5048	7.39866	7.49364	7.50068	7.20691	7.36115	7.32579	7.3844	7.25318	7.43676	7.3963	Q8IU85	ENSG00000183049.12	CAMK1D	Q8IU85	-0.163706	0.0239691	-0.0698687	0.609572	0.133683	FALSE	FALSE
1125	CAMK2A	5.62202	5.76969	5.44984	5.74314	5.60452	5.88166	5.61716	5.70459	5.8797	5.59508	5.4676	5.50671	5.77775	5.63026	5.62067	A0A5F9ZHM9		CAMK2A	A0A5F9ZHM9	-0.177953	0.109782	-0.0340857	0.7639	0.621584	FALSE	FALSE
1126	CAMK2B	7.23383	7.26709	7.3363	7.37383	7.43674	7.26343	7.53751	7.52883	7.6146	7.53269	7.31041	7.58451	7.41724	7.36666	7.60078	Q13554	ENSG00000058404.19	CAMK2B	Q13554	0.0764913	0.28493	0.180711	0.242007	0.00210315	FALSE	FALSE
1127	CAMK2D	7.03028	7.12167	7.14488	6.87088	6.98094	6.94385	7.38432	7.44003	7.196	7.3436	7.34702	7.18982	7.52301	7.56841	7.52022	Q13557-8	ENSG00000145349.16	CAMK2D	Q13557-8	0.242586	0.507118	0.374852	0.0247979	2.04404e-05	FALSE	FALSE
1128	CAMK2D.1	12.2257	12.2134	12.2307	12.1174	12.1261	12.1565	12.5028	12.5303	12.4443	12.391	12.3478	12.3385	12.5851	12.5999	12.6445	Q13557	ENSG00000145349.16	CAMK2D	Q13557	0.208381	0.409214	0.308798	0.0112722	8.09698e-06	FALSE	FALSE
1129	CAMK2G	10.3751	10.4276	10.395	10.4339	10.4013	10.4685	10.3117	10.4057	10.4392	10.4111	10.4707	10.4283	10.317	10.311	10.2982	A0A2Q3DQE3		CAMK2G	A0A2Q3DQE3	-0.103945	0.0240887	-0.0399279	0.650862	0.204109	FALSE	FALSE
1130	CAMK4	9.72514	9.80921	9.82479	9.84297	9.89768	9.92884	9.72562	9.79121	9.48489	9.70028	9.7125	9.73687	9.55916	9.55101	9.48546	Q16566	ENSG00000152495.10	CAMK4	Q16566	-0.308314	-0.0907869	-0.19955	0.208068	0.00134832	FALSE	FALSE
1131	CAMKK1	7.76974	7.81169	7.83562	7.84329	7.7883	7.81784	8.02078	7.87455	7.85572	7.84055	7.92366	7.92961	7.81927	7.87448	7.82638	Q8N5S9	ENSG00000004660.14	CAMKK1	Q8N5S9	0.0128683	0.134969	0.0739186	0.431453	0.0207921	FALSE	FALSE
1132	CAMKK2	9.15867	9.21469	9.13956	9.13856	9.21849	9.25832	9.18941	9.14469	9.02666	9.1525	9.16447	9.19346	9.0557	9.09024	9.03153	Q96RR4-3	ENSG00000110931.18	CAMKK2	Q96RR4-3	-0.139445	-0.00361443	-0.0715299	0.4947	0.0402456	FALSE	FALSE
1133	CAMKMT	5.26718	5.40853	5.23051	5.50736	5.52214	5.48034	5.45381	4.8983	5.34815	5.54635	5.09567	5.46201	5.17064	5.09567	5.11181	Q7Z624	ENSG00000143919.14	CAMKMT	Q7Z624	-0.355272	0.0349031	-0.160185	0.582144	0.100721	FALSE	FALSE
1134	CAMKV	6.03351	6.09391	5.99848	6.16755	5.90906	6.18279	6.17928	5.9673	6.34337	6.26624	6.34207	6.05572	6.14176	6.08049	6.01052	B4DM24	ENSG00000164076.16	CAMKV	B4DM24	-0.0435888	0.223321	0.0898659	0.63272	0.172174	FALSE	FALSE
1135	CAMLG	8.3965	8.20157	8.10683	8.25214	8.20687	8.35779	8.39072	8.26123	8.26123	8.27205	8.45449	8.29478	8.19381	8.14579	8.14764	P49069	ENSG00000164615.4	CAMLG	P49069	-0.095829	0.126762	0.0154663	0.783858	0.771594	FALSE	FALSE
1136	CAMSAP1	11.8794	11.9379	11.8823	11.9111	11.8912	11.9041	11.8418	11.8968	11.8318	11.8641	11.869	11.866	11.8491	11.8262	11.8694	Q5T5Y3	ENSG00000130559.18	CAMSAP1	Q5T5Y3	-0.0793644	-0.00834221	-0.0438533	0.421646	0.0187548	FALSE	FALSE
1137	CAMSAP2	10.9475	10.9608	10.9208	10.841	10.8581	10.8676	10.8295	10.8324	10.7981	10.7907	10.8673	10.9193	10.8485	10.8596	10.8553	Q08AD1	ENSG00000118200.14	CAMSAP2	Q08AD1	-0.107179	-0.00235637	-0.0547677	0.498092	0.0416337	FALSE	FALSE
1138	CAMSAP3	5.85664	5.80418	5.89853	5.58785	5.46951	5.78594	5.73677	5.89262	5.60308	5.39204	5.75884	5.51358	5.96302	5.93942	5.94855	Q9P1Y5	ENSG00000076826.9	CAMSAP3	Q9P1Y5	-0.184936	0.216918	0.015991	0.794575	0.867838	FALSE	FALSE
1139	CAMSAP3.1	8.6958	8.68422	8.61122	8.69615	8.6069	8.66087	8.64108	8.62183	8.57634	8.57934	8.71392	8.63074	8.65626	8.55237	8.4649	Q9P1Y5-2	ENSG00000076826.9	CAMSAP3	Q9P1Y5-2	-0.12387	0.0136592	-0.0551054	0.58946	0.10846	FALSE	FALSE
1140	CAND1	14.0279	14.0705	14.0679	14.0522	14.0653	14.0916	14.0223	14.0468	13.9054	13.9771	13.9779	14.0518	13.9396	13.99	13.9707	Q86VP6	ENSG00000111530.12	CAND1	Q86VP6	-0.124971	-0.0264583	-0.0757149	0.311484	0.00501918	FALSE	FALSE
1141	CAND2	7.66925	7.8086	7.75872	7.77523	7.86385	7.84331	7.71785	7.72513	7.80014	7.81779	7.7015	7.80012	7.67336	7.73581	7.67573	O75155	ENSG00000144712.11	CAND2	O75155	-0.116309	0.0205285	-0.0478904	0.624342	0.156846	FALSE	FALSE
1142	CANT1	8.32226	8.23831	8.18833	8.23841	8.25302	8.24728	8.13193	8.07356	8.17397	8.20441	8.20235	8.18165	8.19273	8.08524	8.13548	Q8WVQ1	ENSG00000171302.16	CANT1	Q8WVQ1	-0.150086	-0.0388252	-0.0944558	0.254138	0.00246626	FALSE	FALSE
1143	CANX	13.7361	13.7032	13.6624	13.754	13.76	13.6593	13.7128	13.6823	13.8013	13.719	13.7529	13.6885	13.7556	13.7065	13.7439	P27824	ENSG00000127022.14; ENSG00000283777.1	CANX	P27824	-0.0331674	0.0665898	0.0167112	0.740745	0.486912	FALSE	FALSE
1144	CAP1	13.7355	13.7379	13.8098	13.7482	13.7641	13.7834	13.9121	13.9203	13.8328	13.8558	13.7505	13.8034	13.9149	13.9336	13.9334	Q01518	ENSG00000131236.16	CAP1	Q01518	0.0473649	0.17232	0.109842	0.233732	0.0018902	FALSE	FALSE
1145	CAP2	11.336	11.4394	11.4471	11.3313	11.3664	11.3629	11.508	11.4849	11.3292	11.3973	11.3372	11.4014	11.4986	11.5145	11.5077	P40123	ENSG00000112186.11	CAP2	P40123	-0.0129453	0.136088	0.0615714	0.580319	0.0987679	FALSE	FALSE
1146	CAPG	8.43547	8.39418	8.84519	8.60643	8.67037	8.78094	8.8698	8.8378	9.0042	8.97206	8.79285	8.85073	8.80201	8.8158	8.86012	P40121	ENSG00000042493.15	CAPG	P40121	0.112428	0.377902	0.245165	0.20434	0.00127738	FALSE	FALSE
1147	CAPN1	11.1647	11.2374	11.2238	11.236	11.2834	11.3099	11.3473	11.3546	11.2159	11.2806	11.252	11.3196	11.1876	11.2118	11.2317	P07384	ENSG00000014216.15	CAPN1	P07384	-0.0409968	0.0895124	0.0242578	0.731192	0.44131	FALSE	FALSE
1148	CAPN2	12.3892	12.389	12.4439	12.2802	12.3063	12.3518	12.4629	12.5068	12.3813	12.4171	12.3851	12.4328	12.5162	12.5595	12.585	P17655	ENSG00000162909.17	CAPN2	P17655	0.0356944	0.187858	0.111776	0.333574	0.0067723	FALSE	FALSE
1149	CAPN5	5.35239	5.39279	5.64221	5.55876	5.52894	5.42322	5.48885	5.615	5.73241	5.61289	5.57707	5.48296	5.36926	5.7088	5.64798	O15484	ENSG00000149260.15	CAPN5	O15484	-0.0222879	0.219567	0.0986396	0.58416	0.102789	FALSE	FALSE
1150	CAPN6	8.99264	8.92043	8.93744	8.98975	8.93636	8.84579	8.68681	8.73072	8.83676	8.84363	8.8582	8.86986	8.79303	8.74161	8.73816	Q9Y6Q1	ENSG00000077274.8	CAPN6	Q9Y6Q1	-0.217536	-0.0790953	-0.148315	0.124787	0.000352388	FALSE	FALSE
1151	CAPN7	8.52104	8.54407	8.54239	8.60796	8.48398	8.64493	8.66185	8.57628	8.42303	8.58902	8.49225	8.56566	8.57733	8.49184	8.51352	Q9Y6W3	ENSG00000131375.9	CAPN7	Q9Y6W3	-0.0872277	0.059276	-0.0139759	0.77367	0.690587	FALSE	FALSE
1152	CAPNS1	11.7487	11.779	11.8022	11.6856	11.6998	11.7607	11.8156	11.8115	11.6758	11.6878	11.7119	11.7906	11.8123	11.8044	11.8194	P04632	ENSG00000126247.10	CAPNS1	P04632	-0.0386103	0.0864471	0.0239184	0.728291	0.428446	FALSE	FALSE
1153	CAPRIN1	12.3608	12.3715	12.3431	12.361	12.3228	12.3334	12.3252	12.3363	12.3344	12.314	12.2967	12.2884	12.3771	12.3517	12.3798	Q14444	ENSG00000135387.20	CAPRIN1	Q14444	-0.0545554	0.024486	-0.0150347	0.728857	0.430924	FALSE	FALSE
1154	CAPZA1	12.7458	12.7775	12.7641	12.7689	12.757	12.7439	12.7369	12.7664	12.6445	12.6796	12.6954	12.7745	12.6784	12.7085	12.6938	P52907	ENSG00000116489.12	CAPZA1	P52907	-0.09582	-0.00592829	-0.0508742	0.462794	0.0290271	FALSE	FALSE
1155	CAPZA2	10.4959	10.6074	10.5724	10.5386	10.5545	10.6143	10.5569	10.5862	10.4523	10.4472	10.5254	10.5994	10.4659	10.4767	10.4807	P47755	ENSG00000198898.13	CAPZA2	P47755	-0.115242	0.00769036	-0.0537757	0.563743	0.0820265	FALSE	FALSE
1156	CAPZB	13.6325	13.6253	13.6506	13.6174	13.6358	13.6672	13.6342	13.651	13.5172	13.5522	13.5652	13.6244	13.5564	13.612	13.5976	P47756-2	ENSG00000077549.17	CAPZB	P47756-2	-0.0947227	-0.00150141	-0.048112	0.503351	0.0438635	FALSE	FALSE
1157	CARD8	7.95563	7.97886	7.96554	8.01622	7.94095	8.04553	7.94624	7.94977	7.84614	7.78882	7.93193	7.94208	7.80387	7.84216	7.79127	Q9Y2G2-5	ENSG00000105483.17	CARD8	Q9Y2G2-5	-0.180338	-0.0445124	-0.112425	0.269625	0.00297589	FALSE	FALSE
1158	CARHSP1	9.54652	9.66908	9.70578	9.70088	9.70592	9.76302	9.71942	9.63823	9.59445	9.59787	9.62533	9.64183	9.56032	9.56251	9.5188	Q9Y2V2	ENSG00000153048.10	CARHSP1	Q9Y2V2	-0.146962	-0.00371662	-0.0753394	0.495248	0.0404658	FALSE	FALSE
1159	CARKD	8.84447	8.87482	8.76961	8.8228	8.91861	8.8869	8.8841	8.86487	8.90403	8.82893	8.85618	8.95348	8.78719	8.74887	8.80067	Q8IW45		CARKD; NAXD	Q8IW45	-0.0722097	0.0616553	-0.00527721	0.794703	0.869058	FALSE	FALSE
1160	CARM1	11.425	11.4672	11.4726	11.4552	11.4601	11.5148	11.4407	11.4629	11.2891	11.4126	11.3866	11.4495	11.3586	11.4222	11.3854	Q86X55	ENSG00000142453.11	CARM1	Q86X55	-0.119521	-0.0104575	-0.064989	0.439007	0.0225442	FALSE	FALSE
1161	CARS	11.7597	11.7869	11.7704	11.8225	11.8409	11.8384	11.8835	11.9136	11.7704	11.8325	11.7211	11.7753	11.8356	11.8378	11.8798	P49589-3	ENSG00000278191.4; ENSG00000110619.17	CARS	P49589-3	-0.0367045	0.0859203	0.0246079	0.723111	0.406547	FALSE	FALSE
1162	CARS2	9.82122	9.61619	9.5767	9.65459	9.60212	9.66745	9.70049	9.65399	9.86375	9.77246	9.83944	9.79563	9.74233	9.77048	9.67674	Q9HA77	ENSG00000134905.16	CARS2	Q9HA77	0.0163296	0.185421	0.100875	0.438466	0.0224129	FALSE	FALSE
1163	CASC3	9.69316	9.69537	9.63198	9.65098	9.6909	9.49681	9.56744	9.5897	9.58759	9.54539	9.58801	9.5931	9.67635	9.64099	9.67854	O15234	ENSG00000108349.16	CASC3	O15234	-0.103197	0.0317126	-0.0357422	0.683937	0.277151	FALSE	FALSE
1164	CASC5	9.95183	10.0084	10.0172	10.0321	10.0133	10.0194	9.95103	9.86796	10.0321	9.97534	9.95572	9.88437	9.99286	9.98039	9.93663	Q8NG31	ENSG00000137812.19	CASC5; KNL1	Q8NG31	-0.107068	-0.0011499	-0.0541089	0.507632	0.0457825	FALSE	FALSE
1165	CASD1	4.72335	4.55675	4.5402	4.90098	4.6072	5.09323	4.9317	4.67821	4.55675	4.94897	4.65618	4.6917	4.54318	4.70909	4.37482	Q96PB1	ENSG00000127995.16	CASD1	Q96PB1	-0.264813	0.144375	-0.0602189	0.75076	0.540618	FALSE	FALSE
1166	CASK	12.2493	12.2468	12.2496	12.2445	12.2264	12.1968	12.2703	12.2586	12.199	12.2217	12.3427	12.3352	12.218	12.2127	12.1926	O14936	ENSG00000147044.20	CASK	O14936	-0.0401913	0.0692663	0.0145375	0.75747	0.580376	FALSE	FALSE
1167	CASK.1	5.64332	5.36895	5.48552	5.49284	5.52871	4.91237	5.50792	5.20004	5.29499	5.36895	5.53898	5.72439	5.34813	5.41617	5.51984	A0A2R8YGH2		CASK	A0A2R8YGH2	-0.177963	0.238376	0.0302065	0.782693	0.761833	FALSE	FALSE
1168	CASK.2	7.59435	7.68649	7.64813	7.59229	7.61789	7.67317	7.74842	7.65854	7.81455	7.80156	7.77435	7.81444	7.74272	7.72849	7.64702	Q5JS79		CASK	Q5JS79	0.0497611	0.175037	0.112399	0.221177	0.0016103	FALSE	FALSE
1169	CASK.3	8.46417	8.12851	8.10417	8.19841	8.17738	8.17963	8.14177	8.16091	8.13261	7.98413	8.2851	8.24778	8.08094	8.11333	8.03345	A0A2R8Y6F8		CASK	A0A2R8Y6F8	-0.193737	0.0385405	-0.0775984	0.634333	0.175331	FALSE	FALSE
1170	CASKIN1	5.41196	5.43892	5.29956	5.59688	5.44526	5.41906	5.48045	5.4916	5.51369	5.44274	5.368	5.23882	5.47374	5.43659	5.53416	Q8WXD9	ENSG00000167971.15	CASKIN1	Q8WXD9	-0.0918195	0.105671	0.00692589	0.796191	0.883394	FALSE	FALSE
1171	CASKIN2	8.36468	8.38322	8.31556	8.36688	8.45058	8.36819	8.28203	8.40489	8.66259	8.46424	8.40361	8.2629	8.39891	8.45963	8.56806	Q8WXE0	ENSG00000177303.9	CASKIN2	Q8WXE0	-0.0496228	0.168108	0.0592427	0.679143	0.264879	FALSE	FALSE
1172	CASP14	5.91653	6.12106	5.8654	6.1493	6.17529	6.043	6.20648	6.02291	6.2079	6.2865	5.92272	6.05323	5.98811	6.14213	6.18462	P31944	ENSG00000105141.5	CASP14	P31944	-0.062629	0.1979	0.0676355	0.687448	0.286557	FALSE	FALSE
1173	CASP2	8.38016	8.52604	8.53371	8.56012	8.45112	8.50153	8.55898	8.39066	8.37489	8.41142	8.43048	8.54075	8.39201	8.37893	8.35325	P42575	ENSG00000106144.19	CASP2	P42575	-0.144274	0.0114611	-0.0664066	0.571405	0.0892885	FALSE	FALSE
1174	CASP3	10.7404	10.8008	10.8225	10.8197	10.8438	10.8399	10.9051	10.8964	10.7346	10.8118	10.8033	10.9144	10.7176	10.7715	10.7843	P42574	ENSG00000164305.18	CASP3	P42574	-0.0655486	0.0740749	0.00426316	0.79772	0.89838	FALSE	FALSE
1175	CASP6	10.821	10.852	10.8728	10.8194	10.8281	10.8615	10.7729	10.8195	10.6455	10.6949	10.7115	10.8567	10.7132	10.7656	10.7139	P55212	ENSG00000138794.9	CASP6	P55212	-0.1602	-0.0372287	-0.0987143	0.28783	0.00371135	FALSE	FALSE
1176	CASP7	8.9144	8.83009	8.97027	8.93116	8.95975	9.00753	8.87242	8.93684	8.7216	8.81573	8.81138	8.92079	8.6919	8.8408	8.80506	P55210	ENSG00000165806.19	CASP7	P55210	-0.192611	-0.0303441	-0.111478	0.368297	0.010276	FALSE	FALSE
1177	CASP8	6.59226	6.34255	6.4788	6.57352	6.65134	6.58328	6.71771	6.70547	6.86793	6.77188	6.68041	6.54717	6.8782	6.505	6.66672	Q14790	ENSG00000064012.21	CASP8	Q14790	0.0406745	0.294404	0.167539	0.386908	0.0129627	FALSE	FALSE
1178	CASP8AP2	7.20532	7.24046	7.11284	7.29436	7.12671	7.14141	6.76696	6.84515	7.17207	6.98177	7.13457	6.95476	6.91049	6.85875	6.94579	A0A087WTW5	ENSG00000118412.12	CASP8AP2	A0A087WTW5	-0.353441	-0.115741	-0.234591	0.166383	0.000732513	FALSE	FALSE
1179	CASP9	8.79661	8.85464	8.88902	8.82282	8.83155	8.85099	8.88259	8.92672	8.7301	8.7591	8.83191	8.91981	8.77082	8.79371	8.80113	P55211	ENSG00000132906.17	CASP9	P55211	-0.0836338	0.0497317	-0.016951	0.760062	0.596608	FALSE	FALSE
1180	CAST	12.622	12.6251	12.7613	12.5854	12.588	12.6301	12.8395	12.8023	12.6116	12.6937	12.723	12.7858	12.7842	12.8295	12.8088	P20810-6	ENSG00000153113.23	CAST	P20810-6	0.0512576	0.206673	0.128965	0.26807	0.00292129	FALSE	FALSE
1181	CAST.1	5.67395	5.59605	5.79883	5.64424	5.64424	5.72404	5.8421	6.14865	5.82988	5.70458	5.77747	6.01896	5.97079	5.78751	5.90444	E7EVY3	ENSG00000153113.23	CAST	E7EVY3	0.0831757	0.330681	0.206929	0.263405	0.00276429	FALSE	FALSE
1182	CAST.2	6.60921	6.74595	6.6946	6.63191	6.49849	6.53046	6.46264	6.58819	6.59288	6.54516	6.63723	6.72627	6.63634	6.71629	6.62299	D6RBR1	ENSG00000153113.23	CAST	D6RBR1	-0.0972759	0.0888481	-0.00421386	0.80033	0.924549	FALSE	FALSE
1183	CAT	11.6214	11.6393	11.7059	11.7388	11.7331	11.7046	11.4701	11.3029	11.8316	11.8145	11.7302	11.726	11.5098	11.4879	11.4285	P04040	ENSG00000121691.4	CAT	P04040	-0.259557	0.0566532	-0.101452	0.644084	0.19205	FALSE	FALSE
1184	CAV1	7.89604	6.98834	7.99406	7.38233	7.59779	7.49766	7.86707	7.99305	8.3483	8.18655	7.52213	7.47724	8.66294	8.49731	8.66372	E9PCT5	ENSG00000105974.11	CAV1	E9PCT5	0.142704	1.00929	0.575998	0.383859	0.0124808	FALSE	FALSE
1185	CAV2	2.68876	3.75997	3.60587	2.80893	2.98815	2.95187	3.22206	2.97655	3.17053	3.74146	2.63154	3.19616	4.1845	3.74818	4.07043	E9PCT3	ENSG00000105971.14	CAV2	E9PCT3	-0.203148	0.811164	0.304008	0.659792	0.221358	FALSE	FALSE
1186	CBFA2T2	4.85133	4.89288	4.97876	4.9405	5.07397	4.88162	4.77155	4.38626	4.96979	4.98769	4.85455	5.11924	4.45666	4.57259	4.61453	O43439	ENSG00000078699.21	CBFA2T2	O43439	-0.402189	0.0253615	-0.188414	0.561451	0.0799969	FALSE	FALSE
1187	CBFB	9.52832	9.54141	9.51017	9.50699	9.52738	9.5693	9.50179	9.5309	9.40301	9.39258	9.36132	9.47365	9.50411	9.5381	9.49457	Q13951	ENSG00000067955.13	CBFB	Q13951	-0.124504	-0.00335068	-0.0639275	0.493836	0.0399007	FALSE	FALSE
1188	CBL	11.5401	11.5469	11.545	11.5434	11.5798	11.5894	11.5698	11.594	11.5122	11.5225	11.4886	11.5438	11.5246	11.5607	11.5556	P22681	ENSG00000110395.6	CBL	P22681	-0.0563839	0.0241705	-0.0161067	0.723517	0.408215	FALSE	FALSE
1189	CBLB	7.95147	8.0932	8.02643	8.00666	8.06154	8.13411	7.90963	7.88411	7.80274	7.9206	7.83259	7.90364	7.78034	7.94076	7.80504	A0A2R8YFD4		CBLB	A0A2R8YFD4	-0.250236	-0.11213	-0.181183	0.044972	4.71966e-05	FALSE	FALSE
1190	CBLL1	8.4411	8.47023	8.48266	8.51839	8.41804	8.42584	8.38882	8.22095	8.4389	8.34824	8.46307	8.44459	8.25559	8.26568	8.40606	Q75N03	ENSG00000105879.11	CBLL1	Q75N03	-0.182267	-0.0182861	-0.100277	0.426508	0.0197333	FALSE	FALSE
1191	CBR1	11.0752	11.0978	11.179	11.2066	11.1995	11.2318	11.155	11.153	10.9912	11.1033	11.0533	11.1496	10.979	11.0253	11.0269	P16152	ENSG00000159228.12	CBR1; SETD4	P16152	-0.169426	-0.0190752	-0.0942508	0.413897	0.0173004	FALSE	FALSE
1192	CBR3	6.18918	6.2385	6.29872	6.31336	6.52966	6.53357	6.5554	6.56886	6.17964	6.41181	6.22064	6.25705	6.2231	6.40448	6.20081	O75828	ENSG00000159231.5	CBR3	O75828	-0.172196	0.142705	-0.014745	0.792125	0.844787	FALSE	FALSE
1193	CBR4	8.68045	8.6742	8.63986	8.78343	8.85633	8.82501	8.61658	8.72657	8.85066	8.70635	8.76196	8.70528	8.60582	8.52343	8.50574	Q8N4T8	ENSG00000145439.11	CBR4	Q8N4T8	-0.187361	0.034799	-0.0762808	0.628554	0.164333	FALSE	FALSE
1194	CBS	11.0247	11.0906	11.1001	11.0819	11.1129	11.046	11.1223	11.1004	11.0021	11.0121	10.9777	11.0522	11.0737	11.091	11.1156	P0DN79	ENSG00000160200.17; ENSG00000274276.4	CBS; LOC102724560; CBSL	P0DN79	-0.0701914	0.0397356	-0.0152279	0.754833	0.56437	FALSE	FALSE
1195	CBWD2	9.84558	9.89129	9.93166	9.88602	9.87468	9.95329	9.88072	9.87525	9.75486	9.82964	9.81022	9.87511	9.7961	9.86597	9.80213	Q8IUF1	ENSG00000136682.14	CBWD2	Q8IUF1	-0.116462	-0.0132645	-0.0648632	0.412523	0.0170547	FALSE	FALSE
1196	CBX1	11.3478	11.2673	11.2597	11.2733	11.2848	11.2477	11.1455	11.2159	11.2545	11.1419	11.3161	11.2912	11.1148	11.1294	11.1154	J3KS05	ENSG00000108468.14	CBX1	J3KS05	-0.161446	-0.0154227	-0.0884341	0.431271	0.0207519	FALSE	FALSE
1197	CBX2	10.0841	10.0613	10.0603	10.0633	10.0939	9.96237	9.79676	9.87756	9.90217	9.81558	9.99713	9.94236	9.82702	9.83433	9.77344	Q14781	ENSG00000173894.10	CBX2	Q14781	-0.262908	-0.119699	-0.191304	0.0395826	3.89207e-05	FALSE	FALSE
1198	CBX3	11.3745	11.3904	11.3948	11.3773	11.3683	11.3114	11.2712	11.3345	11.3745	11.2922	11.4475	11.4322	11.3574	11.3034	11.3053	Q13185	ENSG00000122565.18	CBX3; C15orf57; CCDC32	Q13185	-0.0831487	0.0371794	-0.0229846	0.728422	0.42902	FALSE	FALSE
1199	CBX4	7.76191	7.66836	7.82705	7.72846	7.69285	7.65071	7.7023	7.70911	7.89042	7.79697	7.86868	7.84222	7.81311	7.75509	7.70203	O00257	ENSG00000141582.14	CBX4	O00257	-0.0121038	0.142309	0.0651028	0.574662	0.0926154	FALSE	FALSE
1200	CBX5	13.2945	13.234	13.1824	13.245	13.2347	13.2105	13.0784	13.1051	13.1846	13.098	13.3003	13.2734	13.0369	13.0215	12.9931	P45973	ENSG00000094916.15	CBX5	P45973	-0.207469	-0.0170448	-0.112257	0.443987	0.0237973	FALSE	FALSE
1201	CBX6	6.90959	6.70025	6.71343	6.86729	6.86159	6.88422	6.92401	6.90087	6.90475	6.91441	6.98648	6.98	6.7927	6.69405	6.65603	O95503	ENSG00000183741.11	CBX6	O95503	-0.07728	0.154782	0.038751	0.741015	0.488276	FALSE	FALSE
1202	CBX8	9.76645	9.78813	9.73239	9.73242	9.67644	9.68517	9.52232	9.55349	9.69257	9.63917	9.7595	9.76835	9.605	9.58389	9.55234	Q9HC52	ENSG00000141570.10	CBX8	Q9HC52	-0.1825	-0.0163565	-0.0994285	0.436986	0.0220585	FALSE	FALSE
1203	CBY1	6.96695	7.06783	6.79191	6.93229	6.87543	6.8525	6.8646	6.86938	6.80075	6.78555	6.93339	6.97962	6.77415	6.84671	6.85942	A0A087WUW0	ENSG00000100211.10	CBY1	A0A087WUW0	-0.144116	0.0292714	-0.0574224	0.636104	0.178883	FALSE	FALSE
1204	CC2D1A	9.08334	9.08839	9.06812	9.02881	9.02495	9.04816	9.08513	9.07948	9.02771	9.02216	9.08782	9.1325	9.0728	9.06954	9.0576	Q6P1N0	ENSG00000132024.17	CC2D1A	Q6P1N0	-0.0284498	0.0555773	0.0135638	0.743808	0.502663	FALSE	FALSE
1205	CC2D1B	7.86023	7.99381	7.91957	7.91097	7.9439	7.93908	7.90949	8.04715	7.90308	7.9756	7.86637	7.84771	7.9654	7.98422	8.04914	Q5T0F9	ENSG00000154222.14	CC2D1B	Q5T0F9	-0.0488246	0.0925637	0.0218696	0.747133	0.520425	FALSE	FALSE
1206	CC2D1B.1	8.39856	8.78566	8.54941	8.61945	8.43666	8.3837	8.33532	8.35174	8.55798	8.56154	8.43547	8.41828	8.55692	8.59227	8.61945	Q5T0F9-4		CC2D1B	Q5T0F9-4	-0.171342	0.0977467	-0.0367976	0.755659	0.569327	FALSE	FALSE
1207	CC2D2A	6.67202	7.11383	7.03512	7.05106	6.90754	7.2772	6.93229	6.64805	7.03872	7.11153	6.91198	7.18582	7.17066	6.4223	6.53253	Q9P2K1	ENSG00000048342.15	CC2D2A	Q9P2K1	-0.390406	0.13901	-0.125698	0.701546	0.32827	FALSE	FALSE
1208	CCAR1	11.7497	11.6865	11.6485	11.7337	11.7115	11.6523	11.6126	11.6387	11.7444	11.6657	11.7622	11.696	11.6158	11.6299	11.5826	Q8IX12	ENSG00000060339.13	CCAR1	Q8IX12	-0.098891	0.0266168	-0.0361371	0.668216	0.239196	FALSE	FALSE
1209	CCAR2	8.45158	8.41018	8.42154	8.40837	8.48937	8.44753	8.4458	8.41519	8.21581	8.32662	8.42483	8.44646	8.31572	8.2588	8.29542	E5RFJ3	ENSG00000158941.16	CCAR2	E5RFJ3	-0.165918	-0.0114649	-0.0886913	0.456206	0.027076	FALSE	FALSE
1210	CCAR2.1	6.71422	6.84858	6.79799	6.83161	6.88205	6.84556	6.69472	6.88187	6.80792	6.74728	6.7447	6.80327	6.67712	6.75464	6.81563	G3V119	ENSG00000158941.16	CCAR2; KIAA1967	G3V119	-0.119658	0.0190228	-0.0503177	0.615942	0.143121	FALSE	FALSE
1211	CCAR2.2	13.1485	13.1743	13.1273	13.194	13.1541	13.1648	13.0816	13.0988	13.0444	13.0361	13.1147	13.1172	13.0251	13.0264	13.0209	Q8N163	ENSG00000158941.16	CCAR2; KIAA1967	Q8N163	-0.142506	-0.0528895	-0.0976978	0.116499	0.000299756	FALSE	FALSE
1212	CCBL1	8.18339	8.36353	8.22548	8.25903	8.27845	8.2992	8.31887	8.23303	8.25344	8.34897	8.19833	8.29245	8.29444	8.31143	8.3259	Q16773	ENSG00000171097.13	CCBL1; KYAT1	Q16773	-0.0439429	0.0802152	0.0181362	0.751281	0.543595	FALSE	FALSE
1213	CCBL2	11.5951	11.6342	11.606	11.6829	11.675	11.6914	11.647	11.6215	11.5116	11.5665	11.61	11.6316	11.4915	11.5323	11.4874	Q6YP21	ENSG00000137944.17	CCBL2; KYAT3	Q6YP21	-0.144258	-0.0173911	-0.0808244	0.405402	0.0158454	FALSE	FALSE
1214	CCDC101	9.16324	9.15376	9.08198	9.12554	9.1235	9.07532	9.09682	9.0767	9.15767	9.10348	9.19011	9.16133	9.07319	9.14468	9.05725	Q96ES7	ENSG00000176476.8	CCDC101; SGF29	Q96ES7	-0.0545417	0.0492625	-0.00263957	0.799415	0.915293	FALSE	FALSE
1215	CCDC102A	8.58382	8.65105	8.58209	8.75599	8.69115	8.73631	8.55906	8.7411	8.6222	8.57344	8.59489	8.5847	8.48724	8.51897	8.55024	Q96A19	ENSG00000135736.5	CCDC102A	Q96A19	-0.165313	-0.00553058	-0.0854219	0.488043	0.0376776	FALSE	FALSE
1216	CCDC104	9.45534	9.53813	9.5354	9.57272	9.60021	9.61433	9.54666	9.63578	9.4151	9.53891	9.41861	9.5099	9.43599	9.52286	9.50623	Q96G28	ENSG00000163001.11	CCDC104; CFAP36	Q96G28	-0.122734	0.0240313	-0.0493513	0.632987	0.172691	FALSE	FALSE
1217	CCDC106	7.0185	6.9196	6.97804	6.93602	6.97958	6.88351	6.90153	6.92676	6.88934	6.65445	6.95381	6.93602	6.89871	6.88786	6.75462	K7EMI9	ENSG00000173581.7	CCDC106	K7EMI9	-0.174698	0.00364074	-0.0855288	0.532401	0.0589121	FALSE	FALSE
1218	CCDC109B	8.05632	7.92709	7.96808	7.99244	7.90755	7.81817	7.8547	7.8767	7.90062	7.89319	8.0675	7.89379	7.95933	7.91367	7.89522	Q9NWR8	ENSG00000005059.15	CCDC109B; MCUB	Q9NWR8	-0.105289	0.0497901	-0.0277495	0.734861	0.458214	FALSE	FALSE
1219	CCDC115	7.485	7.52422	7.45309	7.51011	7.47401	7.51389	7.42392	7.45061	7.49227	7.46871	7.46383	7.50023	7.43281	7.45279	7.38436	F8WCZ3	ENSG00000136710.9	CCDC115	F8WCZ3	-0.0845075	0.00207292	-0.0412173	0.535151	0.0605916	FALSE	FALSE
1220	CCDC117	6.07177	6.39022	6.41266	6.34015	6.38815	6.36218	6.04787	6.29665	5.99381	6.21143	6.05616	6.02848	6.16996	6.08328	6.2403	Q8IWD4	ENSG00000159873.9	CCDC117	Q8IWD4	-0.323789	-0.0805982	-0.202194	0.266871	0.00288001	FALSE	FALSE
1221	CCDC12	9.88266	9.89478	9.8567	9.89538	9.83613	9.90115	9.75703	9.75669	9.75331	9.76344	9.83893	9.82694	9.71219	9.7143	9.72547	Q8WUD4	ENSG00000160799.11	CCDC12	Q8WUD4	-0.165363	-0.068393	-0.116878	0.0771656	0.000113272	FALSE	FALSE
1222	CCDC121	4.23772	3.91235	4.09251	4.03642	4.15764	4.43563	4.2764	3.84335	4.63018	4.23772	4.35852	4.28458	4.16592	4.03642	3.91375	Q6ZUS5	ENSG00000176714.9	CCDC121	Q6ZUS5	-0.177907	0.275336	0.0487147	0.768636	0.654033	FALSE	FALSE
1223	CCDC124	11.8566	11.7739	11.7522	11.8055	11.8216	11.7993	11.7498	11.7471	11.7444	11.7257	11.7537	11.7973	11.697	11.7802	11.7246	Q96CT7	ENSG00000007080.10	CCDC124	Q96CT7	-0.0981428	-0.0115944	-0.0548686	0.408013	0.0162767	FALSE	FALSE
1224	CCDC127	6.96273	7.04081	6.90805	7.0031	7.01307	6.92255	6.92989	6.90157	6.8859	6.89245	6.95726	6.94579	6.85012	6.81578	6.93634	Q96BQ5	ENSG00000164366.3	CCDC127	Q96BQ5	-0.1308	-0.0159471	-0.0733737	0.403917	0.015606	FALSE	FALSE
1225	CCDC130	4.15224	4.05242	4.03346	4.22184	4.1277	4.0191	4.2615	3.93451	3.9242	4.08038	4.01154	4.08529	4.0191	4.14155	3.91748	P13994	ENSG00000104957.13	CCDC130	P13994	-0.167776	0.0489757	-0.0594002	0.677817	0.261598	FALSE	FALSE
1226	CCDC132	10.0935	10.1408	10.1595	10.2139	10.1611	10.1994	10.216	10.2225	10.0698	10.1464	10.1762	10.2063	10.0472	10.1017	10.0549	Q96JG6	ENSG00000004766.15	CCDC132; VPS50	Q96JG6	-0.0927382	0.0457558	-0.0234912	0.739677	0.481554	FALSE	FALSE
1227	CCDC134	9.54858	9.48819	9.37575	9.55113	9.54058	9.43301	9.3005	9.36244	9.28623	9.28856	9.47865	9.37948	9.27311	9.22735	9.22429	Q9H6E4	ENSG00000100147.13	CCDC134	Q9H6E4	-0.260603	-0.091676	-0.176139	0.138957	0.00045111	FALSE	FALSE
1228	CCDC136	4.1052	4.22826	3.93561	4.16478	3.92766	4.17417	4.14943	4.22234	4.2517	4.29185	4.06695	4.1835	4.12653	4.32424	4.29046	H7C4R2	ENSG00000128596.16	CCDC136	H7C4R2	0.0117475	0.233466	0.122607	0.47297	0.032351	FALSE	FALSE
1229	CCDC137	9.59524	9.58864	9.6572	9.65767	9.60375	9.59734	9.59459	9.55583	9.57132	9.69402	9.7005	9.54534	9.63782	9.57776	9.58909	Q6PK04	ENSG00000185298.12	CCDC137	Q6PK04	-0.0667306	0.0481783	-0.00927616	0.779537	0.736044	FALSE	FALSE
1230	CCDC138	4.93769	4.90958	5.02962	5.05158	5.02687	4.59923	4.9265	4.79784	4.5611	4.82803	4.83498	4.68118	4.80567	4.82668	5.04808	Q96M89	ENSG00000163006.11	CCDC138	Q96M89	-0.270457	0.043392	-0.113533	0.616664	0.144242	FALSE	FALSE
1231	CCDC14	7.25395	7.19655	7.22138	7.26922	7.34387	7.27098	7.13376	7.07758	7.15778	7.13376	7.19845	7.13255	7.13911	7.06636	7.02039	A0A0A0MR27	ENSG00000175455.14	CCDC14	A0A0A0MR27	-0.202079	-0.0810712	-0.141575	0.0881951	0.000152256	FALSE	FALSE
1232	CCDC144A	6.46151	6.51851	6.22975	6.26508	6.37632	6.2832	6.37454	6.30193	6.37267	6.3708	6.51896	6.48159	6.46889	6.30591	6.31393	A2RUR9	ENSG00000170160.17	CCDC144A	A2RUR9	-0.068351	0.136719	0.0341839	0.741162	0.489024	FALSE	FALSE
1233	CCDC146	8.12517	8.42424	8.23468	8.46692	8.40723	8.29849	8.19103	8.12155	8.67978	8.58371	8.44596	8.42207	8.23917	8.24668	8.39975	Q8IYE0	ENSG00000135205.14	CCDC146	Q8IYE0	-0.129923	0.217617	0.0438473	0.760483	0.599292	FALSE	FALSE
1234	CCDC149	5.94871	5.85846	5.75282	5.90443	5.86785	6.04935	5.90655	5.81648	5.73194	5.67859	5.71517	5.8529	5.77266	5.51471	5.76998	Q6ZUS6		CCDC149	Q6ZUS6	-0.260186	-0.0316929	-0.145939	0.404038	0.0156254	FALSE	FALSE
1235	CCDC15	6.38562	6.38144	6.31329	6.36158	6.41241	6.43561	6.34555	6.38353	6.31545	6.28925	6.2827	6.40654	6.14284	6.31487	6.38726	Q0P6D6	ENSG00000149548.14	CCDC15	Q0P6D6	-0.137658	0.0116779	-0.0629901	0.574536	0.0924835	FALSE	FALSE
1236	CCDC158	7.25813	7.56371	7.19995	7.25653	7.30296	7.24041	7.28897	7.4066	7.62238	7.34152	7.33311	7.31119	7.71529	7.58795	7.60759	Q5M9N0	ENSG00000163749.17	CCDC158	Q5M9N0	0.0061765	0.32318	0.164678	0.50057	0.0426682	FALSE	FALSE
1237	CCDC167	7.25501	7.22759	7.21114	7.23726	7.31888	6.83702	7.33487	7.43802	7.24084	7.28499	7.52193	7.31018	7.34716	7.31105	7.34292	Q9P0B6	ENSG00000198937.8	CCDC167	Q9P0B6	0.034684	0.299011	0.166847	0.410301	0.0166661	FALSE	FALSE
1238	CCDC168	6.8043	6.56098	6.63599	6.54735	6.39241	6.70979	6.63241	6.6053	6.79782	6.52886	6.60429	6.81215	6.85045	6.75668	6.56495	Q8NDH2		CCDC168	Q8NDH2	-0.0606116	0.210989	0.0751888	0.675915	0.256973	FALSE	FALSE
1239	CCDC174	8.75453	8.76389	8.6293	8.65775	8.71253	8.71253	8.66716	8.72359	8.73903	8.58123	8.70142	8.63943	8.73862	8.69217	8.67349	Q6PII3	ENSG00000154781.15	CCDC174	Q6PII3	-0.0809396	0.0388033	-0.0210681	0.736422	0.465633	FALSE	FALSE
1240	CCDC175	7.38535	7.32325	7.11874	7.21426	7.2382	7.15088	7.09337	7.09678	6.90928	6.94839	7.11447	7.08719	7.25228	7.13944	7.01149	P0C221	ENSG00000151838.11	CCDC175	P0C221	-0.274874	-0.0569764	-0.165925	0.316187	0.00534339	FALSE	FALSE
1241	CCDC177	8.45971	8.66826	8.42	8.78903	8.76617	8.69353	8.47903	8.49642	8.39091	8.47466	8.55283	8.52869	8.09561	8.19574	8.19821	Q9NQR7	ENSG00000267909.2	CCDC177	Q9NQR7	-0.425565	-0.0817561	-0.253661	0.331526	0.00658342	FALSE	FALSE
1242	CCDC18	4.49562	4.61462	4.59929	4.56999	4.61443	4.75897	4.36637	4.56026	4.76683	4.46222	4.36469	4.70715	4.56091	4.43679	4.4714	J3KP97	ENSG00000122483.17	CCDC18	J3KP97	-0.216255	0.0423095	-0.0869727	0.63292	0.172562	FALSE	FALSE
1243	CCDC180	6.0337	6.24328	6.18515	6.44467	6.35735	6.41048	6.02025	6.27644	5.81719	6.30896	5.80736	5.77093	6.0383	6.08631	6.05521	Q9P1Z9		CCDC180	Q9P1Z9	-0.446722	-0.0712735	-0.258998	0.366263	0.0100249	FALSE	FALSE
1244	CCDC22	10.2406	10.2023	10.1996	10.225	10.2377	10.2757	10.2344	10.1749	10.1063	10.0968	10.0622	10.0824	10.1679	10.1997	10.2075	O60826	ENSG00000101997.12	CCDC22	O60826	-0.141928	-0.0222931	-0.0821107	0.368768	0.0103352	FALSE	FALSE
1245	CCDC23	10.1698	10.2393	10.2623	10.2892	10.3354	10.3131	10.3169	10.3194	9.94904	10.1862	10.2118	10.3623	10.0267	10.0513	9.99876	Q8N300	ENSG00000177868.11	CCDC23; SVBP	Q8N300	-0.244159	0.0238373	-0.110161	0.581763	0.100335	FALSE	FALSE
1246	CCDC25	10.1379	10.1671	10.1963	10.2166	10.231	10.2022	10.1224	10.2086	10.1787	10.0765	10.1008	10.1831	10.1076	10.1488	10.1014	Q86WR0	ENSG00000147419.17	CCDC25	Q86WR0	-0.106006	-0.00485152	-0.0554288	0.476903	0.0337324	FALSE	FALSE
1247	CCDC28B	7.0612	7.03684	6.88732	7.19807	7.30468	6.68116	7.00505	6.95263	6.86052	6.91372	6.96115	6.76059	6.91864	6.93106	6.98422	Q9BUN5	ENSG00000160050.14	CCDC28B	Q9BUN5	-0.263241	0.0485066	-0.107367	0.627895	0.163133	FALSE	FALSE
1248	CCDC43	10.1448	10.2119	10.2334	10.1241	10.0405	10.1062	9.94196	9.99303	9.91134	9.9123	9.96142	9.96286	10.03	10.0642	10.0869	Q96MW1	ENSG00000180329.13	CCDC43	Q96MW1	-0.232222	-0.0849991	-0.158611	0.121804	0.000334627	FALSE	FALSE
1249	CCDC47	11.1149	11.1089	11.0702	11.0884	11.0531	11.0329	11.0824	11.0127	11.1685	11.122	11.128	11.0765	11.1877	11.1099	11.0832	Q96A33	ENSG00000108588.13	CCDC47	Q96A33	-0.0245516	0.0840871	0.0297678	0.677844	0.261665	FALSE	FALSE
1250	CCDC50	10.1433	10.0344	10.056	10.0287	10.0811	9.99487	10.1421	10.1868	10.0795	10.1881	10.0258	9.96695	10.283	10.28	10.3476	Q8IVM0	ENSG00000152492.13	CCDC50	Q8IVM0	-0.000221777	0.220769	0.110274	0.51712	0.0504074	FALSE	FALSE
1251	CCDC51	6.2941	6.52328	6.35261	6.51154	6.4733	6.58365	6.50455	6.53003	6.65862	6.50968	6.4733	6.5448	6.61892	6.29428	6.3875	Q96ER9	ENSG00000164051.13	CCDC51	Q96ER9	-0.0709139	0.162904	0.045995	0.725308	0.415674	FALSE	FALSE
1252	CCDC53	9.54295	9.63901	9.54081	9.62193	9.61584	9.66034	9.6723	9.66337	9.63025	9.68152	9.68019	9.71271	9.56801	9.59499	9.5347	F5GZ97	ENSG00000120860.10	CCDC53; WASHC3	F5GZ97	-0.0298863	0.0980454	0.0340795	0.68297	0.274624	FALSE	FALSE
1253	CCDC58	11.1803	11.1344	11.0725	11.1335	11.1156	11.0671	11.0178	11.0629	11.1542	11.0674	11.1932	11.0868	11.0655	11.0564	11.0483	C9JQ41	ENSG00000160124.9	CCDC58	C9JQ41	-0.0924855	0.0252162	-0.0336347	0.669736	0.242589	FALSE	FALSE
1254	CCDC59	8.35976	8.10322	8.31789	8.10944	8.12687	8.18618	8.29387	8.17982	8.13606	8.39428	8.19528	8.12687	8.49427	8.40542	8.46629	Q9P031	ENSG00000133773.11	CCDC59	Q9P031	-0.0408756	0.238015	0.0985697	0.622112	0.153051	FALSE	FALSE
1255	CCDC6	11.3848	11.4466	11.4394	11.39	11.4166	11.3979	11.3438	11.3572	11.2457	11.2931	11.3189	11.377	11.3209	11.3125	11.3221	Q16204	ENSG00000108091.10	CCDC6	Q16204	-0.135558	-0.0470319	-0.091295	0.144548	0.000497991	FALSE	FALSE
1256	CCDC61	4.29377	4.30584	4.59774	4.53018	4.47848	4.27577	3.99758	3.88843	4.28158	4.39887	4.267	4.47093	4.00553	4.08338	4.07325	Q9Y6R9	ENSG00000104983.8	CCDC61	Q9Y6R9	-0.436056	-0.0653041	-0.25068	0.375971	0.0112964	FALSE	FALSE
1257	CCDC71	4.59594	4.90372	5.14456	4.71249	4.87703	5.1024	4.90789	4.49287	4.6422	4.65227	4.66659	4.79458	4.45226	4.67241	4.79458	Q8IV32	ENSG00000177352.9	CCDC71	Q8IV32	-0.395584	-0.032984	-0.214284	0.442856	0.0235055	FALSE	FALSE
1258	CCDC71L	7.87193	7.81634	7.93382	7.92738	8.0838	8.03805	7.86101	7.93956	8.1833	8.02903	7.92301	7.9301	7.90597	7.91973	7.89097	Q8N9Z2	ENSG00000253276.2	CCDC71L	Q8N9Z2	-0.0965038	0.113323	0.00840981	0.794476	0.866895	FALSE	FALSE
1259	CCDC77	6.13015	6.0684	6.18913	6.0572	6.06293	6.07621	5.87878	5.9898	5.67489	5.91358	6.09869	5.75049	5.93323	6.01445	5.86471	Q9BR77	ENSG00000120647.9	CCDC77	Q9BR77	-0.309055	-0.0814813	-0.195268	0.248036	0.00227585	FALSE	FALSE
1260	CCDC8	6.12996	5.76484	5.92116	5.92099	5.88248	5.99104	5.9066	5.75114	5.91875	5.93555	5.96055	5.83172	5.98297	5.76269	5.94195	Q9H0W5	ENSG00000169515.5	CCDC8	Q9H0W5	-0.154031	0.0598604	-0.0470851	0.711966	0.363671	FALSE	FALSE
1261	CCDC80	8.58196	8.69536	9.39792	9.01843	9.2827	10.1944	9.24984	8.90621	8.53004	8.75921	8.59594	8.47764	8.44426	8.47051	8.494	Q76M96	ENSG00000091986.15	CCDC80	Q76M96	-0.968282	-0.104705	-0.536493	0.418521	0.0181562	FALSE	FALSE
1262	CCDC82	7.00881	7.00684	7.0791	7.01273	7.05293	7.10157	7.07345	7.13341	6.93478	6.88492	7.11426	6.91522	7.01046	6.96426	6.93937	A0A2R8Y7C3		CCDC82	A0A2R8Y7C3	-0.129263	0.0352959	-0.0469835	0.669911	0.242983	FALSE	FALSE
1263	CCDC85B	4.78252	5.01642	4.89468	5.13816	5.2132	4.99974	4.80763	5.0924	5.0549	5.17253	5.02104	4.74425	4.90162	4.89698	4.85925	Q15834	ENSG00000175602.3	CCDC85B	Q15834	-0.211886	0.0971121	-0.0573868	0.731273	0.441675	FALSE	FALSE
1264	CCDC85C	8.37807	8.42155	8.39299	8.39658	8.40727	8.4238	8.33538	8.38956	8.53661	8.41969	8.44889	8.39357	8.38234	8.39486	8.45262	A6NKD9	ENSG00000205476.8	CCDC85C	A6NKD9	-0.0411819	0.0685439	0.013681	0.761147	0.603549	FALSE	FALSE
1265	CCDC86	10.0597	10.1084	10.1353	10.1265	10.0834	10.0517	10.1343	10.1068	10.2683	10.1283	10.0803	10.058	10.2569	10.1978	10.2903	Q9H6F5	ENSG00000110104.11	CCDC86	Q9H6F5	-0.00336074	0.153082	0.0748604	0.533236	0.0594159	FALSE	FALSE
1266	CCDC88A	12.2562	12.2613	12.2418	12.272	12.2932	12.2679	12.3051	12.3419	12.217	12.2263	12.3118	12.326	12.1821	12.2079	12.2214	Q3V6T2	ENSG00000115355.15	CCDC88A	Q3V6T2	-0.0622944	0.0513543	-0.00547007	0.791664	0.840517	FALSE	FALSE
1267	CCDC88C	10.421	10.4345	10.3821	10.4024	10.3854	10.4267	10.2674	10.3148	10.4024	10.3471	10.4182	10.4232	10.3052	10.2817	10.2836	Q9P219	ENSG00000015133.18	CCDC88C	Q9P219	-0.12913	-0.0118646	-0.0704971	0.43482	0.021552	FALSE	FALSE
1268	CCDC9	9.2107	9.19679	9.24368	9.1896	9.1833	9.24237	9.25577	9.22946	9.27543	9.22128	9.23653	9.22161	9.28083	9.26928	9.26414	A0A2R8Y4Z8		CCDC9	A0A2R8Y4Z8	0.00206852	0.076747	0.0394078	0.493801	0.0398867	FALSE	FALSE
1269	CCDC90A	8.5466	8.6244	8.64669	8.63853	8.56417	8.56454	8.67453	8.62547	8.63718	8.67522	8.64375	8.61528	8.7035	8.68142	8.62096	Q96AQ8	ENSG00000050393.11	CCDC90A; MCUR1	Q96AQ8	0.00895878	0.102132	0.0555452	0.438797	0.0224931	FALSE	FALSE
1270	CCDC90B	9.11507	8.9489	8.99176	8.87788	8.86798	8.91591	8.85821	8.91962	8.90454	8.74429	8.94042	8.9088	9.09396	8.94849	8.95296	Q9GZT6-3	ENSG00000137500.9	CCDC90B	Q9GZT6-3	-0.132146	0.0643823	-0.0338821	0.738252	0.474508	FALSE	FALSE
1271	CCDC90B.1	8.86146	8.71391	8.79147	8.83713	8.8075	8.84557	8.85325	8.86831	8.89817	8.88812	8.82338	8.75706	8.89147	8.85751	8.87855	E9PKQ5	ENSG00000137500.9	CCDC90B	E9PKQ5	-0.00851435	0.104125	0.0478055	0.572767	0.0906609	FALSE	FALSE
1272	CCDC91	9.77283	9.70237	9.74294	9.7879	9.79107	9.73473	9.76342	9.82098	9.62387	9.74947	9.69401	9.79274	9.69687	9.70275	9.69204	Q7Z6B0	ENSG00000123106.10	CCDC91	Q7Z6B0	-0.0893214	0.0311807	-0.0290704	0.69918	0.320799	FALSE	FALSE
1273	CCDC92	7.84148	7.83896	7.74917	7.62434	7.73877	7.80289	7.74809	7.91263	7.63245	7.6395	7.73064	7.81969	7.87626	7.79512	7.69458	Q53HC0	ENSG00000275035.2; ENSG00000119242.8	CCDC92	Q53HC0	-0.103817	0.0939364	-0.00494041	0.799562	0.916772	FALSE	FALSE
1274	CCDC93	10.5305	10.6223	10.4641	10.6004	10.6111	10.6523	10.5916	10.5365	10.4086	10.4879	10.3816	10.3649	10.462	10.524	10.555	F8W9X7	ENSG00000125633.10	CCDC93	F8W9X7	-0.184143	-0.0178215	-0.100982	0.430038	0.0204823	FALSE	FALSE
1275	CCDC94	9.73609	9.75598	9.70295	9.86597	9.81131	9.86123	9.80033	9.88541	9.75598	9.70621	9.72096	9.7784	9.66039	9.72994	9.72599	Q9BW85	ENSG00000105248.15	CCDC94	Q9BW85	-0.110423	0.0355998	-0.0374114	0.689666	0.292693	FALSE	FALSE
1276	CCDC97	3.19252	3.31802	3.12485	2.906	3.4718	3.55436	2.39685	3.65754	2.85529	3.05343	3.06772	3.0269	2.95906	2.906	3.06772	M0QXS4	ENSG00000142039.3	CCDC97	M0QXS4	-0.565574	0.0409464	-0.262314	0.567209	0.0852179	FALSE	FALSE
1277	CCHCR1	6.45356	6.35137	6.37627	6.4942	6.32224	6.76021	6.42018	6.40243	6.65224	6.42339	6.33337	6.45298	6.40687	6.38226	6.30536	Q8TD31	ENSG00000204536.13; ENSG00000206457.10	CCHCR1	Q8TD31	-0.172171	0.0926779	-0.0397467	0.749366	0.532754	FALSE	FALSE
1278	CCM2	6.40496	6.49839	6.55794	6.68482	6.40539	6.53004	6.49142	6.4703	6.7124	6.63887	6.58955	6.53664	6.50736	6.45524	6.63925	Q9BSQ5	ENSG00000136280.15	CCM2	Q9BSQ5	-0.0555024	0.148551	0.0465243	0.707288	0.347255	FALSE	FALSE
1279	CCNA2	8.43697	8.4835	8.49802	8.39365	8.34145	8.41518	8.36612	8.36776	8.29848	8.24423	8.30836	8.31491	8.35486	8.45196	8.57138	P20248	ENSG00000145386.9	CCNA2	P20248	-0.154522	0.0267243	-0.0638988	0.622684	0.154013	FALSE	FALSE
1280	CCNB1	11.241	11.3594	11.3423	11.2472	11.218	11.205	11.2075	11.2489	11.1646	11.2444	11.0682	11.0791	11.4199	11.4307	11.4513	P14635	ENSG00000134057.14	CCNB1	P14635	-0.140271	0.116964	-0.0116534	0.79266	0.849765	FALSE	FALSE
1281	CCNB2	9.04776	9.16495	9.16455	9.12186	9.10267	9.07393	9.09176	9.0985	9.1048	9.05897	9.02762	8.94215	9.20733	9.22414	9.21058	O95067	ENSG00000157456.7	CCNB2	O95067	-0.0913496	0.0807479	-0.00530083	0.79763	0.897494	FALSE	FALSE
1282	CCNB3	7.04353	7.50237	7.11545	6.9554	7.2616	7.35412	6.90093	7.43175	7.33011	7.02599	7.43365	6.91534	7.2661	7.2157	7.13594	Q8WWL7-2	ENSG00000147082.17	CCNB3	Q8WWL7-2	-0.23316	0.190225	-0.0214676	0.79075	0.832126	FALSE	FALSE
1283	CCND1	6.6861	6.87646	6.87027	6.78458	6.83373	6.99748	7.01827	7.17823	7.1965	7.19448	6.84573	6.72561	7.23894	7.29883	7.27436	P24385	ENSG00000110092.3	CCND1	P24385	0.0890349	0.443862	0.266448	0.323042	0.00586462	FALSE	FALSE
1284	CCND2	5.75869	5.8648	5.70683	5.70694	5.71806	5.87808	5.86794	5.74334	5.91873	5.80212	5.80043	5.77942	5.75449	5.83135	5.8715	P30279	ENSG00000118971.7	CCND2	P30279	-0.0277388	0.120899	0.0465802	0.649722	0.20202	FALSE	FALSE
1285	CCNDBP1	5.80533	5.83269	5.70912	5.74351	5.68416	6.09322	5.84496	6.1854	5.79271	5.95296	5.83149	5.83149	5.96652	5.89166	5.95793	O95273	ENSG00000166946.13	CCNDBP1	O95273	-0.0318837	0.243682	0.105899	0.601244	0.122458	FALSE	FALSE
1286	CCNE2	6.66727	6.76781	6.79125	6.74621	6.72485	6.62488	6.75595	6.72654	6.90067	6.65597	6.78066	6.84929	6.8516	6.76108	6.67449	O96020	ENSG00000175305.17	CCNE2	O96020	-0.029805	0.134886	0.0525404	0.645464	0.194436	FALSE	FALSE
1287	CCNF	6.58904	6.57685	6.47187	6.44131	6.34642	6.44722	6.49971	6.61754	6.27438	6.42301	6.64462	6.51057	6.57921	6.49358	6.51057	P41002	ENSG00000162063.12	CCNF	P41002	-0.0827915	0.137037	0.0271229	0.761727	0.6073	FALSE	FALSE
1288	CCNG1	5.78607	5.97864	6.00667	6.00868	5.89741	5.93777	5.93114	5.73775	6.03214	6.03214	5.97707	5.92837	5.81579	5.92365	5.95871	P51959	ENSG00000113328.18	CCNG1	P51959	-0.107927	0.0887987	-0.00956406	0.791493	0.838935	FALSE	FALSE
1289	CCNH	8.66487	8.68826	8.72948	8.66947	8.72015	8.69308	8.67537	8.65732	8.45585	8.57438	8.69744	8.53292	8.64498	8.63162	8.64284	D6RG18	ENSG00000134480.13	CCNH	D6RG18	-0.151797	-0.011588	-0.0816923	0.449385	0.02522	FALSE	FALSE
1290	CCNK	10.0613	10.0549	10.0691	10.0722	10.0468	10.0428	9.99443	9.96327	10.0616	9.9993	10.108	10.053	10.0073	9.99063	9.95588	O75909	ENSG00000090061.17	CCNK	O75909	-0.0921478	0.00609456	-0.0430266	0.563375	0.0816965	FALSE	FALSE
1291	CCNL1	6.57361	6.60831	6.53203	6.53136	6.56627	6.53136	6.59395	6.33193	6.51536	6.44028	6.58904	6.62798	6.44772	6.46332	6.34155	Q9UK58	ENSG00000163660.11	CCNL1	Q9UK58	-0.166512	0.0191211	-0.0736956	0.592154	0.111482	FALSE	FALSE
1292	CCNL2	8.49807	8.66234	8.57578	8.59349	8.56556	8.50751	8.56091	8.6022	8.58507	8.53334	8.61512	8.61052	8.58019	8.57861	8.50544	Q96S94	ENSG00000221978.11	CCNL2	Q96S94	-0.0480299	0.0629776	0.00747382	0.78467	0.778475	FALSE	FALSE
1293	CCNT1	8.93524	8.90731	8.95664	8.96851	8.90314	8.96297	8.83086	8.8813	9.0412	8.87928	8.93589	8.96328	8.85469	8.86233	8.86431	O60563	ENSG00000129315.10	CCNT1	O60563	-0.100476	0.0254639	-0.0375061	0.661173	0.224173	FALSE	FALSE
1294	CCNT2	10.1007	10.0397	9.99875	10.0807	10.044	10.0331	9.94461	9.93039	9.99754	9.95666	10.0182	9.99799	9.93467	9.95549	9.92078	O60583-2	ENSG00000082258.12	CCNT2	O60583-2	-0.133073	-0.0423075	-0.0876901	0.177805	0.00087862	FALSE	FALSE
1295	CCNY	8.67813	8.65159	8.65805	8.61794	8.6693	8.62869	8.52999	8.68702	8.61584	8.59902	8.75889	8.71604	8.61516	8.54193	8.51003	Q8ND76	ENSG00000108100.17	CCNY	Q8ND76	-0.107616	0.0450318	-0.0312922	0.72069	0.396753	FALSE	FALSE
1296	CCNYL1	8.33874	8.44549	8.36517	8.32843	8.27219	8.27894	8.27165	8.3633	8.36471	8.40447	8.37568	8.41595	8.45718	8.39194	8.38963	Q8N7R7	ENSG00000163249.11	CCNYL1	Q8N7R7	-0.0201329	0.107036	0.0434516	0.629609	0.166276	FALSE	FALSE
1297	CCP110	8.33524	8.34378	8.21905	8.34428	8.34653	8.34697	8.21649	8.24734	8.45058	8.35265	8.32532	8.3599	8.23099	8.24834	8.27022	O43303	ENSG00000103540.16	CCP110	O43303	-0.0978121	0.0529331	-0.0224395	0.74995	0.536037	FALSE	FALSE
1298	CCS	9.9081	9.95745	9.96369	10.0496	10.0854	10.0604	9.99538	10.1021	9.93895	9.99381	9.94991	9.98154	9.90418	9.93648	9.91346	J3KNF4	ENSG00000173992.8	CCS	J3KNF4	-0.107167	0.0358018	-0.0356828	0.693923	0.304899	FALSE	FALSE
1299	CCSAP	4.87624	5.06423	5.09038	5.20761	5.14009	5.06129	4.87624	4.911	5.21826	5.11605	5.02605	5.04574	4.87949	4.87061	4.95686	Q6IQ19	ENSG00000154429.10	CCSAP	Q6IQ19	-0.208672	0.0399064	-0.0843829	0.630999	0.16888	FALSE	FALSE
1300	CCSER2	7.05767	7.21463	7.05507	6.99948	6.99329	7.02481	6.93161	6.96523	6.91162	7.1161	6.96555	6.97636	7.07574	7.05052	7.26498	Q9H7U1	ENSG00000107771.15	CCSER2; FAM190B	Q9H7U1	-0.13645	0.0787301	-0.02886	0.756871	0.576696	FALSE	FALSE
1301	CCT2	14.0451	14.049	14.0115	14.0007	14.0077	13.991	13.9874	14.0238	14.038	14.0069	14.0124	14.0054	14.051	14.0493	14.0619	P78371	ENSG00000166226.12	CCT2	P78371	-0.0286323	0.0460959	0.00873179	0.764606	0.626308	FALSE	FALSE
1302	CCT3	14.0626	14.0592	14.0347	14.0305	14.0142	14.0268	14.0223	14.0173	14.0599	14.0376	14.0514	14.0516	14.0544	14.0633	14.0409	P49368	ENSG00000163468.14	CCT3	P49368	-0.0263596	0.0389866	0.00631348	0.77317	0.686859	FALSE	FALSE
1303	CCT4	13.7226	13.7243	13.6736	13.6642	13.6611	13.652	13.6723	13.705	13.6873	13.6893	13.6917	13.6768	13.7157	13.7035	13.7918	P50991	ENSG00000115484.14	CCT4	P50991	-0.0239789	0.0654964	0.0207587	0.704867	0.339098	FALSE	FALSE
1304	CCT5	14.6277	14.5876	14.5834	14.5782	14.5902	14.5516	14.5616	14.5961	14.6306	14.5868	14.6032	14.5926	14.6246	14.6255	14.6236	P48643	ENSG00000150753.11	CCT5	P48643	-0.0180963	0.0551646	0.0185341	0.691743	0.298576	FALSE	FALSE
1305	CCT6A	13.8318	13.8369	13.7927	13.7695	13.7749	13.7565	13.7637	13.7988	13.7847	13.7644	13.8174	13.8099	13.8202	13.82	13.79	P40227	ENSG00000146731.10	CCT6A	P40227	-0.0363498	0.0420524	0.00285127	0.795749	0.879115	FALSE	FALSE
1306	CCT6B	6.48255	6.58292	6.66475	6.71258	6.64734	6.83276	6.52464	6.73916	6.41622	6.65201	6.37698	6.58324	6.46899	6.54629	6.51321	Q92526	ENSG00000132141.13	CCT6B	Q92526	-0.239442	0.00308139	-0.11818	0.526312	0.0553885	FALSE	FALSE
1307	CCT7	14.0541	14.0641	14.0386	14.0126	14.0277	14.0243	14.008	14.046	14.072	14.0483	14.0628	14.0246	14.064	14.0705	14.071	Q99832	ENSG00000135624.15	CCT7	Q99832	-0.0201213	0.0502167	0.0150477	0.715584	0.376987	FALSE	FALSE
1308	CCT8	14.6215	14.5867	14.5769	14.5716	14.5802	14.5689	14.5678	14.5966	14.6418	14.6014	14.6104	14.5849	14.616	14.6261	14.6221	P50990	ENSG00000156261.12	CCT8	P50990	-0.0119464	0.0582449	0.0231493	0.637174	0.180593	FALSE	FALSE
1309	CCZ1	9.70013	9.68553	9.70547	9.70508	9.66426	9.74686	9.78836	9.71156	9.71876	9.73119	9.67554	9.68389	9.71171	9.76465	9.79692	P86791	ENSG00000146574.15; ENSG00000122674.11	CCZ1; CCZ1B	P86791	-0.0174606	0.0778152	0.0301773	0.647197	0.197482	FALSE	FALSE
1310	CD101	3.21213	3.25827	3.31727	3.20106	3.59751	3.7519	3.09734	2.74243	4.2356	3.96623	3.81874	3.38781	3.09793	3.34975	3.06707	Q93033	ENSG00000134256.12	CD101	Q93033	-0.393599	0.450419	0.0284101	0.796668	0.888044	FALSE	FALSE
1311	CD109	5.06475	5.07974	4.91054	5.18431	5.093	5.13294	5.19487	5.05719	5.05719	5.14195	4.96502	5.04241	5.20097	4.91414	4.97496	Q6YHK3	ENSG00000156535.13	CD109	Q6YHK3	-0.121139	0.0879821	-0.0165785	0.780102	0.740593	FALSE	FALSE
1312	CD151	9.23324	9.11885	9.21101	9.13892	9.14495	9.14907	9.24335	9.2455	9.36823	9.13817	9.20016	9.17488	9.38826	9.32783	9.35054	K4DIA7		CD151	K4DIA7	0.0214073	0.188115	0.104761	0.412625	0.0170729	FALSE	FALSE
1313	CD200	8.33171	8.49982	8.38383	8.44679	8.46465	8.36319	8.41746	8.37785	8.3989	8.37509	8.53243	8.59235	8.25613	8.24105	8.23152	U3KQG5	ENSG00000091972.18	CD200	U3KQG5	-0.147718	0.0783391	-0.0346893	0.747729	0.523686	FALSE	FALSE
1314	CD248	5.76676	5.41892	6.01055	5.80693	5.57506	5.83631	5.76927	5.72605	5.92564	6.08066	5.84596	5.62419	6.14231	5.64111	6.02565	Q9HCU0	ENSG00000174807.3	CD248	Q9HCU0	-0.0760999	0.333662	0.128781	0.649045	0.200791	FALSE	FALSE
1315	CD276	9.80128	9.78713	9.6357	9.67471	9.73188	9.80196	9.6831	9.66303	9.92977	9.80696	9.81514	9.75804	9.73442	9.77485	9.73734	Q5ZPR3	ENSG00000103855.17	CD276	Q5ZPR3	-0.0547027	0.111073	0.028185	0.739473	0.480537	FALSE	FALSE
1316	CD2AP	9.99383	9.79351	10.0731	9.82254	9.81252	9.84383	10.0617	10.0796	10.0948	10.0932	9.93857	10.0138	10.2256	10.272	10.2901	Q9Y5K6	ENSG00000198087.7	CD2AP	Q9Y5K6	0.104948	0.352919	0.228933	0.204506	0.00128046	FALSE	FALSE
1317	CD2BP2	10.7299	10.699	10.7448	10.8003	10.7627	10.7193	10.6456	10.6354	10.6994	10.6491	10.7263	10.6834	10.6173	10.6031	10.6083	O95400	ENSG00000169217.8	CD2BP2	O95400	-0.140206	-0.0411826	-0.0906945	0.208958	0.00136593	FALSE	FALSE
1318	CD320	8.05551	8.10082	8.04199	8.02148	8.08677	8.04077	8.16809	7.99999	8.14044	8.02596	8.0047	7.94579	8.22776	8.16194	8.1837	Q9NPF0	ENSG00000167775.10	CD320	Q9NPF0	-0.050529	0.125498	0.0374846	0.716154	0.379135	FALSE	FALSE
1319	CD38	3.26897	3.6035	3.83921	3.4853	3.3509	3.47459	3.36846	3.90605	4.58869	4.02083	3.7375	3.71968	4.1663	4.10698	4.40239	P28907	ENSG00000004468.12	CD38	P28907	0.171419	0.824842	0.49813	0.315622	0.00530314	FALSE	FALSE
1320	CD3EAP	9.77218	9.73907	9.68846	9.69916	9.72285	9.61734	9.62512	9.64801	9.73556	9.69179	9.6619	9.59061	9.82831	9.75273	9.81436	O15446	ENSG00000117877.10	CD3EAP	O15446	-0.0808951	0.0786272	-0.00113396	0.805281	0.976275	FALSE	FALSE
1321	CD44	7.76415	7.47807	7.98303	7.9622	7.85359	7.98516	7.99444	7.97492	8.22889	8.1163	7.60733	7.57348	8.18289	8.13182	8.2203	H0YD13	ENSG00000026508.17	CD44	H0YD13	-0.0735099	0.404863	0.165676	0.626672	0.160934	FALSE	FALSE
1322	CD46	6.83375	6.89195	6.82664	6.7865	6.73179	6.87742	6.5238	6.67489	6.86181	6.68774	6.84029	6.69753	6.74917	6.71089	6.75671	P15529-2	ENSG00000117335.19	CD46	P15529-2	-0.194742	-0.00953152	-0.102137	0.474166	0.0327636	FALSE	FALSE
1323	CD46.1	7.64516	7.61346	7.61934	7.4661	7.53227	7.54621	7.51926	7.51855	7.37487	7.54636	7.59692	7.43722	7.5699	7.65797	7.56383	P15529	ENSG00000117335.19	CD46	P15529	-0.123668	0.0461287	-0.0387697	0.70709	0.346579	FALSE	FALSE
1324	CD47	10.3097	9.99208	10.1056	10.3494	10.3316	10.2776	10.0403	9.99185	10.1562	10.0469	10.0344	9.97113	9.95021	9.95321	9.95975	Q08722	ENSG00000196776.14	CD47	Q08722	-0.326441	-0.105795	-0.216118	0.17021	0.00078173	FALSE	FALSE
1325	CD59	9.88302	9.48738	9.77047	9.74923	9.71016	9.77659	9.92479	9.91065	9.90535	9.88314	9.88609	9.81032	9.88958	9.89242	9.87351	A0A2U3TZL5		CD59	A0A2U3TZL5	0.0646013	0.248864	0.156733	0.253041	0.0024308	FALSE	FALSE
1326	CD63	8.85272	8.82621	8.89743	8.87699	8.88688	8.82627	8.79175	8.86582	8.97494	8.90075	8.75567	8.75612	9.00277	8.94306	9.01448	F8VWK8	ENSG00000135404.11	CD63	F8VWK8	-0.061058	0.117861	0.0284015	0.745138	0.509684	FALSE	FALSE
1327	CD80	4.26218	4.24076	4.22992	4.24359	4.2386	4.08609	4.57866	4.27275	3.38732	3.60459	4.2386	4.36321	4.0123	3.8848	3.75921	P33681	ENSG00000121594.11	CD80	P33681	-0.521667	0.110499	-0.205584	0.640735	0.186396	FALSE	FALSE
1328	CD81	9.60549	9.48028	9.5389	9.47525	9.42546	9.40182	9.49377	9.44947	9.43799	9.4869	9.45001	9.4903	9.66503	9.55933	9.58272	E9PRJ8	ENSG00000110651.11	CD81	E9PRJ8	-0.0568967	0.106826	0.0249648	0.748201	0.526283	FALSE	FALSE
1329	CD9	8.34665	7.76383	8.29535	8.2839	8.28126	8.24703	8.11554	8.0913	8.19534	8.12044	8.09984	8.01943	8.07319	8.0393	8.0367	P21926	ENSG00000010278.12	CD9	P21926	-0.262981	0.0327711	-0.115105	0.597774	0.118119	FALSE	FALSE
1330	CD97	5.02977	5.51609	5.3259	5.44224	5.61896	4.87687	4.93788	5.19707	5.21554	5.2697	5.08042	5.02123	5.1643	5.04375	5.22373	P48960	ENSG00000123146.19	CD97; ADGRE5	P48960	-0.381014	0.0340975	-0.173458	0.577184	0.0952979	FALSE	FALSE
1331	CD99	5.81305	5.95562	5.78169	5.79467	5.71412	5.77957	5.59854	5.79431	5.68825	5.6994	5.87319	5.56482	5.67842	5.58625	5.99917	A0A096LP69	ENSG00000002586.18	CD99	A0A096LP69	-0.216265	0.0438789	-0.0861929	0.636014	0.1787	FALSE	FALSE
1332	CD99.1	6.60235	7.04268	6.87031	6.86987	6.46368	6.49378	6.28356	6.4824	6.48918	6.64901	6.53294	6.53873	6.64253	6.50564	6.91627	P14209	ENSG00000002586.18	CD99	P14209	-0.369693	0.0421936	-0.16375	0.591743	0.111014	FALSE	FALSE
1333	CD99L2	8.44067	8.16994	8.19449	8.18001	8.24245	8.08892	8.1816	8.18873	8.17623	8.1082	8.34016	8.30489	8.14846	8.15099	8.19626	Q8TCZ2-3	ENSG00000102181.20	CD99L2	Q8TCZ2-3	-0.120886	0.0810636	-0.0199113	0.772355	0.680827	FALSE	FALSE
1334	CDAN1	8.07429	8.03147	8.08167	8.06095	8.04994	7.98262	8.09949	7.96718	7.95199	7.89628	7.96221	8.07297	7.95809	8.03995	7.98551	Q8IWY9	ENSG00000140326.12	CDAN1	Q8IWY9	-0.117692	0.00930561	-0.054193	0.571186	0.0890705	FALSE	FALSE
1335	CDC123	10.2132	10.3146	10.3189	10.2498	10.2268	10.3298	10.3946	10.429	10.1083	10.2694	10.1163	10.229	10.3625	10.4284	10.4595	O75794	ENSG00000151465.13	CDC123	O75794	-0.0820179	0.152536	0.0352589	0.749245	0.532079	FALSE	FALSE
1336	CDC14B	5.19892	5.19007	5.30885	5.32809	5.25225	5.25059	5.0691	5.08846	5.38749	5.25082	5.25225	5.35609	5.09822	5.27037	5.19472	Q5JU07	ENSG00000081377.16	CDC14B	Q5JU07	-0.13952	0.0671536	-0.0361832	0.736873	0.467805	FALSE	FALSE
1337	CDC16	10.9585	10.9439	10.8792	10.9408	10.9282	10.9045	10.903	10.9032	10.8712	10.8771	10.9092	10.902	10.8723	10.9091	10.9116	Q13042	ENSG00000130177.14	CDC16	Q13042	-0.066222	0.00534693	-0.0304375	0.572168	0.0900541	FALSE	FALSE
1338	CDC20	7.23661	7.01393	7.17585	7.08019	6.95937	7.10738	6.99882	7.08738	6.98188	7.14689	7.05774	7.14648	7.21886	6.84161	7.19877	Q12834	ENSG00000117399.13	CDC20	Q12834	-0.140014	0.0996677	-0.0201733	0.778184	0.725283	FALSE	FALSE
1339	CDC20B	6.57037	6.48936	6.58113	6.51553	6.39886	6.5296	6.42067	6.55796	6.35385	6.52009	6.5296	6.63201	6.5268	6.43539	6.43839	Q86Y33	ENSG00000164287.12	CDC20B	Q86Y33	-0.108457	0.061229	-0.0236139	0.754537	0.562605	FALSE	FALSE
1340	CDC23	10.2073	10.24	10.2304	10.2674	10.24	10.2589	10.1644	10.2112	10.2204	10.2194	10.1822	10.2235	10.2183	10.2371	10.1689	Q9UJX2	ENSG00000094880.10	CDC23	Q9UJX2	-0.0727943	0.00157975	-0.0356073	0.533047	0.0593015	FALSE	FALSE
1341	CDC25B	4.16585	4.38207	4.51882	4.54526	4.32979	4.1825	4.42911	4.38207	4.36282	4.17691	4.45329	4.29958	4.46682	4.34464	4.24233	P30305	ENSG00000101224.17	CDC25B	P30305	-0.135357	0.128944	-0.00320641	0.803706	0.959522	FALSE	FALSE
1342	CDC25C	9.1693	9.22975	9.24945	9.28876	9.21333	9.28571	9.3719	9.24437	9.13679	9.16157	9.21976	9.26806	9.23928	9.15508	9.15709	P30307	ENSG00000158402.18	CDC25C	P30307	-0.0946033	0.050035	-0.0222841	0.74743	0.522047	FALSE	FALSE
1343	CDC26	8.53857	8.56859	8.63267	8.4874	8.5704	8.5245	8.44212	8.46367	8.37045	8.41294	8.43029	8.54204	8.47298	8.52483	8.43277	Q8NHZ8	ENSG00000176386.8	CDC26	Q8NHZ8	-0.159127	-0.0388912	-0.0990093	0.272778	0.00309016	FALSE	FALSE
1344	CDC27	10.5179	10.5569	10.496	10.5417	10.4997	10.5013	10.531	10.5187	10.5201	10.5124	10.5526	10.5162	10.5314	10.5226	10.5203	P30260	ENSG00000004897.11	CDC27	P30260	-0.0270961	0.0393496	0.00612671	0.774968	0.700375	FALSE	FALSE
1345	CDC34	10.1403	10.1827	10.213	10.1914	10.2155	10.1567	10.2412	10.2309	10.0173	10.0814	10.1096	10.0767	10.1772	10.1868	10.2008	P49427	ENSG00000099804.8	CDC34	P49427	-0.107694	0.034843	-0.0364254	0.690089	0.29388	FALSE	FALSE
1346	CDC37	12.7499	12.7476	12.7759	12.7834	12.7996	12.8053	12.7601	12.8415	12.7303	12.7726	12.6944	12.7265	12.7614	12.7813	12.7726	Q16543	ENSG00000105401.8	CDC37	Q16543	-0.0627623	0.0290123	-0.016875	0.732256	0.446136	FALSE	FALSE
1347	CDC37L1	7.61827	7.79638	7.63465	7.74222	7.6978	7.80624	7.82109	7.77932	7.68348	7.71817	7.7686	7.78008	7.6978	7.70383	7.73408	Q7L3B6	ENSG00000106993.11	CDC37L1	Q7L3B6	-0.041796	0.0958251	0.0270145	0.725537	0.41664	FALSE	FALSE
1348	CDC40	10.4458	10.4087	10.3475	10.383	10.3467	10.3436	10.3098	10.3698	10.417	10.3261	10.4505	10.4387	10.3571	10.3569	10.3407	O60508	ENSG00000168438.14	CDC40	O60508	-0.0606317	0.0503554	-0.00513814	0.792312	0.846518	FALSE	FALSE
1349	CDC42	7.76932	7.83012	7.68632	7.9538	7.75586	8.08887	7.97546	8.00583	7.99285	7.96885	7.87889	7.93078	7.78091	7.75079	7.71211	P60953-1	ENSG00000070831.15	CDC42	P60953-1	-0.0930875	0.175323	0.0411176	0.747858	0.524391	FALSE	FALSE
1350	CDC42.1	11.5334	11.5228	11.5481	11.5166	11.529	11.5753	11.6347	11.6351	11.5781	11.6187	11.5972	11.6081	11.6019	11.6088	11.5912	P60953	ENSG00000070831.15	CDC42	P60953	0.0364094	0.104893	0.0706513	0.144365	0.000496373	FALSE	FALSE
1351	CDC42BPA	10.1381	10.1525	10.1281	10.1123	10.0774	10.0871	9.9419	9.93678	9.92862	9.91837	10.0537	10.0339	9.97447	9.87812	9.9174	Q5VT25-2		CDC42BPA	Q5VT25-2	-0.219061	-0.105429	-0.162245	0.0232562	1.87902e-05	FALSE	FALSE
1352	CDC42BPB	12.1112	12.1176	12.1057	12.0901	12.0881	12.0947	12.1364	12.1606	12.0613	12.0732	12.1395	12.1583	12.1087	12.0898	12.0865	Q9Y5S2	ENSG00000198752.10	CDC42BPB	Q9Y5S2	-0.0298798	0.0528442	0.0114822	0.754706	0.563609	FALSE	FALSE
1353	CDC42BPB.1	4.34489	4.78005	4.78502	4.4465	4.80903	5.08283	4.82899	4.82418	4.90389	4.97927	4.76425	4.77433	4.77934	4.82846	4.73356	H0YLY0	ENSG00000198752.10	CDC42BPB	H0YLY0	-0.0682689	0.300222	0.115976	0.648706	0.20018	FALSE	FALSE
1354	CDC42EP1	6.37987	6.22331	6.50389	6.46269	6.36473	6.38281	6.40115	6.45326	6.51632	6.42218	6.19142	6.13553	6.6122	6.65599	6.57804	B0QYC7	ENSG00000128283.6	CDC42EP1	B0QYC7	-0.105132	0.214057	0.0544626	0.739162	0.478992	FALSE	FALSE
1355	CDC42EP2	5.77714	5.82891	5.7111	5.79912	5.83028	5.81479	5.49966	5.77474	5.82891	5.7843	5.53137	5.66054	5.59141	5.80175	5.87067	O14613	ENSG00000149798.4	CDC42EP2	O14613	-0.206199	0.0287195	-0.08874	0.605817	0.128474	FALSE	FALSE
1356	CDC42EP3	7.67871	7.74587	7.79684	7.46748	7.69573	7.60503	7.61268	7.60118	7.67428	7.58183	7.55889	7.55814	7.79439	7.75372	7.88283	Q9UKI2	ENSG00000163171.7	CDC42EP3	Q9UKI2	-0.118963	0.126401	0.0037189	0.802746	0.949443	FALSE	FALSE
1357	CDC42EP4	10.4081	10.4359	10.4156	10.4439	10.4742	10.424	10.4	10.4765	10.3855	10.4682	10.5074	10.5041	10.3307	10.3372	10.3526	Q9H3Q1	ENSG00000179604.9	CDC42EP4	Q9H3Q1	-0.0813181	0.0501923	-0.0155629	0.763954	0.621942	FALSE	FALSE
1358	CDC42EP5	7.48155	7.64729	7.62262	7.48907	7.54254	7.69194	7.32883	7.3256	7.15937	7.28126	7.2586	7.40379	7.30078	7.21897	7.31912	Q6NZY7	ENSG00000273633.1; ENSG00000278444.1; ENSG00000273622.1; ENSG00000167617.2	CDC42EP5	Q6NZY7	-0.3749	-0.20648	-0.29069	0.00357948	2.0464e-06	TRUE	TRUE
1359	CDC45	8.65088	8.80881	8.59747	8.74903	8.80601	8.7474	8.73596	8.71925	8.69666	8.71972	8.68854	8.61026	8.71196	8.66865	8.75368	O75419	ENSG00000093009.9	CDC45	O75419	-0.0958322	0.0436721	-0.02608	0.730616	0.438719	FALSE	FALSE
1360	CDC5L	12.7362	12.6581	12.6467	12.7206	12.6632	12.6455	12.5519	12.5767	12.6978	12.6148	12.7135	12.6843	12.5699	12.5569	12.5492	Q99459	ENSG00000096401.7	CDC5L	Q99459	-0.131606	0.000375321	-0.0656153	0.518569	0.0511624	FALSE	FALSE
1361	CDC6	6.73771	6.85192	6.87986	6.71711	6.6967	6.81707	6.71358	6.98583	6.98234	6.84816	6.5172	6.55136	7.21531	7.15708	7.23191	Q99741	ENSG00000094804.9	CDC6	Q99741	-0.0986089	0.354661	0.128026	0.672045	0.247852	FALSE	FALSE
1362	CDC7	8.87276	8.96382	8.9607	8.98467	9.03373	9.00933	8.80184	8.89239	8.88224	8.72739	8.81755	8.88234	8.78816	8.70568	8.75662	O00311	ENSG00000097046.12	CDC7	O00311	-0.236285	-0.0933404	-0.164812	0.0933543	0.000175683	FALSE	FALSE
1363	CDC73	11.6215	11.6482	11.5842	11.5992	11.5673	11.5362	11.472	11.4735	11.4692	11.4488	11.5842	11.5242	11.4891	11.4747	11.4555	Q6P1J9	ENSG00000134371.10	CDC73	Q6P1J9	-0.155275	-0.0544891	-0.104882	0.139965	0.000459186	FALSE	FALSE
1364	CDCA2	8.79595	8.78066	8.65121	8.7449	8.67844	8.68441	8.65951	8.6894	8.74041	8.6692	8.76015	8.73645	8.75955	8.66991	8.70496	E9PEI0	ENSG00000184661.13	CDCA2	E9PEI0	-0.0695474	0.0442591	-0.0126441	0.767092	0.643248	FALSE	FALSE
1365	CDCA3	8.06903	7.94608	7.97654	7.99609	7.93468	7.96307	7.82098	7.83286	7.90197	7.94208	7.85514	7.85742	7.91562	7.91342	8.00744	Q99618	ENSG00000111665.11	CDCA3	Q99618	-0.149852	-0.0237656	-0.0868087	0.367232	0.0101436	FALSE	FALSE
1366	CDCA4	5.45705	5.48641	5.41422	5.23853	5.46375	5.60852	5.51937	5.51937	5.27896	5.40988	5.25098	5.46114	5.61774	5.44273	5.46375	Q9BXL8	ENSG00000170779.10	CDCA4	Q9BXL8	-0.128377	0.119753	-0.00431174	0.802035	0.94205	FALSE	FALSE
1367	CDCA5	8.5476	8.36574	8.40098	8.42652	8.41864	8.44215	8.26912	8.3824	8.40527	8.30662	8.4239	8.41827	8.34096	8.29003	8.34016	B5MBX0	ENSG00000146670.9	CDCA5	B5MBX0	-0.147232	-0.0140466	-0.080639	0.431393	0.0207787	FALSE	FALSE
1368	CDCA7	6.8561	6.79373	6.78037	6.90603	6.87775	6.6918	6.75787	6.62431	6.69007	6.72432	6.77509	6.68316	6.76817	6.68192	6.58253	Q9BWT1	ENSG00000144354.13	CDCA7	Q9BWT1	-0.196755	-0.0412992	-0.119027	0.313423	0.00514979	FALSE	FALSE
1369	CDCA7L	10.0825	10.0104	9.96713	10.0745	9.98133	9.94601	9.79956	9.76837	9.8689	9.75311	10.1126	10.0356	9.72869	9.64659	9.6658	Q96GN5	ENSG00000164649.19	CDCA7L	Q96GN5	-0.326948	-0.0538421	-0.190395	0.360955	0.00940443	FALSE	FALSE
1370	CDCA8	9.82108	9.82693	9.7659	9.84273	9.7633	9.76551	9.66279	9.72267	9.77434	9.65358	9.76302	9.71638	9.76758	9.72208	9.69871	Q53HL2	ENSG00000134690.10	CDCA8	Q53HL2	-0.127736	-0.0271565	-0.077446	0.31053	0.00495644	FALSE	FALSE
1371	CDH1	4.91566	4.22244	5.07166	4.77023	5.61178	5.26127	5.27626	5.14808	5.69125	5.32705	4.97738	5.07982	5.18806	5.06627	4.77023	A0A087WU43	ENSG00000039068.18	CDH1	A0A087WU43	-0.171285	0.559026	0.193871	0.683586	0.27623	FALSE	FALSE
1372	CDH10	7.8949	7.69742	7.7477	7.80569	7.68119	7.80569	7.77258	7.6127	7.63768	7.7015	7.7427	7.86631	7.71132	7.59064	7.55449	Q9Y6N8	ENSG00000040731.10	CDH10	Q9Y6N8	-0.182711	0.0140514	-0.0843298	0.569909	0.08781	FALSE	FALSE
1373	CDH11	7.1902	6.44066	7.32702	7.40851	7.4301	7.35522	7.03114	7.00626	7.23076	7.1485	6.81865	6.74978	6.91084	6.8743	6.8927	H3BUU9	ENSG00000140937.13	CDH11	H3BUU9	-0.502228	0.0434177	-0.229405	0.575461	0.0934551	FALSE	FALSE
1374	CDH2	11.9096	11.8857	11.8325	11.8115	11.7832	11.7629	11.9097	11.975	11.9505	11.9036	11.9666	11.9335	12.0226	11.9702	11.9926	P19022	ENSG00000170558.8	CDH2	P19022	0.0721616	0.182575	0.127368	0.0931809	0.000174829	FALSE	FALSE
1375	CDH3	5.97333	5.94322	5.94482	6.03716	5.97447	6.35769	6.13651	6.13236	6.43741	6.25402	6.10785	6.02033	6.21509	6.08647	6.0455	P22223	ENSG00000062038.13	CDH3	P22223	-0.0265233	0.268635	0.121056	0.582448	0.101029	FALSE	FALSE
1376	CDH4	8.02461	8.16206	8.43713	8.31929	8.10384	8.31983	8.21157	8.04574	7.89865	8.40791	8.31395	8.02413	8.0527	8.05398	8.1026	P55283	ENSG00000179242.15	CDH4	P55283	-0.268654	0.0600061	-0.104324	0.646678	0.196565	FALSE	FALSE
1377	CDH6	10.0233	9.95143	9.99234	9.92541	9.90895	9.87378	10.01	9.93458	10.0262	9.92355	9.73747	9.69525	10.2993	10.2331	10.2812	P55285	ENSG00000113361.12	CDH6	P55285	-0.114441	0.253971	0.0697651	0.729314	0.432935	FALSE	FALSE
1378	CDIN1	7.25185	7.3557	7.3686	7.15544	7.2617	7.12039	7.34559	7.18157	7.27313	7.16071	7.5009	7.44281	7.2924	7.24698	7.29062	H3BNF9	ENSG00000186073.11	CDIN1	H3BNF9	-0.0624585	0.165615	0.0515783	0.708399	0.351076	FALSE	FALSE
1379	CDIPT	6.69753	6.56945	6.71264	6.80743	6.93178	6.74575	6.5474	6.68397	6.9063	6.57855	6.68547	6.65772	6.6149	6.38874	6.55543	B3KY94	ENSG00000103502.13	CDIPT	B3KY94	-0.25896	0.019316	-0.119822	0.568529	0.086473	FALSE	FALSE
1380	CDK1	12.2763	12.3371	12.3247	12.2302	12.2386	12.2532	12.2281	12.2057	12.1061	12.1315	12.083	12.1222	12.2901	12.3484	12.311	P06493	ENSG00000170312.15	CDK1	P06493	-0.16202	0.0144282	-0.0737959	0.576937	0.0950302	FALSE	FALSE
1381	CDK11A	5.65035	5.95837	5.74248	5.93731	5.79741	5.688	5.60108	5.87048	5.64815	5.56194	5.88665	5.77251	5.59016	5.59379	5.37261	Q9UQ88	ENSG00000008128.22	CDK11A	Q9UQ88	-0.297642	0.0168641	-0.140389	0.557373	0.0765361	FALSE	FALSE
1382	CDK11B	12.1099	12.0919	12.0552	12.0857	12.0717	12.0406	11.9991	11.9859	11.9865	11.9226	12.0904	12.0578	11.9533	11.9273	11.9231	P21127		CDK11B	P21127	-0.150693	-0.0351529	-0.0929229	0.286753	0.00366231	FALSE	FALSE
1383	CDK12	9.96647	9.95865	9.96897	9.99297	10.0066	9.91929	9.81773	9.85846	9.9635	9.933	9.94724	9.91684	9.93702	9.84667	9.84409	Q9NYV4	ENSG00000167258.13	CDK12	Q9NYV4	-0.127698	-0.0178314	-0.0727645	0.385463	0.0127404	FALSE	FALSE
1384	CDK13	9.34113	9.3124	9.2788	9.36055	9.35615	9.31991	9.25036	9.34205	9.36956	9.2788	9.36972	9.2839	9.25033	9.24552	9.28453	A0A2R8Y7W5		CDK13	A0A2R8Y7W5	-0.0837002	0.0217817	-0.0309592	0.664263	0.230626	FALSE	FALSE
1385	CDK14	8.25226	8.40954	8.37984	8.34547	8.3411	8.38001	8.31142	8.35821	8.27607	8.19037	8.31766	8.36112	8.21879	8.23923	8.27556	O94921	ENSG00000058091.16	CDK14	O94921	-0.133641	-0.00277986	-0.0682104	0.499114	0.042058	FALSE	FALSE
1386	CDK16	9.77572	9.77867	9.69517	9.55288	9.52272	9.56374	9.75794	9.73396	9.78161	9.65126	9.86449	9.87071	9.84891	9.88989	9.86667	Q00536	ENSG00000102225.15	CDK16	Q00536	0.0568148	0.261433	0.159124	0.305351	0.00463224	FALSE	FALSE
1387	CDK17	10.1439	10.0673	10.1199	10.0863	10.051	10.0751	10.0407	10.0708	10.0866	10.0375	10.0403	10.0984	10.1057	10.0695	10.131	Q00537	ENSG00000059758.7	CDK17	Q00537	-0.059035	0.0290945	-0.0149703	0.739551	0.480924	FALSE	FALSE
1388	CDK18	4.74096	4.92279	4.82339	4.94511	4.79848	4.92176	5.06477	4.88496	5.03552	4.60089	4.54837	4.88596	4.88596	4.99435	5.00176	D6RA44	ENSG00000117266.15	CDK18	D6RA44	-0.141308	0.179928	0.0193102	0.787348	0.801638	FALSE	FALSE
1389	CDK19	8.11748	8.16792	8.1348	8.09794	8.17248	8.12394	8.13434	8.11607	8.07832	8.00378	8.12805	8.14691	8.03561	8.04329	8.08475	Q9BWU1	ENSG00000155111.14	CDK19	Q9BWU1	-0.102194	0.00203313	-0.0500802	0.531689	0.0584868	FALSE	FALSE
1390	CDK2	10.5262	10.552	10.528	10.4648	10.4631	10.5278	10.3934	10.3683	10.2698	10.3179	10.4142	10.4206	10.4055	10.3918	10.3311	P24941	ENSG00000123374.10	CDK2	P24941	-0.197244	-0.0873018	-0.142273	0.0497044	5.45436e-05	FALSE	FALSE
1391	CDK20	5.26412	5.36699	5.46398	5.73936	5.56755	5.36787	5.32366	5.32366	5.58422	5.50392	5.40457	5.23193	5.28377	5.39467	5.2013	Q8IZL9	ENSG00000156345.17	CDK20	Q8IZL9	-0.250743	0.0500556	-0.100344	0.63463	0.175922	FALSE	FALSE
1392	CDK2AP1	7.53812	7.39148	7.30393	7.53802	7.47879	7.43488	7.27114	7.40081	7.56718	7.31023	7.47652	7.48484	7.26691	7.24259	7.23895	O14519	ENSG00000111328.6	CDK2AP1	O14519	-0.203496	0.0326804	-0.0854077	0.616741	0.144362	FALSE	FALSE
1393	CDK3	7.95207	7.81579	8.21139	7.74004	7.82474	8.02852	8.07545	7.97743	7.75158	7.90995	7.89527	7.78855	8.06465	8.08803	8.22903	Q00526	ENSG00000250506.7	CDK3	Q00526	-0.12168	0.21526	0.04679	0.754675	0.563426	FALSE	FALSE
1394	CDK4	9.38187	9.45844	9.47744	9.45911	9.44885	9.4453	9.40599	9.37695	9.34438	9.4093	9.33573	9.37355	9.42826	9.43103	9.40118	F8VTV8	ENSG00000135446.16	CDK4	F8VTV8	-0.0997709	-0.0113791	-0.055575	0.412358	0.0170255	FALSE	FALSE
1395	CDK5	10.2373	10.2511	10.2753	10.2268	10.2723	10.3555	10.2995	10.2491	10.1157	10.1994	10.2038	10.2797	10.1387	10.1741	10.1612	Q00535	ENSG00000164885.12	CDK5	Q00535	-0.132043	-0.00266212	-0.0673524	0.499667	0.0422884	FALSE	FALSE
1396	CDK5R1	6.24315	6.19753	6.333	5.9926	5.6409	6.39428	6.03381	5.97253	5.38473	5.76989	5.93002	6.17739	6.13769	5.92756	5.69444	Q8TAM4		CDK5R1	Q8TAM4	-0.508589	0.0254518	-0.241568	0.55304	0.0730588	FALSE	FALSE
1397	CDK5RAP1	6.84027	6.90595	6.92532	6.8572	6.8885	6.83389	6.83684	6.81254	6.72674	6.86628	6.83265	6.82521	6.87654	6.88134	6.77587	Q96SZ6	ENSG00000101391.20	CDK5RAP1	Q96SZ6	-0.103323	0.00494688	-0.0491883	0.551595	0.071942	FALSE	FALSE
1398	CDK5RAP2	10.559	10.4979	10.5103	10.5414	10.5166	10.478	10.4036	10.4525	10.4249	10.4287	10.5151	10.4555	10.4315	10.3918	10.4258	Q96SN8	ENSG00000136861.17	CDK5RAP2	Q96SN8	-0.124554	-0.036721	-0.0806375	0.207633	0.00133982	FALSE	FALSE
1399	CDK5RAP3	11.7004	11.6372	11.5699	11.7247	11.7008	11.6574	11.6523	11.6353	11.6975	11.5741	11.7289	11.6755	11.5674	11.5539	11.5404	Q96JB5	ENSG00000108465.14	CDK5RAP3	Q96JB5	-0.111421	0.031388	-0.0400166	0.673596	0.25146	FALSE	FALSE
1400	CDK6	10.109	10.23	10.2223	10.1871	10.1927	10.1589	10.3693	10.3646	10.2535	10.2979	10.1675	10.2377	10.3997	10.3807	10.3903	Q00534	ENSG00000105810.9	CDK6	Q00534	0.057346	0.211811	0.134578	0.239087	0.00202503	FALSE	FALSE
1401	CDK7	8.29764	8.11502	8.14648	8.15156	8.08803	8.12617	8.10818	8.05782	8.12273	8.06965	8.12356	8.03497	8.15002	8.14487	8.21924	D6R9G1	ENSG00000277273.5; ENSG00000134058.11	CDK7	D6R9G1	-0.110252	0.0310698	-0.0395909	0.673639	0.251561	FALSE	FALSE
1402	CDK8	8.25516	8.30974	8.22214	8.28233	8.25047	8.27125	8.15345	8.23217	8.19437	8.12277	8.22763	8.3038	8.152	8.11194	8.09593	P49336	ENSG00000132964.11	CDK8	P49336	-0.152195	-0.02393	-0.0880626	0.368608	0.0103151	FALSE	FALSE
1403	CDK9	9.39528	9.44136	9.46625	9.46326	9.43932	9.45962	9.44293	9.43277	9.51011	9.4326	9.45897	9.41653	9.42621	9.44647	9.45252	P50750	ENSG00000136807.13	CDK9	P50750	-0.0365894	0.0413677	0.00238914	0.797682	0.898005	FALSE	FALSE
1404	CDKAL1	10.6541	10.6968	10.6317	10.6331	10.6262	10.6213	10.6319	10.6008	10.7166	10.6636	10.6749	10.6837	10.7199	10.6033	10.6438	Q5VV42	ENSG00000145996.11	CDKAL1	Q5VV42	-0.0322293	0.0641851	0.0159779	0.741654	0.491524	FALSE	FALSE
1405	CDKN1A	4.37215	3.34133	4.14421	4.19347	4.64326	4.01648	4.16106	4.57724	4.32766	4.40112	3.58936	3.49367	4.70736	4.40496	4.45279	P38936	ENSG00000124762.13	CDKN1A	P38936	-0.324387	0.557461	0.116537	0.757774	0.582249	FALSE	FALSE
1406	CDKN1B	7.23838	7.28523	7.26456	7.32998	7.29511	7.28467	7.28009	7.1657	7.32962	7.16432	7.4246	7.30959	7.0753	7.15488	7.13685	P46527	ENSG00000111276.10	CDKN1B	P46527	-0.153769	0.0413309	-0.0562189	0.668055	0.238841	FALSE	FALSE
1407	CDKN1C	8.44956	8.46038	8.35905	8.38186	8.46997	8.40148	8.4505	8.524	8.40753	8.52445	8.59698	8.6946	8.35545	8.41233	8.28852	A0A0G2JH30	ENSG00000273707.4	CDKN1C	A0A0G2JH30	-0.0564896	0.161138	0.0523241	0.699686	0.322382	FALSE	FALSE
1408	CDKN2A	6.84129	6.7926	7.15612	7.0643	7.06725	6.90248	7.0763	6.9917	7.11211	7.16316	6.77697	6.96216	7.20161	7.07994	7.10307	P42771	ENSG00000147889.17	CDKN2A	P42771	-0.0596905	0.222127	0.0812184	0.668027	0.238779	FALSE	FALSE
1409	CDKN2AIP	11.3606	11.3538	11.2804	11.3521	11.2949	11.3225	11.22	11.2973	11.2764	11.2713	11.3685	11.3259	11.2215	11.2375	11.2019	Q9NXV6	ENSG00000168564.5	CDKN2AIP	Q9NXV6	-0.114801	-0.00211319	-0.0584571	0.501174	0.0429244	FALSE	FALSE
1410	CDKN2AIPNL	8.7099	8.69374	8.71702	8.74627	8.72967	8.6765	8.78083	8.69915	8.77913	8.71737	8.76382	8.72848	8.74685	8.75741	8.70653	Q96HQ2	ENSG00000237190.3	CDKN2AIPNL	Q96HQ2	-0.0101781	0.0701628	0.0299923	0.608869	0.132688	FALSE	FALSE
1411	CDKN2D	5.3265	5.35291	5.23021	5.44146	5.33553	5.47386	5.42011	5.15743	5.59422	5.48443	5.48977	5.52409	5.22796	5.33553	5.06764	P55273	ENSG00000129355.6	CDKN2D	P55273	-0.151763	0.165202	0.00671925	0.8008	0.929338	FALSE	FALSE
1412	CDKN3	6.26802	6.29373	6.40771	6.27661	6.39141	6.41948	6.20428	6.34047	6.29033	6.50568	6.25282	6.34042	6.19243	6.35077	6.40634	G3V1K6	ENSG00000100526.19	CDKN3	G3V1K6	-0.118167	0.0732975	-0.0224346	0.764464	0.625351	FALSE	FALSE
1413	CDO1	7.58757	7.71899	7.79178	7.22863	7.22139	7.2548	7.68577	7.66432	7.56236	7.48191	7.5651	7.54218	8.04917	8.0996	8.05038	Q16878	ENSG00000129596.4	CDO1	Q16878	0.0142268	0.540446	0.277337	0.494349	0.0401049	FALSE	FALSE
1414	CDON	7.70259	7.70767	7.74906	7.63399	7.71023	7.68976	7.46141	7.45362	7.51473	7.46657	7.58503	7.67695	7.47574	7.50182	7.38448	H0YEX4	ENSG00000064309.14	CDON	H0YEX4	-0.27398	-0.119266	-0.196623	0.0565833	6.58995e-05	FALSE	FALSE
1415	CDR2	8.01749	8.21348	8.18542	8.14687	8.14647	8.11983	8.17155	8.14008	8.25755	8.19984	8.06979	8.00005	8.30707	8.29562	8.30534	Q01850	ENSG00000140743.7	CDR2; LOC101060399	Q01850	-0.0462065	0.157883	0.055838	0.678123	0.262351	FALSE	FALSE
1416	CDR2L	7.70167	7.73045	7.7025	7.63293	7.64584	7.71145	7.79144	7.7724	7.75154	7.72146	7.64777	7.71084	7.80837	7.81563	7.91766	Q86X02	ENSG00000109089.7	CDR2L	Q86X02	0.0113558	0.155272	0.083314	0.452432	0.0260297	FALSE	FALSE
1417	CDS2	8.96839	8.94467	8.81408	8.85787	8.9003	8.94008	8.82588	8.808	8.9954	8.85033	8.98902	8.8862	8.87021	8.79852	8.86023	O95674	ENSG00000101290.13	CDS2	O95674	-0.102455	0.0459411	-0.0282571	0.728747	0.430442	FALSE	FALSE
1418	CDT1	3.76986	4.01276	3.75261	4.35091	3.99435	3.88035	4.10313	4.04822	3.99832	4.33771	3.97432	4.081	3.88035	3.99435	3.8139	Q9H211	ENSG00000167513.8	CDT1	Q9H211	-0.121037	0.252157	0.0655602	0.736563	0.46631	FALSE	FALSE
1419	CDV3	11.3528	11.2821	11.3609	11.2824	11.3102	11.3054	11.2997	11.3515	11.2757	11.2825	11.2379	11.2619	11.3697	11.3838	11.3801	Q9UKY7	ENSG00000091527.15	CDV3	Q9UKY7	-0.0567371	0.057159	0.000210966	0.806902	0.993817	FALSE	FALSE
1420	CDYL	9.57216	9.51155	9.52982	9.51752	9.49701	9.48949	9.47047	9.41188	9.41065	9.44888	9.49683	9.48344	9.46381	9.4728	9.46093	Q9Y232	ENSG00000153046.17	CDYL	Q9Y232	-0.102781	-0.0209186	-0.0618499	0.320071	0.00563118	FALSE	FALSE
1421	CDYL2	6.24204	6.1952	5.83227	5.9483	6.17863	6.22644	6.01137	5.9754	6.25783	5.92664	6.17863	5.88131	5.89184	5.95081	6.19545	Q8N8U2	ENSG00000166446.14	CDYL2	Q8N8U2	-0.234614	0.0868288	-0.0738924	0.706156	0.343415	FALSE	FALSE
1422	CEBPB	5.70954	5.59703	5.6587	5.62747	5.60331	5.48142	5.67016	5.6673	5.39782	5.45192	5.63278	5.37321	5.62747	5.72487	5.67706	P17676	ENSG00000172216.5	CEBPB	P17676	-0.154221	0.0889709	-0.0326252	0.756856	0.5766	FALSE	FALSE
1423	CEBPG	4.27315	4.36341	4.34992	4.39013	4.24235	4.3047	4.20684	3.9212	4.12904	4.44159	4.42165	4.16966	4.1771	4.03671	4.19919	P53567	ENSG00000153879.8	CEBPG	P53567	-0.271795	0.00901647	-0.131389	0.541429	0.0646482	FALSE	FALSE
1424	CEBPZ	11.1167	11.0923	11.0814	11.15	11.0806	11.016	11.0495	10.9442	11.0153	11.0046	11.1227	11.0179	11.0405	10.993	10.987	Q03701	ENSG00000115816.14	CEBPZ	Q03701	-0.126254	-0.0138862	-0.0700701	0.416601	0.0177965	FALSE	FALSE
1425	CECR2	9.36956	9.31296	9.25744	9.46838	9.451	9.41423	9.22314	9.22918	9.42139	9.20997	9.30087	9.34001	9.14893	9.13278	9.09881	A0A087WT21	ENSG00000099954.18	CECR2	A0A087WT21	-0.247851	-0.0422084	-0.14503	0.354975	0.00876064	FALSE	FALSE
1426	CECR5	9.95221	9.99766	9.99943	10.0744	9.96898	10.0691	9.89504	9.79964	9.99959	9.90896	10.0328	10.0111	9.8404	9.73245	9.73371	Q9BXW7	ENSG00000069998.12	CECR5; HDHD5	Q9BXW7	-0.228949	-0.0241406	-0.126545	0.421309	0.0186891	FALSE	FALSE
1427	CELF1	12.2349	12.1835	12.1286	12.1748	12.1525	12.1103	12.0868	12.0975	12.1581	12.0782	12.2092	12.1956	12.0906	12.0649	12.0547	Q92879	ENSG00000149187.17	CELF1	Q92879	-0.109786	0.0117646	-0.0490106	0.587595	0.106426	FALSE	FALSE
1428	CELF1.1	10.0669	10.0116	10.0779	10.116	10.1103	10.0441	10.0328	9.91913	10.0314	10.0139	10.0574	10.0468	9.97807	9.92902	9.96408	E9PSH0	ENSG00000149187.17	CELF1	E9PSH0	-0.129835	-0.0185211	-0.0741779	0.382694	0.0122963	FALSE	FALSE
1429	CELF2	10.9898	10.9251	10.9142	10.8119	10.8291	10.7828	11.0615	11.0835	11.0039	10.9115	11.1338	11.0942	11.071	11.0681	11.0451	E9PC62	ENSG00000048740.18	CELF2	E9PC62	0.0998398	0.254166	0.177003	0.0951599	0.000184891	FALSE	FALSE
1430	CELF3	8.49324	8.41701	8.39007	8.3529	8.28199	8.35658	8.34876	8.4143	8.27497	8.32302	8.68341	8.65842	8.23341	8.15774	8.13878	H0Y623	ENSG00000159409.14	CELF3	H0Y623	-0.190283	0.144757	-0.0227627	0.78444	0.776516	FALSE	FALSE
1431	CELF4	7.54417	7.50508	7.46005	7.70507	7.5683	7.7802	7.76518	7.69795	7.7842	7.76209	7.72733	7.74802	7.55013	7.39638	7.43234	Q9BZC1	ENSG00000101489.19	CELF4	Q9BZC1	-0.089988	0.205395	0.0577034	0.726057	0.418839	FALSE	FALSE
1432	CELF5	4.49405	4.69042	4.7535	4.6009	4.50724	4.91757	4.72782	4.63662	4.47266	4.39329	4.24191	4.78357	4.44372	4.50724	4.59267	Q8N6W0	ENSG00000161082.12	CELF5	Q8N6W0	-0.30095	0.0462738	-0.127338	0.613332	0.13916	FALSE	FALSE
1433	CELF6	9.32546	9.274	9.25657	9.3006	9.3199	9.44181	9.43169	9.42716	9.33056	9.40434	9.57335	9.55433	9.13465	9.13055	9.16189	Q96J87	ENSG00000273025.1; ENSG00000140488.15	CELF6	Q96J87	-0.117446	0.177672	0.030113	0.770926	0.670392	FALSE	FALSE
1434	CELSR1	7.14741	7.15225	7.13081	7.25783	7.27659	7.22237	7.36115	7.35707	7.52386	7.37972	7.31601	7.22604	7.3645	7.30124	7.41311	Q9NYQ6	ENSG00000075275.16	CELSR1	Q9NYQ6	0.0807282	0.24412	0.162424	0.162668	0.000688164	FALSE	FALSE
1435	CELSR2	10.1709	10.157	10.0924	10.1349	10.1208	10.1144	9.99341	9.97532	10.0639	10.0219	10.192	10.1888	9.93341	9.90459	9.9132	Q9HCU4	ENSG00000143126.7	CELSR2	Q9HCU4	-0.204788	-0.0172002	-0.110994	0.442291	0.0233613	FALSE	FALSE
1436	CELSR3	8.40678	8.3717	8.33515	8.39093	8.38118	8.40851	8.34021	8.31055	8.55578	8.42446	8.51183	8.44969	8.37733	8.37488	8.31063	Q9NYQ7	ENSG00000008300.16	CELSR3	Q9NYQ7	-0.0532999	0.100852	0.0237761	0.747347	0.521594	FALSE	FALSE
1437	CENATAC	6.21772	6.25606	6.39875	6.32383	6.21146	6.25403	6.34586	6.27723	6.30503	6.24418	6.20836	6.43605	6.24503	6.3751	6.31816	E9PJ16	ENSG00000280975.2; ENSG00000186166.8	CENATAC	E9PJ16	-0.0496128	0.107885	0.0291362	0.73166	0.443424	FALSE	FALSE
1438	CEND1	9.06637	8.99555	8.95164	8.60974	8.67296	8.68202	8.98533	9.01868	8.87296	8.94897	9.37038	9.28438	9.06176	9.04946	8.98058	Q8N111	ENSG00000184524.5	CEND1	Q8N111	0.0514391	0.416352	0.233896	0.402132	0.015324	FALSE	FALSE
1439	CENPB	9.72725	9.75907	9.69001	9.7361	9.663	9.6864	9.65177	9.64854	9.68454	9.614	9.80532	9.80286	9.63459	9.59013	9.53121	P07199	ENSG00000125817.7	CENPB	P07199	-0.129506	0.0339943	-0.0477559	0.665274	0.232783	FALSE	FALSE
1440	CENPC	9.91464	9.8537	9.84401	9.93343	9.89186	9.83538	9.73462	9.78151	9.88244	9.73602	9.89274	9.88884	9.73226	9.74322	9.66214	Q03188	ENSG00000145241.10	CENPC; CENPC1	Q03188	-0.172525	-0.017635	-0.0950802	0.4246	0.0193423	FALSE	FALSE
1441	CENPE	9.49703	9.51793	9.53691	9.50834	9.43957	9.42776	9.48025	9.49328	9.4953	9.46274	9.39527	9.42889	9.62056	9.59644	9.59504	Q02224	ENSG00000138778.11	CENPE	Q02224	-0.0553783	0.0945872	0.0196044	0.758423	0.586282	FALSE	FALSE
1442	CENPF	13.5067	13.4818	13.4473	13.4429	13.3718	13.3107	13.1683	13.1563	13.2576	13.1941	13.3067	13.2669	13.3022	13.2792	13.2747	P49454		CENPF	P49454	-0.252713	-0.110825	-0.181769	0.0535179	6.0633e-05	FALSE	FALSE
1443	CENPH	10.1436	10.088	10.0091	10.0819	10.1142	10.1286	10.0087	9.9508	10.0215	9.9378	10.0176	10.0343	9.97647	9.96776	9.90956	B3KVZ3	ENSG00000153044.9	CENPH	B3KVZ3	-0.167328	-0.0601315	-0.11373	0.129931	0.000385336	FALSE	FALSE
1444	CENPI	8.74454	8.70148	8.77777	8.73128	8.71531	8.64172	8.72741	8.696	8.60114	8.63408	8.72771	8.75301	8.74463	8.6831	8.65623	Q92674	ENSG00000102384.13	CENPI	Q92674	-0.0854705	0.0310626	-0.027204	0.70399	0.336201	FALSE	FALSE
1445	CENPJ	5.79813	6.15232	6.16018	6.00419	5.93525	6.08372	6.03012	5.8421	6.10612	6.04096	6.00623	5.96907	6.11059	6.10297	5.9857	Q9HC77	ENSG00000151849.14	CENPJ	Q9HC77	-0.116766	0.11525	-0.000758028	0.806468	0.989094	FALSE	FALSE
1446	CENPK	8.32848	8.24368	8.19308	8.25461	8.24954	8.25828	8.1994	8.26657	8.26742	8.15685	8.25966	8.28285	8.22531	8.21494	8.14304	Q9BS16	ENSG00000123219.12	CENPK	Q9BS16	-0.0867653	0.0255537	-0.0306058	0.678873	0.264207	FALSE	FALSE
1447	CENPL	7.23373	7.16101	7.08962	7.16454	7.08742	7.18028	7.0199	6.96748	7.17112	7.07425	7.20608	7.24876	6.90649	6.94273	7.07708	Q8N0S6	ENSG00000120334.15	CENPL	Q8N0S6	-0.191834	0.0227168	-0.0845586	0.594239	0.11389	FALSE	FALSE
1448	CENPM	7.64517	7.59704	7.48476	7.56866	7.59406	7.70471	7.5647	7.54514	7.32686	7.47825	7.49339	7.41427	7.48091	7.54548	7.46195	B1AHQ6	ENSG00000100162.14	CENPM	B1AHQ6	-0.200942	-0.0392029	-0.120072	0.328575	0.00632281	FALSE	FALSE
1449	CENPN	6.58797	6.71932	6.52491	6.52042	6.45208	6.56099	6.47397	6.55607	6.36023	6.36978	6.63416	6.677	6.24608	6.52674	6.44538	Q96H22	ENSG00000166451.13	CENPN	Q96H22	-0.212653	0.0439604	-0.0843463	0.638039	0.181983	FALSE	FALSE
1450	CENPO	6.98846	7.09417	7.17208	7.09186	6.94532	7.16998	6.84304	6.90079	6.93947	7.11686	7.10765	7.02118	6.98034	6.83562	6.87612	Q9BU64	ENSG00000138092.10	CENPO	Q9BU64	-0.22694	-0.0112231	-0.119082	0.473723	0.0326101	FALSE	FALSE
1451	CENPP	7.49693	7.66365	7.55487	7.62576	7.52505	7.69779	7.75145	7.78175	7.83051	7.77262	7.85148	7.67657	7.63837	7.66635	7.71572	A0A087WTF1	ENSG00000188312.13	CENPP	A0A087WTF1	0.0654505	0.232049	0.14875	0.224139	0.00167329	FALSE	FALSE
1452	CENPQ	8.17949	8.32101	8.10736	8.29625	8.21405	8.16729	8.01626	8.04679	8.14579	8.01696	8.18206	8.15543	8.01939	7.97466	8.00263	Q7L2Z9	ENSG00000031691.6	CENPQ	Q7L2Z9	-0.237368	-0.0666783	-0.152023	0.225692	0.00170644	FALSE	FALSE
1453	CENPT	5.73786	5.77249	5.67639	5.71592	5.66764	5.49011	5.52992	5.56164	5.58425	5.44256	5.76511	5.6176	5.55385	5.55977	5.54493	Q96BT3	ENSG00000102901.12	CENPT	Q96BT3	-0.201311	-0.00557561	-0.103443	0.49315	0.0396295	FALSE	FALSE
1454	CENPV	10.9377	10.9091	10.8668	10.954	10.9586	10.9211	10.8859	10.8459	10.9797	10.8681	11.0221	10.9893	10.7645	10.7639	10.8111	Q7Z7K6-3	ENSG00000166582.9	CENPV	Q7Z7K6-3	-0.128896	0.0420823	-0.0434067	0.691173	0.296948	FALSE	FALSE
1455	CENPVP3	8.37766	8.33828	8.18244	8.30872	8.3023	8.24179	8.19258	8.2262	8.48703	8.32388	8.43848	8.42734	8.27866	8.14909	8.16218	A0A0U1RRI6	ENSG00000224109.2	CENPVP3; CENPVL3	A0A0U1RRI6	-0.108799	0.121837	0.00651937	0.798476	0.905883	FALSE	FALSE
1456	CENPW	6.26771	6.37516	6.27863	6.05873	6.28805	6.27358	6.37809	6.27708	6.1064	6.34114	6.41878	6.42618	6.26732	6.27358	6.22049	Q5EE01	ENSG00000203760.8	CENPW	Q5EE01	-0.0656917	0.153748	0.044028	0.723133	0.406634	FALSE	FALSE
1457	CEP112	8.67237	8.661	8.65762	8.70137	8.72839	8.74466	8.58367	8.6538	8.69694	8.55335	8.64948	8.63624	8.56024	8.56615	8.53158	Q8N8E3	ENSG00000154240.16	CEP112	Q8N8E3	-0.148957	-0.0325261	-0.0907416	0.304193	0.00456336	FALSE	FALSE
1458	CEP120	7.67835	7.85484	7.73194	7.82114	7.84952	7.74207	7.73638	7.6214	7.59868	7.76518	7.67544	7.70031	7.60448	7.65859	7.61549	Q8N960	ENSG00000168944.15	CEP120	Q8N960	-0.18796	-0.0433385	-0.115649	0.290023	0.00381368	FALSE	FALSE
1459	CEP128	8.61852	8.98689	8.81065	8.91206	8.77093	8.75028	8.62971	8.67162	8.7547	8.75161	8.84778	8.78045	8.69016	8.65924	8.68026	Q6ZU80-1		CEP128	Q6ZU80-1	-0.193167	0.0135111	-0.0898279	0.565719	0.0838272	FALSE	FALSE
1460	CEP135	8.69743	8.76446	8.72551	8.78032	8.70652	8.66658	8.68886	8.66723	8.6797	8.63814	8.7764	8.74767	8.66706	8.61241	8.686	Q66GS9	ENSG00000174799.10	CEP135	Q66GS9	-0.0947729	0.0174898	-0.0386415	0.62802	0.16336	FALSE	FALSE
1461	CEP152	5.48437	5.65227	5.61106	5.53708	5.44821	5.6558	5.30131	5.44286	5.65678	5.56614	5.50222	5.67774	5.43715	5.40344	5.53018	O94986-1	ENSG00000103995.13	CEP152	O94986-1	-0.178779	0.0531405	-0.0628191	0.67997	0.26695	FALSE	FALSE
1462	CEP164	7.43554	7.47812	7.34823	7.43048	7.51577	7.3937	7.34547	7.17463	7.32694	7.41465	7.31372	7.22861	7.39294	7.27185	7.3496	Q9UPV0	ENSG00000110274.15	CEP164	Q9UPV0	-0.198082	-0.0428867	-0.120484	0.306251	0.00468666	FALSE	FALSE
1463	CEP170	11.9218	11.8767	11.8726	11.8865	11.8931	11.8884	11.8706	11.904	11.8863	11.8813	11.9102	11.8984	11.8696	11.8683	11.8334	Q5SW79-2	ENSG00000276725.4; ENSG00000143702.15	CEP170	Q5SW79-2	-0.0446682	0.0254543	-0.00960691	0.755542	0.568621	FALSE	FALSE
1464	CEP170.1	4.21522	4.06944	4.2928	4.32317	4.13974	4.13974	4.26094	4.47142	4.28648	4.1544	4.09409	4.05636	4.42031	4.36892	4.38382	E7EWM2	ENSG00000143702.15	CEP170	E7EWM2	-0.056883	0.218346	0.0807317	0.66439	0.230895	FALSE	FALSE
1465	CEP170B	7.78903	7.92454	7.8095	7.82676	7.85048	7.73374	7.80404	7.92454	7.73624	7.84183	7.81511	7.88772	7.89394	7.74071	7.8419	Q9Y4F5		CEP170B; KIAA0284	Q9Y4F5	-0.062597	0.0814772	0.00944008	0.785345	0.78425	FALSE	FALSE
1466	CEP192	9.09404	9.07906	9.03353	9.14229	9.09686	9.00816	9.07107	8.91493	9.03838	9.00776	9.06436	9.05628	8.979	8.96863	8.97407	Q8TEP8		CEP192	Q8TEP8	-0.12677	-0.00798851	-0.0673793	0.461764	0.0287111	FALSE	FALSE
1467	CEP250	10.4453	10.5115	10.4486	10.4768	10.4499	10.4622	10.2959	10.3471	10.3339	10.3404	10.4273	10.4125	10.309	10.2799	10.2789	Q9BV73	ENSG00000126001.15	CEP250	Q9BV73	-0.183307	-0.0758872	-0.129597	0.0768003	0.000112189	FALSE	FALSE
1468	CEP290	9.06987	9.09963	9.01485	9.26413	9.2228	9.22729	9.17399	9.06534	9.35356	9.06437	9.1476	9.12621	9.01919	9.00998	9.00336	O15078	ENSG00000198707.14	CEP290	O15078	-0.156497	0.0711067	-0.0426949	0.730274	0.437191	FALSE	FALSE
1469	CEP350	9.49283	9.51356	9.54129	9.49954	9.50231	9.48559	9.31298	9.35171	9.37067	9.31805	9.44903	9.39957	9.32386	9.34183	9.32028	Q5VT06	ENSG00000135837.15	CEP350	Q5VT06	-0.199112	-0.104155	-0.151634	0.00804747	5.20388e-06	TRUE	TRUE
1470	CEP41	9.04159	9.08646	9.08182	9.12836	9.07607	9.0902	9.03742	9.03205	9.00677	9.12679	9.07583	9.12507	9.00574	8.99715	8.94703	Q9BYV8	ENSG00000106477.18	CEP41	Q9BYV8	-0.103175	0.0136393	-0.0447678	0.601988	0.123413	FALSE	FALSE
1471	CEP44	8.05374	8.04608	8.06311	8.14893	8.09647	8.13226	8.16619	8.12482	8.12873	8.05315	8.08646	8.08325	8.0475	8.13843	8.01462	Q9C0F1	ENSG00000164118.12	CEP44	Q9C0F1	-0.052088	0.0592558	0.00358389	0.797165	0.89291	FALSE	FALSE
1472	CEP55	9.04328	9.13546	9.06383	9.01767	9.03487	8.8395	8.99517	8.97839	9.05162	9.04855	8.96574	8.97228	9.19472	9.17651	9.22954	Q53EZ4	ENSG00000138180.15	CEP55	Q53EZ4	-0.0630149	0.154262	0.0456237	0.717859	0.38565	FALSE	FALSE
1473	CEP57	7.8813	7.97817	7.88672	7.98295	7.87694	7.82033	7.81274	7.85532	7.93734	7.86082	7.97538	7.93265	7.81401	7.91524	7.76941	F5GYW0	ENSG00000166037.10	CEP57	F5GYW0	-0.10382	0.044551	-0.0296343	0.723638	0.408712	FALSE	FALSE
1474	CEP63	4.70823	4.96285	4.59875	4.96114	4.64303	4.86542	4.82284	4.77551	4.83447	4.5854	4.73302	4.31168	4.80328	5.01212	4.6988	H0Y900	ENSG00000182923.16	CEP63	H0Y900	-0.248648	0.130424	-0.0591121	0.746516	0.517076	FALSE	FALSE
1475	CEP68	6.77275	6.99367	6.74385	6.85098	6.80988	6.8886	6.78417	6.76269	6.87819	6.90617	6.92087	7.0717	6.71337	6.72087	6.68417	Q76N32	ENSG00000011523.13	CEP68	Q76N32	-0.136629	0.103875	-0.0163772	0.784381	0.776021	FALSE	FALSE
1476	CEP72	6.42809	6.9052	6.58332	6.58312	6.46417	6.54688	6.13663	6.27885	6.41478	6.60501	6.38761	6.42485	6.34619	6.39545	6.72487	Q9P209	ENSG00000112877.7	CEP72	Q9P209	-0.349597	0.00472764	-0.172434	0.526819	0.0556723	FALSE	FALSE
1477	CEP76	8.22653	8.23564	8.21978	8.18664	8.1903	8.26395	8.16212	8.21494	8.11044	8.13164	8.20392	8.20437	8.13342	8.19849	8.10111	Q8TAP6	ENSG00000101624.10	CEP76	Q8TAP6	-0.106946	-0.00946099	-0.0582035	0.438089	0.022322	FALSE	FALSE
1478	CEP78	9.19652	9.27674	9.22821	9.25165	9.21924	9.19477	9.12228	9.15061	9.04769	9.14123	9.13021	9.20298	9.12686	9.1283	9.08791	A0A2R8Y589		CEP78	A0A2R8Y589	-0.149718	-0.053092	-0.101405	0.135621	0.000425495	FALSE	FALSE
1479	CEP83	7.3141	7.11287	7.26598	7.19519	7.11035	7.19603	7.13047	7.11508	7.12937	7.00545	7.20274	7.24317	7.05399	7.12895	7.15685	Q9Y592		CEP83	Q9Y592	-0.151433	0.0123843	-0.0695245	0.572773	0.0906672	FALSE	FALSE
1480	CEP85	8.15084	8.17949	8.16394	8.08776	8.08917	8.14503	7.9277	7.99808	8.05613	8.08786	7.95454	7.98267	8.1008	8.09383	8.21025	Q6P2H3	ENSG00000130695.14	CEP85	Q6P2H3	-0.170642	-0.00990705	-0.0902745	0.466179	0.0300954	FALSE	FALSE
1481	CEP89	6.91762	6.93015	6.94876	7.06472	6.86017	7.0013	6.9239	6.80121	7.05212	6.99233	6.94325	6.97623	6.93953	6.86938	6.78539	Q96ST8	ENSG00000121289.17	CEP89	Q96ST8	-0.121733	0.0548964	-0.0334184	0.729405	0.433332	FALSE	FALSE
1482	CEP97	10.0866	10.1623	10.1124	10.1245	10.1554	10.1495	10.1259	10.1133	10.015	10.0479	10.0772	10.0934	10.046	10.0649	10.0495	Q8IW35	ENSG00000182504.10	CEP97	Q8IW35	-0.105271	-0.0175942	-0.0614325	0.358366	0.00911888	FALSE	FALSE
1483	CEPT1	7.69221	7.54874	7.68363	7.65358	7.7615	7.63588	7.71506	7.75028	7.68826	7.56458	7.78586	7.67866	7.61214	7.56557	7.58128	A0A0C4DGS9	ENSG00000134255.13	CEPT1	A0A0C4DGS9	-0.0873175	0.0825085	-0.0024045	0.803063	0.952767	FALSE	FALSE
1484	CERK	3.44544	3.33644	3.43228	3.36271	3.70506	3.56705	3.79057	3.2932	3.8007	3.7701	3.24082	3.77401	3.55583	3.69493	3.53312	Q8TCT0	ENSG00000100422.13	CERK	Q8TCT0	-0.0661717	0.328355	0.131092	0.635435	0.177532	FALSE	FALSE
1485	CERS1	6.18371	6.39914	6.44806	6.4338	6.41202	6.23346	6.39047	6.29867	6.24704	6.32384	6.42103	6.35115	6.39642	6.15697	6.26572	Q5XG75	ENSG00000223802.7	CERS1	Q5XG75	-0.137856	0.0680874	-0.0348842	0.739795	0.482143	FALSE	FALSE
1486	CERS2	8.83758	8.65419	8.73124	8.71895	8.72014	8.51192	8.57861	8.64606	8.87062	8.6836	8.66772	8.65217	8.8284	8.81217	8.81935	Q96G23	ENSG00000143418.19	CERS2	Q96G23	-0.0785763	0.144722	0.0330728	0.750308	0.538058	FALSE	FALSE
1487	CERS6	7.84232	7.57191	7.56893	7.69283	7.64631	7.54314	7.59142	7.50723	7.58613	7.4934	7.60975	7.44101	7.68271	7.57558	7.50992	Q6ZMG9	ENSG00000172292.14	CERS6	Q6ZMG9	-0.185677	0.00768043	-0.0889982	0.547169	0.0686498	FALSE	FALSE
1488	CES1	5.13523	5.07111	5.0152	5.08607	5.09925	5.12952	4.80963	5.07111	5.13174	5.41043	5.11663	5.18407	5.15075	5.16334	4.78171	P23141	ENSG00000198848.12	CES1	P23141	-0.158525	0.161825	0.0016502	0.805888	0.982806	FALSE	FALSE
1489	CES2	6.57087	6.64518	6.41078	6.70679	6.69696	6.76433	6.74441	6.67656	6.62986	6.69873	6.53859	6.58991	6.6305	6.49509	6.54806	O00748		CES2	O00748	-0.123284	0.0920281	-0.0156278	0.782682	0.761738	FALSE	FALSE
1490	CETN2	11.5492	11.6282	11.5741	11.6475	11.6652	11.6638	11.6029	11.6386	11.5177	11.5108	11.5517	11.5854	11.4541	11.5036	11.4827	P41208	ENSG00000147400.8	CETN2	P41208	-0.14668	-0.0187823	-0.0827314	0.397126	0.014564	FALSE	FALSE
1491	CETN3	9.45979	9.55024	9.479	9.57308	9.61033	9.42169	9.27047	9.27665	9.34198	9.23213	9.396	9.25434	9.25617	9.27462	9.31308	O15182	ENSG00000153140.8	CETN3	O15182	-0.293137	-0.157028	-0.225083	0.00570439	3.43339e-06	TRUE	TRUE
1492	CFAP97	7.27621	7.34683	7.24348	7.30206	7.21759	7.22279	7.20406	7.13404	7.09253	7.02171	7.26083	7.26371	7.13791	7.0305	7.15125	A0A3B3IRJ5		CFAP97	A0A3B3IRJ5	-0.206759	-0.0414396	-0.124099	0.323209	0.0058781	FALSE	FALSE
1493	CFDP1	9.23864	9.29308	9.30119	9.41607	9.43316	9.2979	9.18005	9.22113	9.03018	9.05451	9.24889	9.302	8.97231	8.9397	8.93372	Q9UEE9	ENSG00000153774.8	CFDP1	Q9UEE9	-0.359224	-0.104679	-0.231952	0.211947	0.00142301	FALSE	FALSE
1494	CFI	3.96051	3.44657	3.9416	3.75233	3.57489	3.55237	3.69284	3.81221	4.27177	3.87338	4.15401	4.13948	4.04885	3.82828	3.8097	P05156	ENSG00000205403.12	CFI	P05156	0.0418799	0.466592	0.254236	0.43686	0.0220285	FALSE	FALSE
1495	CFL1	14.6925	14.7601	14.7597	14.6809	14.6961	14.7284	14.7816	14.8152	14.655	14.7045	14.7083	14.8171	14.7271	14.7707	14.7441	P23528	ENSG00000172757.12	CFL1	P23528	-0.0287076	0.0836273	0.0274598	0.697175	0.314624	FALSE	FALSE
1496	CFL2	10.3239	10.33	10.4163	10.3975	10.414	10.3937	10.4013	10.4348	10.2348	10.3206	10.2731	10.3784	10.2837	10.3553	10.3096	Q9Y281	ENSG00000165410.14	CFL2	Q9Y281	-0.111685	0.0180086	-0.0468383	0.61706	0.144861	FALSE	FALSE
1497	CGGBP1	10.2277	10.2713	10.2725	10.2468	10.2113	10.2206	10.2019	10.1744	10.07	10.1332	10.2859	10.2952	10.0916	10.0741	10.0895	Q9UFW8	ENSG00000163320.10	CGGBP1	Q9UFW8	-0.162179	-0.00656559	-0.0843721	0.481636	0.0353877	FALSE	FALSE
1498	CGN	8.03417	7.83353	7.86517	7.69441	7.76358	7.62861	7.64288	7.72926	7.98487	7.88191	7.70268	7.60969	8.16414	8.08148	8.18376	Q9P2M7		CGN	Q9P2M7	-0.121769	0.288763	0.0834968	0.721595	0.400383	FALSE	FALSE
1499	CGNL1	6.24453	5.9718	6.31116	6.23706	6.16822	6.18649	6.4218	6.1029	6.47454	6.6902	5.80345	5.9903	6.80277	6.64592	6.77105	Q0VF96	ENSG00000128849.10	CGNL1	Q0VF96	-0.0791668	0.528956	0.224894	0.61125	0.136093	FALSE	FALSE
1500	CGRRF1	4.63466	4.48354	4.23345	4.36191	4.49773	4.32294	4.30478	4.46051	4.64145	4.23345	4.60764	4.63943	4.37828	4.24749	4.4367	G3V229	ENSG00000100532.11	CGRRF1	G3V229	-0.145629	0.178606	0.0164884	0.790698	0.831643	FALSE	FALSE
1501	CHAC2	9.15658	9.42791	9.36893	9.30685	9.23648	9.35351	9.25703	9.241	9.14847	9.262	9.18561	9.26989	9.21688	9.26508	9.35238	Q8WUX2	ENSG00000143942.4	CHAC2	Q8WUX2	-0.146752	0.0185205	-0.0641158	0.598667	0.119218	FALSE	FALSE
1502	CHAF1A	11.5232	11.4553	11.4177	11.543	11.5126	11.4244	11.324	11.3638	11.5215	11.3765	11.4816	11.3838	11.4157	11.3684	11.3367	Q13111		CHAF1A	Q13111	-0.151233	-0.0137215	-0.082477	0.435927	0.021809	FALSE	FALSE
1503	CHAF1B	10.9377	10.9092	10.8622	10.9936	10.9474	10.8927	10.7619	10.8209	10.9235	10.8476	10.8653	10.8318	10.8178	10.8137	10.7965	Q13112	ENSG00000159259.7	CHAF1B	Q13112	-0.147168	-0.038423	-0.0927956	0.251201	0.00237266	FALSE	FALSE
1504	CHAMP1	12.862	12.8098	12.742	12.7547	12.731	12.7012	12.5464	12.5755	12.6518	12.6129	12.7943	12.6987	12.6376	12.6045	12.5787	Q96JM3	ENSG00000198824.5	CHAMP1	Q96JM3	-0.210004	-0.0568461	-0.133425	0.239153	0.00202675	FALSE	FALSE
1505	CHCHD1	8.77267	8.75404	8.70217	8.66892	8.63767	8.63931	8.57713	8.58547	8.73515	8.65909	8.79041	8.76428	8.73456	8.61709	8.62841	Q96BP2	ENSG00000172586.7	CHCHD1	Q96BP2	-0.0983764	0.0604717	-0.0189524	0.763527	0.619108	FALSE	FALSE
1506	CHCHD2	7.71196	7.70702	7.59936	7.80602	7.99485	7.14634	8.1063	8.17183	8.04696	7.90308	7.8255	7.98049	7.8949	7.93231	8.20566	Q9Y6H1	ENSG00000106153.12	CHCHD2	Q9Y6H1	0.13408	0.558964	0.346522	0.278565	0.00331341	FALSE	FALSE
1507	CHCHD3	11.0648	10.958	10.9383	11.0109	11.0147	10.9043	10.9042	10.8939	11.0583	10.991	11.0637	10.9693	11.0222	10.9303	10.901	C9JRZ6		CHCHD3	C9JRZ6	-0.082776	0.0599697	-0.0114031	0.779866	0.738686	FALSE	FALSE
1508	CHCHD4	5.75564	5.59491	5.58249	5.75149	5.64819	5.40452	5.54779	5.6584	5.54139	5.37866	5.49371	5.60398	5.66598	5.56642	5.51368	Q8N4Q1	ENSG00000163528.12	CHCHD4	Q8N4Q1	-0.183352	0.0420501	-0.0706508	0.649674	0.201933	FALSE	FALSE
1509	CHCHD5	8.75272	8.75993	8.7186	8.879	8.83342	8.78558	8.76262	8.7491	8.93295	8.7954	8.80987	8.74948	8.75985	8.69292	8.71755	Q9BSY4	ENSG00000125611.15	CHCHD5	Q9BSY4	-0.0863139	0.0587322	-0.0137909	0.773799	0.691557	FALSE	FALSE
1510	CHCHD6	9.56376	9.57256	9.52224	9.64753	9.59779	9.60497	9.50992	9.55381	9.66022	9.60473	9.58986	9.56114	9.5455	9.4947	9.48571	J3QTA6	ENSG00000159685.10	CHCHD6	J3QTA6	-0.0881444	0.0308822	-0.0286311	0.699615	0.32216	FALSE	FALSE
1511	CHCHD7	6.69512	6.78483	6.65791	6.63665	6.73651	6.78045	6.61037	6.53465	6.83293	6.61037	6.72153	6.51899	6.56301	6.80252	6.6041	E5RHM5	ENSG00000170791.17	CHCHD7	E5RHM5	-0.175087	0.033147	-0.07097	0.630151	0.167286	FALSE	FALSE
1512	CHD1	11.6241	11.6091	11.536	11.6265	11.5976	11.5405	11.5218	11.4959	11.5585	11.5137	11.57	11.5137	11.5656	11.5359	11.5152	O14646	ENSG00000153922.10	CHD1	O14646	-0.100067	-0.0133192	-0.056693	0.39195	0.0137455	FALSE	FALSE
1513	CHD1L	10.4057	10.4495	10.4884	10.4705	10.4857	10.4261	10.3935	10.3817	10.3805	10.4042	10.3715	10.4574	10.3689	10.4084	10.3451	Q86WJ1	ENSG00000131778.18	CHD1L; LOC101060601	Q86WJ1	-0.107274	-0.0210302	-0.0641523	0.327628	0.00624197	FALSE	FALSE
1514	CHD2	11.4019	11.3579	11.3212	11.3911	11.3646	11.2825	11.243	11.2743	11.3495	11.2252	11.3947	11.3467	11.2823	11.2324	11.2297	O14647	ENSG00000173575.20	CHD2	O14647	-0.130838	-0.00274986	-0.066794	0.498927	0.0419803	FALSE	FALSE
1515	CHD3	10.6604	10.7275	10.6934	10.7656	10.7843	10.7544	10.6224	10.6895	10.7686	10.6895	10.7933	10.7	10.5991	10.5488	10.5563	Q12873	ENSG00000170004.16	CHD3	Q12873	-0.149131	0.0134073	-0.0678616	0.577416	0.095549	FALSE	FALSE
1516	CHD3.1	5.13514	5.20164	5.11094	5.20953	5.17227	5.12219	5.25424	5.18626	5.00562	4.95227	5.16088	5.09039	5.25997	5.01161	4.92321	H7C0J3	ENSG00000170004.16	CHD3	H7C0J3	-0.174457	0.0448758	-0.0647904	0.662907	0.227768	FALSE	FALSE
1517	CHD4	14.2768	14.2703	14.2141	14.28	14.2505	14.208	14.0782	14.1054	14.1796	14.1076	14.2539	14.2097	14.0899	14.0793	14.0634	A0A0C4DGG9	ENSG00000111642.14	CHD4	A0A0C4DGG9	-0.184582	-0.0560018	-0.120292	0.196946	0.00114903	FALSE	FALSE
1518	CHD4.1	5.28243	5.58187	5.28243	5.42427	5.31842	5.11747	5.48074	4.96396	4.79173	4.6582	5.26863	5.12863	5.23588	5.02266	4.91375	A0A2R8YFD8		CHD4	A0A2R8YFD8	-0.513044	-0.052767	-0.282905	0.423957	0.0192126	FALSE	FALSE
1519	CHD4.2	4.5545	4.59712	4.43354	4.64696	4.6015	4.37357	4.67514	4.63865	4.48841	4.51959	4.62444	4.58597	4.42793	4.41903	4.6395	A0A2U3TZM0		CHD4	A0A2U3TZM0	-0.0840608	0.130254	0.0230966	0.768514	0.653169	FALSE	FALSE
1520	CHD6	10.0611	10.186	10.1231	10.1108	10.0754	10.0493	10.0485	10.0918	10.1527	10.0293	10.0843	10.0702	10.0229	9.99104	10.4093	Q8TD26	ENSG00000124177.14	CHD6	Q8TD26	-0.11022	0.108354	-0.000933198	0.80616	0.985749	FALSE	FALSE
1521	CHD7	12.3153	12.2561	12.2405	12.3154	12.2924	12.258	12.06	12.0628	12.1671	12.1072	12.2753	12.2216	12.0362	12.0056	11.9812	Q9P2D1	ENSG00000171316.11	CHD7	Q9P2D1	-0.265393	-0.0900738	-0.177733	0.152987	0.000579715	FALSE	FALSE
1522	CHD8	11.1943	11.2041	11.2098	11.2317	11.1702	11.205	11.0884	11.1618	11.1336	11.131	11.1601	11.1581	11.1224	11.1075	11.1012	Q9HCK8	ENSG00000100888.12	CHD8	Q9HCK8	-0.110443	-0.035885	-0.0731638	0.169272	0.000769317	FALSE	FALSE
1523	CHD9	9.32766	9.52854	9.44516	9.4609	9.4125	9.48114	9.39267	9.38663	9.43891	9.40726	9.43138	9.4719	9.42409	9.34603	9.31715	Q3L8U1	ENSG00000177200.16	CHD9	Q3L8U1	-0.10514	0.0233992	-0.0408706	0.64627	0.195847	FALSE	FALSE
1524	CHDH	5.86581	6.17031	6.1319	6.07403	6.04549	6.05507	6.07884	5.92817	6.1813	6.14644	6.01881	5.98161	6.09971	6.24686	6.01391	Q8NE62	ENSG00000016391.10	CHDH	Q8NE62	-0.0895697	0.129956	0.020193	0.775058	0.701056	FALSE	FALSE
1525	CHEK1	10.9925	10.9563	11.0075	11.0091	11.007	11.063	10.9594	10.9902	10.8677	10.919	10.8981	10.8919	10.9384	10.9244	10.9373	O14757	ENSG00000149554.12	CHEK1	O14757	-0.126769	-0.0347324	-0.0807508	0.23489	0.00191847	FALSE	FALSE
1526	CHEK2	9.16669	9.34497	9.34185	9.28921	9.32176	9.31584	9.17862	9.21272	9.09764	9.21226	9.12674	9.25723	9.10476	9.19661	9.14011	O96017	ENSG00000183765.20	CHEK2	O96017	-0.19442	-0.0597526	-0.127086	0.191876	0.00106946	FALSE	FALSE
1527	CHERP	11.6801	11.6414	11.5812	11.6213	11.595	11.6095	11.4906	11.5178	11.627	11.5262	11.6451	11.6259	11.5311	11.5221	11.4871	Q8IWX8	ENSG00000085872.14	CHERP	Q8IWX8	-0.130309	-0.00747319	-0.0688909	0.466801	0.0302967	FALSE	FALSE
1528	CHGA	7.56256	7.6416	7.62204	7.7176	7.41228	7.66248	7.65092	7.72482	7.86506	7.93237	7.89787	7.79401	7.64119	7.64357	7.72656	P10645	ENSG00000100604.12; ENSG00000276781.3	CHGA	P10645	0.0439827	0.27791	0.160947	0.367568	0.0101852	FALSE	FALSE
1529	CHGB	7.2501	7.21798	7.15061	7.30834	7.30834	7.37954	7.32405	7.37419	7.62304	7.58038	7.40617	7.42316	7.37003	7.17681	7.30003	P05060	ENSG00000089199.9	CHGB	P05060	0.0036941	0.253087	0.128391	0.50441	0.0443293	FALSE	FALSE
1530	CHID1	9.44716	9.39056	9.3073	9.44749	9.46961	9.49515	9.40763	9.35961	9.55371	9.39222	9.46073	9.37346	9.38581	9.32071	9.30206	Q9BWS9	ENSG00000177830.17	CHID1	Q9BWS9	-0.110602	0.0483889	-0.0311066	0.725893	0.418143	FALSE	FALSE
1531	CHKA	9.04313	9.12418	9.03008	9.05048	9.07706	9.10658	9.10783	9.06529	8.93669	9.01984	8.99094	9.05512	9.066	9.03146	8.99008	P35790	ENSG00000110721.11	CHKA	P35790	-0.0977845	0.0124482	-0.0426681	0.599282	0.119981	FALSE	FALSE
1532	CHKB	8.26211	8.32116	8.3116	8.43597	8.37975	8.51128	8.30784	8.3422	8.13507	8.13921	8.17759	8.29649	8.00436	8.06591	8.11346	Q9Y259	ENSG00000100288.19	CHKB	Q9Y259	-0.308195	-0.0808419	-0.194519	0.249686	0.00232599	FALSE	FALSE
1533	CHL1	7.30523	7.298	7.21524	7.06115	7.10962	7.10962	7.0243	7.05618	7.14695	7.11392	7.14239	7.033	7.26448	7.13019	7.21344	O00533	ENSG00000134121.9	CHL1	O00533	-0.155056	0.0387352	-0.0581606	0.659501	0.220771	FALSE	FALSE
1534	CHM	8.69522	8.62815	8.57476	8.57378	8.58477	8.57591	8.58538	8.55365	8.59918	8.5999	8.57485	8.58512	8.62715	8.6227	8.69255	P24386	ENSG00000188419.13	CHM	P24386	-0.053422	0.0515548	-0.00093358	0.804724	0.970321	FALSE	FALSE
1535	CHML	9.85239	9.97262	9.9441	9.90612	9.92767	9.95509	9.92141	9.97187	9.84218	9.92128	9.83499	9.89737	9.97079	9.94383	9.87924	P26374	ENSG00000203668.2	CHML	P26374	-0.0731499	0.0389217	-0.0171141	0.748092	0.525682	FALSE	FALSE
1536	CHMP1A	10.8026	10.834	10.8453	10.8233	10.8165	10.8943	10.8722	10.8879	10.7188	10.7931	10.7524	10.8203	10.8178	10.8328	10.8071	Q9HD42	ENSG00000131165.14	CHMP1A	Q9HD42	-0.0793721	0.0301591	-0.0246065	0.709291	0.354178	FALSE	FALSE
1537	CHMP1B	9.51489	9.54868	9.54722	9.54039	9.47773	9.53958	9.52387	9.51288	9.33833	9.41912	9.48701	9.56564	9.40561	9.41428	9.42664	Q7LBR1	ENSG00000255112.2	CHMP1B	Q7LBR1	-0.139605	-0.00692268	-0.0732636	0.473607	0.0325699	FALSE	FALSE
1538	CHMP2A	10.4578	10.4813	10.4469	10.5599	10.5683	10.5836	10.5127	10.5932	10.3573	10.3955	10.442	10.4665	10.3573	10.3977	10.379	O43633	ENSG00000130724.8	CHMP2A	O43633	-0.162462	-0.00317514	-0.0828187	0.500199	0.0425115	FALSE	FALSE
1539	CHMP2B	9.74588	9.77138	9.85217	9.68769	9.72959	9.83303	9.73163	9.74933	9.52068	9.64542	9.61232	9.66999	9.71556	9.76293	9.76857	Q9UQN3	ENSG00000083937.8	CHMP2B	Q9UQN3	-0.165949	-0.00142614	-0.0836876	0.509401	0.0466052	FALSE	FALSE
1540	CHMP3	9.82468	9.82354	9.85586	9.84161	9.86397	9.92983	9.88744	9.95252	9.83895	9.81998	9.83068	9.86908	9.8016	9.87817	9.82399	Q9Y3E7	ENSG00000115561.15	CHMP3; RNF103-CHMP3	Q9Y3E7	-0.0534468	0.0519315	-0.000757637	0.805256	0.976004	FALSE	FALSE
1541	CHMP4A	9.03702	9.15314	9.17538	9.20003	9.12451	9.21692	9.06093	9.09537	8.9625	8.94388	8.93631	9.13703	8.92563	9.05953	9.0657	Q9BY43	ENSG00000254505.9	CHMP4A	Q9BY43	-0.211001	-0.0498016	-0.130401	0.283375	0.00351335	FALSE	FALSE
1542	CHMP4B	9.83511	9.8157	9.86929	9.86848	9.8658	9.89646	9.81338	9.86086	9.68882	9.78522	9.75006	9.86227	9.74031	9.78095	9.75987	Q9H444	ENSG00000101421.3	CHMP4B	Q9H444	-0.132285	-0.0198324	-0.0760586	0.375815	0.0112745	FALSE	FALSE
1543	CHMP5	10.1687	10.2412	10.252	10.2203	10.1916	10.2247	10.2309	10.2288	10.1545	10.1466	10.1668	10.2427	10.1853	10.2209	10.1744	Q9NZZ3	ENSG00000086065.13	CHMP5	Q9NZZ3	-0.0667312	0.0229806	-0.0218753	0.697556	0.315787	FALSE	FALSE
1544	CHMP6	9.23537	9.24756	9.12775	9.22735	9.17283	9.24248	9.23977	9.17982	9.24528	9.21959	9.22892	9.21576	9.20674	9.21179	9.17691	Q96FZ7	ENSG00000176108.9	CHMP6	Q96FZ7	-0.0403808	0.0502813	0.00495022	0.789353	0.819463	FALSE	FALSE
1545	CHMP7	9.07577	9.14038	9.16358	9.04893	9.15281	9.15889	9.22954	9.20093	9.09148	9.17295	9.12848	9.19591	9.18954	9.17419	9.18406	Q8WUX9	ENSG00000147457.13	CHMP7	Q8WUX9	-0.00228753	0.103743	0.0507279	0.533307	0.0594594	FALSE	FALSE
1546	CHN1	9.90161	9.96123	9.98874	9.93287	9.96614	9.98542	9.99663	10.0132	9.85678	9.92849	9.96205	10.0228	9.89297	9.92447	9.93193	P15882	ENSG00000128656.13	CHN1	P15882	-0.0651263	0.0485353	-0.00829546	0.782529	0.760464	FALSE	FALSE
1547	CHN2	6.91956	6.87599	6.8649	6.83069	6.77406	6.90251	6.92833	6.89991	6.68355	6.96478	7.06745	6.93305	6.81497	6.85322	6.75612	P52757	ENSG00000106069.21	CHN2	P52757	-0.0860366	0.119326	0.0166449	0.77941	0.735025	FALSE	FALSE
1548	CHORDC1	11.5089	11.5419	11.615	11.5275	11.5777	11.5597	11.5672	11.6264	11.4317	11.5494	11.4241	11.5397	11.5577	11.6079	11.6309	Q9UHD1	ENSG00000110172.11	CHORDC1	Q9UHD1	-0.0779951	0.0644314	-0.00678186	0.791846	0.842198	FALSE	FALSE
1549	CHP1	10.3189	10.3321	10.3027	10.3822	10.3246	10.2745	10.2767	10.3118	10.4737	10.3481	10.3537	10.3057	10.4107	10.3806	10.3311	Q99653	ENSG00000187446.11	CHP1	Q99653	-0.0279505	0.0923031	0.0321763	0.682181	0.272582	FALSE	FALSE
1550	CHPF	6.68714	6.80736	6.75403	6.79499	6.68482	6.58005	6.62877	6.5747	6.7504	6.57607	6.67929	6.74167	6.73236	6.61539	6.61974	Q8IZ52	ENSG00000123989.13	CHPF	Q8IZ52	-0.143475	0.02254	-0.0604673	0.61501	0.14169	FALSE	FALSE
1551	CHPF2	4.69203	4.75789	4.90329	4.52707	4.60667	4.5419	4.58275	4.55062	4.98815	4.68782	4.71451	4.94004	4.80214	4.85556	4.82019	Q9P2E5	ENSG00000033100.16	CHPF2	Q9P2E5	-0.0544443	0.254105	0.0998306	0.64201	0.188525	FALSE	FALSE
1552	CHPT1	5.47125	5.47125	5.46719	5.48286	5.45108	5.3349	5.55781	5.51126	5.38332	5.24727	5.46584	5.32407	5.53963	5.57619	5.45848	F8W1B3	ENSG00000111666.10	CHPT1	F8W1B3	-0.0959285	0.106168	0.0051199	0.799447	0.915606	FALSE	FALSE
1553	CHST10	6.80744	6.83455	6.78089	6.87877	6.75207	6.69469	6.7937	6.85912	6.94583	7.03035	6.9327	6.91192	6.8612	6.93012	6.88947	C9J5X0	ENSG00000115526.10	CHST10	C9J5X0	0.0417226	0.187566	0.114644	0.299566	0.00430035	FALSE	FALSE
1554	CHST14	9.36641	9.26103	9.39159	9.34827	9.32727	9.32727	9.36435	9.28914	9.376	9.31185	9.33532	9.31491	9.39456	9.34333	9.37178	Q8NCH0	ENSG00000169105.7	CHST14	Q8NCH0	-0.0408475	0.0560673	0.00760991	0.780396	0.742969	FALSE	FALSE
1555	CHST3	4.76285	5.00263	4.79082	4.89223	4.90077	4.83979	4.6817	4.86122	4.66373	4.85592	4.90925	4.71827	4.55104	4.88364	4.72803	Q7LGC8	ENSG00000122863.5	CHST3	Q7LGC8	-0.219389	0.0125354	-0.103427	0.557681	0.0767918	FALSE	FALSE
1556	CHST6	7.8984	7.73262	7.88513	7.66896	7.65449	7.62266	7.72501	7.73893	7.7007	7.8268	8.03531	7.87927	7.78588	7.86709	7.70405	Q9GZX3	ENSG00000183196.8	CHST6	Q9GZX3	-0.056441	0.183029	0.063294	0.684352	0.278244	FALSE	FALSE
1557	CHSY1	8.78846	8.84592	8.71869	8.81828	8.80124	8.78728	8.73278	8.73551	8.66848	8.69608	8.68609	8.75645	8.66757	8.72174	8.6848	Q86X52	ENSG00000131873.5	CHSY1	Q86X52	-0.134239	-0.0413855	-0.0878125	0.190629	0.00105085	FALSE	FALSE
1558	CHTF18	9.8906	9.90843	9.89239	9.86168	9.83492	9.85974	9.81502	9.78523	9.73387	9.84348	9.82334	9.91075	9.79192	9.84378	9.75351	Q8WVB6	ENSG00000127586.16	CHTF18	Q8WVB6	-0.117078	-0.00975058	-0.0634142	0.442947	0.0235287	FALSE	FALSE
1559	CHTF8	6.34054	6.24882	6.34054	6.24495	6.19417	6.40847	6.0444	6.11322	6.34408	6.21617	6.27049	6.24838	6.29226	6.11525	6.12841	P0CG12	ENSG00000168802.12	CHTF8	P0CG12	-0.198769	0.000199379	-0.0992847	0.517119	0.0504068	FALSE	FALSE
1560	CHTOP	10.0033	10.1976	10.4351	10.0826	10.1071	10.8676	10.3297	9.99271	9.97678	10.3205	10.1543	10.1362	10.0275	10.0039	10.0204	X6R700	ENSG00000160679.12	CHTOP	X6R700	-0.410947	0.0602416	-0.175353	0.609664	0.133813	FALSE	FALSE
1561	CHUK	9.44134	9.48945	9.45481	9.48163	9.39981	9.45559	9.42141	9.43424	9.49367	9.53205	9.45875	9.46469	9.51273	9.47778	9.4951	O15111	ENSG00000213341.10	CHUK	O15111	-0.0218335	0.067719	0.0229427	0.689673	0.292711	FALSE	FALSE
1562	CHURC1	8.11873	8.26268	8.26869	8.18643	8.13049	8.3207	8.21446	8.18127	7.9961	8.07732	8.00081	8.16752	8.09967	8.22902	8.09241	Q8WUH1	ENSG00000258289.8	CHURC1	Q8WUH1	-0.188067	-0.00593528	-0.0970012	0.489738	0.0383126	FALSE	FALSE
1563	CIAO1	8.45768	8.5415	8.4384	8.42545	8.38394	8.38527	8.45235	8.45945	8.33803	8.37434	8.43489	8.40157	8.42502	8.49431	8.52389	O76071	ENSG00000144021.2	CIAO1	O76071	-0.0704339	0.0605442	-0.00494484	0.795276	0.874549	FALSE	FALSE
1564	CIAPIN1	10.6899	10.7484	10.7888	10.7583	10.736	10.7849	10.7434	10.7745	10.6336	10.681	10.6185	10.6831	10.7013	10.7454	10.7473	Q6FI81	ENSG00000005194.14	CIAPIN1	Q6FI81	-0.104314	0.00849313	-0.0479102	0.572562	0.0904533	FALSE	FALSE
1565	CIBAR1	7.73019	7.5907	7.70967	7.54395	7.57394	7.6119	7.50856	7.67132	7.85806	7.68012	7.59627	7.68734	7.77084	7.8382	7.85307	A0A087WTS3	ENSG00000188343.12	CIBAR1	A0A087WTS3	-0.0211956	0.204142	0.091473	0.585577	0.104273	FALSE	FALSE
1566	CIC	5.43571	5.63708	5.45667	5.29223	5.55251	5.53741	5.21289	5.54853	5.1396	5.26533	5.29585	5.2518	5.41359	5.21399	5.51598	A0A0A0MQR4	ENSG00000079432.7	CIC	A0A0A0MQR4	-0.3082	-0.0273248	-0.167762	0.437905	0.0222777	FALSE	FALSE
1567	CIC.1	8.62732	8.65391	8.5863	8.54364	8.60219	8.57457	8.51667	8.42856	8.57695	8.52016	8.46637	8.47216	8.52394	8.59882	8.65759	I3L2J0	ENSG00000079432.7	CIC	I3L2J0	-0.137656	-0.000276898	-0.0689663	0.514729	0.0491909	FALSE	FALSE
1568	CILP	5.23223	5.02348	5.40848	5.3544	5.47808	5.40927	5.24044	5.34246	5.61628	5.58982	5.40096	5.41753	5.30633	5.20523	5.16669	O75339	ENSG00000138615.5	CILP	O75339	-0.120885	0.215738	0.0474269	0.753729	0.55782	FALSE	FALSE
1569	CILP2	5.14189	5.41267	5.37473	5.45106	5.04354	5.37549	5.18285	5.06822	5.11134	5.42509	5.31676	5.22544	5.1315	5.13959	5.25903	K7EPJ4	ENSG00000160161.9	CILP2	K7EPJ4	-0.235364	0.0488598	-0.0932521	0.638502	0.182732	FALSE	FALSE
1570	CIP2A	11.4784	11.4998	11.5049	11.493	11.5329	11.5227	11.4784	11.4924	11.3589	11.3816	11.3955	11.3892	11.4159	11.4904	11.4755	A0A087X211	ENSG00000163507.13	CIP2A	A0A087X211	-0.126672	-0.0221627	-0.0744175	0.349871	0.00825299	FALSE	FALSE
1571	CIR1	6.30138	6.21115	5.96968	6.22695	6.19087	6.00405	6.01354	6.25572	6.41153	5.93093	6.48478	6.08537	6.09266	6.08829	6.19628	Q86X95	ENSG00000138433.15	CIR1	Q86X95	-0.149402	0.194503	0.0225507	0.785327	0.78409	FALSE	FALSE
1572	CIRBP	6.48676	6.51989	6.18249	6.57004	6.26547	6.53146	6.22583	6.3898	6.53401	6.28597	6.34002	6.45072	6.30792	6.18643	6.22654	K7EPM4	ENSG00000099622.13	CIRBP	K7EPM4	-0.239045	0.0419548	-0.098545	0.623883	0.156055	FALSE	FALSE
1573	CIRBP.1	12.4106	12.3571	12.2836	12.4067	12.3373	12.3293	12.3163	12.3122	12.2765	12.248	12.3923	12.3598	12.2583	12.2113	12.1487	Q14011	ENSG00000099622.13	CIRBP	Q14011	-0.146856	-0.000539552	-0.0736978	0.513397	0.0485289	FALSE	FALSE
1574	CIRH1A	10.7997	10.7221	10.7469	10.8059	10.7353	10.6893	10.6778	10.6553	10.8459	10.7223	10.7294	10.644	10.7801	10.7786	10.7693	Q969X6	ENSG00000141076.17	CIRH1A; UTP4	Q969X6	-0.083091	0.0506078	-0.0162416	0.762571	0.612806	FALSE	FALSE
1575	CISD1	7.24934	7.2015	7.12957	7.40879	7.47343	7.20005	7.23581	7.15704	7.47143	7.36974	7.48354	7.37626	7.00718	7.10512	7.01606	Q9NZ45	ENSG00000122873.11	CISD1	Q9NZ45	-0.20508	0.144669	-0.0302056	0.777313	0.718443	FALSE	FALSE
1576	CISD2	9.32022	9.21156	9.12604	9.26498	9.24562	9.18722	9.24687	9.15884	9.28701	9.25836	9.3233	9.27858	9.18111	9.16421	9.20875	Q8N5K1	ENSG00000145354.9	CISD2	Q8N5K1	-0.0611767	0.0775192	0.00817123	0.787786	0.805501	FALSE	FALSE
1577	CISD3	6.1859	6.39262	6.13556	6.39228	6.27054	6.28109	6.38879	6.38496	6.09766	6.15869	6.3298	6.13259	6.27054	6.21505	6.17844	P0C7P0	ENSG00000274768.2; ENSG00000277972.1	CISD3	P0C7P0	-0.150431	0.0769934	-0.0367186	0.743791	0.502577	FALSE	FALSE
1578	CIT	11.3984	11.3812	11.3842	11.4352	11.4113	11.4115	11.4032	11.3943	11.4574	11.3564	11.3732	11.3393	11.4347	11.4355	11.3989	O14578-4	ENSG00000122966.15	CIT	O14578-4	-0.0479748	0.0391667	-0.00440406	0.790809	0.832666	FALSE	FALSE
1579	CIZ1	10.106	10.1114	10.0147	10.1874	10.1652	10.1522	10.0161	9.98191	10.2378	10.088	10.1827	10.0926	9.95126	9.94705	9.92421	F5H2X7	ENSG00000148337.20	CIZ1	F5H2X7	-0.177204	0.0252342	-0.075985	0.607473	0.130739	FALSE	FALSE
1580	CKAP2	10.3626	10.3631	10.4572	10.3747	10.3602	10.2926	10.282	10.2815	10.2694	10.2891	10.2887	10.2888	10.3972	10.371	10.387	Q8WWK9	ENSG00000136108.14	CKAP2	Q8WWK9	-0.111299	0.00884131	-0.051229	0.571403	0.0892869	FALSE	FALSE
1581	CKAP2L	5.39767	5.39767	5.67942	5.40537	5.30875	5.64767	5.68885	5.41298	5.52284	5.44685	5.49286	5.47688	5.57249	5.57249	5.61907	Q8IYA6	ENSG00000169607.12	CKAP2L	Q8IYA6	-0.061984	0.184315	0.0611656	0.694715	0.307235	FALSE	FALSE
1582	CKAP4	13.5446	13.448	13.4563	13.487	13.4944	13.4885	13.4173	13.3907	13.5461	13.4618	13.5019	13.4154	13.4844	13.4293	13.4407	Q07065	ENSG00000136026.13	CKAP4	Q07065	-0.0852153	0.0206109	-0.0323022	0.655764	0.213376	FALSE	FALSE
1583	CKAP5	13.9608	13.9714	13.9358	13.9434	13.9417	13.9477	13.9319	13.9766	13.9327	13.9414	13.9395	13.9402	13.9532	13.9772	13.9804	Q14008	ENSG00000175216.14	CKAP5	Q14008	-0.0305236	0.0353939	0.00243516	0.795553	0.877219	FALSE	FALSE
1584	CKB	14.4326	14.4715	14.4198	14.3531	14.3772	14.3865	14.5391	14.5478	14.3648	14.4002	14.5809	14.6845	14.397	14.413	14.3837	P12277	ENSG00000166165.12	CKB	P12277	-0.0260316	0.170418	0.0721929	0.612823	0.138402	FALSE	FALSE
1585	CKM	6.82327	6.84348	7.08746	7.09202	7.03333	7.05106	6.83678	6.86338	6.91943	7.52981	7.16949	6.95076	7.0115	6.76862	6.76249	P06732	ENSG00000104879.4	CKM	P06732	-0.221358	0.202766	-0.00929606	0.800566	0.926947	FALSE	FALSE
1586	CKMT1B	7.4386	7.37515	7.47143	7.42242	7.32934	7.36231	7.44673	7.31418	7.43453	7.36179	7.45411	7.51312	7.39329	7.36695	7.25432	P12532	ENSG00000223572.9; ENSG00000237289.9	CKMT1B; CKMT1A	P12532	-0.0837744	0.0704739	-0.00665028	0.793425	0.856933	FALSE	FALSE
1587	CKS1B	10.7778	10.833	10.8602	10.7286	10.7437	10.7521	10.6246	10.6211	10.686	10.5835	10.5337	10.546	10.8086	10.8292	10.8718	P61024	ENSG00000173207.12	CKS1B	P61024	-0.216101	0.00753188	-0.104284	0.542622	0.0654563	FALSE	FALSE
1588	CKS2	8.48206	8.49929	8.53838	8.54316	8.61228	8.50706	8.52208	8.53707	8.28751	8.51452	8.38343	8.3891	8.48323	8.49405	8.50155	P33552	ENSG00000123975.4	CKS2	P33552	-0.152386	0.00553933	-0.0734231	0.543679	0.066182	FALSE	FALSE
1589	CLASP1	13.1228	13.1337	13.1178	13.1284	13.1279	13.1381	13.1232	13.1275	13.0524	13.0821	13.1107	13.1135	13.0555	13.0844	13.085	Q7Z460-4	ENSG00000074054.17	CLASP1	Q7Z460-4	-0.0710976	0.000240974	-0.0354283	0.518989	0.0513835	FALSE	FALSE
1590	CLASP2	11.5999	11.6149	11.5681	11.6259	11.6403	11.6537	11.6872	11.6888	11.5891	11.6133	11.6252	11.6784	11.542	11.583	11.5877	E7EW49	ENSG00000163539.16	CLASP2	E7EW49	-0.0496214	0.0586265	0.00450255	0.793952	0.861918	FALSE	FALSE
1591	CLASP2.1	6.94755	7.08029	7.12141	6.87846	7.01082	7.253	7.1699	7.07143	6.98812	6.95711	6.97565	7.12883	6.99479	7.07834	7.07745	J3KR49	ENSG00000163539.16	CLASP2	J3KR49	-0.106733	0.107691	0.000478886	0.806785	0.992545	FALSE	FALSE
1592	CLASRP	8.52848	8.45863	8.40967	8.42051	8.42013	8.45348	8.38565	8.39004	8.42174	8.34681	8.52658	8.41328	8.42354	8.36035	8.35119	F5H0Q6	ENSG00000104859.14	CLASRP	F5H0Q6	-0.105544	0.0128426	-0.0463507	0.59611	0.116106	FALSE	FALSE
1593	CLCC1	9.31631	9.19234	9.21124	9.30136	9.29837	9.23648	9.20009	9.20859	9.32935	9.25891	9.34767	9.20856	9.16616	9.17935	9.22977	Q96S66	ENSG00000121940.15	CLCC1	Q96S66	-0.0901345	0.0444192	-0.0228576	0.739545	0.480897	FALSE	FALSE
1594	CLCN3	8.04732	8.05517	8.04247	8.01321	8.08434	8.05142	8.07967	8.10556	8.07611	8.0449	8.09267	8.04282	8.04808	8.09589	8.0862	P51790	ENSG00000109572.13	CLCN3	P51790	-0.0107945	0.0621289	0.0256672	0.623057	0.154645	FALSE	FALSE
1595	CLCN4	7.33371	7.2683	7.30008	7.35095	7.26489	7.15649	7.37472	7.15477	7.2709	7.31278	7.29635	7.34039	7.30455	7.19364	7.35707	P51793	ENSG00000073464.11	CLCN4	P51793	-0.0682222	0.08901	0.0103939	0.785128	0.782383	FALSE	FALSE
1596	CLCN5	7.33329	7.22901	7.22655	7.21338	7.23481	7.14997	7.12185	7.1468	7.24976	7.35484	7.20471	7.17466	7.3637	7.28214	7.35596	P51795-2	ENSG00000171365.15	CLCN5	P51795-2	-0.0697069	0.108347	0.0193202	0.7682	0.650966	FALSE	FALSE
1597	CLCN6	5.9588	6.02477	6.01759	5.90902	5.98209	6.05133	5.98297	6.18896	6.09985	6.04612	5.96677	6.08227	6.08697	6.11939	6.09631	P51797	ENSG00000011021.21	CLCN6	P51797	0.0141076	0.153494	0.0838006	0.434793	0.0215457	FALSE	FALSE
1598	CLCN7	8.13242	8.07649	8.08177	8.13443	8.16368	8.05473	8.07491	7.94918	8.17093	8.16451	8.17876	8.11601	8.02557	8.04324	8.03973	P51798	ENSG00000103249.17	CLCN7	P51798	-0.0965269	0.0515384	-0.0224943	0.748473	0.527786	FALSE	FALSE
1599	CLDN3	6.02735	6.05592	5.85984	6.1432	6.05914	6.26501	5.76091	5.96031	6.36281	6.33838	6.1306	6.28586	5.88367	5.7674	5.84775	O15551	ENSG00000165215.6	CLDN3	O15551	-0.248038	0.186261	-0.0308884	0.783237	0.766376	FALSE	FALSE
1600	CLDN6	6.23828	6.719	6.58908	5.96388	5.90251	6.12464	6.38007	6.5074	6.4539	6.23828	6.3263	6.14961	7.21317	6.9822	7.13405	P56747	ENSG00000184697.6	CLDN6	P56747	-0.0461671	0.730366	0.3421	0.561547	0.0800803	FALSE	FALSE
1601	CLDN7	4.18084	4.35378	4.22122	4.6257	4.51259	3.94507	4.22122	4.0669	4.92484	4.64987	4.4928	4.31577	4.50602	4.4928	4.06804	I3L3X1	ENSG00000181885.18	CLDN7	I3L3X1	-0.16656	0.384221	0.108831	0.724822	0.413635	FALSE	FALSE
1602	CLEC16A	10.3606	10.3832	10.4004	10.3466	10.364	10.3892	10.3367	10.375	10.2877	10.2665	10.2964	10.3695	10.3247	10.3594	10.3397	Q2KHT3	ENSG00000038532.14	CLEC16A	Q2KHT3	-0.0886535	-0.0025023	-0.0455779	0.492686	0.0394473	FALSE	FALSE
1603	CLGN	10.5428	10.4958	10.426	10.6353	10.5638	10.5016	10.4745	10.4894	10.5923	10.5026	10.7173	10.6374	10.3677	10.3705	10.2983	O14967	ENSG00000153132.12	CLGN	O14967	-0.155477	0.0893065	-0.0330855	0.756392	0.57377	FALSE	FALSE
1604	CLIC1	12.5917	12.642	12.67	12.5959	12.637	12.6626	12.7917	12.8226	12.6937	12.738	12.6736	12.7594	12.7588	12.8038	12.7967	O00299	ENSG00000213719.8; ENSG00000206394.8; ENSG00000230685.6; ENSG00000226248.6; ENSG00000223639.6; ENSG00000226651.6; ENSG00000226417.6	CLIC1	O00299	0.0731443	0.18009	0.126617	0.0838833	0.000135412	FALSE	FALSE
1605	CLIC4	11.986	11.9811	12.0051	12.0211	11.9864	12.0306	12.0527	12.0506	11.9615	11.9732	11.9483	12.0299	11.994	12.0192	12.0044	Q9Y696	ENSG00000169504.14	CLIC4	Q9Y696	-0.040987	0.0450632	0.0020381	0.799988	0.921079	FALSE	FALSE
1606	CLIC6	8.71844	8.71153	8.74581	9.43871	9.41187	9.38429	8.95646	8.94916	8.81715	8.82172	8.64435	8.72699	8.32934	8.35773	8.37429	Q96NY7	ENSG00000159212.12	CLIC6	Q96NY7	-0.719996	-0.0886292	-0.404313	0.402627	0.0154016	FALSE	FALSE
1607	CLINT1	5.40308	5.5794	5.45464	5.28464	5.53336	5.39794	5.29004	5.24662	5.43833	5.26505	5.60232	5.30601	5.21261	5.32702	5.2183	Q14677-3	ENSG00000113282.13	CLINT1	Q14677-3	-0.243434	0.00492559	-0.119254	0.531945	0.058639	FALSE	FALSE
1608	CLINT1.1	10.6802	10.667	10.6542	10.6831	10.6615	10.6499	10.6141	10.5807	10.5908	10.5839	10.5909	10.618	10.606	10.6535	10.6197	Q14677	ENSG00000113282.13	CLINT1	Q14677	-0.0938142	-0.0253994	-0.0596068	0.239088	0.00202504	FALSE	FALSE
1609	CLIP1	11.9722	12.0033	12.003	11.9886	11.9948	11.9842	11.9842	12.0482	12.0014	12.0021	11.9363	11.9447	12.0314	12.0598	12.0781	P30622	ENSG00000130779.19	CLIP1	P30622	-0.0303836	0.0675036	0.01856	0.729186	0.432367	FALSE	FALSE
1610	CLIP1.1	7.53117	7.59543	7.71086	7.70393	7.68361	7.61159	7.67067	7.5616	7.61324	7.64423	7.58171	7.58422	7.58861	7.63238	7.61282	A0A3B3ISJ8		CLIP1	A0A3B3ISJ8	-0.0896283	0.0306466	-0.0294909	0.696704	0.313192	FALSE	FALSE
1611	CLIP2	8.23594	8.21217	8.20748	8.23832	8.20982	8.20906	8.11357	8.10919	7.92238	7.97088	8.11964	8.20145	7.95667	8.03028	7.97444	Q9UDT6-2	ENSG00000106665.15	CLIP2	Q9UDT6-2	-0.256452	-0.0925871	-0.174519	0.127913	0.000372048	FALSE	FALSE
1612	CLIP2.1	11.9909	12.0478	12.0057	12.104	12.1313	12.1628	12.0575	12.0678	11.9605	12.0145	12.011	12.0593	11.8621	11.8794	11.8865	Q9UDT6	ENSG00000106665.15	CLIP2	Q9UDT6	-0.181033	-0.011166	-0.0960995	0.462964	0.0290796	FALSE	FALSE
1613	CLIP3	7.5607	7.60805	7.47055	7.51088	7.5776	7.6365	7.61258	7.62095	7.67394	7.5493	7.61896	7.67531	7.46671	7.60506	7.53241	Q96DZ5	ENSG00000105270.14	CLIP3	Q96DZ5	-0.0383084	0.106927	0.0343095	0.702282	0.330634	FALSE	FALSE
1614	CLK1	5.78687	5.83847	5.58063	5.8305	6.02339	5.909	5.91558	6.13401	5.91103	5.77428	5.8517	5.86797	5.91795	5.70925	5.70148	B8ZZR0	ENSG00000013441.15	CLK1	B8ZZR0	-0.107587	0.180912	0.0366625	0.760072	0.59667	FALSE	FALSE
1615	CLK3	5.12722	4.90518	5.02066	5.36962	5.16254	5.146	5.21306	5.22179	5.20867	5.33457	5.00955	5.02419	5.18214	5.08471	5.25165	P49761-1	ENSG00000179335.18	CLK3	P49761-1	-0.0867926	0.183125	0.0481662	0.735117	0.459423	FALSE	FALSE
1616	CLK4	6.60657	6.71473	6.76622	6.52864	6.73044	6.4096	6.512	6.56613	6.63036	6.52045	6.66286	6.62006	6.8208	6.5701	6.64592	B7ZL31	ENSG00000113240.12	CLK4	B7ZL31	-0.128437	0.109412	-0.00951246	0.794506	0.867178	FALSE	FALSE
1617	CLMN	8.18012	8.17471	8.01798	8.17615	8.08324	8.13639	7.75787	7.883	7.84	7.87145	7.95626	7.86396	7.87028	7.79545	7.80331	Q96JQ2	ENSG00000165959.11	CLMN	Q96JQ2	-0.347562	-0.210507	-0.279035	0.000187971	2.55501e-07	TRUE	TRUE
1618	CLN5	9.3078	9.22605	9.25031	9.19322	9.28499	9.17958	9.2045	9.17157	9.3006	9.19967	9.29312	9.29397	9.24223	9.21852	9.18653	O75503	ENSG00000102805.14	CLN5	O75503	-0.0642328	0.0526313	-0.00580074	0.791131	0.835607	FALSE	FALSE
1619	CLN6	3.72676	3.5954	2.68257	3.65804	3.5126	3.56782	3.38787	3.48662	3.00387	3.83108	3.35165	3.36056	3.14096	3.23073	3.4636	H3BUV4	ENSG00000128973.12	CLN6	H3BUV4	-0.40717	0.216542	-0.0953138	0.748039	0.525387	FALSE	FALSE
1620	CLNS1A	11.0825	11.12	11.1279	11.1211	11.0956	11.1372	11.0397	11.0155	10.9098	10.9583	10.9788	11.035	10.9803	10.9924	10.9785	P54105	ENSG00000074201.8	CLNS1A	P54105	-0.170883	-0.0820524	-0.126468	0.023841	1.94038e-05	FALSE	FALSE
1621	CLP1	8.3725	8.34989	8.41701	8.381	8.34924	8.35976	8.37901	8.29272	8.30949	8.24653	8.40272	8.33905	8.29007	8.31673	8.26694	Q92989	ENSG00000172409.5	CLP1	Q92989	-0.107437	-0.00385876	-0.0556481	0.485821	0.0368642	FALSE	FALSE
1622	CLPB	10.6294	10.4974	10.4464	10.5806	10.5295	10.531	10.4597	10.4973	10.5863	10.5172	10.5796	10.4834	10.518	10.4901	10.434	Q9H078	ENSG00000162129.12	CLPB	Q9H078	-0.0920482	0.0351826	-0.0284328	0.709992	0.356639	FALSE	FALSE
1623	CLPP	10.3516	10.3275	10.2902	10.3906	10.3751	10.3554	10.2615	10.3394	10.4918	10.368	10.4149	10.3509	10.3356	10.3108	10.2658	Q16740	ENSG00000125656.8	CLPP	Q16740	-0.067695	0.0683842	0.000344592	0.806694	0.991547	FALSE	FALSE
1624	CLPTM1	10.1778	10.0982	10.1459	10.2704	10.1763	10.1775	10.2378	10.1805	10.3163	10.1688	10.1475	10.0866	10.2431	10.2195	10.2156	O96005	ENSG00000104853.15	CLPTM1	O96005	-0.0420939	0.0969139	0.02741	0.725049	0.414584	FALSE	FALSE
1625	CLPTM1L	9.60383	9.49947	9.45375	9.50412	9.52316	9.48783	9.49819	9.52045	9.64456	9.54344	9.45973	9.47368	9.65222	9.57448	9.62927	Q96KA5	ENSG00000274811.3; ENSG00000049656.13	CLPTM1L	Q96KA5	-0.0299119	0.116082	0.043085	0.66311	0.228193	FALSE	FALSE
1626	CLPX	11.6681	11.6069	11.5855	11.6404	11.6354	11.6243	11.5674	11.5596	11.6507	11.5586	11.6379	11.5506	11.6073	11.5664	11.5456	O76031	ENSG00000166855.9	CLPX	O76031	-0.0896832	0.00154138	-0.0440709	0.529636	0.0572795	FALSE	FALSE
1627	CLSPN	9.72994	9.74411	9.68651	9.75689	9.67244	9.61178	9.51184	9.5376	9.54401	9.46261	9.5489	9.5293	9.5473	9.5687	9.64617	Q9HAW4	ENSG00000092853.13	CLSPN	Q9HAW4	-0.215359	-0.097102	-0.156231	0.0426997	4.38187e-05	FALSE	FALSE
1628	CLSTN1	8.14254	8.1456	8.10914	8.11331	8.05525	8.08207	8.16143	8.19031	8.19507	8.23916	8.21794	8.11331	8.19612	8.24305	8.32076	O94985	ENSG00000171603.16	CLSTN1	O94985	0.0421084	0.159065	0.100587	0.246697	0.00223613	FALSE	FALSE
1629	CLSTN3	7.3428	7.53827	7.31897	7.44134	7.43293	7.36357	7.39143	7.38944	7.50791	7.37135	7.56429	7.52963	7.26067	7.40593	7.28067	Q9BQT9	ENSG00000139182.13	CLSTN3	Q9BQT9	-0.0982301	0.108112	0.00494104	0.799903	0.920213	FALSE	FALSE
1630	CLTA	10.2661	10.213	10.2396	10.3233	10.3464	10.3028	10.2556	10.3039	10.4612	10.4346	10.2522	10.2188	10.3202	10.3598	10.3263	P09496-2	ENSG00000122705.16	CLTA	P09496-2	-0.0345816	0.122563	0.0439906	0.673784	0.251902	FALSE	FALSE
1631	CLTB	5.17045	5.47869	5.29328	5.20262	5.02306	5.42722	5.23908	5.46838	5.21003	5.392	5.45956	5.36979	5.3045	5.39883	5.21926	P09497	ENSG00000175416.12	CLTB	P09497	-0.0636119	0.212154	0.0742708	0.681006	0.269571	FALSE	FALSE
1632	CLTB.1	9.89984	9.76473	9.851	9.88549	9.90363	9.826	9.98981	10.0123	9.8619	9.86529	9.82025	9.86111	10.022	9.96672	9.98055	P09497-2	ENSG00000175416.12	CLTB	P09497-2	-0.000411311	0.152408	0.0759982	0.518449	0.0510996	FALSE	FALSE
1633	CLTC	14.8977	14.9025	14.9	14.897	14.8958	14.8915	14.9559	14.9624	14.8954	14.9157	14.8766	14.9088	14.9512	14.9694	14.9677	Q00610-2	ENSG00000141367.11	CLTC	Q00610-2	-0.00305411	0.0755903	0.0362681	0.546506	0.0681723	FALSE	FALSE
1634	CLTCL1	7.01219	7.07613	7.03	6.95815	7.08378	7.167	7.15115	7.27386	7.03794	7.03089	7.08613	7.15032	6.96073	7.07671	7.15478	P53675	ENSG00000070371.15	CLTCL1	P53675	-0.0430452	0.13896	0.0479573	0.684891	0.279671	FALSE	FALSE
1635	CLU	10.9606	10.7904	10.9102	10.8732	10.9744	11.015	11.1078	10.9932	10.988	10.9821	10.994	10.9385	11.003	10.9314	10.9802	P10909	ENSG00000120885.21	CLU	P10909	-0.000844133	0.141371	0.0702635	0.52099	0.0524544	FALSE	FALSE
1636	CLUAP1	8.62863	8.64475	8.60857	8.6676	8.70276	8.70575	8.54558	8.57115	8.7101	8.56684	8.60678	8.63267	8.51045	8.50766	8.54759	J3KNW5	ENSG00000103351.12	CLUAP1	J3KNW5	-0.14576	-0.0182956	-0.0820276	0.399951	0.0149874	FALSE	FALSE
1637	CLUH	10.8353	10.9104	10.9059	10.9126	10.9128	10.9217	10.8393	10.8937	10.8313	10.829	10.7412	10.7657	10.8831	10.8884	10.9057	A0A494C0R8		CLUH	A0A494C0R8	-0.115726	1.01948e-05	-0.0578579	0.516397	0.0500356	FALSE	FALSE
1638	CLYBL	9.93741	9.82853	9.79826	9.9319	9.91679	9.87819	9.87757	9.96766	9.87254	9.87809	9.97998	9.94872	9.789	9.80445	9.79185	Q8N0X4	ENSG00000125246.15	CLYBL	Q8N0X4	-0.078436	0.0724889	-0.00297354	0.801285	0.934314	FALSE	FALSE
1639	CMAS	11.0609	10.9662	10.9428	11.0141	11.0239	11.013	10.967	10.9995	10.9517	10.9092	11.0558	11.0376	10.8598	10.832	10.8749	Q8NFW8	ENSG00000111726.12	CMAS	Q8NFW8	-0.135164	0.0142984	-0.0604329	0.586765	0.105535	FALSE	FALSE
1640	CMBL	10.9612	11.1087	11.0833	11.2281	11.2304	11.2882	11.1951	11.2185	10.8373	11.0349	11.0149	11.111	10.8938	10.91	10.8572	Q96DG6	ENSG00000164237.8	CMBL	Q96DG6	-0.283808	-1.87052e-05	-0.141913	0.516275	0.0499733	FALSE	FALSE
1641	CMC1	8.72281	8.79818	8.79602	8.84932	8.78761	8.76254	8.59246	8.60588	8.80434	8.79385	8.82266	8.66341	8.64706	8.57957	8.70858	Q7Z7K0	ENSG00000187118.12	CMC1	Q7Z7K0	-0.181262	-0.00916133	-0.0952115	0.472774	0.0322841	FALSE	FALSE
1642	CMC2	7.73439	7.56891	7.54548	7.66958	7.60094	7.54976	7.43401	7.46963	7.78464	7.56725	7.56765	7.55553	7.67964	7.55809	7.59409	Q9NRP2	ENSG00000103121.8	CMC2	Q9NRP2	-0.133193	0.0680696	-0.0325617	0.743626	0.501709	FALSE	FALSE
1643	CMIP	8.70567	8.74034	8.66241	8.69432	8.69254	8.67201	8.7028	8.74749	8.72026	8.67154	8.68573	8.7828	8.71624	8.64597	8.71132	Q8IY22	ENSG00000153815.16	CMIP	Q8IY22	-0.0312217	0.0608294	0.0148039	0.744106	0.504226	FALSE	FALSE
1644	CMPK1	11.0735	11.1014	11.1407	11.1091	11.1511	11.2007	11.267	11.2746	11.1215	11.1529	11.1228	11.1989	11.1279	11.1839	11.1634	P30085		CMPK1	P30085	-0.0116912	0.111307	0.0498077	0.58631	0.105051	FALSE	FALSE
1645	CMPK2	5.52128	5.59616	5.55286	5.50266	5.66906	5.77279	5.60834	5.53081	5.39589	5.53714	5.60346	5.44728	5.44394	5.36451	5.41347	Q5EBM0	ENSG00000134326.11	CMPK2	Q5EBM0	-0.221041	-0.0183781	-0.11971	0.443076	0.0235618	FALSE	FALSE
1646	CMSS1	8.98875	9.04111	9.01938	9.0407	9.0712	9.07217	9.11752	9.05062	9.09292	8.99726	9.00704	9.03254	9.03403	9.06418	9.07699	C9J384	ENSG00000184220.11	CMSS1	C9J384	-0.0329433	0.0603015	0.0136791	0.750982	0.541886	FALSE	FALSE
1647	CMTM4	6.30063	5.95018	5.95018	6.29347	6.08272	6.1318	5.99845	6.01961	6.22474	6.2603	6.22671	6.14601	5.98501	5.97904	5.99687	Q8IZR5	ENSG00000183723.12	CMTM4	Q8IZR5	-0.166355	0.115973	-0.0251909	0.77617	0.70957	FALSE	FALSE
1648	CMTR1	10.9253	11.0031	10.9282	10.9967	10.9974	11.006	10.9665	10.9845	10.8655	10.8525	10.9461	10.975	10.8508	10.8621	10.8121	Q8N1G2	ENSG00000137200.12	CMTR1; FTSJD2	Q8N1G2	-0.138766	-0.0101191	-0.0744426	0.452633	0.0260841	FALSE	FALSE
1649	CMTR2	8.21628	8.16333	8.2714	8.26371	8.20102	8.27851	8.29079	8.27503	8.18185	8.33097	8.14915	8.2659	8.29784	8.30168	8.21968	Q8IYT2	ENSG00000180917.17	CMTR2; FTSJD1	Q8IYT2	-0.038626	0.0878537	0.0246139	0.726465	0.420575	FALSE	FALSE
1650	CNBP	9.95155	10.0237	10.0386	9.95056	9.98721	9.97386	9.99046	10.005	9.99685	10.0229	9.94247	10.0251	9.99112	9.95191	9.99955	P62633	ENSG00000169714.16	CNBP	P62633	-0.0385178	0.0467542	0.0041182	0.791606	0.839983	FALSE	FALSE
1651	CNDP2	12.4181	12.4176	12.4313	12.4146	12.4347	12.4587	12.4789	12.4858	12.3675	12.4057	12.3716	12.4564	12.4105	12.4547	12.4096	Q96KP4	ENSG00000133313.14	CNDP2	Q96KP4	-0.0484444	0.0435608	-0.00244182	0.799049	0.911606	FALSE	FALSE
1652	CNIH4	6.00919	6.34309	6.23527	6.05201	6.3692	6.25803	6.01331	6.04384	6.29528	6.21764	6.06054	6.22453	6.13699	6.03696	6.17073	Q9P003	ENSG00000143771.11	CNIH4	Q9P003	-0.205448	0.0498075	-0.0778202	0.656033	0.213898	FALSE	FALSE
1653	CNKSR2	9.02418	8.92541	8.87756	8.86258	8.8334	8.84148	8.84166	8.91764	8.94665	8.8922	8.9642	8.9418	9.02067	8.95081	8.91955	A0A2R8Y700		CNKSR2	A0A2R8Y700	-0.0278533	0.105247	0.0386968	0.666233	0.234851	FALSE	FALSE
1654	CNN1	9.81873	9.52466	9.8721	9.36599	9.45291	9.43729	10.1425	10.0964	10.6041	10.4151	9.88645	9.7751	10.861	10.856	10.9556	P51911	ENSG00000130176.7	CNN1	P51911	0.436039	1.20502	0.820531	0.126917	0.000365665	FALSE	FALSE
1655	CNN2	12.4836	12.5443	12.5929	12.4293	12.4332	12.4967	12.6737	12.674	12.6407	12.6507	12.499	12.5473	12.7865	12.8303	12.839	B4DDF4	ENSG00000064666.14	CNN2	B4DDF4	0.078467	0.292877	0.185672	0.24269	0.00212193	FALSE	FALSE
1656	CNN3	8.30877	8.23685	8.24531	8.12669	8.14425	8.08901	8.09286	8.11084	8.27505	8.13713	8.16973	8.21718	8.36218	8.26376	8.25498	Q15417-2	ENSG00000117519.15	CNN3	Q15417-2	-0.0760408	0.111019	0.0174893	0.774445	0.696411	FALSE	FALSE
1657	CNN3.1	14.1215	14.1836	14.2189	13.9898	14.0106	14.0694	14.1033	14.1153	14.0405	14.0669	14.0487	14.1017	14.2205	14.242	14.2512	Q15417	ENSG00000117519.15	CNN3	Q15417	-0.0602059	0.126726	0.03326	0.73539	0.460713	FALSE	FALSE
1658	CNNM2	8.27568	8.29934	8.23699	8.25132	8.39067	8.37209	8.29542	8.3048	8.43079	8.38952	8.36385	8.35093	8.26524	8.23776	8.27165	Q9H8M5	ENSG00000148842.17	CNNM2	Q9H8M5	-0.0521522	0.0901169	0.0189823	0.75719	0.578652	FALSE	FALSE
1659	CNNM3	9.87139	9.81688	9.75176	9.90247	9.90689	9.88547	9.81244	9.809	9.89963	9.89117	9.92713	9.84563	9.7379	9.74716	9.75986	Q8NE01	ENSG00000168763.15	CNNM3	Q8NE01	-0.103809	0.0432785	-0.0302653	0.720256	0.395028	FALSE	FALSE
1660	CNNM4	8.677	8.65775	8.63746	8.68636	8.74181	8.75595	8.67735	8.71326	8.79762	8.77657	8.75085	8.67375	8.6998	8.69543	8.68542	Q6P4Q7	ENSG00000158158.11	CNNM4	Q6P4Q7	-0.0283449	0.080691	0.026173	0.699928	0.323141	FALSE	FALSE
1661	CNOT1	13.0375	13.068	13.0292	13.0462	13.0499	13.0432	12.974	12.9593	12.9231	12.9608	12.9956	13.0245	12.9351	12.9309	12.9188	A5YKK6	ENSG00000125107.17	CNOT1	A5YKK6	-0.128151	-0.0470981	-0.0876244	0.120238	0.00032407	FALSE	FALSE
1662	CNOT1.1	5.83952	5.9033	5.9111	5.9319	5.89266	5.836	5.83681	5.96975	5.75906	5.78164	5.84984	5.76932	6.06024	5.78391	5.71173	H3BMZ2	ENSG00000125107.17	CNOT1	H3BMZ2	-0.147339	0.0474666	-0.0499361	0.689579	0.292448	FALSE	FALSE
1663	CNOT10	10.5675	10.6197	10.5472	10.6029	10.63	10.5818	10.5359	10.5758	10.4957	10.5096	10.5755	10.5236	10.4953	10.5428	10.4676	Q9H9A5	ENSG00000182973.18	CNOT10	Q9H9A5	-0.112034	-0.0217032	-0.0668685	0.329943	0.00644197	FALSE	FALSE
1664	CNOT2	8.25576	8.20998	8.32371	8.25528	8.14503	8.24345	8.14233	8.08924	8.05032	8.13363	8.19511	8.16664	8.06973	8.20583	8.06805	F8VV52	ENSG00000111596.11	CNOT2	F8VV52	-0.180165	-0.048491	-0.114328	0.241126	0.00207922	FALSE	FALSE
1665	CNOT3	9.82034	9.956	9.90302	9.8582	9.89613	9.92678	9.82229	9.91483	9.78352	9.7914	9.85894	9.88215	9.83264	9.80158	9.80846	O75175	ENSG00000274176.4; ENSG00000274616.4; ENSG00000277600.4; ENSG00000273943.4; ENSG00000088038.17; ENSG00000276082.4; ENSG00000275979.4; ENSG00000277114.4; ENSG00000274941.4; ENSG00000277615.4	CNOT3	O75175	-0.115086	-0.00600354	-0.0605448	0.47135	0.0318019	FALSE	FALSE
1666	CNOT4	9.17342	9.19442	9.21763	9.16093	9.18819	9.16229	9.14074	9.114	9.10127	9.15145	9.15218	9.14144	9.09881	9.17773	9.13369	O95628	ENSG00000080802.18	CNOT4	O95628	-0.0853508	-0.0110968	-0.0482238	0.394966	0.0142415	FALSE	FALSE
1667	CNOT6	7.53745	7.64035	7.45703	7.58399	7.49856	7.40672	7.51779	7.40379	7.50379	7.55682	7.53037	7.52812	7.57532	7.48083	7.53112	Q9ULM6	ENSG00000113300.11	CNOT6	Q9ULM6	-0.07918	0.0662463	-0.00646688	0.792952	0.852495	FALSE	FALSE
1668	CNOT6L	9.01142	9.01404	9.03896	9.03824	9.00898	8.9785	9.04999	8.95829	8.95066	9.03793	8.94816	9.04038	8.98995	9.06396	8.97457	Q96LI5	ENSG00000138767.12	CNOT6L	Q96LI5	-0.062008	0.0350438	-0.0134821	0.754652	0.563288	FALSE	FALSE
1669	CNOT7	8.78192	8.85462	8.88679	8.84762	8.89215	8.82115	8.78856	8.80786	8.74738	8.76318	8.8084	8.86286	8.75871	8.7446	8.78437	Q9UIV1	ENSG00000198791.11	CNOT7	Q9UIV1	-0.110967	-0.0135832	-0.0622749	0.403383	0.015521	FALSE	FALSE
1670	CNOT8	10.0075	9.98567	9.94526	10.0079	9.91669	9.96553	9.86026	9.90616	9.81196	9.81671	9.87188	9.92243	9.84568	9.84523	9.87217	Q9UFF9	ENSG00000155508.13	CNOT8	Q9UFF9	-0.156598	-0.0634583	-0.110028	0.0846956	0.00013841	FALSE	FALSE
1671	CNP	12.0611	12.0176	12.002	11.9812	11.9744	11.9809	11.9757	11.9429	11.92	11.9158	12.0655	12.0328	11.9387	11.9528	11.917	P09543	ENSG00000173786.16	CNP	P09543	-0.0956306	0.0146622	-0.0404842	0.613111	0.13883	FALSE	FALSE
1672	CNPY2	10.3217	10.3669	10.3622	10.4446	10.4534	10.3355	10.2683	10.3228	10.561	10.3687	10.4117	10.2947	10.2977	10.3384	10.3694	Q9Y2B0	ENSG00000257727.5	CNPY2	Q9Y2B0	-0.105267	0.0621616	-0.0215525	0.75933	0.591968	FALSE	FALSE
1673	CNPY3	9.78504	9.76207	9.68365	9.79005	9.75995	9.7285	9.58341	9.66947	9.62264	9.59896	9.70014	9.6311	9.57342	9.61856	9.55686	Q9BT09	ENSG00000137161.16	CNPY3	Q9BT09	-0.186956	-0.0817883	-0.134372	0.0545285	6.23306e-05	FALSE	FALSE
1674	CNPY4	9.23395	9.13126	9.08491	9.32284	9.28391	9.26227	9.14708	9.20744	9.28075	9.19465	9.23965	9.24717	9.0379	9.06209	9.01834	Q8N129	ENSG00000166997.7	CNPY4	Q8N129	-0.162642	0.0418306	-0.0604057	0.66289	0.227733	FALSE	FALSE
1675	CNRIP1	6.46058	6.42539	6.41545	6.7769	6.63163	6.63583	6.81861	6.69692	6.43328	6.65029	6.42496	6.53118	6.50367	6.5152	6.27142	Q96F85	ENSG00000119865.8	CNRIP1	Q96F85	-0.182732	0.144263	-0.0192344	0.78782	0.805802	FALSE	FALSE
1676	CNST	7.68317	7.68925	7.70435	7.71146	7.60537	7.67893	7.65009	7.55967	7.7066	7.64152	7.72831	7.74199	7.59213	7.63208	7.60537	Q6PJW8	ENSG00000162852.13	CNST	Q6PJW8	-0.0904424	0.0346545	-0.027894	0.710286	0.357676	FALSE	FALSE
1677	CNTFR	9.4853	9.5053	9.48049	9.44964	9.46999	9.37852	9.31593	9.3861	9.39064	9.30957	9.50701	9.51222	9.35476	9.28317	9.26032	P26992	ENSG00000122756.14	CNTFR	P26992	-0.17588	-0.00948095	-0.0926807	0.469811	0.0312909	FALSE	FALSE
1678	CNTLN	8.69284	8.76416	8.73602	8.78877	8.79568	8.73312	8.54685	8.67688	8.59139	8.57899	8.60948	8.64651	8.56124	8.61362	8.5276	Q9NXG0		CNTLN	Q9NXG0	-0.210316	-0.103758	-0.157037	0.0171804	1.31658e-05	FALSE	FALSE
1679	CNTN1	8.72236	8.73676	8.76873	8.70514	8.85473	8.79295	8.79079	8.7892	9.03095	9.0159	8.91895	8.92308	8.84215	8.77936	8.7555	Q12860	ENSG00000018236.14	CNTN1	Q12860	0.0131409	0.203499	0.10832	0.460355	0.0282855	FALSE	FALSE
1680	CNTN2	9.91433	9.91084	9.86893	9.81638	9.73175	9.82482	9.58791	9.58456	9.72967	9.65184	9.79363	9.7416	9.71303	9.63933	9.63517	A0A1W2PQ11	ENSG00000184144.11	CNTN2	A0A1W2PQ11	-0.24742	-0.0912156	-0.169318	0.119062	0.000316186	FALSE	FALSE
1681	CNTN6	5.07961	4.96785	4.5475	5.01555	4.90514	5.06997	4.93232	4.93632	5.06886	4.80178	4.959	4.7582	4.91508	4.84919	4.75267	Q9UQ52	ENSG00000134115.12	CNTN6	Q9UQ52	-0.199444	0.109441	-0.0450015	0.751463	0.54464	FALSE	FALSE
1682	CNTNAP1	6.37622	6.29915	6.32385	6.45038	6.31637	6.43296	6.512	6.37034	6.68092	6.43486	6.42593	6.47953	6.35379	6.44344	6.51644	P78357	ENSG00000108797.11	CNTNAP1	P78357	0.00955349	0.194637	0.102095	0.474045	0.0327216	FALSE	FALSE
1683	CNTNAP2	8.69624	8.65263	8.58604	8.66985	8.61789	8.66766	8.80294	8.75178	8.85789	8.99207	8.73144	8.59889	8.93325	8.93731	8.95119	Q9UHC6	ENSG00000174469.19	CNTNAP2	Q9UHC6	0.0807962	0.301713	0.191255	0.242849	0.00212635	FALSE	FALSE
1684	CNTNAP3	8.61481	8.63934	8.65273	8.66912	8.69763	8.68541	8.51337	8.53719	8.58167	8.49471	8.5318	8.55165	8.47059	8.4939	8.50608	A6NC89	ENSG00000106714.17	CNTNAP3; LOC727745	A6NC89	-0.183103	-0.096365	-0.139734	0.00738415	4.68906e-06	TRUE	TRUE
1685	CNTRL	8.90799	8.97382	8.94697	8.90341	8.95279	9.0306	8.95132	9.00274	9.11342	9.09321	9.09642	9.09187	8.93558	8.93301	8.98193	Q7Z7A1	ENSG00000119397.16	CNTRL	Q7Z7A1	-0.00388266	0.143018	0.0695679	0.537077	0.0618024	FALSE	FALSE
1686	CNTROB	7.21469	7.24151	7.01206	7.10768	7.07934	7.08044	7.11475	7.28323	7.20365	7.17434	7.24792	7.27582	7.23817	7.15016	7.20646	Q8N137	ENSG00000170037.13	CNTROB	Q8N137	0.0104336	0.16533	0.0878819	0.461681	0.0286858	FALSE	FALSE
1687	COA1	8.63277	8.63667	8.70105	8.73953	8.71924	8.65547	8.59257	8.53466	8.68871	8.66319	8.68216	8.56062	8.58644	8.63658	8.62517	Q9GZY4	ENSG00000106603.18	COA1	Q9GZY4	-0.12092	-0.00285296	-0.0618864	0.496712	0.0410623	FALSE	FALSE
1688	COA3	7.40877	7.48972	7.33182	7.55368	7.4964	7.42273	7.22957	7.28484	7.58944	7.41465	7.48095	7.2594	7.29896	7.30572	7.32664	Q9Y2R0	ENSG00000183978.7	COA3	Q9Y2R0	-0.206673	0.0145598	-0.0960567	0.566026	0.0841112	FALSE	FALSE
1689	COA4	6.25486	6.23912	6.01237	6.31958	6.22563	6.16755	6.20706	6.14255	6.21313	6.38487	6.31172	6.14825	6.16581	6.13939	6.23397	Q9NYJ1	ENSG00000181924.6	COA4	Q9NYJ1	-0.0861704	0.112413	0.0131211	0.78514	0.782485	FALSE	FALSE
1690	COA5	9.07003	9.13002	8.97369	9.06181	9.07237	9.06181	8.97491	8.94689	9.05171	8.99073	9.13265	9.1445	8.86779	8.87016	8.90994	Q86WW8	ENSG00000183513.8	COA5	Q86WW8	-0.167408	0.0195579	-0.0739249	0.593317	0.112818	FALSE	FALSE
1691	COA6	9.05589	8.98512	8.9572	9.0157	8.9638	9.03805	8.85948	8.90848	8.99725	8.94834	8.97089	8.93976	8.86252	8.91821	8.84588	Q5JTJ3	ENSG00000168275.14	COA6	Q5JTJ3	-0.142608	-0.0291287	-0.0858681	0.319321	0.00557411	FALSE	FALSE
1692	COASY	8.16442	8.05435	8.03389	8.17864	8.21365	8.19723	8.10958	8.11365	8.0282	7.92247	8.07142	8.08708	7.87351	7.97852	7.91001	Q13057	ENSG00000068120.14	COASY	Q13057	-0.222914	-0.0368208	-0.129867	0.360431	0.00934576	FALSE	FALSE
1693	COG1	8.16339	8.18234	8.2293	8.33518	8.2278	8.27258	8.32235	8.23199	8.17289	8.17679	8.13944	8.24607	8.17919	8.14124	8.14928	Q8WTW3	ENSG00000166685.11	COG1	Q8WTW3	-0.108265	0.0290125	-0.0396261	0.667701	0.238059	FALSE	FALSE
1694	COG2	9.94289	9.94942	9.97709	9.97813	9.9547	9.9698	9.93491	9.9446	9.91652	9.8922	9.89239	9.9017	9.88483	9.93301	9.93301	Q14746	ENSG00000135775.13	COG2	Q14746	-0.0814311	-0.0129875	-0.0472093	0.366321	0.010032	FALSE	FALSE
1695	COG3	10.526	10.7881	10.7262	10.7011	10.601	10.6261	10.5385	10.5003	10.4919	10.5863	10.5444	10.6008	10.5183	10.5139	10.6287	Q96JB2	ENSG00000136152.14	COG3	Q96JB2	-0.19121	-0.0376087	-0.11441	0.326978	0.00618727	FALSE	FALSE
1696	COG4	10.7731	10.7314	10.7106	10.7862	10.8047	10.7767	10.7804	10.7823	10.662	10.7312	10.6892	10.7058	10.664	10.7239	10.7711	J3KNI1	ENSG00000103051.18	COG4	J3KNI1	-0.0925763	0.0115915	-0.0404924	0.59811	0.118531	FALSE	FALSE
1697	COG5	9.76765	9.84134	9.84874	9.8258	9.8701	9.91883	9.83129	9.76806	9.82341	9.80058	9.77113	9.81275	9.7549	9.79877	9.75639	Q9UP83	ENSG00000164597.13	COG5	Q9UP83	-0.102653	-0.00654788	-0.0546003	0.461069	0.0285	FALSE	FALSE
1698	COG6	10.1606	10.1715	10.1781	10.1784	10.23	10.2143	10.2002	10.1987	10.051	10.1704	10.0965	10.1185	10.1747	10.1529	10.1292	Q9Y2V7	ENSG00000133103.16	COG6	Q9Y2V7	-0.0966432	0.00618537	-0.0452289	0.562043	0.0805151	FALSE	FALSE
1699	COG7	10.621	10.6475	10.6849	10.6793	10.6883	10.6945	10.6866	10.6668	10.4972	10.6003	10.5708	10.63	10.5671	10.6069	10.6053	P83436	ENSG00000168434.12	COG7	P83436	-0.121881	-0.00971414	-0.0657975	0.446233	0.0243901	FALSE	FALSE
1700	COG8	9.25926	9.30107	9.24701	9.33068	9.32809	9.34424	9.21403	9.27084	9.2259	9.28264	9.20636	9.25225	9.15886	9.22279	9.21754	H3BQV3	ENSG00000213380.14	COG8	H3BQV3	-0.121825	-0.0258022	-0.0738138	0.311396	0.00501337	FALSE	FALSE
1701	COIL	9.92282	9.91727	9.85108	9.93682	9.8276	9.89736	9.7	9.70183	9.9034	9.77896	9.95417	9.87895	9.70322	9.71769	9.68193	P38432	ENSG00000121058.4	COIL	P38432	-0.204904	-0.0193855	-0.112145	0.432173	0.0209517	FALSE	FALSE
1702	COL11A1	11.4027	11.2988	11.3495	11.0347	10.9709	11.0282	11.0499	11.0776	11.4402	11.2636	11.0181	10.9438	11.766	11.6831	11.7185	P12107	ENSG00000060718.20	COL11A1	P12107	-0.145256	0.441641	0.148192	0.692056	0.299474	FALSE	FALSE
1703	COL12A1	8.73509	8.50471	8.82403	8.68919	8.69894	8.75766	8.73874	8.71887	8.98752	8.89703	8.67338	8.60528	8.92978	8.89266	8.91239	Q99715	ENSG00000111799.20	COL12A1	Q99715	-0.0154095	0.246791	0.115691	0.561061	0.079658	FALSE	FALSE
1704	COL14A1	4.23438	4.52256	3.87605	4.21034	4.19501	3.91394	4.21325	4.28243	4.04721	4.36734	4.09926	4.40894	4.25536	4.28457	4.38897	Q05707	ENSG00000187955.11	COL14A1	Q05707	-0.081673	0.285875	0.102101	0.675262	0.255406	FALSE	FALSE
1705	COL18A1	8.34896	8.32908	8.4145	8.24217	8.2508	8.40291	8.32575	8.30983	8.32491	8.31822	8.40543	8.25051	8.44362	8.40392	8.42592	P39060	ENSG00000182871.14	COL18A1	P39060	-0.0502959	0.100401	0.0250526	0.741389	0.490177	FALSE	FALSE
1706	COL1A1	10.8456	10.6068	11.0227	10.6432	10.6047	10.6392	10.9655	10.9006	11.279	11.0468	10.6936	10.603	11.5133	11.4444	11.5261	P02452		COL1A1	P02452	0.0780507	0.683936	0.380993	0.412287	0.017013	FALSE	FALSE
[truncated: 7,632 more rows]

## Sheet: Table S5
	Control-treated												Wnt3a-treated
[truncated: 40,528 more rows]
