# Supplementary material for: POU3F2 regulates canonical Wnt signalling via SOX13 and ADNP to expand the neural progenitor population
Source: Brain. 2025 Jun 11;148(12):4325–44. doi: 10.1093/brain/awaf221 (PMC12677912; doi:10.1093/brain/awaf221)
Supplement: awaf221_Supplementary_Data [file awaf221_supplementary_data.zip › brain-2024-02937-File014.xlsx]

## Sheet: Table of Contents
Table of Contents
Supplementary Table 1	Breakdown of lines used for each figure.
Supplementary Table 2	Normalized TPM of bulk RNA-sequencing of POU3F2MUT vs. POU3F2WT NPCs.
Supplementary Table 3	Differential gene expression of POU3F2MUT vs. POU3F2WT NPCs.
Supplementary Table 4	Protein abundance and differential protein expression of POU3F2MUT vs. POU3F2WT NPCs.
Supplementary Table 5	Normalized TPM of bulk RNA-sequencing of POU3F2MUT vs. POU3F2WT NPCs treated with control or Wnt3a conditioned media.
Supplementary Table 6	Differential gene expression of Wnt3a-treated vs. control-treated NPCs.
Supplementary Table 7	Unique top 100 upregulated (upWnt100) and downregulated (downWnt100) genes upon treatment of NPCs with Wnt3a.
Supplementary Table 8	Differential gene expression of POU3F2MUT vs. POU3F2WT NPCs.
Supplementary Table 9	Unbiased cluster marker analysis calculated from NPCs integrated with CS14 human fetal brain single cell sequencing data.
Supplementary Table 10	Metadata pertaining to ROSMAP iPSC-derived NPCs.
Supplementary Table 11	Normalized TPM of bulk RNA-sequencing of ROSMAP iPSC-derived NPCs.
Supplementary Table 12	Pearson correlation with POU3F2 calculated from transcriptomic characterization of iPSC-derived NPCs from diverse genetic backgrounds.
Supplementary Table 13	Differential protein abundance of immunoprecipitation followed by mass spectrometry in POU3F2WT vs. POU3F2MUT NPCs.
Supplementary Table 14	Differential peak analysis between CUT&RUN analysis of POU3F2WT and POU3F2MUT NPCs.
Supplementary Table 15	Normalized TPM of bulk RNA-sequencing of SOX13MUT vs. SOX13WT NPCs.
Supplementary Table 16	Differential gene expression of SOX13MUT vs. SOX13WT NPCs.
Supplementary Table 17	Deletions spanning POU3F2 in individuals with neurodevelopmental delay or autism spectrum disorder

## Sheet: Table S6
	target_id	mean_obs	ext_gene	pval	qval	test_stat	rss	degrees_free	var_obs	tech_var	sigma_sq	smooth_sigma_sq	final_sigma_sq	b	se_b
1	ENSG00000132646	8.67062	PCNA	9.24367e-19	1.86177e-14	78.2145	2.42495	1	0.10653	0.000185764	0.115288	0.00677848	0.115288	0.6236	0.0283252
2	ENSG00000127863	7.26493	TNFRSF19	7.12926e-18	4.78635e-14	74.1805	27.6284	1	1.2218	0.00354064	1.3121	0.00849984	1.3121	2.09687	0.101946
3	ENSG00000166803	6.53699	PCLAF	6.51238e-18	4.78635e-14	74.3591	3.28194	1	0.19637	0.00195619	0.154327	0.0108569	0.154327	0.72489	0.0402759
4	ENSG00000176890	7.80173	TYMS	1.18028e-17	5.51352e-14	73.1854	3.04715	1	0.174721	0.000215163	0.144887	0.00748666	0.144887	0.695674	0.0345655
5	ENSG00000138795	5.11684	LEF1	1.36873e-17	5.51352e-14	72.893	15.4835	1	1.16368	0.00918034	0.728127	0.0239394	0.728127	1.5677	0.0783926
6	ENSG00000077152	7.16242	UBE2T	2.01966e-17	6.77965e-14	72.1252	2.25417	1	0.133231	0.000846851	0.106495	0.00874846	0.106495	0.599038	0.0340771
7	ENSG00000188042	7.7234	ARL4C	4.33387e-17	1.09605e-13	70.6187	1.92322	1	1.01704	0.000740514	0.0908412	0.00760427	0.0908412	0.552019	0.0315872
8	ENSG00000259316	6.85767		4.8977e-17	1.09605e-13	70.3774	4.07642	1	0.247758	0.00629843	0.187817	0.00961772	0.187817	0.803705	0.046719
9	ENSG00000134323	5.23053	MYCN	4.83975e-17	1.09605e-13	70.4009	20.1256	1	1.06508	0.00633576	0.952028	0.0221837	0.952028	1.78242	0.0941378
10	ENSG00000085840	6.23573	ORC1	6.80182e-17	1.36996e-13	69.7296	3.01417	1	0.144725	0.00214334	0.141389	0.0123962	0.141389	0.692038	0.0430645
11	ENSG00000120539	7.23866	MASTL	9.87537e-17	1.77357e-13	68.9942	2.41287	1	0.105431	0.000870496	0.114028	0.00856195	0.114028	0.616177	0.0337822
12	ENSG00000167900	6.47335	TK1	1.05669e-16	1.77357e-13	68.8607	2.66679	1	0.236225	0.000837213	0.126153	0.0111535	0.126153	0.648662	0.0384026
13	ENSG00000173598	7.19255	NUDT4	3.81708e-16	5.91383e-13	66.3285	1.85744	1	0.124437	0.000412595	0.088037	0.0086736	0.088037	0.539236	0.0328519
14	ENSG00000007944	7.12146	MYLIP	4.65925e-16	6.703e-13	65.9355	2.5638	1	0.662875	0.000884051	0.121202	0.00885293	0.121202	0.632538	0.0368751
15	ENSG00000101057	8.57548	MYBL2	8.33319e-16	1.01545e-12	64.7897	3.25255	1	0.145322	0.000210426	0.154673	0.00680597	0.154673	0.711268	0.0425373
16	ENSG00000101412	7.83918	E2F1	7.66356e-16	1.01545e-12	64.9548	3.59361	1	0.192353	0.000495699	0.170629	0.00743383	0.170629	0.747814	0.0445584
17	ENSG00000127564	6.60709	PKMYT1	9.07508e-16	1.01545e-12	64.6217	2.63066	1	0.116346	0.0017981	0.123472	0.0105486	0.123472	0.639802	0.0394335
18	ENSG00000111602	7.59162	TIMELESS	8.91887e-16	1.01545e-12	64.6559	1.75645	1	0.0929438	0.000414233	0.0832264	0.00782449	0.0832264	0.522581	0.0313464
19	ENSG00000163132	4.89423	MSX1	1.57487e-15	1.65476e-12	63.5357	49.308	1	2.44485	0.0183163	2.32969	0.0279612	2.32969	2.76405	0.170006
20	ENSG00000139211	7.37876	AMIGO2	1.64318e-15	1.65476e-12	63.4521	9.35176	1	0.501959	0.000785526	0.444536	0.00824284	0.444536	-1.20358	0.0741665
21	ENSG00000134363	4.40569	FST	2.40464e-15	2.28609e-12	62.7021	7.87445	1	0.965638	0.00735376	0.36762	0.0401548	0.36762	1.11043	0.082012
22	ENSG00000112118	8.66324	MCM3	2.4971e-15	2.28609e-12	62.6278	1.50003	1	0.0691879	0.00022678	0.0712034	0.00678019	0.0712034	0.481397	0.0302183
23	ENSG00000110092	6.77175	CCND1	4.04569e-15	3.54279e-12	61.6775	5.42987	1	0.35507	0.000591882	0.257973	0.00991015	0.257973	0.914439	0.0586423
24	ENSG00000151725	5.91808	CENPU	4.97213e-15	4.08262e-12	61.2716	3.46545	1	0.157356	0.00134813	0.163673	0.0145426	0.163673	0.730021	0.0472465
25	ENSG00000140534	6.76677	TICRR	5.06754e-15	4.08262e-12	61.2341	2.21734	1	0.216381	0.00205811	0.103529	0.00992788	0.103529	0.584253	0.0389432
26	ENSG00000167670	5.57314	CHAF1A	5.51993e-15	4.27603e-12	61.0658	2.96867	1	0.12971	0.00199804	0.139367	0.0177938	0.139367	0.678916	0.0505512
27	ENSG00000276043	8.54117	UHRF1	7.86575e-15	5.86756e-12	60.3686	1.48985	1	0.0846697	0.000254478	0.070691	0.0068188	0.070691	0.477891	0.0315669
28	ENSG00000065328	5.37633	MCM10	9.46716e-15	6.80993e-12	60.0039	3.00711	1	0.143242	0.00269251	0.140503	0.0201585	0.140503	0.684711	0.0547366
29	ENSG00000116679	7.86448	IVNS1ABP	1.05812e-14	7.10384e-12	59.7849	1.52674	1	0.10441	0.000396139	0.0723056	0.00739937	0.0723056	0.48325	0.0323461
30	ENSG00000198056	5.65844	PRIM1	1.05753e-14	7.10384e-12	59.786	2.58585	1	0.121726	0.00257107	0.120565	0.0168899	0.120565	0.634012	0.0502783
31	ENSG00000171848	6.8699	RRM2	1.13493e-14	7.37378e-12	59.647	4.68328	1	0.257535	0.00164303	0.22137	0.00957807	0.22137	0.846161	0.0568151
32	ENSG00000282899	4.82417	E2F2	1.90286e-14	1.09501e-11	58.6301	4.56066	1	0.218806	0.00358714	0.213587	0.0294141	0.213587	0.839058	0.0669132
33	ENSG00000113368	7.48548	LMNB1	1.8782e-14	1.09501e-11	58.6557	0.846349	1	0.0502538	0.000402979	0.0398994	0.0080231	0.0398994	0.364577	0.0315368
34	ENSG00000076003	6.26216	MCM6	1.83394e-14	1.09501e-11	58.7027	1.19963	1	0.0539984	0.000221258	0.0569041	0.0122456	0.0569041	0.43614	0.0389175
35	ENSG00000007968	4.82417	E2F2	1.90286e-14	1.09501e-11	58.6301	4.56066	1	0.218806	0.00358714	0.213587	0.0294141	0.213587	0.839058	0.0669132
36	ENSG00000170779	7.47323	CDCA4	2.29324e-14	1.24833e-11	58.2629	1.19814	1	0.109061	0.000659963	0.0563946	0.00804727	0.0563946	0.428032	0.0322564
37	ENSG00000123374	7.60389	CDK2	2.23929e-14	1.24833e-11	58.3098	1.15026	1	0.0502265	0.000357414	0.0544168	0.00780276	0.0544168	0.419079	0.0309679
38	ENSG00000189057	6.05922	FAM111B	2.42163e-14	1.26171e-11	58.1558	2.86989	1	0.182342	0.00343161	0.13323	0.0135039	0.13323	0.66085	0.0470582
39	ENSG00000104738	7.55513	MCM4	2.44312e-14	1.26171e-11	58.1384	1.88726	1	0.0855251	0.00124042	0.0886291	0.00789059	0.0886291	0.535574	0.0372181
40	ENSG00000153044	6.3857	CENPH	2.81635e-14	1.4181e-11	57.8587	2.01941	1	0.0946688	0.000780869	0.0953816	0.0115846	0.0953816	0.553778	0.0390099
41	ENSG00000288210	5.23053	ASF1B	3.01168e-14	1.44424e-11	57.7268	3.05679	1	0.151832	0.00164218	0.143919	0.0221838	0.143919	0.685777	0.055714
42	ENSG00000105011	5.23053	ASF1B	3.01168e-14	1.44424e-11	57.7268	3.05679	1	0.151832	0.00164218	0.143919	0.0221838	0.143919	0.685777	0.055714
43	ENSG00000092853	7.20286	CLSPN	3.33304e-14	1.56118e-11	57.5274	2.34325	1	0.10592	0.00106191	0.110521	0.00864832	0.110521	0.596034	0.0420025
44	ENSG00000167513	5.52732	CDT1	3.51436e-14	1.6087e-11	57.4232	3.01033	1	0.134889	0.00306856	0.140281	0.0183087	0.140281	0.677993	0.0529544
45	ENSG00000168077	6.71124	SCARA3	3.85823e-14	1.72686e-11	57.2396	1.44703	1	0.374998	0.0016215	0.0672845	0.010132	0.0672845	0.471088	0.0383487
46	ENSG00000144354	7.25346	CDCA7	4.56563e-14	1.99905e-11	56.9085	0.97355	1	0.132362	0.000606373	0.0457531	0.00852684	0.0457531	0.387556	0.0330563
47	ENSG00000146670	6.31463	CDCA5	7.21425e-14	3.09153e-11	56.0089	2.21377	1	0.102492	0.000942189	0.104475	0.0119565	0.104475	0.577451	0.0421377
48	ENSG00000075223	5.74681	SEMA3C	7.45504e-14	3.12817e-11	55.9444	10.3143	1	0.779637	0.00281507	0.488342	0.016025	0.488342	1.24625	0.091077
49	ENSG00000112029	7.33217	FBXO5	8.51845e-14	3.47799e-11	55.6822	1.43829	1	0.0860658	0.000768494	0.0677217	0.00834532	0.0677217	0.46511	0.0341967
50	ENSG00000237649	5.77393	KIFC1	8.6341e-14	3.47799e-11	55.6557	1.79654	1	0.137622	0.00106326	0.0844862	0.0157736	0.0844862	0.525345	0.0460999
51	ENSG00000228716	7.14102	DHFR	9.20641e-14	3.63581e-11	55.5296	2.91928	1	0.128089	0.000701145	0.138312	0.00880265	0.138312	0.6624	0.0488743
52	ENSG00000165304	7.80095	MELK	9.47806e-14	3.67111e-11	55.4724	1.34127	1	0.0666714	0.000584629	0.0632854	0.00748779	0.0632854	0.448935	0.0331679
53	ENSG00000111206	6.88189	FOXM1	1.05986e-13	4.02767e-11	55.2527	2.85629	1	0.191625	0.00118462	0.134829	0.00953964	0.134829	0.6548	0.0486237
54	ENSG00000100297	6.01291	MCM5	1.11689e-13	4.16579e-11	55.1497	1.60437	1	0.0804271	0.00190913	0.0744896	0.0138279	0.0744896	0.496885	0.0447624
55	ENSG00000076382	5.59894	SPAG5	1.29961e-13	4.75918e-11	54.8519	1.83326	1	0.132534	0.00191782	0.0853802	0.017513	0.0853802	0.533437	0.0500378
56	ENSG00000126878	6.39444	AIF1L	1.34377e-13	4.833e-11	54.7863	2.993	1	0.269862	0.00147013	0.141054	0.0115404	0.141054	0.669562	0.0502598
57	ENSG00000144152	5.23435	FBLN7	1.43331e-13	5.06462e-11	54.6595	2.91262	1	0.534662	0.00423783	0.134459	0.0221276	0.134459	0.667106	0.0594031
58	ENSG00000168646	5.84598	AXIN2	1.71368e-13	5.9509e-11	54.3084	22.5525	1	1.11855	0.00334042	1.07059	0.0151364	1.07059	1.83587	0.139344
59	ENSG00000162607	7.81562	USP1	2.00247e-13	6.8359e-11	54.0024	1.04159	1	0.0455335	0.000228182	0.0493711	0.00746682	0.0493711	0.394249	0.0301375
60	ENSG00000112312	6.53329	GMNN	2.13811e-13	7.17728e-11	53.8736	1.94845	1	0.0878851	0.000682983	0.0921005	0.0108738	0.0921005	0.539053	0.0413304
61	ENSG00000109805	5.73969	NCAPG	2.32457e-13	7.55147e-11	53.7093	2.04186	1	0.129276	0.00264162	0.0945899	0.0160921	0.0945899	0.556013	0.0493095
62	ENSG00000221829	6.97459	FANCG	2.31689e-13	7.55147e-11	53.7158	1.08292	1	0.0486839	0.001587	0.0499806	0.00925671	0.0499806	0.405813	0.0367473
63	ENSG00000153944	5.68868	MSI2	2.45453e-13	7.84711e-11	53.6024	2.41642	1	0.135195	0.00196913	0.113099	0.016586	0.113099	0.600984	0.04885
64	ENSG00000166265	6.57977	CYYR1	2.69422e-13	8.47878e-11	53.4194	3.41414	1	0.303585	0.00183003	0.160748	0.0106659	0.160748	0.712752	0.05523
65	ENSG00000280610	5.48852	KIF15	3.24985e-13	9.91746e-11	53.0511	2.2552	1	0.185045	0.00404926	0.103341	0.0187613	0.103341	0.586357	0.0550419
66	ENSG00000163808	5.48852	KIF15	3.24985e-13	9.91746e-11	53.0511	2.2552	1	0.185045	0.00404926	0.103341	0.0187613	0.103341	0.586357	0.0550419
67	ENSG00000080986	5.0147	NDC80	3.64116e-13	1.09458e-10	52.8278	2.30867	1	0.247152	0.00284611	0.10709	0.0256758	0.10709	0.601948	0.0616841
68	ENSG00000143476	6.72102	DTL	4.00933e-13	1.18753e-10	52.6386	2.43719	1	0.121317	0.002026	0.114031	0.0100952	0.114031	0.601006	0.047429
69	ENSG00000093009	6.67719	CDC45	4.43391e-13	1.29106e-10	52.4409	2.91369	1	0.126927	0.0018642	0.136883	0.0102631	0.136883	0.656799	0.0520726
70	ENSG00000175643	6.27305	RMI2	4.48706e-13	1.29106e-10	52.4175	1.79635	1	0.0837036	0.00154653	0.0839939	0.0121845	0.0839939	0.515909	0.0415632
71	ENSG00000073111	6.93978	MCM2	4.59659e-13	1.30394e-10	52.3701	2.14289	1	0.178845	0.000437949	0.101605	0.00936013	0.101605	0.563158	0.0447227
72	ENSG00000159259	5.5478	CHAF1B	4.89479e-13	1.35049e-10	52.2467	1.90602	1	0.0830937	0.00182071	0.0889423	0.018076	0.0889423	0.537187	0.0506397
73	ENSG00000149636	6.60908	DSN1	4.89257e-13	1.35049e-10	52.2476	1.34144	1	0.0585105	0.00191182	0.0619665	0.0105402	0.0619665	0.447811	0.0396592
74	ENSG00000094804	6.13101	CDC6	5.22962e-13	1.42337e-10	52.1168	2.19492	1	0.100121	0.0019255	0.102594	0.0130306	0.102594	0.569571	0.0455019
75	ENSG00000123219	6.15401	CENPK	5.7584e-13	1.5464e-10	51.9276	1.56784	1	0.100491	0.00107418	0.0735848	0.0128858	0.0735848	0.482668	0.0417167
76	ENSG00000174371	5.09762	EXO1	5.99871e-13	1.58974e-10	51.8474	3.19286	1	0.148209	0.00386665	0.148174	0.0242526	0.148174	0.689955	0.0613942
77	ENSG00000183048	5.8447	SLC25A10	6.7865e-13	1.77515e-10	51.6051	2.2164	1	0.175079	0.00243308	0.10311	0.0151474	0.10311	0.572114	0.0476302
78	ENSG00000187741	6.62932	FANCA	6.92369e-13	1.78782e-10	51.5658	1.90722	1	0.0843852	0.00323963	0.0875805	0.0104557	0.0875805	0.530145	0.0429048
79	ENSG00000186871	6.00956	ERCC6L	8.17744e-13	2.08483e-10	51.2391	1.9632	1	0.0873291	0.00266622	0.0908194	0.013852	0.0908194	0.538427	0.046185
80	ENSG00000166025	6.06211	AMOTL1	8.45828e-13	2.12948e-10	51.1728	3.05642	1	0.294625	0.000813125	0.144731	0.0134842	0.144731	0.670395	0.0547606
81	ENSG00000107438	6.65335	PDLIM1	8.84986e-13	2.20056e-10	51.084	1.92192	1	0.309496	0.000642182	0.0908779	0.0103578	0.0908779	0.531477	0.0435044
82	ENSG00000176438	5.58419	SYNE3	9.15016e-13	2.22133e-10	51.0185	4.50009	1	0.575385	0.00623553	0.208054	0.0176729	0.208054	-0.813106	0.0666604
83	ENSG00000186185	6.89609	KIF18B	9.15399e-13	2.22133e-10	51.0176	1.86184	1	0.222429	0.00301734	0.0856419	0.0094947	0.0856419	0.523007	0.0428782
84	ENSG00000122952	7.5069	ZWINT	1.04144e-12	2.4971e-10	50.7644	2.3752	1	0.112216	0.00111012	0.111995	0.00798145	0.111995	0.590305	0.0486863
85	ENSG00000132780	7.89143	NASP	1.11413e-12	2.63995e-10	50.632	1.62362	1	0.0742233	0.000482428	0.0768328	0.00736372	0.0768328	0.487871	0.0403642
86	ENSG00000119969	6.80417	HELLS	1.26848e-12	2.93659e-10	50.3774	2.29055	1	0.110558	0.00237302	0.106701	0.00979686	0.106701	0.579049	0.0481979
87	ENSG00000163918	6.65287	RFC4	1.25442e-12	2.93659e-10	50.3993	1.20314	1	0.0546377	0.0010527	0.0562399	0.0103597	0.0562399	0.42097	0.0374944
88	ENSG00000131351	6.17713	HAUS8	1.29647e-12	2.95857e-10	50.3346	1.3884	1	0.0715427	0.00208884	0.0640256	0.0127435	0.0640256	0.45484	0.0434831
89	ENSG00000076248	7.41944	UNG	1.30735e-12	2.95857e-10	50.3182	0.876375	1	0.133846	0.000787758	0.0409444	0.00815665	0.0409444	0.359739	0.0327978
90	ENSG00000164754	9.16575	RAD21	1.33095e-12	2.97851e-10	50.283	0.670522	1	0.0320122	0.00010706	0.0318226	0.00682682	0.0318226	0.314274	0.0282166
91	ENSG00000131153	5.3052	GINS2	1.36052e-12	3.01124e-10	50.2399	1.95437	1	0.0921427	0.000982403	0.092083	0.021116	0.092083	0.541392	0.0533317
92	ENSG00000168496	6.47832	FEN1	1.4554e-12	3.18621e-10	50.1076	1.88352	1	0.0879076	0.000475807	0.0892158	0.0111299	0.0892158	0.524675	0.0439525
93	ENSG00000091651	6.89392	ORC6	1.61572e-12	3.49916e-10	49.9026	1.39503	1	0.0626301	0.000774167	0.0656558	0.00950153	0.0656558	0.451268	0.0379879
94	ENSG00000160957	5.93396	RECQL4	1.83308e-12	3.92768e-10	49.6549	2.22286	1	0.0977777	0.00282257	0.103028	0.0144177	0.103028	0.56922	0.0482004
95	ENSG00000101144	5.37677	BMP7	1.87668e-12	3.97875e-10	49.6088	2.28452	1	0.77407	0.00286207	0.105925	0.0201529	0.105925	0.580754	0.054987
96	ENSG00000095002	7.85186	MSH2	1.99245e-12	4.1802e-10	49.4914	0.800198	1	0.0415436	0.000469629	0.037635	0.00741643	0.037635	0.342018	0.0304783
97	ENSG00000031691	6.31913	CENPQ	2.0905e-12	4.32649e-10	49.3971	1.47897	1	0.0649904	0.00188783	0.0685394	0.0119323	0.0685394	0.465044	0.0418517
98	ENSG00000151572	4.93226	ANO4	2.10514e-12	4.32649e-10	49.3835	7.71209	1	0.719733	0.0137462	0.353496	0.0272111	0.353496	1.05939	0.0902894
99	ENSG00000164109	6.34137	MAD2L1	2.57559e-12	5.23989e-10	48.9878	2.31903	1	0.160077	0.00361056	0.10682	0.0118141	0.10682	0.580227	0.0499211
100	ENSG00000133119	6.83207	RFC3	3.01833e-12	6.07923e-10	48.6767	2.18548	1	0.0970079	0.000909987	0.103161	0.00970225	0.103161	0.562728	0.0487775
101	ENSG00000140525	7.72657	FANCI	3.05272e-12	6.0876e-10	48.6545	2.73087	1	0.119693	0.00199338	0.128048	0.00759933	0.128048	0.628992	0.0545503
102	ENSG00000225968	7.71406	ELFN1	3.65696e-12	7.22107e-10	48.3003	1.13072	1	0.152458	0.00097549	0.0528682	0.00761896	0.0528682	-0.404283	0.0353613
103	ENSG00000049541	6.64683	RFC2	3.72221e-12	7.27855e-10	48.2656	1.4173	1	0.0653077	0.00117317	0.0663171	0.0103841	0.0663171	0.452575	0.0396182
104	ENSG00000059804	7.26782	SLC2A3	3.78923e-12	7.33836e-10	48.2306	2.2616	1	0.577501	0.000311901	0.107383	0.00849306	0.107383	0.571635	0.0500828
105	ENSG00000121152	7.11707	NCAPH	3.84718e-12	7.37963e-10	48.2009	2.72205	1	0.189156	0.00296646	0.126655	0.00886432	0.126655	0.627073	0.0549792
106	ENSG00000137804	7.83476	NUSAP1	4.20949e-12	7.99842e-10	48.0244	1.72163	1	0.191307	0.00242761	0.0795548	0.00743995	0.0795548	0.498418	0.0438851
107	ENSG00000105486	7.87151	LIG1	4.27469e-12	8.0464e-10	47.9943	2.20012	1	0.0971033	0.000672882	0.104095	0.00738996	0.104095	0.563384	0.0496413
108	ENSG00000146918	7.66085	NCAPG2	4.56292e-12	8.43136e-10	47.8663	1.53868	1	0.0728778	0.000764688	0.0725056	0.00770524	0.0725056	0.47095	0.0416247
109	ENSG00000101856	8.85799	PGRMC1	4.53636e-12	8.43136e-10	47.8778	0.481802	1	0.0489754	0.000136308	0.0228066	0.0067589	0.0228066	0.267693	0.0281415
110	ENSG00000213694	7.65938	S1PR3	4.61281e-12	8.44605e-10	47.845	1.92997	1	0.916782	0.000864425	0.0910388	0.00770768	0.0910388	-0.527407	0.0466386
111	ENSG00000213551	6.39296	DNAJC9	4.65639e-12	8.44904e-10	47.8266	1.14767	1	0.0703457	0.000440805	0.0542102	0.0115479	0.0542102	0.407795	0.0382138
112	ENSG00000125885	7.10804	MCM8	5.34698e-12	9.61549e-10	47.5555	2.08252	1	0.0910603	0.000886292	0.0982814	0.00888784	0.0982814	0.547335	0.0487399
113	ENSG00000176208	6.0313	ATAD5	5.4432e-12	9.70191e-10	47.5205	2.52393	1	0.112713	0.00163939	0.118548	0.0136974	0.118548	0.602485	0.0536964
114	ENSG00000071539	5.53192	TRIP13	5.54039e-12	9.78852e-10	47.4858	1.69376	1	0.080109	0.000800089	0.0798552	0.0182561	0.0798552	0.496781	0.0491822
115	ENSG00000152240	6.14434	HAUS1	6.3408e-12	1.11052e-09	47.2213	0.852756	1	0.0451401	0.00106058	0.0395469	0.0129463	0.0395469	0.362123	0.0417845
116	ENSG00000265763	4.94402	ZNF488	6.92966e-12	1.20319e-09	47.0472	2.35436	1	0.120503	0.00730276	0.10481	0.0269846	0.10481	0.599824	0.0688377
117	ENSG00000138160	7.95766	KIF11	7.17196e-12	1.23462e-09	46.9799	1.61	1	0.212808	0.000388109	0.0762787	0.00728077	0.0762787	0.480324	0.0433722
118	ENSG00000120802	7.27135	TMPO	7.51722e-12	1.28309e-09	46.8877	1.33861	1	0.105131	0.000389877	0.0633533	0.00848481	0.0633533	0.437835	0.039624
119	ENSG00000092470	6.27904	WDR76	7.7158e-12	1.29504e-09	46.8366	2.3795	1	0.161893	0.00446214	0.108848	0.0121511	0.108848	0.583649	0.0528856
120	ENSG00000178999	6.81445	AURKB	7.71587e-12	1.29504e-09	46.8366	2.14097	1	0.321729	0.0010779	0.100873	0.0097617	0.100873	0.553623	0.0501648
121	ENSG00000160949	7.48325	TONSL	7.80994e-12	1.3e-09	46.8129	1.43403	1	0.111077	0.000805935	0.067481	0.00802749	0.067481	0.453056	0.0410759
122	ENSG00000129195	6.66528	PIMREG	7.94194e-12	1.31114e-09	46.78	1.54587	1	0.0795586	0.00142803	0.0721847	0.0103101	0.0721847	0.470338	0.0426768
123	ENSG00000051180	6.90368	RAD51	8.6133e-12	1.41041e-09	46.621	1.99957	1	0.092737	0.00143772	0.0937799	0.00947094	0.0937799	0.534632	0.0486983
124	ENSG00000198554	6.59406	WDHD1	9.50279e-12	1.54351e-09	46.4284	1.24333	1	0.0710459	0.0020052	0.0572011	0.0106041	0.0572011	0.421936	0.0399607
125	ENSG00000177602	5.75835	HASPIN	9.65759e-12	1.55611e-09	46.3967	1.83001	1	0.115467	0.00328878	0.0838545	0.0159172	0.0838545	0.51287	0.0501556
126	ENSG00000173207	8.4906	CKS1B	1.11756e-11	1.78642e-09	46.1107	1.29553	1	0.0683162	0.000221521	0.0614706	0.00684053	0.0614706	0.429571	0.0396174
127	ENSG00000014138	5.99001	POLA2	1.15513e-11	1.83192e-09	46.0459	2.65363	1	0.120012	0.00486204	0.121501	0.013994	0.121501	0.614655	0.0567764
128	ENSG00000153179	5.56289	RASSF3	1.20582e-11	1.89738e-09	45.9618	2.16099	1	0.530292	0.00110605	0.101798	0.0179072	0.101798	0.554507	0.0513258
129	ENSG00000184445	5.57077	KNTC1	1.43242e-11	2.23647e-09	45.6245	1.37244	1	0.0646728	0.00233841	0.063016	0.01782	0.063016	0.451218	0.0511441
130	ENSG00000158164	7.36489	TMSB15A	1.46485e-11	2.25446e-09	45.5806	1.23881	1	0.0921139	0.000606215	0.0583846	0.00827294	0.0583846	0.419262	0.0391706
131	ENSG00000165480	5.46448	SKA3	1.46633e-11	2.25446e-09	45.5786	2.86243	1	0.140125	0.00340956	0.132896	0.0190494	0.132896	0.637306	0.0595447
132	ENSG00000077514	5.44316	POLD3	1.50649e-11	2.29865e-09	45.5257	1.73178	1	0.0851103	0.00298182	0.0794839	0.01931	0.0794839	0.501766	0.0541028
133	ENSG00000102359	4.7201	SRPX2	1.55629e-11	2.35679e-09	45.462	4.21126	1	0.743542	0.00963224	0.190904	0.031748	0.190904	0.77471	0.0763708
134	ENSG00000108797	7.40936	CNTNAP1	1.57148e-11	2.36202e-09	45.443	0.592857	1	0.343115	0.00121465	0.0270166	0.00817773	0.0270166	-0.296692	0.0339047
135	ENSG00000180730	7.11586	SHISA2	1.60639e-11	2.39032e-09	45.3999	2.65582	1	0.672416	0.000911821	0.125556	0.00886744	0.125556	-0.613475	0.0575694
136	ENSG00000170312	7.87493	CDK1	1.61404e-11	2.39032e-09	45.3906	1.64395	1	0.301477	0.000541571	0.0777416	0.00738542	0.0777416	0.482644	0.0453024
137	ENSG00000146143	5.36387	PRIM2	1.66766e-11	2.45171e-09	45.3266	1.29809	1	0.0583543	0.00280286	0.0590108	0.0203221	0.0590108	0.448552	0.0551105
138	ENSG00000138182	7.21975	KIF20B	1.68664e-11	2.46164e-09	45.3045	1.03327	1	0.0778654	0.00283921	0.0463642	0.00860733	0.0463642	0.383839	0.038408
139	ENSG00000136159	7.00455	NUDT15	1.69951e-11	2.46258e-09	45.2896	1.56795	1	0.0776001	0.00102538	0.0736389	0.00917025	0.0736389	0.47118	0.0443361
140	ENSG00000136982	5.84383	DSCC1	1.71469e-11	2.46683e-09	45.2722	2.2788	1	0.170433	0.00252514	0.105989	0.0151548	0.105989	0.567997	0.053469
141	ENSG00000183579	5.88211	ZNRF3	1.87272e-11	2.67507e-09	45.0995	1.383	1	0.0605721	0.00274891	0.0631084	0.0148333	0.0631084	0.446585	0.0477355
142	ENSG00000085999	5.51934	RAD54L	2.00658e-11	2.84609e-09	44.9643	3.55741	1	0.167923	0.0074626	0.161938	0.0184006	0.161938	0.708864	0.0672359
143	ENSG00000137193	6.94931	PIM1	2.13512e-11	3.00723e-09	44.8427	4.05498	1	0.456682	0.00191238	0.191182	0.0093315	0.191182	0.756471	0.0719663
144	ENSG00000214826	4.63849	DDX12P	2.15326e-11	3.01172e-09	44.8262	4.27383	1	0.205891	0.0124818	0.191034	0.0337302	0.191034	0.781226	0.0812712
145	ENSG00000145386	7.88265	CCNA2	2.17782e-11	3.02506e-09	44.804	1.41329	1	0.221723	0.00040053	0.066899	0.00737521	0.066899	0.446529	0.0425207
146	ENSG00000132967	7.16923	HMGB1P5	2.19496e-11	3.02799e-09	44.7886	0.851716	1	0.155511	0.000706687	0.0398512	0.00873141	0.0398512	0.346916	0.0337001
147	ENSG00000062822	8.29239	POLD1	2.21542e-11	3.03543e-09	44.7704	2.25458	1	0.104201	0.000893911	0.106467	0.00695853	0.106467	0.563913	0.053743
148	ENSG00000162062	5.8102	TEDC2	2.45846e-11	3.34566e-09	44.5666	2.27893	1	0.114467	0.00615561	0.102365	0.0154473	0.102365	0.566511	0.0542623
149	ENSG00000111445	5.46821	RFC5	2.58828e-11	3.49869e-09	44.4659	1.29393	1	0.0930774	0.00218182	0.0594338	0.0190043	0.0594338	0.439607	0.0524569
150	ENSG00000259781	6.41763	HMGB1P6	2.62988e-11	3.50784e-09	44.4347	1.09779	1	0.107272	0.00226296	0.0500127	0.0114243	0.0500127	0.395651	0.0418073
151	ENSG00000197461	5.34479	PDGFA	2.62924e-11	3.50784e-09	44.4351	3.88171	1	0.410282	0.00620255	0.178641	0.0205761	0.178641	-0.738984	0.0710123
152	ENSG00000118523	11.9814	CCN2	2.68288e-11	3.555e-09	44.3956	1.31103	1	0.275199	7.92839e-06	0.0624222	0.0159381	0.0624222	-0.431694	0.045031
153	ENSG00000177084	7.48674	POLE	2.8543e-11	3.75742e-09	44.2744	1.59791	1	0.0789396	0.0018927	0.0741985	0.00802063	0.0741985	0.473838	0.0457145
154	ENSG00000124795	8.90354	DEK	3.00765e-11	3.93358e-09	44.1719	0.532719	1	0.0280193	0.000211383	0.0251562	0.00676107	0.0251562	0.274579	0.0283692
155	ENSG00000116062	8.32439	MSH6	3.17547e-11	4.12626e-09	44.0656	0.488927	1	0.0297111	0.000248215	0.023034	0.0069359	0.023034	0.264443	0.0288439
156	ENSG00000006625	6.91811	GGCT	3.32712e-11	4.29561e-09	43.9743	0.598851	1	0.0417139	0.000793037	0.0277237	0.0094262	0.0277237	0.297173	0.035215
157	ENSG00000106268	6.5425	NUDT1	3.45256e-11	4.42918e-09	43.9019	0.829766	1	0.0368035	0.00159704	0.0379156	0.0108318	0.0379156	0.346538	0.0394837
158	ENSG00000100162	5.66941	CENPM	3.54069e-11	4.51348e-09	43.8526	3.26405	1	0.146533	0.00398385	0.151447	0.0167787	0.151447	0.676105	0.0659131
159	ENSG00000100749	7.26178	VRK1	3.58845e-11	4.53385e-09	43.8263	1.22601	1	0.0631187	0.000833602	0.057548	0.00850723	0.057548	0.414322	0.0404183
160	ENSG00000151503	7.13008	NCAPD3	3.60168e-11	4.53385e-09	43.8191	0.992847	1	0.0461207	0.00134252	0.0459359	0.00883066	0.0459359	0.372837	0.0363779
161	ENSG00000131747	6.0239	TOP2A	3.63751e-11	4.5505e-09	43.7998	1.36575	1	0.289841	0.00022503	0.0648107	0.0137497	0.0648107	0.437251	0.0426832
162	ENSG00000141526	7.39651	SLC16A3	3.94562e-11	4.90548e-09	43.6406	4.36487	1	0.405426	0.0064668	0.201384	0.00820485	0.201384	-0.781187	0.076559
163	ENSG00000137807	7.37695	KIF23	4.05681e-11	5.01278e-09	43.5862	1.5633	1	0.146443	0.00105582	0.0733871	0.00824674	0.0733871	0.467408	0.0458695
164	ENSG00000127586	6.67072	CHTF18	4.22199e-11	5.15365e-09	43.5081	1.32953	1	0.0596004	0.0026727	0.0606382	0.0102886	0.0606382	0.43091	0.04237
165	ENSG00000153113	7.82282	CAST	4.21436e-11	5.15365e-09	43.5117	0.449483	1	0.0763249	0.000798425	0.0206055	0.00745665	0.0206055	-0.25831	0.031445
166	ENSG00000158966	7.04664	CACHD1	4.454e-11	5.4041e-09	43.4035	1.91798	1	0.121377	0.000947677	0.0903845	0.00905247	0.0903845	0.51734	0.0510009
167	ENSG00000123473	6.31142	STIL	4.84006e-11	5.83465e-09	43.2408	1.43657	1	0.069195	0.00288055	0.0655276	0.0119738	0.0655276	0.447436	0.0442886
168	ENSG00000266028	6.37454	SRGAP2	4.8668e-11	5.83465e-09	43.23	1.61381	1	0.0741887	0.00118962	0.0756587	0.0116416	0.0756587	0.474215	0.0469518
169	ENSG00000155011	6.06052	DKK2	5.08417e-11	6.02354e-09	43.1445	8.85038	1	0.74303	0.0018189	0.419628	0.013495	0.419628	1.11014	0.110149
170	ENSG00000144730	7.63881	IL17RD	5.058e-11	6.02354e-09	43.1546	3.90472	1	0.210927	0.000664103	0.185275	0.00774233	0.185275	0.737411	0.0731481
171	ENSG00000067182	8.09152	TNFRSF1A	5.26095e-11	6.19654e-09	43.0777	0.416207	1	0.0670513	0.000337999	0.0194814	0.00713283	0.0194814	-0.246451	0.02952
172	ENSG00000075218	6.10363	GTSE1	5.63993e-11	6.60429e-09	42.9416	1.16208	1	0.19033	0.00113979	0.0541972	0.0132072	0.0541972	0.40317	0.0423484
173	ENSG00000069275	9.50551	NUCKS1	5.70052e-11	6.61018e-09	42.9207	0.41695	1	0.0491197	4.05004e-05	0.0198143	0.00705159	0.0198143	0.24482	0.0285314
174	ENSG00000115884	7.10401	SDC1	5.7106e-11	6.61018e-09	42.9172	3.13279	1	0.439776	0.00076567	0.148415	0.00889842	0.148415	0.659865	0.0658449
175	ENSG00000104889	7.15059	RNASEH2A	5.85164e-11	6.73474e-09	42.8695	1.38309	1	0.0641017	0.000546599	0.0653148	0.0087783	0.0653148	0.438357	0.0437939
176	ENSG00000135476	5.59228	ESPL1	5.96171e-11	6.82244e-09	42.833	1.81434	1	0.399038	0.0077366	0.0786604	0.017585	0.0786604	0.509702	0.0590202
177	ENSG00000013810	7.49953	TACC3	6.05984e-11	6.89555e-09	42.8011	1.14785	1	0.0936726	0.000987786	0.0536717	0.00799569	0.0536717	0.399229	0.039953
178	ENSG00000089685	5.95111	BIRC5	6.2994e-11	7.12788e-09	42.7252	1.4655	1	0.17953	0.00154968	0.0682361	0.0142854	0.0682361	0.450956	0.0452154
179	ENSG00000164045	5.82367	CDC25A	6.36031e-11	7.1566e-09	42.7064	1.62877	1	0.0721995	0.00213946	0.0754212	0.015329	0.0754212	0.475376	0.0476863
180	ENSG00000185189	7.36386	NRBP2	6.48187e-11	7.25286e-09	42.6694	0.762948	1	0.129171	0.000959192	0.0353717	0.00827517	0.0353717	-0.325672	0.0334571
181	ENSG00000138092	5.90828	CENPO	6.59825e-11	7.34228e-09	42.6346	0.987361	1	0.0453625	0.00242437	0.0445928	0.0146206	0.0445928	0.380816	0.0468592
182	ENSG00000100714	8.4265	MTHFD1	6.78024e-11	7.50334e-09	42.5814	0.943724	1	0.0428064	0.000391309	0.0445479	0.00687294	0.0445479	0.361661	0.036393
183	ENSG00000025770	6.81792	NCAPH2	7.00447e-11	7.70913e-09	42.5177	0.719146	1	0.0458108	0.000753009	0.0334921	0.0097499	0.0334921	0.318489	0.0357173
184	ENSG00000188486	8.03018	H2AX	7.14996e-11	7.82649e-09	42.4775	1.0312	1	0.0798214	0.000286304	0.0488184	0.00719739	0.0488184	0.377885	0.0381246
185	ENSG00000129810	5.53081	SGO1	7.96023e-11	8.66633e-09	42.2676	1.38363	1	0.0716524	0.00287977	0.0630075	0.0182688	0.0630075	0.444879	0.0526046
186	ENSG00000029993	7.48488	HMGB3	8.65446e-11	9.32136e-09	42.104	0.635337	1	0.0341927	0.0010026	0.0292515	0.00802427	0.0292515	0.298099	0.0330856
187	ENSG00000183856	7.06508	IQGAP3	8.63034e-11	9.32136e-09	42.1095	1.18108	1	0.124194	0.00182417	0.0544179	0.00900217	0.0544179	0.403779	0.0411154
188	ENSG00000144554	6.76231	FANCD2	8.81129e-11	9.4398e-09	42.0689	2.14532	1	0.0949033	0.00699251	0.0951658	0.00994386	0.0951658	0.544094	0.0554597
189	ENSG00000013573	6.43037	DDX11	9.2744e-11	9.88337e-09	41.9687	1.24305	1	0.0868007	0.00265493	0.0565381	0.0113614	0.0565381	0.41406	0.0424848
190	ENSG00000088325	8.54419	TPX2	9.32401e-11	9.88394e-09	41.9583	0.612183	1	0.0917587	0.000203309	0.0289482	0.0068176	0.0289482	0.290509	0.0296943
191	ENSG00000109674	5.0213	NEIL3	9.41597e-11	9.92917e-09	41.9391	1.83138	1	0.173639	0.00565354	0.0815548	0.0255582	0.0815548	0.518544	0.0652361
192	ENSG00000196584	6.4513	XRCC2	1.05451e-10	1.10619e-08	41.7177	1.56237	1	0.0713276	0.00141313	0.0729852	0.0112594	0.0729852	0.46361	0.0476761
193	ENSG00000075702	6.4511	WDR62	1.07831e-10	1.1253e-08	41.674	1.35271	1	0.0594429	0.00438565	0.0600292	0.0112603	0.0600292	0.431886	0.045609
194	ENSG00000166508	8.86237	MCM7	1.14398e-10	1.18767e-08	41.5585	1.77031	1	0.107578	0.000118965	0.0841813	0.00675899	0.0841813	0.493151	0.0509183
195	ENSG00000164916	6.13481	FOXK1	1.27685e-10	1.31882e-08	41.3437	0.718387	1	0.0397562	0.000738955	0.03347	0.0130065	0.03347	-0.323955	0.0412338
196	ENSG00000079616	7.8508	KIF22	1.29468e-10	1.33042e-08	41.3165	0.907447	1	0.0634472	0.000480192	0.0427316	0.00741789	0.0427316	0.352693	0.0366395
197	ENSG00000180875	4.56443	GREM2	1.37235e-10	1.40308e-08	41.2027	43.2197	1	2.10285	0.0219427	2.03614	0.0356482	2.03614	2.43279	0.25346
198	ENSG00000183765	5.81652	CHEK2	1.42497e-10	1.44951e-08	41.1291	1.30535	1	0.178886	0.00501151	0.057148	0.0153916	0.057148	0.430289	0.0522636
199	ENSG00000157240	8.12754	FZD1	1.4425e-10	1.45267e-08	41.1052	6.17593	1	0.646112	0.000367911	0.293724	0.00709743	0.293724	0.919226	0.0960067
200	ENSG00000120162	5.40441	MOB3B	1.43857e-10	1.45267e-08	41.1106	6.1389	1	0.275349	0.00388054	0.288448	0.0197961	0.288448	0.916488	0.0957079
201	ENSG00000197019	6.29729	SERTAD1	1.45063e-10	1.45359e-08	41.0942	1.60109	1	0.0743547	0.00182041	0.0744221	0.0120506	0.0744221	-0.468013	0.0488943
202	ENSG00000165244	6.5297	ZNF367	1.56839e-10	1.56381e-08	40.9417	1.32877	1	0.0626087	0.00152774	0.0617468	0.0108902	0.0617468	0.42606	0.0446843
203	ENSG00000158402	5.38944	CDC25C	1.68343e-10	1.67024e-08	40.8034	1.71379	1	0.229192	0.00592135	0.0756878	0.0199882	0.0756878	0.490959	0.0592508
204	ENSG00000087586	6.94548	AURKA	1.79173e-10	1.76898e-08	40.6815	0.74396	1	0.19242	0.00202263	0.033404	0.00934299	0.033404	0.321732	0.0378708
205	ENSG00000128951	6.99757	DUT	1.89489e-10	1.86171e-08	40.5721	0.862517	1	0.0390865	0.00139473	0.0396775	0.00919019	0.0396775	0.342679	0.0362792
206	ENSG00000135318	6.09345	NT5E	1.9744e-10	1.93041e-08	40.4918	1.71106	1	0.345934	0.00155617	0.079923	0.013274	0.079923	-0.482474	0.0511839
207	ENSG00000158246	5.18093	TENT5B	2.01192e-10	1.95759e-08	40.455	2.46595	1	0.172304	0.00653315	0.110893	0.02293	0.110893	0.580105	0.0634408
208	ENSG00000136492	6.9464	BRIP1	2.13687e-10	2.06917e-08	40.3373	2.83541	1	0.145781	0.00245875	0.132561	0.00934022	0.132561	0.62063	0.0661007
209	ENSG00000161888	5.5904	SPC24	2.34825e-10	2.26298e-08	40.153	2.57037	1	0.157605	0.00556595	0.116833	0.0176054	0.116833	0.590395	0.0631776
210	ENSG00000044574	11.2064	HSPA5	2.42847e-10	2.32913e-08	40.0874	0.528854	1	0.0510519	2.67696e-05	0.0251568	0.011382	0.0251568	-0.27837	0.0370224
211	ENSG00000035499	5.31755	DEPDC1B	2.53887e-10	2.42348e-08	40.0006	1.97445	1	0.103072	0.00447892	0.0895424	0.0209456	0.0895424	0.518665	0.0583373
212	ENSG00000164032	9.57261	H2AZ1	2.58934e-10	2.46e-08	39.9621	1.20757	1	0.0539148	7.01218e-05	0.057433	0.00711558	0.057433	0.404299	0.0434759
213	ENSG00000126822	7.04409	PLEKHG3	2.63333e-10	2.47841e-08	39.9292	0.8632	1	0.299809	0.00286012	0.0382446	0.00905949	0.0382446	0.343264	0.0392041
214	ENSG00000111247	5.90615	RAD51AP1	2.62112e-10	2.47841e-08	39.9383	2.29119	1	0.122945	0.00288676	0.106217	0.0146377	0.106217	0.556837	0.0599155
215	ENSG00000118946	5.79912	PCDH17	2.64733e-10	2.47999e-08	39.9189	8.3932	1	0.406715	0.00349224	0.396184	0.0155458	0.396184	-1.06567	0.114722
216	ENSG00000164985	8.52153	PSIP1	2.84506e-10	2.63704e-08	39.7782	0.626821	1	0.0385293	0.000325355	0.0295233	0.00682683	0.0295233	0.291027	0.0314434
217	ENSG00000175063	7.29226	UBE2C	2.83682e-10	2.63704e-08	39.7838	0.701768	1	0.249771	0.000605794	0.0328117	0.00843625	0.0328117	0.307942	0.0332662
218	ENSG00000159200	8.54219	RCAN1	2.85425e-10	2.63704e-08	39.7719	1.44486	1	0.343641	0.000248529	0.0685543	0.00681839	0.0685543	-0.441835	0.0477449
219	ENSG00000111665	5.93655	CDCA3	2.8696e-10	2.63912e-08	39.7614	1.24456	1	0.252619	0.00370077	0.0555642	0.0143976	0.0555642	0.41325	0.0487694
220	ENSG00000154736	6.11788	ADAMTS5	2.93171e-10	2.68398e-08	39.7196	7.23488	1	1.95684	0.0062277	0.33829	0.0131146	0.33829	-0.988445	0.106956
221	ENSG00000101871	7.36145	MID1	3.0921e-10	2.80927e-08	39.6156	2.5254	1	0.116183	0.000652818	0.119605	0.00828044	0.119605	0.583689	0.0633278
222	ENSG00000130816	8.24652	DNMT1	3.09646e-10	2.80927e-08	39.6128	1.17357	1	0.0525516	0.00421733	0.0516669	0.00699341	0.0516669	0.397891	0.0431726
223	ENSG00000140105	7.8	WARS1	3.153e-10	2.84774e-08	39.5775	1.33658	1	0.0712127	0.000320456	0.0633261	0.00748916	0.0633261	-0.424553	0.0461074
224	ENSG00000109084	7.06381	TMEM97	3.17905e-10	2.85845e-08	39.5614	2.17298	1	0.592527	0.000461601	0.103014	0.00900561	0.103014	0.541288	0.0588094
225	ENSG00000189403	10.2108	HMGB1	3.22287e-10	2.8722e-08	39.5347	0.63396	1	0.101702	8.40876e-05	0.0301045	0.00808967	0.0301045	0.29233	0.0317828
226	ENSG00000097046	5.05114	CDC7	3.2134e-10	2.8722e-08	39.5404	1.51175	1	0.0759205	0.00250865	0.0694795	0.0250357	0.0694795	0.464185	0.0604639
227	ENSG00000129173	5.05912	E2F8	3.33854e-10	2.95264e-08	39.4658	4.88702	1	0.318135	0.0208449	0.211871	0.0248986	0.211871	0.811368	0.0883702
228	ENSG00000249115	6.97459	HAUS5	3.34244e-10	2.95264e-08	39.4635	0.582533	1	0.0315603	0.00194751	0.0257921	0.00925674	0.0257921	0.287999	0.037556
229	ENSG00000108231	5.5377	LGI1	3.46933e-10	3.05134e-08	39.3908	20.3245	1	1.10954	0.0243643	0.943471	0.0181903	0.943471	1.65403	0.180498
230	ENSG00000138346	6.16132	DNA2	3.52706e-10	3.08863e-08	39.3585	2.82106	1	0.143351	0.0071061	0.12723	0.0128405	0.12723	0.616128	0.0672916
231	ENSG00000117592	8.0335	PRDX6	3.6034e-10	3.14182e-08	39.3167	0.386983	1	0.0283201	0.00015696	0.0182708	0.00719376	0.0182708	0.23205	0.0291354
232	ENSG00000106462	7.99432	EZH2	3.62562e-10	3.14757e-08	39.3047	0.4637	1	0.056965	0.000491527	0.0215894	0.00723767	0.0215894	0.251844	0.0301684
233	ENSG00000167325	6.26159	RRM1	4.05076e-10	3.50156e-08	39.0882	2.03531	1	0.090512	0.00187598	0.0950438	0.0122487	0.0950438	0.522628	0.0574799
234	ENSG00000174498	4.41403	IGDCC3	4.09769e-10	3.52699e-08	39.0658	3.58134	1	0.30135	0.00814763	0.162392	0.0399042	0.162392	0.697474	0.0825831
235	ENSG00000090447	5.49981	TFAP4	4.25367e-10	3.64567e-08	38.9928	2.31196	1	0.128054	0.00766121	0.102432	0.0186279	0.102432	0.556747	0.0613838
236	ENSG00000105329	5.79447	TGFB1	4.55616e-10	3.88837e-08	38.8587	1.28466	1	0.126275	0.00174399	0.0594301	0.0155874	0.0594301	-0.415329	0.047047
237	ENSG00000080824	8.43136	HSP90AA1	4.60304e-10	3.91181e-08	38.8387	0.432831	1	0.0849897	4.59087e-05	0.0205651	0.00687029	0.0205651	0.241589	0.0281098
238	ENSG00000033627	7.89512	ATP6V0A1	4.95833e-10	4.19604e-08	38.6936	0.495694	1	0.100678	0.00130191	0.0223026	0.00735893	0.0223026	-0.260793	0.032564
239	ENSG00000196562	7.88103	SULF2	4.98795e-10	4.20345e-08	38.682	3.0853	1	0.191669	0.000871277	0.146048	0.00737735	0.146048	0.642137	0.0713715
240	ENSG00000156970	5.91319	BUB1B	5.35866e-10	4.49703e-08	38.542	1.50943	1	0.0991948	0.00286934	0.0690082	0.0145814	0.0690082	0.448819	0.0500666
241	ENSG00000109881	6.69644	CCDC34	5.4166e-10	4.52679e-08	38.5211	1.31432	1	0.0807347	0.00198406	0.0606026	0.0101884	0.0606026	0.418762	0.0467393
242	ENSG00000144583	7.15586	MARCHF4	5.59346e-10	4.65529e-08	38.4584	1.05419	1	1.36709	0.00137935	0.0488201	0.00876497	0.0488201	-0.374917	0.0419139
243	ENSG00000103966	8.23676	EHD4	5.73974e-10	4.75737e-08	38.408	0.469807	1	0.242566	0.000210217	0.0221616	0.0070012	0.0221616	0.250685	0.0288745
244	ENSG00000145604	7.86705	SKP2	5.89696e-10	4.86765e-08	38.3552	0.640686	1	0.214645	0.0011066	0.0294023	0.00739592	0.0294023	0.292122	0.0327457
245	ENSG00000163659	7.69872	TIPARP	6.27502e-10	5.14668e-08	38.234	1.97694	1	0.256732	0.0004335	0.0937064	0.00764336	0.0937064	0.512816	0.0576668
246	ENSG00000059728	4.5055	MXD1	6.2861e-10	5.14668e-08	38.2305	2.58813	1	0.604817	0.00310752	0.120137	0.0372574	0.120137	-0.594087	0.0746757
247	ENSG00000156504	5.318	PABIR2	6.52082e-10	5.31724e-08	38.159	1.5235	1	0.105404	0.00495303	0.0675945	0.0209394	0.0675945	0.457849	0.0590034
248	ENSG00000115392	6.63688	FANCL	6.69356e-10	5.43609e-08	38.108	0.796733	1	0.0377046	0.00181527	0.0361244	0.0104246	0.0361244	0.327019	0.0392618
249	ENSG00000164649	5.95342	CDCA7L	6.77816e-10	5.48269e-08	38.0835	0.693284	1	0.0797074	0.00133459	0.0316789	0.0142677	0.0316789	0.31715	0.0443469
250	ENSG00000163655	8.21326	GMPS	6.81247e-10	5.4884e-08	38.0736	0.376292	1	0.038744	0.00054535	0.0173733	0.00702051	0.0173733	0.228202	0.0298662
251	ENSG00000134057	7.1181	CCNB1	6.96781e-10	5.59118e-08	38.0296	0.627634	1	0.164869	0.000389078	0.0294983	0.00886162	0.0294983	0.288899	0.0331593
252	ENSG00000142945	6.39954	KIF2C	7.30399e-10	5.83768e-08	37.9377	0.941548	1	0.179217	0.000894586	0.043941	0.0115147	0.043941	0.353349	0.0400434
253	ENSG00000182551	6.43923	ADI1	7.3397e-10	5.84304e-08	37.9282	0.709686	1	0.118504	0.00160606	0.0321885	0.011318	0.0321885	0.311938	0.0403047
254	ENSG00000175600	4.33724	SUGCT	7.53404e-10	5.97414e-08	37.8772	5.5172	1	0.971967	0.00860559	0.254118	0.0422684	0.254118	0.855068	0.0970547
255	ENSG00000092969	9.05206	TGFB2	7.68443e-10	6.06949e-08	37.8386	1.90301	1	0.571384	0.000348858	0.0902708	0.00678709	0.0902708	0.502079	0.0570462
256	ENSG00000128045	4.87486	RASL11B	7.78332e-10	6.12359e-08	37.8137	6.4286	1	1.62993	0.014751	0.291373	0.0283537	0.291373	0.92268	0.104903
257	ENSG00000110108	8.18317	TMEM109	8.23492e-10	6.45368e-08	37.7037	0.730402	1	0.0325499	0.000278536	0.0345025	0.00704634	0.0345025	0.310825	0.0354412
258	ENSG00000125398	7.88258	SOX9	8.28121e-10	6.4648e-08	37.6927	2.33747	1	0.137431	0.000380477	0.110928	0.00737531	0.110928	0.55601	0.0634161
259	ENSG00000159147	6.97187	DONSON	8.50757e-10	6.61226e-08	37.6401	0.605298	1	0.0384172	0.00166572	0.027158	0.00926468	0.027158	0.287002	0.0369394
260	ENSG00000117632	9.74959	STMN1	8.53577e-10	6.61226e-08	37.6337	0.310925	1	0.030684	8.43301e-05	0.0147216	0.00731729	0.0147216	0.210473	0.0292467
261	ENSG00000156876	6.02262	SASS6	8.70575e-10	6.7181e-08	37.5952	1.23355	1	0.0550799	0.00248951	0.0562509	0.0137587	0.0562509	0.403699	0.0461622
262	ENSG00000164442	8.93335	CITED2	8.8283e-10	6.74947e-08	37.568	0.641304	1	0.114033	0.000335097	0.0302032	0.00676396	0.0302032	-0.291036	0.0333033
263	ENSG00000108055	7.86415	SMC3	8.84692e-10	6.74947e-08	37.5638	0.571324	1	0.0471536	0.000404345	0.0268015	0.00739981	0.0268015	0.274692	0.0314364
264	ENSG00000104147	5.03728	OIP5	8.84078e-10	6.74947e-08	37.5652	1.57956	1	0.0826953	0.0046252	0.070592	0.0252763	0.070592	0.469505	0.0635884
265	ENSG00000131470	6.89871	PSMC3IP	9.03112e-10	6.86399e-08	37.5237	1.17098	1	0.100999	0.00114068	0.0546202	0.00948647	0.0546202	0.393173	0.0450433
266	ENSG00000138796	7.28666	HADH	9.20616e-10	6.97072e-08	37.4862	1.22055	1	0.0753927	0.00150506	0.0566165	0.00844919	0.0566165	0.401327	0.0460228
267	ENSG00000164104	8.5385	HMGB2	9.27055e-10	6.99319e-08	37.4726	0.856304	1	0.09447	0.000230508	0.0405459	0.00681986	0.0405459	0.336126	0.0385595
268	ENSG00000187498	8.52277	COL4A1	9.39294e-10	7.05907e-08	37.447	0.436613	1	0.396	8.03066e-05	0.0207108	0.00682631	0.0207108	-0.240276	0.028116
269	ENSG00000134690	7.12466	CDCA8	9.44722e-10	7.07348e-08	37.4358	0.818163	1	0.144512	0.000816247	0.0381439	0.00884465	0.0381439	0.328488	0.0377199
270	ENSG00000100191	4.23421	SLC5A4	1.00596e-09	7.50407e-08	37.3133	6.35635	1	0.286821	0.0167981	0.285885	0.0456478	0.285885	-0.914978	0.105405
271	ENSG00000130147	5.67243	SH3BP4	1.02396e-09	7.61017e-08	37.2787	0.846612	1	0.0563904	0.000336144	0.0399787	0.0167483	0.0399787	0.342237	0.0462189
272	ENSG00000166451	6.90469	CENPN	1.04268e-09	7.72081e-08	37.2434	1.93484	1	0.0962567	0.00568369	0.0864517	0.00946779	0.0864517	0.504617	0.0582391
273	ENSG00000197771	7.76786	MCMBP	1.06729e-09	7.87411e-08	37.1979	0.535534	1	0.0235436	0.00038343	0.0251182	0.00753633	0.0251182	0.265413	0.0306688
274	ENSG00000197299	6.48831	BLM	1.09012e-09	8.01321e-08	37.1566	2.38362	1	0.106769	0.00443555	0.10907	0.0110826	0.10907	0.559819	0.0647583
275	ENSG00000170962	5.35684	PDGFD	1.11759e-09	8.18525e-08	37.1081	1.54333	1	0.179625	0.00499573	0.0684962	0.0204153	0.0684962	-0.455581	0.058443
276	ENSG00000051596	6.81976	THOC3	1.12243e-09	8.19087e-08	37.0997	0.467197	1	0.0727079	0.000386937	0.0218606	0.00974368	0.0218606	0.254712	0.034841
277	ENSG00000123737	6.7618	EXOSC9	1.16663e-09	8.48273e-08	37.0243	1.08622	1	0.0474232	0.000767937	0.0509568	0.00994569	0.0509568	0.37763	0.0438361
278	ENSG00000182481	9.22487	KPNA2	1.17334e-09	8.50078e-08	37.0132	0.359556	1	0.0304611	0.000144981	0.0169767	0.00685437	0.0169767	0.219949	0.0283915
279	ENSG00000181938	4.6084	GINS3	1.23551e-09	8.91916e-08	36.9125	1.53485	1	0.0810783	0.00225333	0.0708346	0.0344957	0.0708346	0.478336	0.0708214
280	ENSG00000101224	6.53116	CDC25B	1.28492e-09	9.24269e-08	36.8361	0.632204	1	0.135194	0.00159399	0.0285109	0.0108835	0.0285109	0.293931	0.039564
281	ENSG00000087085	6.19853	ACHE	1.31836e-09	9.44946e-08	36.786	1.80849	1	0.536143	0.00248529	0.0836335	0.0126145	0.0836335	-0.48661	0.0568446
282	ENSG00000175305	4.66189	CCNE2	1.35787e-09	9.69816e-08	36.7284	2.30537	1	0.109778	0.00531126	0.104468	0.0331479	0.104468	0.556966	0.0729541
283	ENSG00000042286	6.67761	AIFM2	1.41768e-09	1.00896e-07	36.6444	1.32667	1	0.264492	0.00145199	0.0617226	0.0102615	0.0617226	0.41644	0.0488307
284	ENSG00000109576	6.23856	AADAT	1.45718e-09	1.03342e-07	36.5908	0.639359	1	0.0646337	0.00262346	0.0278222	0.0123799	0.0278222	0.303174	0.0439595
285	ENSG00000176171	7.25241	BNIP3	1.48049e-09	1.0426e-07	36.5599	1.49129	1	0.141273	0.0007409	0.0702727	0.00852931	0.0702727	-0.441308	0.0518629
286	ENSG00000177606	8.90975	JUN	1.47921e-09	1.0426e-07	36.5615	0.288623	1	0.167383	0.000160963	0.013583	0.00676158	0.013583	-0.200761	0.028222
287	ENSG00000114346	5.59417	ECT2	1.50747e-09	1.05791e-07	36.5247	1.00903	1	0.0438797	0.00126903	0.0467799	0.0175646	0.0467799	0.368851	0.0490171
288	ENSG00000160213	8.91489	CSTB	1.51906e-09	1.06234e-07	36.5097	0.407274	1	0.0200698	0.000658331	0.0187357	0.00676203	0.0187357	-0.232476	0.0296554
289	ENSG00000140941	8.65665	MAP1LC3B	1.57644e-09	1.09865e-07	36.4375	1.40729	1	0.130754	0.000165551	0.0668481	0.00678177	0.0668481	-0.428396	0.0505097
290	ENSG00000109685	8.53867	NSD2	1.58942e-09	1.10388e-07	36.4215	0.565483	1	0.0271953	0.00109873	0.025829	0.00681979	0.025829	0.271534	0.0320286
291	ENSG00000154146	5.06553	NRGN	1.61584e-09	1.11837e-07	36.3893	3.49705	1	0.251676	0.00745637	0.15907	0.0247893	0.15907	0.675124	0.0797021
292	ENSG00000101670	4.6793	LIPG	1.65561e-09	1.1342e-07	36.342	11.0772	1	1.06677	0.0266913	0.500792	0.0327219	0.500792	1.20123	0.141991
293	ENSG00000166347	6.45076	CYB5A	1.65529e-09	1.1342e-07	36.3423	2.27282	1	0.167375	0.00233404	0.105896	0.011262	0.105896	0.544123	0.0643172
294	ENSG00000174136	6.29985	RGMB	1.64655e-09	1.1342e-07	36.3526	2.67628	1	0.361457	0.0034913	0.123951	0.0120366	0.123951	-0.590481	0.0697777
295	ENSG00000198176	6.96474	TFDP1	1.6695e-09	1.13985e-07	36.3257	0.509029	1	0.0294192	0.000695419	0.0235441	0.00928565	0.0235441	0.261391	0.0347208
296	ENSG00000119523	7.2638	ALG2	1.70155e-09	1.1578e-07	36.2886	0.517688	1	0.0808621	0.00117719	0.0234746	0.00850247	0.0234746	-0.262745	0.03442
297	ENSG00000166165	7.1773	CKB	1.74896e-09	1.18606e-07	36.2351	0.767969	1	1.91378	0.00115596	0.035414	0.0087113	0.035414	0.316092	0.0374703
298	ENSG00000127337	6.00342	YEATS4	1.79017e-09	1.20993e-07	36.1897	0.661197	1	0.085474	0.00153412	0.0299515	0.0138963	0.0299515	0.305768	0.0441618
299	ENSG00000122691	5.19405	TWIST1	1.84961e-09	1.24592e-07	36.126	5.4615	1	3.85574	0.0119705	0.248101	0.0227296	0.248101	0.842404	0.100152
300	ENSG00000130939	6.22151	UBE4B	1.94023e-09	1.29398e-07	36.0328	0.80878	1	0.0449951	0.00152758	0.0369858	0.0124788	0.0369858	0.326528	0.0419844
301	ENSG00000082641	7.7015	NFE2L1	1.92758e-09	1.29398e-07	36.0456	0.352902	1	0.0239889	0.000426601	0.0163782	0.0076389	0.0163782	-0.220128	0.030819
302	ENSG00000242732	7.01708	RTL5	1.9346e-09	1.29398e-07	36.0385	0.666363	1	0.0340821	0.00089462	0.030837	0.00913474	0.030837	-0.2941	0.0350469
303	ENSG00000176641	5.63904	RNF152	1.94893e-09	1.29549e-07	36.0241	2.36294	1	0.268544	0.00318433	0.109337	0.0170895	0.109337	0.55377	0.0660162
304	ENSG00000163961	6.77003	RNF168	2.02763e-09	1.34337e-07	35.947	0.657856	1	0.0340598	0.00124028	0.0300862	0.00991626	0.0300862	0.293582	0.0371314
305	ENSG00000120875	8.36268	DUSP4	2.05504e-09	1.35707e-07	35.9208	2.88875	1	0.344694	0.000228413	0.137331	0.00691065	0.137331	0.611916	0.0731499
306	ENSG00000108960	7.27749	MMD	2.07489e-09	1.3657e-07	35.9021	1.07635	1	0.0603937	0.00160519	0.0496495	0.00847048	0.0496495	0.373477	0.0446688
307	ENSG00000108468	7.67572	CBX1	2.09635e-09	1.37533e-07	35.882	0.272515	1	0.0162218	0.000187654	0.0127893	0.00768067	0.0127893	0.200375	0.0302533
308	ENSG00000160298	6.18306	C21orf58	2.10502e-09	1.37654e-07	35.874	1.47941	1	0.0818396	0.00395779	0.0664902	0.0127075	0.0664902	0.437783	0.0523994
309	ENSG00000122863	7.9383	CHST3	2.1798e-09	1.41624e-07	35.806	0.274749	1	0.033019	0.000347874	0.0127354	0.00730434	0.0127354	-0.199767	0.029909
310	ENSG00000070087	8.56097	PFN2	2.17959e-09	1.41624e-07	35.8061	0.277997	1	0.0126512	8.99226e-05	0.013148	0.00681121	0.013148	0.196369	0.0281118
311	ENSG00000186767	6.56128	SPIN4	2.18887e-09	1.41756e-07	35.7979	1.63082	1	0.0719313	0.0015746	0.0760834	0.0107474	0.0760834	0.459431	0.0551027
312	ENSG00000112742	4.46038	TTK	2.21315e-09	1.42869e-07	35.7764	1.93578	1	0.17578	0.00387093	0.0883091	0.0385403	0.0883091	0.523717	0.0768049
313	ENSG00000119640	5.72276	ACYP1	2.27674e-09	1.46505e-07	35.7212	1.00622	1	0.124561	0.0040195	0.0438957	0.0162534	0.0438957	0.370087	0.0517971
314	ENSG00000145632	6.70913	PLK2	2.311e-09	1.48235e-07	35.6921	3.0822	1	0.176674	0.00168862	0.145083	0.01014	0.145083	0.631207	0.0759203
315	ENSG00000156453	6.13441	PCDH1	2.44625e-09	1.56412e-07	35.5813	6.96855	1	0.934818	0.00311307	0.328723	0.013009	0.328723	-0.948466	0.11442
316	ENSG00000143333	6.49812	RGS16	2.45459e-09	1.56449e-07	35.5747	8.88018	1	0.478143	0.00192439	0.420942	0.0110365	0.420942	-1.07064	0.129182
317	ENSG00000149428	9.89189	HYOU1	2.46999e-09	1.56934e-07	35.5625	0.367333	1	0.0246471	0.000561979	0.0169301	0.00751581	0.0169301	-0.222741	0.03099
318	ENSG00000101911	6.50915	PRPS2	2.47845e-09	1.56976e-07	35.5558	0.826881	1	0.192792	0.0016154	0.0377599	0.0109851	0.0377599	0.326842	0.039778
319	ENSG00000168393	6.98367	DTYMK	2.57777e-09	1.62686e-07	35.4793	0.64654	1	0.0319153	0.000781824	0.0300058	0.00923027	0.0300058	0.288721	0.0349262
320	ENSG00000253729	7.11377	PRKDC	2.58476e-09	1.62686e-07	35.474	0.522282	1	0.0246697	0.000397602	0.0244729	0.00887288	0.0244729	0.260695	0.0332026
321	ENSG00000163347	6.24993	CLDN1	2.82852e-09	1.77474e-07	35.2985	6.73258	1	0.316882	0.00152955	0.319069	0.0123148	0.319069	-0.930659	0.11313
322	ENSG00000102393	6.11676	GLA	2.85505e-09	1.7803e-07	35.2803	0.791084	1	0.0750461	0.0024594	0.0352113	0.0131219	0.0352113	0.324838	0.0447449
323	ENSG00000143933	9.92891	CALM2	2.8465e-09	1.7803e-07	35.2861	0.436865	1	0.0487611	5.1572e-05	0.0207515	0.00757305	0.0207515	0.237566	0.0297093
324	ENSG00000240755	4.46406	ERLEC1P1	2.92129e-09	1.81598e-07	35.2356	4.10676	1	0.227155	0.0127522	0.182808	0.0384341	0.182808	0.726576	0.0884723
325	ENSG00000136451	7.50794	VEZF1	2.98538e-09	1.85011e-07	35.1934	0.670085	1	0.0552289	0.000911993	0.0309968	0.00797944	0.0309968	0.293415	0.0357688
326	ENSG00000205208	7.21345	C4orf46	3.03437e-09	1.8747e-07	35.1617	0.830374	1	0.104684	0.00103839	0.0385033	0.00862256	0.0385033	0.326565	0.0398441
327	ENSG00000198830	8.76384	HMGN2	3.06226e-09	1.88614e-07	35.1439	0.30758	1	0.0344564	0.000159777	0.0144869	0.00676301	0.0144869	0.202771	0.0282171
328	ENSG00000171208	6.69071	NETO2	3.11471e-09	1.90722e-07	35.1108	1.74724	1	0.077506	0.00184911	0.0813526	0.0102105	0.0813526	0.473556	0.0578579
329	ENSG00000117724	5.35603	CENPF	3.11541e-09	1.90722e-07	35.1103	1.37412	1	0.102312	0.00350615	0.061928	0.020426	0.061928	0.423955	0.0562921
330	ENSG00000012048	6.29081	BRCA1	3.14765e-09	1.92112e-07	35.0903	1.8947	1	0.102277	0.00568183	0.0845421	0.0120861	0.0845421	0.493072	0.0602758
331	ENSG00000096401	7.87532	CDC5L	3.2179e-09	1.95216e-07	35.0473	0.309701	1	0.0140695	0.000368666	0.014379	0.00738489	0.014379	0.206573	0.0301353
332	ENSG00000168078	6.14717	PBK	3.21768e-09	1.95216e-07	35.0474	2.61085	1	0.125196	0.00157979	0.122747	0.0129286	0.122747	0.578649	0.0708193
333	ENSG00000135362	5.38348	PRR5L	3.32911e-09	2.00753e-07	34.9812	2.40263	1	0.918699	0.00613568	0.108275	0.0200654	0.108275	0.554865	0.0680304
334	ENSG00000081059	3.94207	TCF7	3.32071e-09	2.00753e-07	34.9861	3.97987	1	0.192531	0.0105701	0.178947	0.0567495	0.178947	0.724863	0.0991552
335	ENSG00000161800	5.78706	RACGAP1	3.38606e-09	2.03578e-07	34.9481	0.803551	1	0.10147	0.00176758	0.0364968	0.0156541	0.0364968	0.329768	0.0471847
336	ENSG00000115504	5.90459	EHBP1	3.40007e-09	2.03812e-07	34.9401	1.13793	1	0.0920446	0.00234062	0.0518467	0.0146502	0.0518467	0.38176	0.0468587
337	ENSG00000115687	4.87906	PASK	3.50017e-09	2.0919e-07	34.8836	2.54329	1	0.134397	0.00901981	0.112089	0.0282679	0.112089	0.571738	0.0722038
338	ENSG00000100985	4.77044	MMP9	3.57737e-09	2.12542e-07	34.8411	2.86816	1	0.214519	0.00990994	0.126669	0.0305923	0.126669	-0.606239	0.0755398
339	ENSG00000101868	6.30658	POLA1	3.56742e-09	2.12542e-07	34.8465	1.34869	1	0.147947	0.00116859	0.0630548	0.012	0.0630548	0.415368	0.0511133
340	ENSG00000142949	9.41197	PTPRF	3.58807e-09	2.12551e-07	34.8353	0.705975	1	0.105165	0.000264736	0.0333531	0.00697341	0.0333531	-0.300497	0.0369891
341	ENSG00000079246	7.37563	XRCC5	3.63218e-09	2.14533e-07	34.8115	0.358581	1	0.0164097	0.000102794	0.0169725	0.0082496	0.0169725	0.219418	0.031199
342	ENSG00000155561	5.64246	NUP205	3.71205e-09	2.18011e-07	34.7692	0.662728	1	0.037238	0.000685277	0.0308732	0.0170541	0.0308732	0.308767	0.0472855
343	ENSG00000182253	6.82934	SYNM	3.71271e-09	2.18011e-07	34.7688	2.03651	1	0.311857	0.00107655	0.0959002	0.0097114	0.0959002	-0.51016	0.0629107
344	ENSG00000144283	6.30022	PKP4	3.93467e-09	2.30373e-07	34.6558	0.45318	1	0.0913523	0.000970827	0.0206092	0.0120346	0.0206092	0.257867	0.0401502
345	ENSG00000164778	5.85518	EN2	4.1861e-09	2.44383e-07	34.5352	1.76077	1	0.126353	0.00330254	0.0805435	0.0150582	0.0805435	0.473661	0.0587822
346	ENSG00000136404	4.61981	TM6SF1	4.2402e-09	2.46826e-07	34.5102	3.86785	1	0.63947	0.0224843	0.161699	0.0342031	0.161699	-0.704633	0.091342
347	ENSG00000071575	8.42959	TRIB2	4.70094e-09	2.72858e-07	34.3094	0.341694	1	0.0335544	0.000244826	0.0160263	0.00687125	0.0160263	-0.210603	0.0286955
348	ENSG00000149503	5.92463	INCENP	4.71476e-09	2.72873e-07	34.3037	1.20289	1	0.109165	0.00239966	0.0548807	0.0144908	0.0548807	0.390912	0.0488204
349	ENSG00000126215	5.61512	XRCC3	4.86891e-09	2.80988e-07	34.2411	1.65737	1	0.0724369	0.00449569	0.0744266	0.0173403	0.0744266	0.458669	0.0573806
350	ENSG00000181019	8.76175	NQO1	5.00701e-09	2.88132e-07	34.1867	0.433173	1	0.85384	0.000238079	0.0203892	0.00676324	0.0203892	-0.234405	0.0293683
351	ENSG00000112149	5.33321	CD83	5.07462e-09	2.9119e-07	34.1606	2.18193	1	0.298654	0.00566107	0.0982404	0.0207321	0.0982404	0.525995	0.0659485
352	ENSG00000148773	4.60025	MKI67	5.1735e-09	2.94349e-07	34.123	1.68002	1	0.235037	0.00143382	0.0785672	0.0347061	0.0785672	0.476158	0.0700776
353	ENSG00000111452	4.80289	ADGRD1	5.16028e-09	2.94349e-07	34.128	6.44498	1	2.34911	0.0219447	0.284959	0.0298741	0.284959	-0.903815	0.11342
354	ENSG00000131871	7.03403	SELENOS	5.15811e-09	2.94349e-07	34.1288	0.493947	1	0.0225315	0.000601174	0.0229201	0.00908731	0.0229201	-0.252358	0.0341185
355	ENSG00000182628	7.20663	SKA2	5.20994e-09	2.95587e-07	34.1094	0.299854	1	0.0220846	0.00084297	0.0134358	0.00863913	0.0134358	0.211924	0.0338607
356	ENSG00000149554	7.40486	CHEK1	5.26733e-09	2.98003e-07	34.0881	1.08656	1	0.0579683	0.00267025	0.0490705	0.00818718	0.0490705	0.371006	0.0466087
357	ENSG00000168389	5.8288	MFSD2A	5.38101e-09	3.03582e-07	34.0465	1.97055	1	0.463976	0.00430859	0.089527	0.0152844	0.089527	0.499493	0.0628217
358	ENSG00000162521	7.59803	RBBP4	5.44254e-09	3.06182e-07	34.0244	0.478206	1	0.0221165	0.000359723	0.022412	0.00781311	0.022412	0.246042	0.0309953
359	ENSG00000173894	6.38597	CBX2	5.45749e-09	3.06182e-07	34.0191	0.611375	1	0.0453405	0.00142771	0.0276854	0.0115833	0.0276854	0.283613	0.0403659
360	ENSG00000118515	4.98887	SGK1	5.54597e-09	3.10282e-07	33.9878	7.91034	1	0.429356	0.0070379	0.369645	0.0261438	0.369645	-1.00038	0.126022
361	ENSG00000176170	6.5567	SPHK1	5.57331e-09	3.10947e-07	33.9782	2.34395	1	0.155429	0.00186158	0.109755	0.0107678	0.109755	-0.544521	0.0686134
362	ENSG00000156299	5.72988	TIAM1	5.68319e-09	3.16202e-07	33.9402	1.33585	1	0.0673381	0.0051055	0.0585064	0.0161852	0.0585064	0.411932	0.0534293
363	ENSG00000111052	5.43072	LIN7A	5.77253e-09	3.20288e-07	33.9099	1.5876	1	0.0790348	0.00358254	0.0720176	0.0194643	0.0720176	0.447934	0.0565489
364	ENSG00000152767	6.78063	FARP1	5.96322e-09	3.29959e-07	33.8466	0.3703	1	0.0277919	0.000368879	0.0172644	0.00987876	0.0172644	0.227559	0.0350513
365	ENSG00000114790	5.36557	ARHGEF26	6.24546e-09	3.44383e-07	33.7567	1.46603	1	0.101152	0.00752271	0.0622881	0.0202998	0.0622881	0.436995	0.0618119
366	ENSG00000184205	7.09218	TSPYL2	6.25808e-09	3.44383e-07	33.7527	0.738351	1	0.122563	0.00117945	0.0339801	0.00892959	0.0339801	-0.305154	0.0386906
367	ENSG00000170191	6.08675	NANP	6.33372e-09	3.46651e-07	33.7294	0.643986	1	0.0848771	0.00217119	0.0284948	0.0133184	0.0284948	0.295755	0.0444963
368	ENSG00000138658	6.21853	ZGRF1	6.33009e-09	3.46651e-07	33.7305	2.46058	1	0.12921	0.00727787	0.109893	0.0124962	0.109893	0.556983	0.0706634
369	ENSG00000159055	6.5962	MIS18A	6.36589e-09	3.46743e-07	33.7195	0.60216	1	0.0328982	0.000940231	0.0277341	0.010595	0.0277341	0.277577	0.0376583
370	ENSG00000143228	5.96876	NUF2	6.36984e-09	3.46743e-07	33.7183	1.0943	1	0.0718542	0.00180543	0.0503041	0.0141517	0.0503041	0.371412	0.0471361
371	ENSG00000187514	9.84435	PTMA	6.4772e-09	3.51637e-07	33.6858	0.518849	1	0.0263478	3.70298e-05	0.0246701	0.00744575	0.0246701	0.25569	0.0324788
372	ENSG00000113070	6.75617	HBEGF	6.49615e-09	3.51717e-07	33.6801	3.52298	1	0.168469	0.000551432	0.16721	0.00996596	0.16721	-0.666241	0.0846421
373	ENSG00000213626	6.22965	LBH	6.81526e-09	3.68006e-07	33.5868	0.761019	1	0.55465	0.00245506	0.0337839	0.0124314	0.0337839	-0.31323	0.043716
374	ENSG00000090889	6.60551	KIF4A	6.85581e-09	3.69205e-07	33.5753	1.30312	1	0.147062	0.00113381	0.0609194	0.0105553	0.0609194	0.404912	0.0515907
375	ENSG00000129351	8.35063	ILF3	6.87844e-09	3.69436e-07	33.5689	0.370327	1	0.0184759	0.000352243	0.0172824	0.00691839	0.0172824	0.216972	0.0291057
376	ENSG00000172534	7.83262	HCFC1	6.97989e-09	3.71737e-07	33.5404	0.386341	1	0.0191295	0.000504063	0.0178931	0.00744294	0.0178931	0.222461	0.0306268
377	ENSG00000136824	7.56888	SMC2	7.01356e-09	3.71737e-07	33.531	1.36488	1	0.18096	0.000692994	0.0643014	0.00786541	0.0643014	0.414273	0.0528479
378	ENSG00000176619	7.47651	LMNB2	6.99475e-09	3.71737e-07	33.5363	0.467116	1	0.0557742	0.000140588	0.022103	0.00804079	0.022103	0.242363	0.0309133
379	ENSG00000127423	4.90149	AUNIP	7.00816e-09	3.71737e-07	33.5325	2.08307	1	0.0946288	0.00762	0.0915739	0.027816	0.0915739	0.515438	0.0700966
380	ENSG00000117151	6.05734	CTBS	6.9619e-09	3.71737e-07	33.5454	1.17167	1	0.18015	0.00320152	0.0525922	0.0135168	0.0525922	-0.38387	0.04895
381	ENSG00000140450	6.69239	ARRDC4	7.05806e-09	3.73114e-07	33.5187	1.88972	1	0.310592	0.00158229	0.0884044	0.010204	0.0884044	-0.487418	0.0622
382	ENSG00000109065	6.11428	NAT9	7.28157e-09	3.83922e-07	33.4581	0.70624	1	0.0342082	0.00192336	0.0317071	0.0131379	0.0317071	-0.303651	0.0437593
383	ENSG00000169679	6.45878	BUB1	7.66981e-09	4.03336e-07	33.3571	0.864726	1	0.138304	0.00135602	0.0398214	0.0112232	0.0398214	0.329355	0.0422176
384	ENSG00000126216	6.73026	TUBGCP3	7.87149e-09	4.12864e-07	33.3066	0.493109	1	0.0216335	0.00117362	0.0223077	0.0100607	0.0223077	0.254401	0.0372372
385	ENSG00000198885	4.78379	ITPRIPL1	7.91132e-09	4.13875e-07	33.2968	2.67989	1	1.29264	0.018542	0.109072	0.0302943	0.109072	0.589073	0.0842649
386	ENSG00000152990	5.9104	ADGRA3	8.0044e-09	4.17659e-07	33.274	0.616055	1	0.0301323	0.000627192	0.0287088	0.0146037	0.0287088	0.287773	0.0435197
387	ENSG00000128165	7.51358	ADM2	8.09564e-09	4.20243e-07	33.252	0.802646	1	0.0359194	0.000569709	0.0376515	0.00796862	0.0376515	-0.317083	0.0407631
388	ENSG00000163249	6.66464	CCNYL1	8.07701e-09	4.20243e-07	33.2565	0.610932	1	0.0268713	0.00133216	0.0277599	0.0103126	0.0277599	-0.278492	0.0380289
389	ENSG00000163565	6.62395	IFI16	8.41399e-09	4.35646e-07	33.177	1.05834	1	0.193857	0.00227595	0.0481212	0.010478	0.0481212	-0.363914	0.0468809
390	ENSG00000077312	7.14245	SNRPA	8.49121e-09	4.38517e-07	33.1592	0.560849	1	0.0392957	0.000371288	0.0263358	0.008799	0.0263358	0.264884	0.0341403
391	ENSG00000145147	8.04823	SLIT2	8.57159e-09	4.41536e-07	33.1409	8.43462	1	0.435659	0.000118703	0.40153	0.00717784	0.40153	1.0271	0.132447
392	ENSG00000101773	5.19406	RBBP8	8.78227e-09	4.50579e-07	33.0937	0.878741	1	0.294833	0.00173392	0.0401109	0.0227295	0.0401109	0.353926	0.0565372
393	ENSG00000134107	5.5755	BHLHE40	8.80726e-09	4.50579e-07	33.0882	1.1865	1	0.163222	0.00310555	0.0533943	0.0177679	0.0533943	0.386867	0.0523113
394	ENSG00000166106	6.62916	ADAMTS15	8.81427e-09	4.50579e-07	33.0866	4.9907	1	0.522513	0.00180964	0.235843	0.0104564	0.235843	-0.78976	0.101996
395	ENSG00000047634	6.08137	SCML1	9.03337e-09	4.6061e-07	33.0389	0.99176	1	0.824529	0.00417836	0.0430483	0.0133542	0.0430483	0.353833	0.0481578
396	ENSG00000124207	8.82528	CSE1L	9.12857e-09	4.64289e-07	33.0185	0.654087	1	0.0300084	0.000160266	0.0309867	0.00675902	0.0309867	0.285776	0.0369773
397	ENSG00000196466	4.96549	ZNF799	9.271e-09	4.70346e-07	32.9884	2.14897	1	0.0941702	0.00992893	0.0924029	0.0265776	0.0924029	0.521207	0.0715317
398	ENSG00000141401	6.29104	IMPA2	9.34906e-09	4.72145e-07	32.9721	1.13282	1	0.0840071	0.00286683	0.051077	0.0120848	0.051077	0.375965	0.04871
399	ENSG00000280682	7.22863	HYOU1	9.35336e-09	4.72145e-07	32.9712	0.647598	1	0.0427119	0.00202445	0.0288136	0.00858595	0.0288136	-0.284261	0.0368297
400	ENSG00000165617	6.70179	DACT1	9.3828e-09	4.72448e-07	32.9651	3.5346	1	0.299983	0.001676	0.166638	0.0101679	0.166638	0.664074	0.0860539
401	ENSG00000178966	6.69711	RMI1	9.46211e-09	4.75253e-07	32.9487	0.607874	1	0.0280363	0.00130258	0.0276438	0.0101858	0.0276438	0.276819	0.0377433
402	ENSG00000182010	5.85313	RTKN2	9.66091e-09	4.84031e-07	32.9083	1.30244	1	0.0619188	0.0024021	0.059619	0.0150756	0.059619	0.402952	0.0522991
403	ENSG00000175322	5.64321	ZNF519	1.00382e-08	5.01688e-07	32.8338	1.50459	1	0.0826917	0.00619575	0.0654515	0.0170463	0.0654515	0.432868	0.0562986
404	ENSG00000197324	7.25306	LRP10	1.0117e-08	5.03129e-07	32.8186	0.616952	1	0.0778726	0.000699306	0.0286794	0.00852777	0.0286794	-0.277157	0.0360622
405	ENSG00000137563	7.54716	GGH	1.00934e-08	5.03129e-07	32.8232	1.08148	1	0.0495061	0.000702014	0.0507969	0.00790532	0.0507969	0.366963	0.0477412
406	ENSG00000196611	5.21158	MMP1	1.01874e-08	5.05382e-07	32.8052	2.27513	1	0.293564	0.00446137	0.103878	0.0224653	0.103878	-0.532183	0.069271
407	ENSG00000168209	8.73881	DDIT4	1.02322e-08	5.06358e-07	32.7966	1.73494	1	0.107469	0.000225203	0.0823911	0.00676605	0.0823911	-0.464702	0.0605017
408	ENSG00000135045	6.47602	C9orf40	1.04148e-08	5.1413e-07	32.7622	0.542778	1	0.0379548	0.0015317	0.0243149	0.0111408	0.0243149	0.266679	0.0398602
409	ENSG00000121211	5.16864	MND1	1.05493e-08	5.19497e-07	32.7373	1.6527	1	0.111666	0.00560672	0.0730933	0.0231196	0.0730933	0.455719	0.0624281
410	ENSG00000175197	7.01502	DDIT3	1.06461e-08	5.22984e-07	32.7195	1.7524	1	0.0771042	0.000921905	0.0825255	0.00914056	0.0825255	-0.466779	0.060903
411	ENSG00000100281	6.58552	HMGXB4	1.07798e-08	5.27109e-07	32.6953	0.536083	1	0.039634	0.000824268	0.0247035	0.010641	0.0247035	0.261567	0.0374821
412	ENSG00000188612	8.47123	SUMO2	1.07824e-08	5.27109e-07	32.6948	0.246736	1	0.0119147	0.000340182	0.0114091	0.00684975	0.0114091	0.183935	0.0289255
413	ENSG00000132436	6.72427	FIGNL1	1.10939e-08	5.41021e-07	32.6395	2.21381	1	0.147038	0.00451456	0.100905	0.010083	0.100905	0.524346	0.0685673
414	ENSG00000081181	5.31296	ARG2	1.12246e-08	5.46074e-07	32.6167	0.846544	1	0.284968	0.00183385	0.0384778	0.0210087	0.0384778	0.342672	0.0545086
415	ENSG00000010292	5.84863	NCAPD2	1.19608e-08	5.80486e-07	32.4932	0.727347	1	0.129828	0.00255169	0.0320839	0.0151138	0.0320839	0.310883	0.0477896
416	ENSG00000139734	7.55127	DIAPH3	1.25336e-08	6.06626e-07	32.4023	1.01432	1	0.248374	0.000508454	0.0477925	0.00789771	0.0477925	0.354321	0.0466423
417	ENSG00000163950	7.47515	SLBP	1.25596e-08	6.06626e-07	32.3983	0.318368	1	0.018441	0.000558334	0.0146021	0.00804348	0.0146021	0.206211	0.0319852
418	ENSG00000118985	5.0931	ELL2	1.34433e-08	6.47755e-07	32.2662	4.46787	1	0.235543	0.00409492	0.208661	0.0243271	0.208661	-0.742901	0.0981691
419	ENSG00000116584	7.27033	ARHGEF2	1.36457e-08	6.55939e-07	32.2371	0.896933	1	0.0409006	0.000665171	0.0420459	0.00848717	0.0420459	-0.332789	0.0440116
420	ENSG00000066322	7.04465	ELOVL1	1.37916e-08	6.61371e-07	32.2165	0.872292	1	0.10783	0.000606221	0.0409315	0.00905795	0.0409315	-0.328136	0.0434215
421	ENSG00000196182	7.86131	STK40	1.38347e-08	6.61865e-07	32.2104	0.429484	1	0.0660273	0.000808279	0.0196433	0.00740364	0.0196433	-0.230801	0.031365
422	ENSG00000205268	5.56614	PDE7A	1.43231e-08	6.83606e-07	32.143	0.998538	1	0.068972	0.00278038	0.0447691	0.0178712	0.0447691	0.355952	0.0519266
423	ENSG00000167088	6.40982	SNRPD1	1.44021e-08	6.85749e-07	32.1323	1.24328	1	0.0567215	0.00403142	0.0551722	0.0114632	0.0551722	0.391507	0.0519301
424	ENSG00000204381	5.7136	LAYN	1.44573e-08	6.86757e-07	32.1249	6.70475	1	0.859178	0.0109626	0.308311	0.0163418	0.308311	0.909125	0.120613
425	ENSG00000112877	4.83279	CEP72	1.46253e-08	6.931e-07	32.1025	1.71956	1	0.0859216	0.00731158	0.0745724	0.0292304	0.0745724	0.471599	0.0712103
426	ENSG00000140807	3.83234	NKD1	1.48623e-08	7.02678e-07	32.0712	26.8818	1	1.23033	0.066097	1.21399	0.0617658	1.21399	1.81966	0.241779
427	ENSG00000158270	7.55394	COLEC12	1.49931e-08	7.07206e-07	32.0542	7.14374	1	4.5173	0.00827879	0.331899	0.00789277	0.331899	0.937928	0.124682
428	ENSG00000181852	7.23361	RNF41	1.51388e-08	7.12409e-07	32.0354	0.709273	1	0.0396979	0.000560046	0.0332148	0.00857401	0.0332148	-0.295497	0.0393024
429	ENSG00000099284	7.35383	MACROH2A2	1.52499e-08	7.13931e-07	32.0212	0.395117	1	0.0292169	0.00019593	0.0186191	0.00829718	0.0186191	0.222276	0.0315432
430	ENSG00000115594	5.04067	IL1R1	1.52251e-08	7.13931e-07	32.0244	6.1364	1	1.20785	0.0164602	0.275749	0.0252172	0.275749	-0.869097	0.11563
431	ENSG00000169432	5.13073	SCN9A	1.52775e-08	7.13931e-07	32.0177	5.12978	1	0.304682	0.0132934	0.230982	0.0237162	0.230982	-0.794583	0.105736
432	ENSG00000260916	5.98677	CCPG1	1.53402e-08	7.152e-07	32.0097	1.77933	1	0.147305	0.000576376	0.0841535	0.0140178	0.0841535	-0.467942	0.0622835
433	ENSG00000101384	6.68841	JAG1	1.55464e-08	7.2314e-07	31.9838	3.07462	1	0.148156	0.000218648	0.146192	0.0102194	0.146192	-0.615003	0.0819172
434	ENSG00000187109	9.33713	NAP1L1	1.63968e-08	7.6094e-07	31.8803	0.196778	1	0.00935628	0.000122108	0.00924826	0.00691991	0.00924826	0.169884	0.0284733
435	ENSG00000158815	4.67754	FGF17	1.6724e-08	7.74342e-07	31.842	13.6656	1	2.3584	0.0307836	0.61996	0.0327647	0.61996	1.29521	0.173212
436	ENSG00000133424	6.89949	LARGE1	1.68543e-08	7.78584e-07	31.8269	0.650106	1	0.0645405	0.0014152	0.0295422	0.00948402	0.0295422	0.282467	0.0377912
437	ENSG00000128590	5.60992	DNAJB9	1.69882e-08	7.82975e-07	31.8115	1.40232	1	0.0817529	0.00348036	0.0632969	0.0173956	0.0632969	-0.41481	0.0555216
438	ENSG00000024422	6.1055	EHD2	1.70982e-08	7.86243e-07	31.799	2.02556	1	0.879052	0.0031312	0.093324	0.0131949	0.093324	-0.498491	0.0667458
439	ENSG00000102580	7.24004	DNAJC3	1.73678e-08	7.96822e-07	31.7686	0.707094	1	0.266356	0.000863525	0.0328076	0.00855867	0.0328076	-0.294459	0.0394607
440	ENSG00000241360	7.01158	PDXP	1.78531e-08	8.17224e-07	31.7151	0.680595	1	0.101433	0.000956937	0.0314523	0.00915027	0.0314523	0.288773	0.0387574
441	ENSG00000179841	5.83389	AKAP5	1.81312e-08	8.28073e-07	31.6851	3.13085	1	0.142259	0.00219595	0.146892	0.0152403	0.146892	0.61922	0.083179
442	ENSG00000130529	7.26719	TRPM4	1.8253e-08	8.31748e-07	31.6721	1.39789	1	0.128115	0.00493072	0.0616357	0.00849453	0.0616357	-0.413722	0.0555952
443	ENSG00000161980	6.54041	POLR3K	1.83524e-08	8.34393e-07	31.6615	0.962555	1	0.10565	0.00116504	0.0446709	0.0108413	0.0446709	0.343281	0.0461433
444	ENSG00000243279	6.67108	PRAF2	1.92334e-08	8.72477e-07	31.5705	0.505232	1	0.032125	0.000766878	0.0232918	0.0102872	0.0232918	-0.251381	0.0367236
445	ENSG00000183814	6.23237	LIN9	1.94115e-08	8.78578e-07	31.5526	0.694569	1	0.0816752	0.00340622	0.0296685	0.0124157	0.0296685	0.298193	0.0454705
446	ENSG00000175093	4.78733	SPSB4	1.99604e-08	9.01396e-07	31.4984	1.36908	1	0.130991	0.00397602	0.0612184	0.0302159	0.0612184	0.427127	0.0682733
447	ENSG00000156802	8.00631	ATAD2	2.06291e-08	9.29508e-07	31.4344	1.84592	1	0.183388	0.000303098	0.0875977	0.007224	0.0875977	0.474565	0.0642031
448	ENSG00000206455	5.53762	TCF19	2.13587e-08	9.58097e-07	31.3669	3.11827	1	0.190397	0.00417563	0.144313	0.0181911	0.144313	0.616485	0.0835637
449	ENSG00000234674	5.53762	TCF19	2.13587e-08	9.58097e-07	31.3669	3.11827	1	0.190397	0.00417563	0.144313	0.0181911	0.144313	0.616485	0.0835637
450	ENSG00000120278	6.54445	PLEKHG1	2.18021e-08	9.75812e-07	31.3271	1.07765	1	0.395676	0.00333577	0.0479807	0.010823	0.0479807	0.362302	0.0491654
451	ENSG00000141447	5.69236	OSBPL1A	2.21596e-08	9.89615e-07	31.2955	0.873559	1	0.0386571	0.00242534	0.0391727	0.0165495	0.0391727	0.331244	0.0495722
452	ENSG00000011426	5.65335	ANLN	2.23702e-08	9.96812e-07	31.2771	1.84246	1	0.469144	0.000653834	0.0870824	0.0169419	0.0870824	0.473549	0.0643536
453	ENSG00000172175	7.46664	MALT1	2.2743e-08	1.01119e-06	31.245	2.42516	1	0.110488	0.000841671	0.114642	0.0080604	0.114642	0.543161	0.0738812
454	ENSG00000157212	6.64069	PAXIP1	2.32248e-08	1.03001e-06	31.2043	0.726804	1	0.067814	0.00185319	0.0327565	0.0104091	0.0327565	0.297256	0.04048
455	ENSG00000170836	6.78271	PPM1D	2.32686e-08	1.03001e-06	31.2007	0.524244	1	0.0320613	0.00229397	0.0226701	0.00987142	0.0226701	0.257754	0.0393507
456	ENSG00000092201	7.21982	SUPT16H	2.34829e-08	1.03721e-06	31.1829	0.3952	1	0.021592	0.000194782	0.0186243	0.00860714	0.0186243	0.221046	0.0321623
457	ENSG00000164054	8.27195	SHISA5	2.39064e-08	1.05361e-06	31.1482	0.35633	1	0.0339154	0.000179965	0.0167881	0.00697372	0.0167881	-0.208253	0.0287277
458	ENSG00000068724	6.67569	TTC7A	2.39696e-08	1.05409e-06	31.143	0.722811	1	0.145329	0.003507	0.0309126	0.010269	0.0309126	0.297779	0.0424608
459	ENSG00000204335	2.54454	SP5	2.41429e-08	1.0594e-06	31.1291	87.8555	1	4.16899	0.205257	3.97834	0.160148	3.97834	3.26628	0.445756
460	ENSG00000234231	6.41881	ANAPC1P4	2.42784e-08	1.06302e-06	31.1182	0.80798	1	0.0388259	0.00216746	0.0363078	0.0114184	0.0363078	-0.313208	0.0427574
461	ENSG00000125871	6.70423	MGME1	2.63486e-08	1.15116e-06	30.9594	0.418263	1	0.0379681	0.00136822	0.0185491	0.0101586	0.0185491	0.234683	0.0378407
462	ENSG00000101150	8.58829	TPD52L2	2.64433e-08	1.1528e-06	30.9524	0.255802	1	0.0136845	0.000213611	0.0119674	0.00680158	0.0119674	-0.181189	0.0284556
463	ENSG00000153048	6.76434	CARHSP1	2.6789e-08	1.16535e-06	30.9272	0.500884	1	0.0666644	0.00117714	0.0226745	0.0099366	0.0226745	0.249122	0.0370255
464	ENSG00000122378	7.73171	PRXL2A	2.72282e-08	1.1819e-06	30.8956	0.290372	1	0.057584	0.000511166	0.0133161	0.00759134	0.0133161	0.194144	0.0309499
465	ENSG00000071564	8.45147	TCF3	2.85069e-08	1.23475e-06	30.8066	0.23228	1	0.0146657	0.000527979	0.0105329	0.00685966	0.0105329	0.177632	0.0294822
466	ENSG00000198846	6.86236	TOX	2.89606e-08	1.24657e-06	30.7759	0.442311	1	0.709365	0.00142784	0.0196346	0.00960244	0.0196346	-0.236985	0.0369987
467	ENSG00000138180	5.56846	CEP55	2.89207e-08	1.24657e-06	30.7786	1.15308	1	0.055243	0.000749246	0.0541592	0.0178455	0.0541592	0.373169	0.0514414
468	ENSG00000265972	7.27575	TXNIP	2.89654e-08	1.24657e-06	30.7756	1.29791	1	0.555601	0.000486097	0.0613191	0.00847452	0.0613191	-0.395902	0.0545799
469	ENSG00000198108	6.60709	CHSY3	2.96557e-08	1.27355e-06	30.7299	2.5767	1	1.10115	0.00166997	0.12103	0.0105486	0.12103	-0.557622	0.0769761
470	ENSG00000031081	6.37206	ARHGAP31	3.02247e-08	1.29523e-06	30.693	0.643188	1	0.276874	0.00365829	0.0269697	0.0116544	0.0269697	-0.285876	0.0448379
471	ENSG00000163171	7.44409	CDC42EP3	3.04859e-08	1.30365e-06	30.6763	1.41259	1	0.331959	0.0018609	0.0654055	0.00810589	0.0654055	-0.412698	0.0570582
472	ENSG00000128708	7.87527	HAT1	3.05949e-08	1.30554e-06	30.6694	0.296312	1	0.0242674	0.000400159	0.0137099	0.00738496	0.0137099	0.193612	0.0302224
473	ENSG00000213853	6.32638	EMP2	3.10022e-08	1.32012e-06	30.6438	1.23503	1	0.149435	0.00658392	0.052227	0.0118935	0.052227	0.385789	0.0533879
474	ENSG00000091129	5.54341	NRCAM	3.14688e-08	1.33716e-06	30.6148	7.40138	1	0.825343	0.00681341	0.345633	0.0181255	0.345633	-0.944206	0.130774
475	ENSG00000167779	5.84721	IGFBP6	3.17184e-08	1.34437e-06	30.5995	4.37975	1	0.713669	0.00235696	0.206203	0.0151259	0.206203	-0.726243	0.10063
476	ENSG00000143772	7.22291	ITPKB	3.1772e-08	1.34437e-06	30.5962	1.10029	1	0.0675126	0.000978222	0.0514163	0.0085997	0.0514163	0.363998	0.0504414
477	ENSG00000107672	6.41366	NSMCE4A	3.27401e-08	1.38243e-06	30.5379	0.501458	1	0.0249392	0.000950322	0.0229286	0.011444	0.0229286	0.251165	0.0391364
478	ENSG00000126787	5.87939	DLGAP5	3.2941e-08	1.388e-06	30.5261	1.27033	1	0.199713	0.000927639	0.0595642	0.0148557	0.0595642	0.390895	0.0542784
479	ENSG00000144810	7.53232	COL8A1	3.45331e-08	1.45205e-06	30.4345	1.04023	1	0.760471	0.00101751	0.0485171	0.00793305	0.0485171	-0.353464	0.0492109
480	ENSG00000196569	5.39784	LAMA2	3.62294e-08	1.51704e-06	30.3415	11.0045	1	0.704838	0.0155728	0.508452	0.0198801	0.508452	1.14879	0.160371
481	ENSG00000116406	7.22594	EDEM3	3.61958e-08	1.51704e-06	30.3433	0.704087	1	0.0448247	0.000963117	0.0325648	0.00859242	0.0325648	-0.290585	0.0405635
482	ENSG00000213024	7.96791	NUP62	3.64314e-08	1.52233e-06	30.3307	0.47898	1	0.0221099	0.00124366	0.0215649	0.00726853	0.0215649	0.239649	0.0334653
483	ENSG00000169683	5.42166	LRRC45	3.77697e-08	1.57499e-06	30.2607	0.881793	1	0.0948405	0.00487615	0.037114	0.0195777	0.037114	0.343045	0.0572689
484	ENSG00000119326	6.10248	CTNNAL1	3.83323e-08	1.59514e-06	30.232	0.557055	1	0.027779	0.00120005	0.0253264	0.0132147	0.0253264	0.265881	0.0424784
485	ENSG00000124942	5.66702	AHNAK	3.93653e-08	1.63476e-06	30.1805	0.841191	1	0.0456365	0.00137756	0.0386791	0.0168028	0.0386791	-0.320348	0.0481369
486	ENSG00000076716	9.68225	GPC4	3.99113e-08	1.65402e-06	30.1538	4.87332	1	0.242059	6.88152e-05	0.231994	0.00723479	0.231994	0.76331	0.10714
487	ENSG00000126458	7.74379	RRAS	4.03216e-08	1.66759e-06	30.1339	0.714013	1	0.114936	0.000368738	0.0336319	0.00757273	0.0336319	-0.292127	0.041027
488	ENSG00000112655	8.41262	PTK7	4.04783e-08	1.67064e-06	30.1264	0.259339	1	0.0919722	0.000535376	0.0118141	0.00688068	0.0118141	0.182266	0.0295468
489	ENSG00000126524	7.90242	SBDS	4.06099e-08	1.67265e-06	30.1201	0.354164	1	0.0278761	0.00034103	0.0165239	0.0073495	0.0165239	-0.206473	0.0299847
490	ENSG00000136279	8.43233	DBNL	4.07872e-08	1.67652e-06	30.1117	0.357727	1	0.0210848	0.00072746	0.0163072	0.00686976	0.0163072	-0.20743	0.0300614
491	ENSG00000087074	8.38633	PPP1R15A	4.31693e-08	1.77082e-06	30.0016	0.730514	1	0.0324288	0.000221702	0.0345647	0.00689604	0.0345647	-0.29516	0.041613
492	ENSG00000131507	8.03573	NDFIP1	4.33271e-08	1.77368e-06	29.9945	0.277793	1	0.02263	0.000210421	0.0130178	0.00719133	0.0130178	-0.185949	0.0292828
493	ENSG00000198682	6.34976	PAPSS2	4.37657e-08	1.788e-06	29.975	0.57101	1	0.27512	0.00348659	0.0237043	0.01177	0.0237043	-0.271687	0.0446865
494	ENSG00000221968	5.8807	FADS3	4.41292e-08	1.7992e-06	29.9589	1.58524	1	0.164747	0.00162984	0.0738577	0.0148449	0.0738577	-0.434648	0.0613546
495	ENSG00000140545	8.12171	MFGE8	4.6252e-08	1.88194e-06	29.8678	0.3037	1	0.134601	0.000550335	0.0139116	0.00710303	0.0139116	0.193256	0.0300516
496	ENSG00000155366	8.75873	RHOC	4.63675e-08	1.88284e-06	29.863	0.472425	1	0.0560553	0.000154753	0.0223417	0.00676357	0.0223417	-0.237088	0.033561
497	ENSG00000179981	5.82019	TSHZ1	4.7713e-08	1.92583e-06	29.8076	0.938159	1	0.539134	0.00487377	0.0398005	0.0153594	0.0398005	0.338295	0.0520015
498	ENSG00000185070	6.88549	FLRT2	4.77074e-08	1.92583e-06	29.8078	1.10017	1	0.684172	0.00243145	0.0499577	0.00952818	0.0499577	-0.361637	0.0512741
499	ENSG00000165501	6.66666	LRR1	4.76585e-08	1.92583e-06	29.8098	1.20988	1	0.0536439	0.00232175	0.0552918	0.0103046	0.0552918	0.379247	0.0537677
500	ENSG00000175928	5.2755	LRRN1	4.78154e-08	1.9261e-06	29.8034	3.80926	1	0.18812	0.00193401	0.179459	0.0215328	0.179459	0.672895	0.0954174
501	ENSG00000125430	6.53292	HS3ST3B1	4.84943e-08	1.94955e-06	29.7761	0.8848	1	1.04728	0.0029936	0.0391397	0.0108755	0.0391397	0.324227	0.0460126
502	ENSG00000120217	4.57397	CD274	4.86095e-08	1.94981e-06	29.7715	4.12254	1	0.628728	0.00672942	0.189582	0.0353947	0.189582	-0.699831	0.0993296
503	ENSG00000130726	7.91239	TRIM28	4.86945e-08	1.94981e-06	29.7681	0.338284	1	0.0161784	0.000396213	0.0157125	0.00733676	0.0157125	0.201762	0.0301111
504	ENSG00000130695	6.83739	CEP85	4.97564e-08	1.98838e-06	29.7263	0.499378	1	0.02458	0.00176088	0.022019	0.00968452	0.022019	0.246505	0.0378833
505	ENSG00000184164	7.0592	CRELD2	5.09202e-08	2.02685e-06	29.6814	0.45845	1	0.0624505	0.000723314	0.0211076	0.00901814	0.0211076	-0.23396	0.0342851
506	ENSG00000157502	5.5777	PWWP3B	5.0881e-08	2.02685e-06	29.6829	10.3961	1	0.480656	0.00465378	0.490397	0.0177437	0.490397	1.11051	0.158027
507	ENSG00000134548	7.20952	SPX	5.14156e-08	2.04006e-06	29.6627	2.17094	1	1.62165	0.00224602	0.101132	0.0086321	0.101132	-0.507383	0.0722444
508	ENSG00000178691	7.19518	SUZ12	5.14548e-08	2.04006e-06	29.6612	0.534291	1	0.0234265	0.00048015	0.0249623	0.00866714	0.0249623	0.251707	0.0358412
509	ENSG00000116237	7.60017	ICMT	5.52168e-08	2.18491e-06	29.5244	0.211522	1	0.0117759	0.000438468	0.00963401	0.00780932	0.00963401	0.175551	0.0311986
510	ENSG00000013441	5.90213	CLK1	5.78369e-08	2.2841e-06	29.4346	0.707465	1	0.0335337	0.00237271	0.0313161	0.01467	0.0313161	-0.294847	0.0468386
511	ENSG00000133398	7.16153	MED10	5.88628e-08	2.32007e-06	29.4005	0.32974	1	0.0193003	0.000710764	0.0149912	0.00875071	0.0149912	-0.204409	0.033747
512	ENSG00000165724	7.33622	ZMYND19	5.95452e-08	2.34238e-06	29.3782	0.375804	1	0.0198559	0.000624765	0.0172707	0.00833624	0.0172707	0.212802	0.0327327
513	ENSG00000181773	5.04163	GPR3	6.03899e-08	2.37098e-06	29.3509	1.32217	1	0.0583153	0.00682302	0.0561376	0.0252005	0.0561376	0.406584	0.0663234
514	ENSG00000151849	6.85627	CENPJ	6.1058e-08	2.39255e-06	29.3295	1.14239	1	0.0704793	0.00520214	0.0491972	0.00962226	0.0491972	0.367016	0.0527717
515	ENSG00000164611	7.10362	PTTG1	6.23749e-08	2.4394e-06	29.2882	0.759881	1	0.121206	0.000792138	0.0353927	0.00889944	0.0353927	0.299224	0.0430766
516	ENSG00000143641	8.57308	GALNT2	6.29857e-08	2.45376e-06	29.2693	0.417597	1	0.102568	0.000110673	0.0197749	0.00680682	0.0197749	-0.221785	0.0319462
517	ENSG00000180198	6.8466	RCC1	6.28868e-08	2.45376e-06	29.2723	0.579164	1	0.0361883	0.00112143	0.0264578	0.00965401	0.0264578	0.261195	0.0376195
518	ENSG00000147536	6.16514	GINS4	6.3251e-08	2.45934e-06	29.2612	1.79033	1	0.0800999	0.00531397	0.0799396	0.012817	0.0799396	0.459185	0.0661575
519	ENSG00000065675	3.92626	PRKCQ	6.37028e-08	2.47214e-06	29.2474	10.6749	1	1.04727	0.0259188	0.482412	0.0574407	0.482412	1.12112	0.161592
520	ENSG00000231205	5.07598	ZNF826P	6.39485e-08	2.4769e-06	29.2399	2.56442	1	0.193589	0.00638669	0.115728	0.0246126	0.115728	0.54946	0.0792136
521	ENSG00000101447	6.31744	FAM83D	6.48228e-08	2.50594e-06	29.2136	1.29782	1	0.313463	0.00196909	0.0598319	0.0119414	0.0598319	0.390796	0.0563834
522	ENSG00000173334	5.45153	TRIB1	6.52947e-08	2.51935e-06	29.1995	1.22825	1	0.107738	0.00334277	0.0551453	0.0192071	0.0551453	-0.380131	0.0548674
523	ENSG00000149929	5.74977	HIRIP3	6.57032e-08	2.52544e-06	29.1875	0.989517	1	0.044929	0.00183816	0.0452817	0.0159973	0.0452817	0.341159	0.0492597
524	ENSG00000173456	7.65628	RNF26	6.56502e-08	2.52544e-06	29.189	0.26024	1	0.0866513	0.00049629	0.0118961	0.00771287	0.0118961	0.183666	0.0311573
525	ENSG00000119333	6.93806	DYNC2I2	6.59907e-08	2.53166e-06	29.179	0.569466	1	0.0508197	0.000635004	0.0264824	0.00936534	0.0264824	0.258789	0.0373758
526	ENSG00000162722	5.22013	TRIM58	6.73558e-08	2.57911e-06	29.1393	1.73872	1	0.475845	0.00739061	0.0754056	0.0223377	0.0754056	-0.452041	0.0653628
527	ENSG00000137266	5.7715	SLC22A23	6.887e-08	2.63209e-06	29.0963	2.04839	1	0.886733	0.00484216	0.0927004	0.0157959	0.0927004	0.490463	0.0710088
528	ENSG00000198947	7.86508	DMD	6.97168e-08	2.6594e-06	29.0726	2.0983	1	0.446946	0.000876089	0.0990431	0.00739856	0.0990431	-0.496299	0.0719041
529	ENSG00000127989	4.58434	MTERF1	7.07334e-08	2.69308e-06	29.0445	2.35676	1	0.120815	0.00895627	0.103271	0.0351213	0.103271	0.527746	0.0789135
530	ENSG00000058262	9.72263	SEC61A1	7.17013e-08	2.72478e-06	29.0182	0.190322	1	0.0516416	7.03437e-05	0.00899263	0.0072834	0.00899263	-0.163656	0.0291325
531	ENSG00000135338	6.46377	LCA5	7.1928e-08	2.72825e-06	29.0121	1.02344	1	0.0570079	0.00159291	0.0471425	0.0111993	0.0471425	0.346427	0.0502804
532	ENSG00000189319	6.30638	FAM53B	7.26165e-08	2.74919e-06	28.9936	0.539617	1	0.0891236	0.00124335	0.0244527	0.0120011	0.0244527	0.255702	0.0406583
533	ENSG00000099875	7.0831	MKNK2	7.37487e-08	2.78682e-06	28.9637	0.53203	1	0.0811428	0.00146386	0.0238709	0.00895375	0.0238709	-0.249668	0.0362888
534	ENSG00000147883	6.12771	CDKN2B	7.39667e-08	2.78982e-06	28.9579	6.91164	1	0.873356	0.00607004	0.323056	0.0130516	0.323056	0.899836	0.130812
535	ENSG00000198380	8.86148	GFPT1	7.55911e-08	2.84576e-06	28.9159	0.840076	1	0.0551106	0.00055717	0.0394464	0.00675897	0.0394464	-0.313596	0.0456454
536	ENSG00000162073	7.3465	PAQR4	7.64926e-08	2.87432e-06	28.8929	0.648914	1	0.222461	0.00110111	0.0297995	0.00831337	0.0297995	0.275561	0.0401364
537	ENSG00000145824	7.45317	CXCL14	7.67809e-08	2.87978e-06	28.8856	43.3839	1	2.93506	0.00132315	2.06458	0.00808746	2.06458	2.25299	0.328228
538	ENSG00000197451	9.46822	HNRNPAB	7.75416e-08	2.90291e-06	28.8665	0.29595	1	0.0129375	8.38184e-05	0.014009	0.0070189	0.014009	0.187205	0.0285844
539	ENSG00000180694	5.03853	TMEM64	7.99702e-08	2.98827e-06	28.8068	0.984142	1	0.0693242	0.00230226	0.0445616	0.0252546	0.0445616	0.35485	0.0604415
540	ENSG00000101230	3.50046	ISM1	8.09639e-08	3.014e-06	28.7829	13.2133	1	3.34505	0.0762882	0.552917	0.0801842	0.552917	1.24224	0.181529
541	ENSG00000159593	6.48705	NAE1	8.11077e-08	3.014e-06	28.7794	0.361128	1	0.0219839	0.000432984	0.0167636	0.0110886	0.0167636	0.216769	0.0374012
542	ENSG00000068912	7.82657	ERLEC1	8.10219e-08	3.014e-06	28.7815	0.268092	1	0.0435368	0.000474367	0.0122919	0.00745139	0.0122919	-0.183018	0.0305633
543	ENSG00000170915	6.72076	PAQR8	8.14152e-08	3.01986e-06	28.7721	0.489618	1	0.0261947	0.00112097	0.0221942	0.0100962	0.0221942	0.240952	0.0371819
544	ENSG00000175455	5.27538	CCDC14	8.35258e-08	3.09245e-06	28.7225	1.00312	1	0.045349	0.00424276	0.043525	0.0215345	0.043525	0.352912	0.0587045
545	ENSG00000254535	5.77005	PABPC4L	8.41373e-08	3.10368e-06	28.7084	0.995909	1	1.50295	0.00584874	0.0415755	0.0158092	0.0415755	0.344627	0.0541073
546	ENSG00000025156	7.03423	HSF2	8.40781e-08	3.10368e-06	28.7098	0.332447	1	0.0186758	0.00119841	0.0146324	0.00908677	0.0146324	0.206934	0.0355463
547	ENSG00000099797	7.06581	TECR	8.92006e-08	3.28444e-06	28.5953	0.727642	1	0.0427986	0.000517521	0.0341321	0.00900019	0.0341321	0.291025	0.0427659
548	ENSG00000184162	5.75193	NR2C2AP	9.07585e-08	3.3357e-06	28.5617	1.1994	1	0.0631002	0.00263037	0.0544841	0.0159771	0.0544841	0.373527	0.0549445
549	ENSG00000196628	6.24877	TCF4	9.14973e-08	3.35249e-06	28.546	2.24492	1	0.306485	0.00339063	0.10351	0.0123214	0.10351	0.510951	0.0751942
550	ENSG00000101444	8.31543	AHCY	9.15479e-08	3.35249e-06	28.545	0.395943	1	0.03959	0.000211173	0.0186433	0.0069421	0.0186433	0.214581	0.0315798
551	ENSG00000149136	7.9264	SSRP1	9.23978e-08	3.37747e-06	28.5271	0.354552	1	0.0159692	0.0001223	0.0167611	0.0073191	0.0167611	0.203022	0.0298948
552	ENSG00000172725	7.61116	CORO1B	9.33075e-08	3.40454e-06	28.5081	0.491458	1	0.0321362	0.00181114	0.0215916	0.00779003	0.0215916	-0.238986	0.0352103
553	ENSG00000103742	5.89084	IGDCC4	9.68523e-08	3.52749e-06	28.4359	1.10651	1	0.0931381	0.00267043	0.0500205	0.0147616	0.0500205	-0.358363	0.0529124
554	ENSG00000145029	6.77893	NICN1	9.7614e-08	3.54242e-06	28.4207	0.688317	1	0.0349591	0.0039053	0.0288717	0.00988476	0.0288717	-0.283212	0.0426472
555	ENSG00000135404	9.34021	CD63	9.75066e-08	3.54242e-06	28.4229	0.338549	1	0.0195259	6.202e-05	0.0160594	0.00692196	0.0160594	-0.1982	0.0292758
556	ENSG00000133302	3.78384	SLF1	9.83797e-08	3.56379e-06	28.4056	2.65246	1	0.123023	0.00962255	0.116685	0.0641488	0.116685	0.591372	0.104128
557	ENSG00000163703	6.58175	CRELD1	1.00411e-07	3.63083e-06	28.3661	0.87478	1	0.0456573	0.00244689	0.0392093	0.0106573	0.0392093	-0.318433	0.0471153
558	ENSG00000138821	6.07504	SLC39A8	1.04949e-07	3.78812e-06	28.2805	3.40644	1	0.153083	0.00967095	0.15254	0.0133967	0.15254	0.627884	0.09314
559	ENSG00000176903	8.46367	PNMA1	1.05884e-07	3.81503e-06	28.2633	0.351693	1	0.123098	0.000228675	0.0165186	0.00685348	0.0165186	-0.201717	0.029938
560	ENSG00000095637	6.38927	SORBS1	1.07071e-07	3.85093e-06	28.2417	2.27265	1	0.82577	0.00482173	0.1034	0.0115665	0.1034	0.512673	0.0761383
561	ENSG00000142731	5.75778	PLK4	1.08819e-07	3.90683e-06	28.2104	2.60676	1	0.149062	0.00685996	0.117272	0.0159225	0.117272	0.548909	0.0815965
562	ENSG00000069849	7.00646	ATP1B3	1.11049e-07	3.97942e-06	28.1711	0.274377	1	0.0885898	0.000648775	0.0124168	0.0091648	0.0124168	0.192025	0.034381
563	ENSG00000169359	6.89188	SLC33A1	1.11236e-07	3.97942e-06	28.1679	0.530564	1	0.0536341	0.00156009	0.0237049	0.00950796	0.0237049	-0.24772	0.0371296
564	ENSG00000171793	8.40938	CTPS1	1.12627e-07	4.02203e-06	28.1438	0.490865	1	0.0265828	0.000439157	0.0229354	0.00688252	0.0229354	0.238047	0.0354572
565	ENSG00000198825	7.82549	INPP5F	1.15054e-07	4.10143e-06	28.1025	0.315958	1	0.381575	0.00100231	0.0140433	0.0074529	0.0140433	0.194694	0.0319734
566	ENSG00000116016	5.4033	EPAS1	1.15623e-07	4.10318e-06	28.093	7.43268	1	2.6055	0.0052627	0.348675	0.0198103	0.348675	-0.925873	0.13812
567	ENSG00000152193	7.11056	OBI1	1.15324e-07	4.10318e-06	28.098	0.417031	1	0.0211403	0.00090089	0.0189577	0.00888127	0.0189577	0.220726	0.0344583
568	ENSG00000051108	7.0655	HERPUD1	1.15918e-07	4.10318e-06	28.0881	0.603994	1	0.0285393	0.00120228	0.0275594	0.00900104	0.0275594	-0.263922	0.0393771
569	ENSG00000134222	6.82587	PSRC1	1.15909e-07	4.10318e-06	28.0882	0.538652	1	0.200119	0.0021659	0.0234842	0.00972305	0.0234842	0.2505	0.038829
570	ENSG00000138835	7.44276	RGS3	1.16791e-07	4.12681e-06	28.0736	0.696307	1	0.0370354	0.00057455	0.0325829	0.00810859	0.0325829	0.283335	0.0422921
571	ENSG00000077782	8.41037	FGFR1	1.19045e-07	4.19909e-06	28.0366	0.360828	1	0.0220625	0.000841056	0.0163412	0.00688195	0.0163412	-0.203892	0.030468
572	ENSG00000099901	8.98932	RANBP1	1.19582e-07	4.21068e-06	28.0278	0.732131	1	0.0346194	0.000215292	0.0346481	0.00677255	0.0346481	0.290409	0.0434077
573	ENSG00000177469	9.81776	CAVIN1	1.19905e-07	4.21467e-06	28.0226	0.37337	1	0.128257	5.5225e-05	0.0177243	0.00740822	0.0177243	-0.207379	0.0310019
574	ENSG00000007372	5.28282	PAX6	1.2014e-07	4.21558e-06	28.0188	3.4591	1	1.28381	0.0236316	0.141088	0.0214291	0.141088	0.631191	0.0943703
575	ENSG00000228253	8.11653	MT-ATP8	1.21822e-07	4.25795e-06	27.9919	0.563065	1	0.0299879	0.000299582	0.0265131	0.00710805	0.0265131	0.254595	0.0380957
576	ENSG00000127920	7.04999	GNG11	1.22061e-07	4.25795e-06	27.9882	0.417449	1	0.15267	0.000951273	0.0189272	0.00904328	0.0189272	-0.220966	0.0348815
577	ENSG00000176692	6.3549	FOXC2	1.21732e-07	4.25795e-06	27.9934	3.35764	1	0.702092	0.00220752	0.15768	0.0117432	0.15768	-0.621717	0.0930253
578	ENSG00000168874	5.65807	ATOH8	1.22193e-07	4.25795e-06	27.986	4.23024	1	0.685846	0.00691087	0.194529	0.0168937	0.194529	0.697796	0.104432
579	ENSG00000160917	6.69812	CPSF4	1.22509e-07	4.26158e-06	27.9811	0.399462	1	0.0595576	0.000875475	0.0181465	0.0101819	0.0181465	0.219933	0.0367813
580	ENSG00000171729	5.22257	TMEM51	1.24059e-07	4.3077e-06	27.9567	2.46461	1	0.141616	0.00630296	0.111059	0.0223015	0.111059	0.532477	0.0797608
581	ENSG00000116729	7.29615	WLS	1.24263e-07	4.3077e-06	27.9536	4.21035	1	1.67352	0.0014488	0.199044	0.00842729	0.199044	0.695943	0.104257
582	ENSG00000184897	9.2425	H1-10	1.25192e-07	4.33245e-06	27.9391	0.38209	1	0.0316453	9.61197e-05	0.0180986	0.00686351	0.0180986	0.209623	0.0314165
583	ENSG00000203760	5.95363	CENPW	1.26084e-07	4.35584e-06	27.9254	0.864383	1	0.12105	0.0014681	0.039693	0.0142661	0.039693	0.315249	0.0472664
584	ENSG00000002834	9.31685	LASP1	1.27756e-07	4.40605e-06	27.8999	0.441271	1	0.577986	3.51644e-05	0.0209778	0.00690678	0.0209778	-0.22519	0.0337896
585	ENSG00000115163	5.76878	CENPA	1.28288e-07	4.41684e-06	27.8919	0.967384	1	0.389764	0.00382016	0.0422458	0.0158208	0.0422458	0.333975	0.0509027
586	ENSG00000147065	9.4762	MSN	1.29416e-07	4.44806e-06	27.8749	0.194987	1	0.0242506	5.63305e-05	0.00922877	0.00702572	0.00922877	-0.159792	0.0285195
587	ENSG00000117650	6.15219	NEK2	1.30184e-07	4.45924e-06	27.8635	0.767585	1	0.1499	0.00241857	0.0341331	0.0128972	0.0341331	0.2969	0.0445987
588	ENSG00000082482	4.68826	KCNK2	1.30026e-07	4.45924e-06	27.8658	8.24017	1	0.386998	0.0148916	0.377497	0.0325052	0.377497	0.972804	0.146119
589	ENSG00000150687	7.66555	PRSS23	1.32544e-07	4.53237e-06	27.8287	1.53647	1	0.116885	0.000137017	0.0730282	0.00769744	0.0730282	-0.419921	0.0631445
590	ENSG00000188290	7.49653	HES4	1.3443e-07	4.58909e-06	27.8014	1.78631	1	0.313582	0.000652135	0.0844101	0.00800151	0.0844101	-0.452659	0.0681239
591	ENSG00000196372	6.38424	ASB13	1.34908e-07	4.5976e-06	27.7945	2.74582	1	0.314881	0.00265108	0.128102	0.0115921	0.128102	0.561179	0.0844733
592	ENSG00000066279	6.79329	ASPM	1.35973e-07	4.61826e-06	27.7793	1.4103	1	0.223927	0.000915402	0.0662416	0.00983447	0.0662416	0.402122	0.0605587
593	ENSG00000118263	7.4297	KLF7	1.35837e-07	4.61826e-06	27.7812	0.834409	1	0.2504	0.0011714	0.0385624	0.00813539	0.0385624	-0.309315	0.0465793
594	ENSG00000197608	6.16475	ZNF841	1.37039e-07	4.64663e-06	27.7642	0.645635	1	0.0462809	0.0025782	0.0281663	0.0128194	0.0281663	-0.275377	0.0445226
595	ENSG00000163507	6.54691	CIP2A	1.41813e-07	4.80041e-06	27.698	1.73058	1	0.116686	0.00235202	0.0800564	0.0108118	0.0800564	0.445106	0.0671974
596	ENSG00000112039	6.30323	FANCE	1.47044e-07	4.96916e-06	27.6279	0.453937	1	0.0288264	0.00198866	0.0196274	0.0120182	0.0196274	0.239431	0.0421846
597	ENSG00000080839	5.56411	RBL1	1.50454e-07	5.07588e-06	27.5835	1.04149	1	0.0551382	0.00611207	0.0434827	0.0178937	0.0434827	0.34958	0.0570501
598	ENSG00000100234	9.30413	TIMP3	1.56157e-07	5.25069e-06	27.5116	1.02372	1	1.32657	0.000126628	0.0486219	0.00689883	0.0486219	-0.341732	0.051884
599	ENSG00000139289	8.64144	PHLDA1	1.56138e-07	5.25069e-06	27.5118	1.06477	1	0.0655926	0.00104639	0.0496567	0.00678565	0.0496567	0.348516	0.0529137
600	ENSG00000185269	2.51769	NOTUM	1.56744e-07	5.26162e-06	27.5043	20.4789	1	1.295	0.0903572	0.884827	0.163006	0.884827	1.52833	0.232093
601	ENSG00000081870	7.31309	HSPB11	1.58071e-07	5.29734e-06	27.488	0.258527	1	0.10693	0.00086862	0.0114422	0.00838846	0.0114422	0.184558	0.0334476
602	ENSG00000154856	3.81815	APCDD1	1.63312e-07	5.4639e-06	27.4249	18.7376	1	1.83697	0.0315945	0.860672	0.0624523	0.860672	1.4608	0.222374
603	ENSG00000270885	6.81513	RASL10B	1.64062e-07	5.47988e-06	27.4161	11.9846	1	0.56046	0.000959158	0.569738	0.00975937	0.569738	1.16818	0.177877
604	ENSG00000164543	7.36113	STK17A	1.6577e-07	5.52776e-06	27.396	0.629495	1	0.0574082	0.000734137	0.0292418	0.00828114	0.0292418	-0.267675	0.0407835
605	ENSG00000198901	6.72555	PRC1	1.66167e-07	5.53186e-06	27.3914	0.766092	1	0.087669	0.00129039	0.0351902	0.0100783	0.0351902	0.295279	0.0449957
606	ENSG00000120053	6.54265	GOT1	1.67805e-07	5.57718e-06	27.3724	0.728092	1	0.0340382	0.000356573	0.0343145	0.0108311	0.0343145	-0.28781	0.0438829
607	ENSG00000136802	8.16816	LRRC8A	1.69864e-07	5.63056e-06	27.3489	0.481121	1	0.144498	0.000648144	0.0222624	0.00705969	0.0222624	-0.233906	0.0356897
608	ENSG00000156136	7.44933	DCK	1.69971e-07	5.63056e-06	27.3477	0.331509	1	0.0145853	0.000766015	0.0150201	0.00809525	0.0150201	0.197203	0.0326229
609	ENSG00000281540	7.64539	RCC2	1.72399e-07	5.69228e-06	27.3202	0.350674	1	0.0233147	0.000156618	0.0165421	0.00773118	0.0165421	0.199638	0.0304878
610	ENSG00000179051	7.64539	RCC2	1.72399e-07	5.69228e-06	27.3202	0.350674	1	0.0233147	0.000156618	0.0165421	0.00773118	0.0165421	0.199638	0.0304878
611	ENSG00000071282	6.40115	LMCD1	1.73947e-07	5.734e-06	27.3029	7.72312	1	0.532687	0.00377873	0.363989	0.0115066	0.363989	-0.936733	0.143129
612	ENSG00000130584	6.03099	ZBTB46	1.74326e-07	5.73711e-06	27.2987	1.83152	1	0.140902	0.00560423	0.0816109	0.0136996	0.0816109	-0.45615	0.0697067
613	ENSG00000128266	5.00941	GNAZ	1.74798e-07	5.74326e-06	27.2935	1.04062	1	0.400597	0.00137329	0.0481799	0.0257706	0.0481799	0.352243	0.0597766
614	ENSG00000168952	3.90412	STXBP6	1.78538e-07	5.85656e-06	27.2526	5.69903	1	0.251386	0.0370292	0.234353	0.0584263	0.234353	0.804279	0.12308
615	ENSG00000198668	8.27042	CALM1	1.79345e-07	5.87349e-06	27.2438	0.333497	1	0.0212319	0.000227737	0.0156531	0.00697488	0.0156531	-0.194543	0.0297791
616	ENSG00000125968	8.49997	ID1	1.79805e-07	5.87386e-06	27.2389	0.794002	1	0.0741081	0.000260104	0.0375495	0.00683624	0.0375495	-0.300164	0.0459538
617	ENSG00000115310	9.97813	RTN4	1.7994e-07	5.87386e-06	27.2374	0.234069	1	0.0276274	4.63869e-05	0.0110998	0.00765281	0.0110998	-0.169911	0.0298661
618	ENSG00000168310	6.27283	IRF2	1.82078e-07	5.93404e-06	27.2146	0.62415	1	0.0498624	0.00518366	0.0245377	0.0121857	0.0245377	-0.276359	0.0483099
619	ENSG00000178209	9.06761	PLEC	1.84944e-07	6.01769e-06	27.1844	0.56343	1	0.172292	0.00350667	0.0233233	0.0067915	0.0233233	-0.252718	0.0387546
620	ENSG00000116774	5.85136	OLFML3	1.89199e-07	6.13634e-06	27.1404	7.54076	1	3.39298	0.00934055	0.349743	0.0150906	0.349743	0.924138	0.141909
621	ENSG00000188938	6.99539	FAM120AOS	1.89149e-07	6.13634e-06	27.1409	0.426882	1	0.0754532	0.00133293	0.0189948	0.00919645	0.0189948	-0.221915	0.0360581
622	ENSG00000153714	4.91274	LURAP1L	1.90052e-07	6.1442e-06	27.1317	6.81457	1	0.414158	0.00887295	0.31563	0.0275929	0.31563	-0.878439	0.134927
623	ENSG00000092036	6.04679	HAUS4	1.8983e-07	6.1442e-06	27.134	0.543033	1	0.0402375	0.00192385	0.0239349	0.0135894	0.0239349	0.256178	0.0444352
624	ENSG00000186638	5.4345	KIF24	1.95979e-07	6.32567e-06	27.0724	1.34708	1	0.0991777	0.0120997	0.0520471	0.0194173	0.0520471	0.397529	0.0667947
625	ENSG00000120306	6.48423	CYSTM1	1.96429e-07	6.33003e-06	27.0679	0.778046	1	0.334584	0.00153307	0.0355168	0.0111019	0.0355168	-0.296635	0.045652
626	ENSG00000110987	7.3702	BCL7A	1.97421e-07	6.35185e-06	27.0582	0.54523	1	0.0726573	0.00291551	0.0230478	0.00826136	0.0230478	0.248295	0.0382239
627	ENSG00000100814	7.68042	CCNB1IP1	1.98223e-07	6.36748e-06	27.0504	0.305165	1	0.0361664	0.00126927	0.0132624	0.00767297	0.0132624	0.191363	0.0330841
628	ENSG00000120742	7.74526	SERP1	1.99254e-07	6.39041e-06	27.0403	0.360897	1	0.11736	0.000629219	0.0165564	0.00757047	0.0165564	-0.202045	0.031224
629	ENSG00000185480	5.84235	PARPBP	2.02106e-07	6.47158e-06	27.0129	1.23607	1	0.0557526	0.00453102	0.0543296	0.0151674	0.0543296	0.373685	0.0576073
630	ENSG00000183580	7.11155	FBXL7	2.02565e-07	6.47598e-06	27.0085	1.97191	1	0.274643	0.00083164	0.0930689	0.00887867	0.0930689	0.471963	0.0727677
631	ENSG00000113456	6.47132	RAD1	2.05553e-07	6.56108e-06	26.9802	0.581578	1	0.0334343	0.00200487	0.0256893	0.0111632	0.0256893	0.257242	0.0408734
632	ENSG00000278259	5.19596	MYO19	2.07291e-07	6.6061e-06	26.9639	2.87998	1	0.153271	0.012962	0.12418	0.0227008	0.12418	0.570121	0.0880224
633	ENSG00000066583	5.74938	ISOC1	2.09974e-07	6.68103e-06	26.939	0.647874	1	0.045058	0.00236219	0.028489	0.0160009	0.028489	0.279335	0.0487082
634	ENSG00000159753	4.68671	CARMIL2	2.10903e-07	6.69999e-06	26.9305	3.44573	1	0.893004	0.012495	0.151588	0.0325425	0.151588	-0.623403	0.0963477
635	ENSG00000183763	5.21294	TRAIP	2.11304e-07	6.70217e-06	26.9268	1.00232	1	0.0464466	0.00806006	0.0396695	0.022445	0.0396695	0.357378	0.0648887
636	ENSG00000068366	8.70694	ACSL4	2.14501e-07	6.79286e-06	26.8978	0.64598	1	0.0701667	0.000390858	0.0303701	0.00677111	0.0303701	0.269834	0.0417451
637	ENSG00000100139	7.35434	MICALL1	2.15182e-07	6.80373e-06	26.8917	0.341331	1	0.0149499	0.000609176	0.0156447	0.00829605	0.0156447	-0.198219	0.0326145
638	ENSG00000131981	5.31644	LGALS3	2.18234e-07	6.88942e-06	26.8645	1.21341	1	0.117781	0.00314802	0.0546332	0.0209608	0.0546332	-0.369696	0.0572534
639	ENSG00000137501	7.31524	SYTL2	2.20064e-07	6.93633e-06	26.8483	2.05349	1	0.158133	0.0014078	0.0963776	0.00838357	0.0963776	-0.48086	0.0745059
640	ENSG00000196230	11.2865	TUBB	2.29992e-07	7.23793e-06	26.7631	0.339575	1	0.0155227	5.72588e-05	0.016113	0.0117771	0.016113	0.207481	0.03778
641	ENSG00000088930	8.33462	XRN2	2.30551e-07	7.24421e-06	26.7584	0.172132	1	0.00904125	0.000221293	0.00797546	0.00692896	0.00797546	0.153238	0.0287511
642	ENSG00000183798	7.2248	EMILIN3	2.31327e-07	7.25725e-06	26.7519	0.576222	1	0.0953943	0.000753866	0.0266853	0.00859515	0.0266853	0.254476	0.0395468
643	ENSG00000147010	7.82126	SH3KBP1	2.31971e-07	7.25725e-06	26.7465	0.378286	1	0.0440643	0.000929086	0.0170845	0.00745885	0.0170845	-0.206176	0.0320461
644	ENSG00000112186	7.25414	CAP2	2.32048e-07	7.25725e-06	26.7459	0.525448	1	0.0313136	0.000510375	0.024511	0.00852522	0.024511	-0.242991	0.0377691
645	ENSG00000177706	6.26176	FAM20C	2.35141e-07	7.32914e-06	26.7203	1.10173	1	0.283668	0.00186053	0.0506027	0.0122478	0.0506027	-0.351763	0.0547192
646	ENSG00000288499	6.26176	FAM20C	2.35141e-07	7.32914e-06	26.7203	1.10173	1	0.283668	0.00186053	0.0506027	0.0122478	0.0506027	-0.351763	0.0547192
647	ENSG00000250312	6.24417	ZNF718	2.35438e-07	7.32914e-06	26.7178	0.587335	1	0.0872194	0.00278228	0.0251861	0.0123477	0.0251861	0.261334	0.0442122
648	ENSG00000100065	6.22083	CARD10	2.36291e-07	7.33302e-06	26.7109	1.31834	1	0.0620521	0.00251725	0.0602607	0.0124828	0.0602607	-0.384756	0.0598689
649	ENSG00000154920	5.87798	EME1	2.3604e-07	7.33302e-06	26.7129	1.23522	1	0.0546705	0.0074355	0.0513845	0.0148674	0.0513845	0.372437	0.0579484
650	ENSG00000197016	5.36853	ZNF470	2.38497e-07	7.39009e-06	26.6929	0.965291	1	0.048684	0.00537417	0.0405921	0.0202607	0.0405921	-0.338442	0.058798
651	ENSG00000007908	1.65867	SELE	2.39311e-07	7.40394e-06	26.6863	25.5552	1	2.96017	0.231732	0.985182	0.278067	0.985182	-1.7183	0.288349
652	ENSG00000161547	8.47303	SRSF2	2.40241e-07	7.42131e-06	26.6788	0.230734	1	0.0138068	0.000716462	0.0102709	0.00684887	0.0102709	0.167971	0.0299882
653	ENSG00000101945	5.62988	SUV39H1	2.42524e-07	7.48035e-06	26.6605	1.26538	1	0.0583541	0.00463606	0.0556201	0.0171848	0.0556201	0.376757	0.0587156
654	ENSG00000173848	5.47026	NET1	2.47396e-07	7.61896e-06	26.6221	1.32075	1	0.155407	0.00188287	0.0610099	0.0189796	0.0610099	0.384762	0.0600345
655	ENSG00000101680	6.57888	LAMA1	2.55292e-07	7.85013e-06	26.5614	2.77572	1	0.142702	0.00138082	0.130797	0.0106698	0.130797	0.557446	0.0871422
656	ENSG00000134874	8.34591	DZIP1	2.58421e-07	7.93424e-06	26.5379	0.623484	1	0.300308	0.00208131	0.0276084	0.00692147	0.0276084	0.264133	0.0413205
657	ENSG00000101407	6.78419	TTI1	2.6136e-07	8.01226e-06	26.516	0.507145	1	0.0419681	0.00276454	0.0213852	0.00986623	0.0213852	0.241089	0.0403265
658	ENSG00000125826	8.11149	RBCK1	2.65444e-07	8.11276e-06	26.4861	0.666975	1	0.0350012	0.000698346	0.0310624	0.00711297	0.0310624	-0.273046	0.0427835
659	ENSG00000214176	5.12225	PLEKHM1P1	2.65109e-07	8.11276e-06	26.4885	1.31768	1	0.0674848	0.00640748	0.0563392	0.0238522	0.0563392	-0.387594	0.0643059
660	ENSG00000138768	7.85019	USO1	2.66876e-07	8.14416e-06	26.4757	0.415635	1	0.0477232	0.000220872	0.0195713	0.00741872	0.0195713	-0.215521	0.0337809
661	ENSG00000124767	8.94987	GLO1	2.68343e-07	8.17655e-06	26.4651	0.170876	1	0.00870031	0.000127455	0.00800948	0.00676607	0.00800948	0.150255	0.0281343
662	ENSG00000184661	6.1183	CDCA2	2.68761e-07	8.17692e-06	26.4621	1.20802	1	0.234416	0.00446023	0.0530647	0.0131119	0.0530647	0.367377	0.0576072
663	ENSG00000184992	7.17068	BRI3BP	2.69786e-07	8.19573e-06	26.4547	1.68229	1	0.124869	0.00355266	0.0765564	0.00872777	0.0765564	0.433503	0.0679917
664	ENSG00000066135	6.24624	KDM4A	2.72137e-07	8.25469e-06	26.438	0.396625	1	0.0264392	0.00086079	0.0180261	0.0123359	0.0180261	-0.221951	0.0404095
665	ENSG00000120337	6.48015	TNFSF18	2.74412e-07	8.31118e-06	26.4219	3.77609	1	1.30717	0.00257357	0.17724	0.0111212	0.17724	0.649256	0.101935
666	ENSG00000077942	7.85772	FBLN1	2.80345e-07	8.4654e-06	26.3806	0.439135	1	0.115903	0.000146467	0.0207647	0.00740848	0.0207647	0.221314	0.0347917
667	ENSG00000143799	9.41527	PARP1	2.79994e-07	8.4654e-06	26.383	0.4742	1	0.0507938	0.00103425	0.0215467	0.00697596	0.0215467	0.229986	0.0361522
668	ENSG00000101638	3.65958	ST8SIA5	2.89149e-07	8.7182e-06	26.3209	18.9296	1	1.09578	0.0598165	0.841592	0.0707307	0.841592	1.45216	0.228711
669	ENSG00000118680	9.54096	MYL12B	2.92039e-07	8.79217e-06	26.3016	0.428781	1	0.0188421	6.3814e-05	0.0203544	0.00708456	0.0203544	-0.218512	0.0344357
670	ENSG00000163006	6.00148	CCDC138	2.9295e-07	8.80644e-06	26.2956	1.27167	1	0.149746	0.00633711	0.0542185	0.0139103	0.0542185	0.376284	0.0593105
671	ENSG00000103550	6.85988	KNOP1	2.94216e-07	8.83129e-06	26.2873	0.380157	1	0.105475	0.00226827	0.0158345	0.00961052	0.0158345	0.215078	0.0388591
672	ENSG00000102897	7.07181	LYRM1	3.03405e-07	9.09357e-06	26.2279	0.409462	1	0.0189954	0.00126858	0.0182296	0.00898401	0.0182296	-0.214925	0.0355237
673	ENSG00000140743	6.29542	CDR2	3.08673e-07	9.23771e-06	26.1947	0.538686	1	0.207729	0.000949803	0.0247019	0.0120608	0.0247019	-0.245803	0.0401491
674	ENSG00000125319	5.80817	HROB	3.09239e-07	9.24094e-06	26.1911	1.57258	1	0.0786602	0.00640239	0.0684826	0.0154653	0.0684826	0.417989	0.0660994
675	ENSG00000150054	4.61045	MPP7	3.14635e-07	9.38824e-06	26.1577	20.0623	1	0.918817	0.0173413	0.938006	0.0344429	0.938006	1.49244	0.236256
676	ENSG00000113083	7.15523	LOX	3.16021e-07	9.40173e-06	26.1492	0.771549	1	0.0797767	0.000487132	0.0362533	0.00876658	0.0362533	-0.292651	0.0463395
677	ENSG00000138668	9.52996	HNRNPD	3.15966e-07	9.40173e-06	26.1496	0.421476	1	0.0192518	8.12475e-05	0.0199891	0.00707413	0.0199891	0.2163	0.0342494
678	ENSG00000119777	6.78354	TMEM214	3.20766e-07	9.52882e-06	26.1205	0.549546	1	0.227057	0.0014259	0.024743	0.00986851	0.024743	-0.246911	0.039132
679	ENSG00000107249	5.79866	GLIS3	3.22383e-07	9.56275e-06	26.1108	1.49073	1	0.428071	0.00323776	0.0677493	0.0155499	0.0677493	0.406624	0.0644639
680	ENSG00000170876	8.12261	TMEM43	3.23402e-07	9.57889e-06	26.1047	0.184424	1	0.0177162	0.000311459	0.00847066	0.00710216	0.00847066	-0.155575	0.0293799
681	ENSG00000132383	5.86969	RPA1	3.27302e-07	9.68016e-06	26.0815	0.512707	1	0.0223078	0.00122715	0.0231875	0.0149363	0.0231875	0.248997	0.0451556
682	ENSG00000284099	7.97116	SQSTM1	3.31007e-07	9.76107e-06	26.0598	0.526258	1	0.0644245	0.000855192	0.0242047	0.00726467	0.0242047	-0.241469	0.0383423
683	ENSG00000162063	6.07455	CCNF	3.30596e-07	9.76107e-06	26.0622	0.418915	1	0.120244	0.00124644	0.0187019	0.0134	0.0187019	0.230123	0.0428551
684	ENSG00000115461	7.78846	IGFBP5	3.38594e-07	9.96731e-06	26.016	6.06991	1	1.86751	5.76949e-05	0.288985	0.00750591	0.288985	-0.819695	0.130336
685	ENSG00000143816	5.11782	WNT9A	3.3899e-07	9.96731e-06	26.0138	1.90219	1	1.47618	0.0122293	0.0783512	0.0239235	0.0783512	-0.458858	0.0729663
686	ENSG00000140332	7.24182	TLE3	3.42769e-07	1.00637e-05	25.9924	0.339159	1	0.117014	0.00287399	0.0132764	0.00855442	0.0132764	0.20636	0.0383952
687	ENSG00000163466	8.77968	ARPC2	3.44308e-07	1.00942e-05	25.9837	0.224792	1	0.0277571	0.000102296	0.0106021	0.00676151	0.0106021	-0.16101	0.028044
688	ENSG00000151090	3.63085	THRB	3.46714e-07	1.01499e-05	25.9703	10.9559	1	1.32551	0.056196	0.465514	0.072352	0.465514	-1.10072	0.175272
689	ENSG00000104341	8.8982	LAPTM4B	3.48311e-07	1.01819e-05	25.9614	0.35397	1	0.0183945	0.000216112	0.0166396	0.00676068	0.0166396	0.197831	0.0315103
690	ENSG00000117069	5.80035	ST6GALNAC5	3.50346e-07	1.02266e-05	25.9502	1.24058	1	1.18917	0.0075058	0.0515696	0.0155348	0.0515696	0.370316	0.0590043
691	ENSG00000152782	6.12543	PANK1	3.52692e-07	1.02801e-05	25.9373	0.906148	1	0.0716451	0.00704783	0.0361021	0.0130662	0.0361021	0.318137	0.0525313
692	ENSG00000168411	5.25471	RFWD3	3.56265e-07	1.03693e-05	25.9178	0.819838	1	0.0395652	0.00202756	0.0370123	0.0218308	0.0370123	0.311338	0.0558444
693	ENSG00000122966	6.69077	CIT	3.58311e-07	1.04138e-05	25.9068	1.98135	1	0.100149	0.00739055	0.0869594	0.0102102	0.0869594	0.467778	0.0746352
694	ENSG00000181634	4.00864	TNFSF15	3.59372e-07	1.04296e-05	25.9011	14.5644	1	0.768147	0.0221176	0.671426	0.0539535	0.671426	-1.26818	0.202377
695	ENSG00000197586	7.13918	ENTPD6	3.70292e-07	1.0731e-05	25.8433	0.311411	1	0.0435818	0.000741455	0.0140876	0.00880735	0.0140876	-0.190707	0.0339304
696	ENSG00000133863	3.09317	TEX15	3.71802e-07	1.07593e-05	25.8354	6.93748	1	0.344795	0.0577446	0.272612	0.109641	0.272612	0.903424	0.161926
697	ENSG00000117143	7.1736	UAP1	3.76318e-07	1.08744e-05	25.8121	0.716755	1	0.198026	0.00239106	0.0317401	0.0087205	0.0317401	-0.281066	0.0449785
698	ENSG00000162437	6.43826	RAVER2	3.81025e-07	1.09946e-05	25.7881	0.478197	1	0.110195	0.00181125	0.02096	0.0113227	0.02096	0.233873	0.0407343
699	ENSG00000158109	6.71296	TPRG1L	3.85319e-07	1.11026e-05	25.7665	0.614585	1	0.0340235	0.00116397	0.028102	0.0101255	0.028102	-0.260137	0.0416892
700	ENSG00000123975	7.51191	CKS2	3.86635e-07	1.11246e-05	25.7599	0.533046	1	0.0861682	0.000527542	0.0248556	0.00797181	0.0248556	0.242249	0.0388306
701	ENSG00000128050	9.16205	PAICS	3.8859e-07	1.11649e-05	25.7502	0.436666	1	0.0628969	0.000467178	0.0203264	0.00682525	0.0203264	0.219235	0.0351524
702	ENSG00000105825	6.38297	TFPI2	3.97551e-07	1.14061e-05	25.7062	2.98482	1	0.366293	0.00284917	0.139285	0.0115985	0.139285	-0.572913	0.0919892
703	ENSG00000027001	4.81695	MIPEP	4.03241e-07	1.15365e-05	25.6788	1.42357	1	0.0864859	0.00320327	0.0645859	0.0295691	0.0645859	0.398105	0.0666062
704	ENSG00000115738	5.80035	ID2	4.02893e-07	1.15365e-05	25.6804	2.29983	1	0.216393	0.00487434	0.104641	0.0155348	0.104641	0.502756	0.0807902
705	ENSG00000176225	5.98762	RTTN	4.07962e-07	1.1655e-05	25.6563	1.17662	1	0.0560416	0.00580122	0.0502281	0.0140116	0.0502281	0.359513	0.0578158
706	ENSG00000085063	8.4813	CD59	4.12511e-07	1.17682e-05	25.6349	0.727862	1	0.0688931	0.000332859	0.0343272	0.00684489	0.0343272	-0.282697	0.0454933
707	ENSG00000179409	5.74493	GEMIN4	4.13625e-07	1.17833e-05	25.6297	0.487796	1	0.02444	0.00198773	0.0212407	0.0160427	0.0212407	0.251913	0.0481222
708	ENSG00000136068	9.57113	FLNB	4.17657e-07	1.18814e-05	25.611	0.329584	1	0.103809	9.27306e-05	0.0156018	0.00711409	0.0156018	-0.190181	0.0306283
709	ENSG00000147874	7.34672	HAUS6	4.19614e-07	1.19202e-05	25.602	0.883746	1	0.081453	0.000709975	0.0413732	0.00831288	0.0413732	0.311391	0.0501632
710	ENSG00000112984	5.30968	KIF20A	4.22587e-07	1.19878e-05	25.5883	1.30392	1	0.562379	0.00228309	0.0598085	0.0210539	0.0598085	0.378185	0.0609495
711	ENSG00000163781	5.84159	TOPBP1	4.35038e-07	1.23236e-05	25.5323	0.621835	1	0.0280408	0.00227287	0.0273383	0.015174	0.0273383	0.267168	0.0473871
712	ENSG00000108639	7.10698	SYNGR2	4.37638e-07	1.23799e-05	25.5208	1.20573	1	0.380743	0.00116443	0.0562512	0.00889061	0.0562512	-0.3634	0.0586921
713	ENSG00000097007	9.03222	ABL1	4.39122e-07	1.24044e-05	25.5143	0.273728	1	0.093768	0.000138334	0.0128963	0.00678193	0.0128963	-0.173297	0.0282045
714	ENSG00000084733	7.59659	RAB10	4.39844e-07	1.24074e-05	25.5111	0.182675	1	0.0111642	0.000615263	0.00808353	0.00781566	0.00808353	-0.161598	0.03168
715	ENSG00000172985	6.90039	SH3RF3	4.41073e-07	1.24247e-05	25.5057	1.03896	1	0.122194	0.000938546	0.0485357	0.0094812	0.0485357	-0.337278	0.0544993
716	ENSG00000156050	5.65026	FAM161B	4.51131e-07	1.26903e-05	25.4622	0.676946	1	0.0299996	0.00357078	0.0286647	0.0169736	0.0286647	-0.283473	0.0520183
717	ENSG00000277909	5.05068	SPC25	4.57018e-07	1.28379e-05	25.4372	2.48063	1	0.249375	0.0129188	0.105206	0.0250436	0.105206	0.520769	0.084332
718	ENSG00000102384	6.35586	CENPI	4.63635e-07	1.30057e-05	25.4095	2.1837	1	0.0991064	0.00630314	0.0976825	0.0117382	0.0976825	0.48846	0.0791697
719	ENSG00000246705	6.77727	H2AJ	4.66468e-07	1.30669e-05	25.3977	2.41824	1	0.986615	0.0020916	0.113063	0.00989062	0.113063	-0.513956	0.0833333
720	ENSG00000101605	3.17632	MYOM1	4.71284e-07	1.31835e-05	25.3779	11.1043	1	0.663283	0.0556564	0.47312	0.10303	0.47312	1.1011	0.178646
721	ENSG00000183036	5.48106	PCP4	4.7284e-07	1.32087e-05	25.3716	26.1482	1	1.81768	0.0175912	1.22756	0.01885	1.22756	1.68956	0.274174
722	ENSG00000234851	7.96343	RPL23AP42	4.75784e-07	1.32725e-05	25.3596	0.256034	1	0.0485119	0.00071742	0.0114747	0.00727386	0.0114747	0.171762	0.0308596
723	ENSG00000280548	8.03856	FBL	4.77331e-07	1.32789e-05	25.3533	0.288001	1	0.0381238	0.000164184	0.0135501	0.00718826	0.0135501	0.177533	0.0291443
724	ENSG00000105202	8.03856	FBL	4.77331e-07	1.32789e-05	25.3533	0.288001	1	0.0381238	0.000164184	0.0135501	0.00718826	0.0135501	0.177533	0.0291443
725	ENSG00000116678	5.34977	LEPR	4.83881e-07	1.34425e-05	25.327	1.58842	1	0.171183	0.00437647	0.0712625	0.0205093	0.0712625	-0.416219	0.0676381
726	ENSG00000111911	7.25622	HINT3	4.86154e-07	1.34871e-05	25.318	0.339914	1	0.0311419	0.000744872	0.0154415	0.00852032	0.0154415	-0.194481	0.0333912
727	ENSG00000020922	5.06551	MRE11	4.88167e-07	1.35243e-05	25.31	1.34406	1	0.0712443	0.00712354	0.0568795	0.0247896	0.0568795	0.386503	0.066253
728	ENSG00000108179	6.36173	PPIF	4.93083e-07	1.36417e-05	25.2907	0.565132	1	0.0495855	0.00295513	0.0239559	0.0117077	0.0239559	0.251347	0.0435912
729	ENSG00000117152	5.12394	RGS4	4.95569e-07	1.36917e-05	25.281	10.7506	1	0.925189	0.0170908	0.494844	0.0238249	0.494844	-1.08227	0.176134
730	ENSG00000141499	6.32382	WRAP53	5.00719e-07	1.38151e-05	25.261	0.654991	1	0.0329577	0.00225098	0.0289391	0.0119072	0.0289391	0.26708	0.0434934
731	ENSG00000275591	4.26469	XKR5	5.26774e-07	1.44973e-05	25.1632	3.6359	1	0.557164	0.0239427	0.149195	0.0446232	0.149195	0.628577	0.102683
732	ENSG00000204442	5.74339	NALF1	5.26887e-07	1.44973e-05	25.1628	1.37576	1	1.05552	0.00533952	0.0601726	0.0160571	0.0601726	-0.386653	0.0631633
733	ENSG00000168785	4.58322	TSPAN5	5.27791e-07	1.45013e-05	25.1595	1.12265	1	0.625535	0.00529993	0.0481597	0.0351507	0.0481597	0.385186	0.0749827
734	ENSG00000123685	5.32657	BATF3	5.28471e-07	1.45013e-05	25.157	2.28659	1	0.826895	0.00757687	0.101308	0.0208222	0.101308	-0.498444	0.0814406
735	ENSG00000130517	5.20306	PGPEP1	5.40802e-07	1.47993e-05	25.1125	1.03248	1	0.152821	0.00496788	0.044198	0.0225934	0.044198	-0.341816	0.0609603
736	ENSG00000131477	5.11591	RAMP2	5.40634e-07	1.47993e-05	25.1131	1.47371	1	0.413312	0.00710817	0.0630686	0.0239543	0.0630686	-0.39996	0.0654411
737	ENSG00000164087	6.46233	POC1A	5.84084e-07	1.59621e-05	24.9641	0.877648	1	0.0392571	0.00160867	0.0401841	0.0112062	0.0401841	0.308138	0.0506585
738	ENSG00000137337	4.7456	MDC1	5.95245e-07	1.6245e-05	24.9276	0.958585	1	0.0584682	0.00244676	0.0432001	0.0311564	0.0432001	0.348491	0.0674279
739	ENSG00000100994	6.65983	PYGB	5.97756e-07	1.62915e-05	24.9195	0.26389	1	0.105298	0.000310011	0.0122562	0.0103318	0.0122562	-0.183973	0.0357543
740	ENSG00000101003	7.58857	GINS1	5.98613e-07	1.62928e-05	24.9167	1.78753	1	0.0954569	0.00391707	0.0812035	0.00782993	0.0812035	0.439521	0.0723682
741	ENSG00000270228	5.23855		6.05262e-07	1.64515e-05	24.8954	1.1575	1	0.0737835	0.00591075	0.0492081	0.022066	0.0492081	-0.356659	0.061635
742	ENSG00000157456	6.76533	CCNB2	6.0739e-07	1.64649e-05	24.8886	0.789682	1	0.211449	0.00113205	0.0364718	0.00993305	0.0364718	0.292039	0.0481284
743	ENSG00000153823	4.13894	PID1	6.07235e-07	1.64649e-05	24.8891	4.15618	1	0.183973	0.0164461	0.181467	0.0489861	0.181467	-0.669984	0.110412
744	ENSG00000105639	4.99722	JAK3	6.08899e-07	1.64836e-05	24.8839	1.27217	1	0.493957	0.0169636	0.043616	0.0259912	0.043616	-0.404483	0.0787637
745	ENSG00000138750	7.24233	NUP54	6.10682e-07	1.65097e-05	24.8782	0.229119	1	0.0253096	0.00118199	0.00972842	0.00855322	0.00972842	0.175294	0.0345259
746	ENSG00000163661	9.04672	PTX3	6.11789e-07	1.65175e-05	24.8747	0.992236	1	2.08572	0.000251856	0.0469975	0.00678565	0.0469975	-0.327306	0.0539645
747	ENSG00000265808	7.73514	SEC22B	6.15516e-07	1.65959e-05	24.863	0.362293	1	0.0398943	0.000328231	0.0169238	0.00758602	0.0169238	-0.197751	0.0326165
748	ENSG00000089159	6.71515	PXN	6.31381e-07	1.70009e-05	24.814	0.533858	1	0.0249634	0.00106163	0.0243602	0.0101172	0.0243602	-0.239916	0.0396336
749	ENSG00000068001	6.87392	HYAL2	6.35849e-07	1.70983e-05	24.8004	0.717233	1	0.0404913	0.000707045	0.0334469	0.00956514	0.0334469	0.278042	0.0459519
750	ENSG00000165655	6.28633	ZNF503	6.36834e-07	1.71007e-05	24.7974	4.62642	1	0.206216	0.00214125	0.218165	0.0121108	0.218165	0.706135	0.116714
751	ENSG00000182004	6.53093	SNRPE	6.37637e-07	1.71007e-05	24.795	0.453874	1	0.0260081	0.0010903	0.0205227	0.0108846	0.0205227	0.222883	0.0384903
752	ENSG00000172380	8.42075	GNG12	6.43996e-07	1.72483e-05	24.7758	0.949497	1	0.175496	0.000120544	0.0450936	0.00687611	0.0450936	-0.31982	0.0528984
753	ENSG00000156374	6.32532	PCGF6	6.49506e-07	1.73728e-05	24.7594	0.393691	1	0.0183439	0.00170536	0.0170418	0.0118992	0.0170418	0.217707	0.0414347
754	ENSG00000064666	8.7851	CNN2	6.51645e-07	1.74069e-05	24.7531	0.210864	1	0.308364	0.000166382	0.00987475	0.00676107	0.00987475	0.154746	0.028233
755	ENSG00000131389	5.19009	SLC6A6	6.57135e-07	1.75303e-05	24.7369	1.47588	1	0.077435	0.00333484	0.0669451	0.0227899	0.0669451	0.398558	0.0660045
756	ENSG00000106366	9.89821	SERPINE1	6.62297e-07	1.76253e-05	24.7218	2.61228	1	0.21776	6.14694e-05	0.124333	0.00752542	0.124333	-0.530153	0.0878404
757	ENSG00000102054	7.40391	RBBP7	6.62447e-07	1.76253e-05	24.7214	0.208738	1	0.2274	0.000298185	0.00964174	0.00818919	0.00964174	0.162384	0.031595
758	ENSG00000144868	4.29272	TMEM108	6.6999e-07	1.78025e-05	24.6996	2.10124	1	0.0920677	0.0121343	0.0879246	0.0436994	0.0879246	0.489328	0.0898128
759	ENSG00000135506	9.07782	OS9	6.76379e-07	1.79486e-05	24.6813	0.40309	1	0.08178	0.000894259	0.0183005	0.00679457	0.0183005	-0.208156	0.0345344
760	ENSG00000116133	8.65699	DHCR24	6.80724e-07	1.80401e-05	24.6689	4.69856	1	0.250105	0.00192993	0.221811	0.00678169	0.221811	0.710575	0.117936
761	ENSG00000121931	6.61652	LRIF1	6.82354e-07	1.80595e-05	24.6643	0.341209	1	0.0158953	0.0013075	0.0149405	0.0105089	0.0149405	-0.201679	0.0383144
762	ENSG00000198873	7.5204	GRK5	6.94585e-07	1.83591e-05	24.6301	1.17497	1	0.401902	0.000543826	0.0554071	0.00795561	0.0554071	-0.355179	0.0590239
763	ENSG00000168505	5.62015	GBX2	7.02158e-07	1.8535e-05	24.6092	2.3921	1	0.124862	0.00497888	0.10893	0.0172871	0.10893	-0.506662	0.0842544
764	ENSG00000115649	7.21102	CNPPD1	7.06019e-07	1.86125e-05	24.5986	0.286128	1	0.0164023	0.000662874	0.0129622	0.00862845	0.0129622	-0.180742	0.0333941
765	ENSG00000166582	6.97715	CENPV	7.12286e-07	1.87531e-05	24.5816	1.10528	1	0.10086	0.000591193	0.0520411	0.00924924	0.0520411	0.344292	0.0573045
766	ENSG00000104722	7.79573	NEFM	7.30446e-07	1.92061e-05	24.5331	1.09606	1	1.30854	0.000575195	0.0516181	0.00749533	0.0516181	-0.342661	0.0571228
767	ENSG00000103275	9.17204	UBE2I	7.36822e-07	1.93485e-05	24.5163	0.225239	1	0.013768	0.000272864	0.0104528	0.00682952	0.0104528	0.158502	0.0287082
768	ENSG00000102401	6.74813	ARMCX3	7.41443e-07	1.94445e-05	24.5043	0.76182	1	0.0893503	0.000596071	0.0356811	0.00999508	0.0356811	-0.28558	0.0476517
769	ENSG00000121440	4.85499	PDZRN3	7.6847e-07	2.01271e-05	24.4353	4.32913	1	0.718282	0.00742337	0.198725	0.0287635	0.198725	0.680227	0.113757
770	ENSG00000090989	6.61044	EXOC1	7.733e-07	2.02273e-05	24.4232	0.502506	1	0.0392659	0.00225643	0.0216724	0.0105345	0.0216724	-0.233078	0.0403673
771	ENSG00000180891	6.13974	CUEDC1	7.75234e-07	2.02516e-05	24.4184	0.538086	1	0.0247361	0.00197018	0.023653	0.0129753	0.023653	0.243426	0.0436043
772	ENSG00000108106	8.33992	UBE2S	7.97575e-07	2.08082e-05	24.3637	0.413606	1	0.0245158	0.000340299	0.0193552	0.00692542	0.0193552	0.21008	0.0352142
773	ENSG00000120896	7.80047	SORBS3	8.01077e-07	2.08726e-05	24.3553	0.326385	1	0.0208054	0.000716675	0.0148255	0.00748849	0.0148255	-0.186604	0.0312918
774	ENSG00000116285	7.34747	ERRFI1	8.03562e-07	2.09103e-05	24.3493	6.9029	1	0.431915	0.000359981	0.32835	0.00831122	0.32835	-0.858091	0.143903
775	ENSG00000100842	7.97066	EFS	8.09299e-07	2.10324e-05	24.3356	0.315538	1	0.0291712	0.000351153	0.0146745	0.00726526	0.0146745	0.183432	0.0307755
776	ENSG00000137404	6.25485	NRM	8.11074e-07	2.10513e-05	24.3314	0.645208	1	0.0451141	0.00283265	0.0278915	0.0122868	0.0278915	0.262429	0.0442174
777	ENSG00000154473	7.60118	BUB3	8.12546e-07	2.10624e-05	24.3279	0.346135	1	0.0203732	0.000731701	0.0157509	0.00780755	0.0157509	0.192102	0.0322383
778	ENSG00000255690	6.22188	TRIL	8.19129e-07	2.12058e-05	24.3123	1.79768	1	4.51659	0.00786492	0.0777389	0.0124766	0.0777389	0.437709	0.0734929
779	ENSG00000107281	6.70895	NPDC1	8.22335e-07	2.12614e-05	24.3048	0.332828	1	0.126908	0.00152745	0.0143215	0.0101407	0.0143215	-0.19867	0.0381588
780	ENSG00000160211	8.67813	G6PD	8.27924e-07	2.13785e-05	24.2918	0.432133	1	0.0417579	0.000268652	0.0203091	0.00677681	0.0203091	-0.214552	0.0360483
781	ENSG00000115977	5.31356	AAK1	8.5239e-07	2.1982e-05	24.2357	1.29992	1	0.0719529	0.00752087	0.0543799	0.0210004	0.0543799	-0.371873	0.0625951
782	ENSG00000164465	3.77386	DCBLD1	8.54067e-07	2.19971e-05	24.2319	2.59302	1	0.116968	0.00750754	0.11597	0.0646521	0.11597	0.545261	0.10281
783	ENSG00000050405	7.3689	LIMA1	8.58045e-07	2.20714e-05	24.2229	0.875334	1	0.306899	0.000390353	0.0412922	0.00826419	0.0412922	-0.305112	0.0513789
784	ENSG00000166250	4.43022	CLMP	8.59645e-07	2.20843e-05	24.2193	1.81769	1	0.70107	0.00804011	0.0785164	0.0394226	0.0785164	0.448829	0.0820273
785	ENSG00000115241	8.83327	PPM1G	8.62957e-07	2.2113e-05	24.2119	0.310102	1	0.0302972	0.000149343	0.0146174	0.00675886	0.0146174	0.18158	0.0305879
786	ENSG00000127603	8.35946	MACF1	8.62485e-07	2.2113e-05	24.213	1.25183	1	0.290906	0.000570294	0.0590407	0.0069127	0.0590407	0.364833	0.0614555
787	ENSG00000105173	5.74215	CCNE1	8.7396e-07	2.23665e-05	24.1875	0.728306	1	0.0340934	0.00320585	0.0314754	0.0160689	0.0314754	0.281468	0.0502227
788	ENSG00000119203	6.25604	CPSF3	8.77817e-07	2.24367e-05	24.1791	0.366898	1	0.0197224	0.00115616	0.0163152	0.0122801	0.0163152	0.21034	0.0409254
789	ENSG00000120334	5.90094	CENPL	8.98684e-07	2.29409e-05	24.1338	1.10675	1	0.109074	0.00502522	0.0476773	0.0146797	0.0476773	0.342719	0.0578802
790	ENSG00000156381	6.59536	ANKRD9	9.06607e-07	2.31114e-05	24.1169	1.14596	1	0.0804672	0.00153207	0.0530374	0.0105986	0.0530374	0.348667	0.0589172
791	ENSG00000030066	6.37632	NUP160	9.08483e-07	2.31114e-05	24.1129	0.380175	1	0.0175616	0.0017827	0.0163209	0.0116325	0.0163209	0.212556	0.0411702
792	ENSG00000271121	5.03435	NUDT4P2	9.08803e-07	2.31114e-05	24.1123	2.10305	1	0.151026	0.00964367	0.0905014	0.0253277	0.0905014	0.472309	0.0798223
793	ENSG00000197457	7.04259	STMN3	9.19978e-07	2.33661e-05	24.0887	0.915758	1	0.277987	0.000392211	0.0432153	0.00906362	0.0432153	-0.311581	0.0526991
794	ENSG00000164951	6.68816	PDP1	9.25016e-07	2.34644e-05	24.0782	1.41348	1	0.696501	0.00100382	0.0663047	0.0102204	0.0663047	0.387053	0.0654866
795	ENSG00000188343	6.24115	CIBAR1	9.30612e-07	2.35767e-05	24.0666	0.786461	1	0.0777796	0.00222293	0.0352276	0.012365	0.0352276	0.288672	0.0488598
796	ENSG00000184432	9.12455	COPB2	9.44545e-07	2.38696e-05	24.038	0.158355	1	0.0380689	0.000296148	0.00724458	0.00681042	0.00724458	-0.143436	0.0287324
797	ENSG00000108509	5.94353	CAMTA2	9.44125e-07	2.38696e-05	24.0388	1.18199	1	0.137258	0.00421827	0.0520669	0.0143436	0.0520669	-0.353776	0.0599336
798	ENSG00000131504	6.53334	DIAPH1	9.49081e-07	2.39542e-05	24.0287	0.35165	1	0.0326044	0.00192874	0.0148165	0.0108736	0.0148165	0.205825	0.0402465
799	ENSG00000122870	5.2514	BICC1	9.50808e-07	2.39677e-05	24.0252	1.86943	1	3.11086	0.00518663	0.083834	0.0218787	0.083834	0.444842	0.0753949
800	ENSG00000276644	5.81658	DACH1	9.5837e-07	2.41282e-05	24.01	10.2997	1	0.586046	0.00562713	0.484835	0.0153911	0.484835	1.04396	0.177026
801	ENSG00000166444	5.93227	DENND2B	9.62761e-07	2.42084e-05	24.0012	0.651674	1	0.0613207	0.00262865	0.0284034	0.0144309	0.0284034	0.264781	0.0469494
802	ENSG00000058804	7.02578	NDC1	9.66072e-07	2.42614e-05	23.9946	1.00233	1	0.0650043	0.00136218	0.0463678	0.00911031	0.0463678	0.325609	0.055242
803	ENSG00000123240	7.98993	OPTN	9.75394e-07	2.4465e-05	23.9761	0.612493	1	0.0333407	0.00102677	0.0281396	0.00724272	0.0281396	-0.254475	0.0431999
804	ENSG00000136699	7.97786	SMPD4	9.78e-07	2.44999e-05	23.971	0.166739	1	0.0164728	0.000805351	0.00713458	0.00725678	0.00725678	0.152622	0.0310617
805	ENSG00000165609	6.87022	NUDT5	9.94387e-07	2.48794e-05	23.939	0.29787	1	0.0131685	0.000799454	0.0133848	0.00957702	0.0133848	0.185282	0.0355085
806	ENSG00000198722	7.33638	UNC13B	1.00005e-06	2.49901e-05	23.928	0.33847	1	0.121912	0.000732794	0.0153848	0.00833589	0.0153848	-0.189748	0.0330059
807	ENSG00000171320	3.82774	ESCO2	1.0106e-06	2.52196e-05	23.9078	3.32252	1	0.207058	0.0152438	0.142971	0.0619875	0.142971	0.598095	0.106943
808	ENSG00000128965	7.36316	CHAC1	1.01174e-06	2.52196e-05	23.9057	1.20985	1	0.0626275	0.000567051	0.0570447	0.00827669	0.0570447	-0.357348	0.0608043
809	ENSG00000088247	7.6275	KHSRP	1.01454e-06	2.52582e-05	23.9003	0.215018	1	0.0143281	0.000598759	0.00964017	0.00776169	0.00964017	0.160706	0.0315283
810	ENSG00000132432	8.75309	SEC61G	1.03562e-06	2.57271e-05	23.8608	0.302249	1	0.0209255	0.000242732	0.0141501	0.00676422	0.0141501	-0.178514	0.0304199
811	ENSG00000136856	5.94197	SLC2A8	1.03593e-06	2.57271e-05	23.8602	0.6058	1	0.0330477	0.00387261	0.024975	0.0143556	0.024975	0.260433	0.0490046
812	ENSG00000009954	8.77721	BAZ1B	1.05674e-06	2.62117e-05	23.8219	0.240893	1	0.0111474	0.000163073	0.011308	0.00676172	0.011308	0.160185	0.0282244
813	ENSG00000114315	7.53059	HES1	1.0645e-06	2.63716e-05	23.8078	1.66616	1	0.115068	0.000476269	0.0788645	0.00793631	0.0788645	-0.418861	0.071501
814	ENSG00000103335	6.29295	PIEZO1	1.07735e-06	2.66571e-05	23.7847	0.336949	1	0.100768	0.00139723	0.014648	0.0120743	0.014648	-0.205483	0.0410887
815	ENSG00000256269	6.61978	HMBS	1.08807e-06	2.6846e-05	23.7657	0.427408	1	0.0225271	0.00322187	0.0171309	0.0104953	0.0171309	0.220611	0.0422523
816	ENSG00000115275	8.26427	MOGS	1.08725e-06	2.6846e-05	23.7671	0.312241	1	0.0189843	0.0011606	0.013708	0.00697957	0.013708	-0.181593	0.0314555
817	ENSG00000013293	6.01631	SLC7A14	1.08898e-06	2.6846e-05	23.764	2.50944	1	0.508379	0.0117462	0.107751	0.0138036	0.107751	-0.513771	0.0878291
818	ENSG00000162909	8.0765	CAPN2	1.09406e-06	2.69381e-05	23.7551	0.184892	1	0.0248358	0.000180942	0.00862343	0.00714814	0.00862343	-0.148257	0.0291061
819	ENSG00000167565	5.98627	SERTAD3	1.10413e-06	2.7153e-05	23.7374	0.525781	1	0.0369892	0.00139377	0.0236434	0.0140215	0.0236434	-0.239394	0.0440859
820	ENSG00000117475	5.98856	BLZF1	1.11349e-06	2.73497e-05	23.7212	0.504545	1	0.0232995	0.00147656	0.0225494	0.0140047	0.0225494	-0.236159	0.0442167
821	ENSG00000169136	7.23194	ATF5	1.12125e-06	2.75067e-05	23.7078	1.79963	1	0.0966984	0.000502898	0.0851939	0.008578	0.0851939	-0.434786	0.0744647
822	ENSG00000183696	7.31529	UPP1	1.12997e-06	2.76869e-05	23.6929	3.46787	1	1.34808	0.00108699	0.16405	0.00838346	0.16405	-0.603442	0.103401
823	ENSG00000139329	5.69022	LUM	1.1378e-06	2.78451e-05	23.6796	11.4575	1	5.81862	0.0149318	0.530662	0.0165708	0.530662	1.09668	0.188
824	ENSG00000282958	8.07607	HNRNPR	1.14409e-06	2.79399e-05	23.669	0.267891	1	0.0132489	0.000142643	0.0126141	0.00714859	0.0126141	0.167847	0.0289972
825	ENSG00000005238	7.35918	ATOSB	1.14445e-06	2.79399e-05	23.6684	0.549758	1	0.0947181	0.00263036	0.0235486	0.00828541	0.0235486	-0.240193	0.0411909
826	ENSG00000154640	6.27139	BTG3	1.15105e-06	2.80669e-05	23.6574	0.330173	1	0.160045	0.000757959	0.0149645	0.0121937	0.0149645	0.20074	0.0399659
827	ENSG00000131652	6.69843	THOC6	1.16e-06	2.82509e-05	23.6425	0.451086	1	0.02495	0.00118223	0.0202981	0.0101807	0.0202981	0.217599	0.0374678
828	ENSG00000107338	7.46089	SHB	1.16421e-06	2.83193e-05	23.6355	0.293589	1	0.156946	0.000622467	0.013358	0.00807192	0.013358	0.177535	0.0322081
829	ENSG00000175768	7.8671	TOMM5	1.17144e-06	2.84341e-05	23.6236	0.263848	1	0.0118473	0.000419764	0.0121444	0.00739585	0.0121444	0.167972	0.030299
830	ENSG00000133226	6.81879	SRRM1	1.17175e-06	2.84341e-05	23.6231	0.381838	1	0.0166977	0.0010805	0.0171022	0.00974697	0.0171022	0.20209	0.0364681
831	ENSG00000143742	7.94212	SRP9	1.18623e-06	2.87507e-05	23.5994	0.166535	1	0.0358162	0.000249606	0.00768061	0.00729965	0.00768061	0.146328	0.0296241
832	ENSG00000090861	9.4608	AARS1	1.19047e-06	2.87843e-05	23.5926	0.153885	1	0.0106482	0.000154715	0.00717317	0.00701264	0.00717317	-0.141676	0.0287764
833	ENSG00000062038	4.51138	CDH3	1.19036e-06	2.87843e-05	23.5927	1.77167	1	0.213839	0.00488327	0.0794819	0.0370937	0.0794819	-0.432791	0.0764692
834	ENSG00000144118	6.75628	RALB	1.19658e-06	2.88973e-05	23.5827	0.227301	1	0.0198691	0.000623959	0.0101999	0.00996556	0.0101999	-0.175197	0.0358119
835	ENSG00000179242	6.76162	CDH4	1.20376e-06	2.9036e-05	23.5712	1.71529	1	0.201764	0.00119724	0.0804834	0.00994633	0.0804834	-0.423764	0.0729062
836	ENSG00000140682	7.8506	TGFB1I1	1.2106e-06	2.91457e-05	23.5603	0.297264	1	0.179854	0.00123442	0.012921	0.00741815	0.012921	-0.178548	0.0325055
837	ENSG00000134207	3.65984	SYT6	1.21121e-06	2.91457e-05	23.5593	35.7138	1	2.06837	0.130591	1.57007	0.0707163	1.57007	1.93335	0.332752
838	ENSG00000204103	5.64914	MAFB	1.22839e-06	2.9487e-05	23.5322	7.75132	1	0.643133	0.00544219	0.363668	0.0169852	0.363668	-0.900397	0.155108
839	ENSG00000160299	6.59857	PCNT	1.22895e-06	2.9487e-05	23.5314	0.447159	1	0.0272581	0.00302183	0.0182715	0.0105848	0.0182715	0.222249	0.041997
840	ENSG00000166963	8.04944	MAP1A	1.22978e-06	2.9487e-05	23.53	1.0418	1	0.0656863	0.000326161	0.0492833	0.00717654	0.0492833	-0.330085	0.0568668
841	ENSG00000106399	5.66684	RPA3	1.25399e-06	2.99699e-05	23.4925	0.954261	1	0.054127	0.00373622	0.0417048	0.0168047	0.0417048	0.315767	0.0544679
842	ENSG00000145506	6.30159	NKD2	1.25356e-06	2.99699e-05	23.4932	23.029	1	1.04594	0.00229351	1.09432	0.0120271	1.09432	1.55122	0.26757
843	ENSG00000188157	8.69007	AGRN	1.25439e-06	2.99699e-05	23.4919	0.53059	1	0.218824	0.000399038	0.0248671	0.00677432	0.0248671	-0.235455	0.0406155
844	ENSG00000128016	6.15768	ZFP36	1.25684e-06	2.99929e-05	23.4882	0.915083	1	0.322354	0.00314231	0.0404331	0.012863	0.0404331	-0.3092	0.0533429
845	ENSG00000197275	4.7899	RAD54B	1.26771e-06	3.01908e-05	23.4716	1.28099	1	0.174443	0.00495372	0.0560457	0.0301591	0.0560457	0.37288	0.0693956
846	ENSG00000147274	9.12567	RBMX	1.27263e-06	3.01908e-05	23.4642	0.2175	1	0.0268317	0.00037997	0.00997719	0.00681083	0.00997719	0.154258	0.0289754
847	ENSG00000164651	5.70815	SP8	1.27032e-06	3.01908e-05	23.4676	1.80843	1	2.2229	0.00821361	0.0779021	0.0163947	0.0779021	0.43456	0.075021
848	ENSG00000176894	5.89106	PXMP2	1.27159e-06	3.01908e-05	23.4657	0.592734	1	0.118111	0.00196625	0.0262592	0.0147599	0.0262592	0.252187	0.0462415
849	ENSG00000112715	7.52649	VEGFA	1.27038e-06	3.01908e-05	23.4676	0.681866	1	0.062327	0.00074875	0.0317211	0.00794405	0.0317211	-0.266838	0.0460662
850	ENSG00000166946	6.5661	CCNDBP1	1.28442e-06	3.04348e-05	23.4464	0.781264	1	0.238822	0.00166113	0.0355419	0.010726	0.0355419	-0.28555	0.0493314
851	ENSG00000147571	4.28457	CRH	1.29821e-06	3.07252e-05	23.4259	14.1731	1	3.67383	0.0800545	0.594854	0.0439663	0.594854	1.21592	0.210204
852	ENSG00000123416	10.4274	TUBA1B	1.30413e-06	3.08063e-05	23.4171	0.329734	1	0.0239147	2.83398e-05	0.0156733	0.00859303	0.0156733	0.185442	0.032068
853	ENSG00000168610	8.88984	STAT3	1.30469e-06	3.08063e-05	23.4163	0.227369	1	0.0300367	0.000334347	0.0104927	0.00676013	0.0104927	-0.156182	0.0287257
854	ENSG00000071655	7.26307	MBD3	1.31608e-06	3.10388e-05	23.3996	0.298716	1	0.0178221	0.000568187	0.0136564	0.0085042	0.0136564	0.178953	0.0329159
855	ENSG00000172340	6.91431	SUCLG2	1.34232e-06	3.16174e-05	23.3616	0.303926	1	0.034191	0.000693356	0.0137793	0.0094379	0.0137793	0.183377	0.0350002
856	ENSG00000213160	5.53331	KLHL23	1.34375e-06	3.16174e-05	23.3595	0.807213	1	0.11134	0.00210048	0.0363382	0.0182403	0.0363382	0.290794	0.0513172
857	ENSG00000134668	5.81933	SPOCD1	1.35175e-06	3.17685e-05	23.3481	1.45348	1	0.0807802	0.00594524	0.063268	0.015367	0.063268	-0.389005	0.0674245
858	ENSG00000099341	9.02882	PSMD8	1.36289e-06	3.1993e-05	23.3323	0.259474	1	0.0224918	0.000273362	0.0120826	0.00678109	0.0120826	-0.1644	0.0285987
859	ENSG00000086598	8.74535	TMED2	1.36819e-06	3.20801e-05	23.3249	0.234338	1	0.042824	0.000387231	0.0107717	0.00676518	0.0107717	-0.157939	0.0288852
860	ENSG00000071127	9.81131	WDR1	1.38252e-06	3.23406e-05	23.3048	0.185386	1	0.0780041	7.70395e-05	0.00875087	0.00739929	0.00875087	-0.147849	0.0294049
861	ENSG00000198933	7.65767	TBKBP1	1.3824e-06	3.23406e-05	23.305	0.361259	1	0.0595308	0.00196891	0.0152339	0.00771054	0.0152339	-0.194884	0.03487
862	ENSG00000131462	8.19925	TUBG1	1.38531e-06	3.23684e-05	23.301	0.334607	1	0.0315697	0.000576125	0.0153575	0.00703238	0.0153575	0.186536	0.0323823
863	ENSG00000183644	0.96119	HOATZ	1.39223e-06	3.24547e-05	23.2914	19.6802	1	1.39257	0.160983	0.776169	0.402738	0.776169	1.52505	0.303753
864	ENSG00000137494	5.65542	ANKRD42	1.39177e-06	3.24547e-05	23.292	0.726853	1	0.0848166	0.00501768	0.0295944	0.0169208	0.0295944	-0.283407	0.0542205
865	ENSG00000065485	6.2359	PDIA5	1.41926e-06	3.30466e-05	23.2544	0.399348	1	0.150801	0.000593624	0.018423	0.0123952	0.018423	-0.209473	0.0399516
866	ENSG00000112208	6.2765	BAG2	1.45061e-06	3.3726e-05	23.2124	0.582248	1	0.095464	0.0021158	0.0256103	0.0121653	0.0256103	0.24579	0.0427952
867	ENSG00000127914	7.91395	AKAP9	1.45179e-06	3.3726e-05	23.2108	0.262789	1	0.0459777	0.000934043	0.0115797	0.00733478	0.0115797	0.168326	0.0315605
868	ENSG00000165506	6.54954	DNAAF2	1.45673e-06	3.38018e-05	23.2043	0.278436	1	0.0656528	0.00146057	0.0117983	0.0108	0.0117983	0.190562	0.0391408
869	ENSG00000058091	5.34198	CDK14	1.46403e-06	3.39323e-05	23.1947	0.91035	1	0.0437183	0.000605561	0.0427444	0.0206137	0.0427444	0.307268	0.0535311
870	ENSG00000180855	4.51348	ZNF443	1.4697e-06	3.40245e-05	23.1872	1.83466	1	0.164075	0.00819447	0.0791702	0.0370353	0.0791702	0.439829	0.0799407
871	ENSG00000135829	7.04619	DHX9	1.48794e-06	3.4407e-05	23.1635	0.243126	1	0.0127966	0.000742708	0.0108347	0.00905372	0.0108347	0.170863	0.0343993
872	ENSG00000214435	6.80084	AS3MT	1.50503e-06	3.47624e-05	23.1415	0.379396	1	0.078681	0.00122969	0.0168368	0.00980832	0.0168368	0.200555	0.0369164
873	ENSG00000122218	9.849	COPA	1.52896e-06	3.52746e-05	23.1112	0.314385	1	0.0402555	0.000677677	0.014293	0.00745244	0.014293	-0.180378	0.0315128
874	ENSG00000182831	8.5052	HAPSTR1	1.53392e-06	3.53486e-05	23.105	0.15679	1	0.0163768	0.000224093	0.00724212	0.00683391	0.00724212	-0.139914	0.0285552
875	ENSG00000163762	4.49597	TM4SF18	1.53671e-06	3.53723e-05	23.1015	4.59531	1	0.584837	0.0120456	0.206779	0.0375249	0.206779	0.689536	0.120504
876	ENSG00000183431	7.11766	SF3A3	1.55364e-06	3.57214e-05	23.0804	0.335346	1	0.0173249	0.00153229	0.0144366	0.00886278	0.0144366	0.190143	0.0359197
877	ENSG00000167566	7.21412	NCKAP5L	1.55665e-06	3.57497e-05	23.0767	0.263201	1	0.0186062	0.000615371	0.011918	0.00862094	0.011918	-0.171137	0.0332608
878	ENSG00000133739	5.77841	LRRCC1	1.57215e-06	3.60258e-05	23.0577	0.512946	1	0.0227543	0.00351191	0.0209141	0.0157327	0.0209141	0.248559	0.0502768
879	ENSG00000143401	7.4437	ANP32E	1.57225e-06	3.60258e-05	23.0575	0.327503	1	0.0261842	0.00040988	0.0151855	0.00810668	0.0151855	0.183977	0.0321996
880	ENSG00000276920	5.67399	NKD2	1.63578e-06	3.74389e-05	22.9814	23.2413	1	1.03771	0.00754204	1.09918	0.0167326	1.09918	1.54833	0.271682
881	ENSG00000121417	6.20733	ZNF211	1.64268e-06	3.75542e-05	22.9733	0.989286	1	0.0515841	0.00810186	0.039007	0.0125622	0.039007	-0.31941	0.0560616
882	ENSG00000126903	6.56135	SLC10A3	1.64907e-06	3.76575e-05	22.9658	0.613804	1	0.0578528	0.00285876	0.02637	0.0107471	0.02637	-0.251571	0.0441659
883	ENSG00000010810	7.57415	FYN	1.67214e-06	3.81411e-05	22.9391	0.242972	1	0.0231758	0.00134766	0.0102224	0.00785584	0.0102224	-0.167936	0.0336271
884	ENSG00000167657	7.87192	DAPK3	1.68652e-06	3.84256e-05	22.9227	0.30655	1	0.0325353	0.00029582	0.0143018	0.00738941	0.0143018	-0.177687	0.0312402
885	ENSG00000163393	4.96165	SLC22A15	1.72156e-06	3.91796e-05	22.8831	3.54094	1	0.235803	0.0123602	0.156256	0.0266496	0.156256	-0.603592	0.106262
886	ENSG00000128578	4.66035	STRIP2	1.7295e-06	3.93159e-05	22.8743	2.82695	1	0.12809	0.0277283	0.106888	0.0331859	0.106888	0.539427	0.095206
887	ENSG00000113248	5.93411	PCDHB15	1.73878e-06	3.94823e-05	22.864	0.725239	1	0.76259	0.00563627	0.0288989	0.0144166	0.0288989	-0.277276	0.0519961
888	ENSG00000136861	8.19848	CDK5RAP2	1.77436e-06	4.02448e-05	22.8251	0.371231	1	0.016321	0.0025624	0.0151153	0.00703304	0.0151153	0.195777	0.0350674
889	ENSG00000138379	1.87494	MSTN	1.7888e-06	4.05266e-05	22.8095	64.4373	1	2.91027	0.177592	2.89085	0.244852	2.89085	-2.5724	0.454
890	ENSG00000175582	7.53602	RAB6A	1.80755e-06	4.09055e-05	22.7895	0.499091	1	0.0260442	0.000633391	0.0231329	0.0079261	0.0231329	-0.226332	0.0399722
891	ENSG00000148019	7.06899	CEP78	1.81111e-06	4.094e-05	22.7857	0.320082	1	0.0167628	0.00164754	0.0135945	0.0089916	0.0135945	0.187152	0.0364153
892	ENSG00000165072	5.33585	MAMDC2	1.81838e-06	4.10534e-05	22.778	9.26549	1	1.75488	0.00971963	0.431494	0.0206964	0.431494	0.975048	0.172269
893	ENSG00000155090	7.25482	KLF10	1.8202e-06	4.10534e-05	22.776	0.435634	1	0.0270772	0.000734164	0.0200103	0.00852361	0.0200103	-0.211418	0.0373551
894	ENSG00000283009	5.9522	ZNF436	1.8433e-06	4.13891e-05	22.7518	0.506622	1	0.0302392	0.00138421	0.0227406	0.0142771	0.0227406	-0.23283	0.0444542
895	ENSG00000213988	5.03754	ZNF90	1.8416e-06	4.13891e-05	22.7536	1.0952	1	0.0778241	0.00664758	0.0455047	0.0252719	0.0455047	0.343756	0.0661808
896	ENSG00000127252	4.07755	PLAAT1	1.8421e-06	4.13891e-05	22.7531	2.29905	1	0.324595	0.0154643	0.0940144	0.05125	0.0940144	-0.504005	0.0989312
897	ENSG00000125945	5.9522	ZNF436	1.8433e-06	4.13891e-05	22.7518	0.506622	1	0.0302392	0.00138421	0.0227406	0.0142771	0.0227406	-0.23283	0.0444542
898	ENSG00000167193	7.94866	CRK	1.85188e-06	4.15353e-05	22.7429	0.16215	1	0.0145811	0.000249586	0.00747186	0.00729167	0.00747186	-0.143091	0.0296071
899	ENSG00000072571	5.84228	HMMR	1.8551e-06	4.15612e-05	22.7396	0.976193	1	0.127237	0.00496688	0.0415185	0.0151681	0.0415185	0.316332	0.0559613
900	ENSG00000136108	7.50189	CKAP2	1.85788e-06	4.15773e-05	22.7367	0.856016	1	0.0701222	0.00162986	0.0391328	0.00799112	0.0391328	0.29621	0.0524067
901	ENSG00000129946	6.83451	SHC2	1.87467e-06	4.19064e-05	22.7194	0.420642	1	0.0485285	0.00109188	0.0189387	0.00969411	0.0189387	-0.207595	0.0367501
902	ENSG00000112308	7.97265	C6orf62	1.88868e-06	4.21728e-05	22.7051	0.180988	1	0.0176642	0.000636405	0.00798209	0.00726291	0.00798209	-0.148869	0.0306177
903	ENSG00000137656	6.64258	BUD13	1.92693e-06	4.29793e-05	22.6666	0.375043	1	0.0177823	0.0010886	0.0167706	0.0104014	0.0167706	0.199072	0.0376472
904	ENSG00000141524	7.27043	TMC6	1.96676e-06	4.38193e-05	22.6272	0.826381	1	0.175847	0.00237087	0.0369806	0.00848695	0.0369806	-0.290621	0.0516091
905	ENSG00000076685	8.41877	NT5C2	1.97976e-06	4.406e-05	22.6146	0.192001	1	0.0261185	0.000857666	0.00828522	0.00687721	0.00828522	-0.149765	0.0304352
906	ENSG00000280641	5.29371	CDH4	1.98461e-06	4.41178e-05	22.6099	1.18599	1	0.0520715	0.00530152	0.0511743	0.0212759	0.0511743	-0.348079	0.0618492
907	ENSG00000175573	6.93608	C11orf68	1.98674e-06	4.41178e-05	22.6078	0.336763	1	0.031001	0.000990059	0.0150463	0.00937132	0.0150463	-0.1883	0.0355779
908	ENSG00000083093	6.43044	PALB2	1.99007e-06	4.41431e-05	22.6046	0.805147	1	0.0460881	0.00503108	0.0333092	0.011361	0.0333092	0.286777	0.0509657
909	ENSG00000165097	6.64749	KDM1B	2.01758e-06	4.4606e-05	22.5782	0.548466	1	0.0952251	0.00204635	0.0240711	0.0103815	0.0240711	-0.236609	0.0420876
910	ENSG00000169684	4.6888	CHRNA5	2.01547e-06	4.4606e-05	22.5802	3.04279	1	0.384814	0.0101875	0.134707	0.0324922	0.134707	0.557318	0.0991281
911	ENSG00000004777	6.1547	ARHGAP33	2.0147e-06	4.4606e-05	22.581	0.737439	1	0.0499456	0.00715183	0.0279643	0.0128815	0.0279643	0.278252	0.0524659
912	ENSG00000101255	8.02765	TRIB3	2.04124e-06	4.50796e-05	22.5558	1.92377	1	0.119863	0.000171374	0.0914366	0.00720018	0.0914366	-0.443	0.0788602
913	ENSG00000133687	5.73964	TMTC1	2.05638e-06	4.53643e-05	22.5416	3.94301	1	0.179974	0.00328624	0.184476	0.0160926	0.184476	-0.634103	0.112934
914	ENSG00000180263	4.69026	FGD6	2.06502e-06	4.55051e-05	22.5336	5.58732	1	0.249447	0.0117113	0.254352	0.0324571	0.254352	0.754748	0.134458
915	ENSG00000162551	6.13696	ALPL	2.09639e-06	4.61457e-05	22.5046	1.02124	1	2.25901	0.0108879	0.0377428	0.0129928	0.0377428	0.323093	0.0582231
916	ENSG00000125817	8.20585	CENPB	2.11879e-06	4.65879e-05	22.4842	0.289116	1	0.0250767	0.00027425	0.0134932	0.00702675	0.0134932	0.171574	0.0306173
917	ENSG00000164683	6.09145	HEY1	2.1315e-06	4.68157e-05	22.4727	3.12876	1	0.20044	0.00308617	0.145902	0.0132873	0.145902	-0.564334	0.100744
918	ENSG00000116604	6.95671	MEF2D	2.1338e-06	4.68157e-05	22.4706	0.97244	1	0.0534816	0.0031466	0.04316	0.00930944	0.04316	-0.314607	0.0561673
919	ENSG00000166797	6.90711	CIAO2A	2.14811e-06	4.70785e-05	22.4578	0.281152	1	0.0184186	0.00127836	0.0121098	0.00946024	0.0121098	0.179504	0.0364064
920	ENSG00000288185	5.53509	IL27RA	2.15926e-06	4.72201e-05	22.4479	1.02322	1	0.213776	0.0021407	0.0465841	0.0182199	0.0465841	-0.32262	0.0576426
921	ENSG00000104998	5.53509	IL27RA	2.15926e-06	4.72201e-05	22.4479	1.02322	1	0.213776	0.0021407	0.0465841	0.0182199	0.0465841	-0.32262	0.0576426
922	ENSG00000100526	6.02592	CDKN3	2.19424e-06	4.79329e-05	22.417	0.683688	1	0.182802	0.00272135	0.0298352	0.0137354	0.0298352	0.263607	0.0471484
923	ENSG00000275342	8.05559	PRAG1	2.21118e-06	4.82192e-05	22.4022	1.15263	1	0.593022	0.000344011	0.054543	0.00716999	0.054543	0.342205	0.0612373
924	ENSG00000168282	7.75402	MGAT2	2.21213e-06	4.82192e-05	22.4014	0.176051	1	0.0545076	0.000443333	0.00794007	0.00755715	0.00794007	-0.14749	0.0306965
925	ENSG00000183779	6.49521	ZNF703	2.23162e-06	4.85915e-05	22.3845	0.654968	1	0.358872	0.00168633	0.0295026	0.0110502	0.0295026	0.257899	0.0461787
926	ENSG00000178726	6.77245	THBD	2.25929e-06	4.91408e-05	22.3609	7.91699	1	0.672781	0.00149173	0.375508	0.00990768	0.375508	-0.89636	0.16063
927	ENSG00000158195	8.2749	WASF2	2.31749e-06	5.03522e-05	22.312	0.163889	1	0.0575168	0.000155016	0.0076492	0.00697149	0.0076492	-0.139008	0.0286504
928	ENSG00000281500	5.55816	SLC37A4	2.32728e-06	5.04562e-05	22.3039	1.81013	1	0.125274	0.0111615	0.0750353	0.0179599	0.0750353	0.428278	0.0768982
929	ENSG00000175348	6.55811	TMEM9B	2.32493e-06	5.04562e-05	22.3059	0.252042	1	0.0169282	0.00113119	0.0108708	0.0107615	0.0108708	-0.18192	0.0383668
930	ENSG00000141577	6.82779	CEP131	2.33337e-06	5.05339e-05	22.2989	0.826573	1	0.0574193	0.00419825	0.0351624	0.00971659	0.0351624	0.289389	0.0519693
931	ENSG00000106688	4.30155	SLC1A1	2.34034e-06	5.06303e-05	22.2932	10.2621	1	0.507264	0.00322394	0.485448	0.0434123	0.485448	-1.01959	0.183137
932	ENSG00000135047	7.53037	CTSL	2.36267e-06	5.10585e-05	22.275	0.96528	1	0.104833	0.000862548	0.0451032	0.00793673	0.0451032	-0.312628	0.0561888
933	ENSG00000282046	6.84736	GREM1	2.39295e-06	5.1602e-05	22.2505	5.14283	1	0.451534	0.00230699	0.24259	0.00965149	0.24259	0.721373	0.129761
934	ENSG00000166923	6.84736	GREM1	2.39295e-06	5.1602e-05	22.2505	5.14283	1	0.451534	0.00230699	0.24259	0.00965149	0.24259	0.721373	0.129761
935	ENSG00000065320	6.19707	NTN1	2.40949e-06	5.19033e-05	22.2373	0.902541	1	0.0962475	0.0011818	0.0417963	0.0126233	0.0417963	0.302144	0.0543748
936	ENSG00000115963	6.51358	RND3	2.42128e-06	5.21015e-05	22.2279	0.393272	1	0.0808677	0.000246232	0.018481	0.0109645	0.018481	-0.200138	0.0367612
937	ENSG00000006453	4.25182	BAIAP2L1	2.46972e-06	5.30872e-05	22.1899	2.75989	1	0.269175	0.00739764	0.124026	0.0450533	0.124026	0.528018	0.0951786
938	ENSG00000178922	6.45933	HYI	2.47839e-06	5.32125e-05	22.1832	0.432946	1	0.339824	0.00151258	0.0191039	0.0112206	0.0191039	-0.211363	0.0399515
939	ENSG00000136628	7.5863	EPRS1	2.48084e-06	5.32125e-05	22.1813	0.303544	1	0.0161503	0.000947906	0.0135065	0.00783397	0.0135065	-0.175968	0.0325789
940	ENSG00000175482	5.86769	POLD4	2.50206e-06	5.36105e-05	22.1649	1.24625	1	0.0897298	0.00480563	0.0545394	0.0149529	0.0545394	-0.354697	0.0639913
941	ENSG00000054277	5.97742	OPN3	2.51788e-06	5.38923e-05	22.1528	0.495472	1	0.307932	0.00119749	0.0223964	0.014087	0.0223964	0.227495	0.0438132
942	ENSG00000106603	7.87516	COA1	2.56515e-06	5.48458e-05	22.1171	0.36007	1	0.0382783	0.000527424	0.0166188	0.00738511	0.0166188	0.190532	0.0344306
943	ENSG00000049540	5.08232	ELN	2.59813e-06	5.54921e-05	22.0926	16.8432	1	0.825614	0.00787696	0.794178	0.0245063	0.794178	-1.30269	0.235605
944	ENSG00000136826	4.65735	KLF4	2.60812e-06	5.56462e-05	22.0852	2.45259	1	0.417165	0.013904	0.102886	0.0332598	0.102886	-0.497047	0.0899192
945	ENSG00000126803	4.62916	HSPA2	2.62468e-06	5.59316e-05	22.0731	3.09843	1	1.69346	0.0317176	0.115827	0.0339653	0.115827	0.558578	0.101093
946	ENSG00000177144	4.96629	NUDT4B	2.62704e-06	5.59316e-05	22.0713	2.43966	1	0.76494	0.0222094	0.093965	0.0265625	0.093965	0.495641	0.0897078
947	ENSG00000102931	7.01647	ARL2BP	2.63192e-06	5.59763e-05	22.0678	0.201103	1	0.100138	0.000717581	0.00885873	0.00913647	0.00913647	-0.162136	0.0344942
948	ENSG00000186480	6.72942	INSIG1	2.64283e-06	5.6149e-05	22.0598	1.26411	1	0.340575	0.00125051	0.058945	0.0100639	0.058945	0.356719	0.0645894
949	ENSG00000186298	8.20971	PPP1CC	2.64826e-06	5.62051e-05	22.0559	0.290241	1	0.0257998	0.00108402	0.012737	0.00702349	0.012737	0.171222	0.0313391
950	ENSG00000141644	7.68224	MBD1	2.6641e-06	5.64224e-05	22.0444	0.175545	1	0.0113554	0.00142849	0.0069308	0.00767	0.00767	-0.155586	0.0334772
951	ENSG00000171792	6.00077	RHNO1	2.66147e-06	5.64224e-05	22.0463	0.349292	1	0.0237558	0.00181888	0.0148141	0.0139154	0.0148141	0.211286	0.0447245
952	ENSG00000113328	7.25636	CCNG1	2.70711e-06	5.72731e-05	22.0137	0.3154	1	0.0223084	0.000467193	0.0145519	0.00851998	0.0145519	0.178381	0.0326902
953	ENSG00000183864	7.83208	TOB2	2.71876e-06	5.74591e-05	22.0055	0.44304	1	0.0234906	0.00161982	0.0194773	0.00744368	0.0194773	-0.211024	0.038281
954	ENSG00000174891	6.65492	RSRC1	2.72465e-06	5.75232e-05	22.0013	0.422933	1	0.0252282	0.00298371	0.017156	0.0103515	0.017156	0.211353	0.0415521
955	ENSG00000164761	3.62763	TNFRSF11B	2.7305e-06	5.75357e-05	21.9972	23.8412	1	1.34001	0.0326102	1.10269	0.0725356	1.10269	1.54784	0.280867
956	ENSG00000181444	5.4868	ZNF467	2.73095e-06	5.75357e-05	21.9969	3.16032	1	0.231972	0.00369474	0.146797	0.0187816	0.146797	-0.563541	0.10226
957	ENSG00000164253	6.81387	WDR41	2.76392e-06	5.81695e-05	21.9738	0.457575	1	0.0245545	0.000964912	0.0208244	0.00976367	0.0208244	-0.214365	0.0389295
958	ENSG00000166750	6.84645	SLFN5	2.77463e-06	5.83338e-05	21.9664	1.5763	1	0.153089	0.00131767	0.0737444	0.0096545	0.0737444	-0.397831	0.0722661
959	ENSG00000107562	3.60825	CXCL12	2.79098e-06	5.86164e-05	21.9551	11.7514	1	2.21831	0.0268189	0.532772	0.0736532	0.532772	-1.08607	0.197361
960	ENSG00000196937	6.44298	FAM3C	2.81434e-06	5.90455e-05	21.9391	0.393329	1	0.122976	0.0017878	0.0169422	0.0112997	0.0169422	-0.204643	0.0406492
961	ENSG00000126247	8.31451	CAPNS1	2.82134e-06	5.91306e-05	21.9344	0.254631	1	0.0120597	0.00041974	0.0117055	0.00694274	0.0117055	-0.160045	0.0293497
962	ENSG00000137497	6.81691	NUMA1	2.84597e-06	5.95849e-05	21.9177	0.358992	1	0.0181581	0.00108344	0.0160114	0.00975334	0.0160114	0.191684	0.0364863
963	ENSG00000161217	5.78956	PCYT1A	2.87505e-06	6.01311e-05	21.8982	0.56747	1	0.0647128	0.00340266	0.0236197	0.0156316	0.0236197	-0.247916	0.0499585
964	ENSG00000154447	5.67912	SH3RF1	2.88343e-06	6.02439e-05	21.8926	0.887015	1	0.347527	0.00187893	0.0403599	0.0166812	0.0403599	-0.298128	0.0542935
965	ENSG00000186212	3.085	SOWAHB	2.90492e-06	6.063e-05	21.8784	6.51785	1	0.51303	0.0571367	0.253237	0.110306	0.253237	-0.825718	0.161949
966	ENSG00000101452	6.35302	DHX35	2.93363e-06	6.11659e-05	21.8595	0.469962	1	0.0377934	0.00404061	0.0183385	0.011753	0.0183385	0.225915	0.0456838
967	ENSG00000118217	7.43992	ATF6	2.96333e-06	6.17212e-05	21.8402	0.467237	1	0.0316479	0.00084049	0.0214089	0.00811439	0.0214089	-0.216217	0.0394481
968	ENSG00000113369	5.16409	ARRDC3	2.97265e-06	6.18514e-05	21.8341	1.69972	1	0.135416	0.00223543	0.0787038	0.0231901	0.0787038	-0.412358	0.075249
969	ENSG00000180537	5.83507	RNF182	2.99117e-06	6.21084e-05	21.8222	0.843623	1	0.906739	0.010468	0.0297045	0.0152301	0.0297045	0.300239	0.0601581
970	ENSG00000164086	6.81677	DUSP7	2.98841e-06	6.21084e-05	21.824	0.305685	1	0.0734725	0.00108506	0.0134714	0.00975379	0.0134714	-0.181309	0.0364907
971	ENSG00000129534	5.14249	MIS18BP1	3.01271e-06	6.24913e-05	21.8084	1.65629	1	0.16374	0.00735468	0.0715164	0.0235292	0.0715164	0.40691	0.0743212
972	ENSG00000117748	6.56402	RPA2	3.07658e-06	6.37504e-05	21.7682	0.284558	1	0.0303461	0.00127444	0.0122759	0.0107352	0.0122759	0.18367	0.0386317
973	ENSG00000074266	6.72573	EED	3.08798e-06	6.39209e-05	21.7611	0.259032	1	0.0139671	0.00132474	0.0110101	0.0100776	0.0110101	0.177617	0.0376034
974	ENSG00000067836	6.25134	ROGDI	3.09892e-06	6.40157e-05	21.7543	0.874957	1	0.0597098	0.00175398	0.0399106	0.0123068	0.0399106	-0.295526	0.0540788
975	ENSG00000104960	8.28479	PTOV1	3.09631e-06	6.40157e-05	21.7559	0.21759	1	0.0192363	0.00021743	0.010144	0.00696411	0.010144	0.149333	0.0288155
976	ENSG00000106638	6.78085	TBL2	3.11775e-06	6.4273e-05	21.7427	0.526364	1	0.0486946	0.00193199	0.023133	0.00987798	0.023133	-0.229179	0.0419548
977	ENSG00000140365	6.55859	COMMD4	3.1151e-06	6.4273e-05	21.7443	0.522858	1	0.0322013	0.00119459	0.0237034	0.0107594	0.0237034	0.22842	0.0418134
978	ENSG00000111057	7.71593	KRT18	3.1233e-06	6.43215e-05	21.7393	2.87538	1	0.360614	0.0005385	0.136384	0.00761601	0.136384	-0.535623	0.0980657
979	ENSG00000071205	6.03275	ARHGAP10	3.18871e-06	6.56013e-05	21.6995	2.45551	1	0.804438	0.00297485	0.113954	0.0136872	0.113954	-0.494699	0.0906986
980	ENSG00000139618	5.10297	BRCA2	3.20393e-06	6.58472e-05	21.6904	2.28561	1	0.115893	0.0140501	0.0947886	0.0241648	0.0947886	0.477217	0.0875212
981	ENSG00000137414	7.30585	FAM8A1	3.23307e-06	6.63784e-05	21.673	0.648224	1	0.0389702	0.000739635	0.0301282	0.00840501	0.0301282	-0.25408	0.0466264
982	ENSG00000213928	5.48755	IRF9	3.24796e-06	6.66163e-05	21.6642	1.21368	1	0.0672042	0.00731957	0.0504745	0.0187727	0.0504745	-0.347621	0.0638117
983	ENSG00000127314	7.70298	RAP1B	3.2776e-06	6.71557e-05	21.6468	0.743497	1	0.06579	0.00022671	0.0351779	0.00763654	0.0351779	-0.272012	0.0499627
984	ENSG00000167815	8.39634	PRDX2	3.2975e-06	6.74949e-05	21.6352	0.345234	1	0.0230153	0.000161706	0.016278	0.00689008	0.016278	0.185325	0.034054
985	ENSG00000104723	8.2901	TUSC3	3.30576e-06	6.75953e-05	21.6304	0.176292	1	0.0257344	0.000248045	0.00814679	0.00696021	0.00814679	-0.139869	0.0288955
986	ENSG00000114480	5.30689	GBE1	3.33288e-06	6.80806e-05	21.6147	2.95955	1	0.150137	0.00130805	0.139623	0.0210925	0.139623	-0.542457	0.0997493
987	ENSG00000152455	6.93465	SUV39H2	3.34746e-06	6.83092e-05	21.6063	0.610809	1	0.0277944	0.00305856	0.0260276	0.00937564	0.0260276	0.246408	0.0453237
988	ENSG00000242173	5.31946	ARHGDIG	3.35959e-06	6.84872e-05	21.5994	0.866764	1	0.912748	0.00696551	0.034309	0.0209194	0.034309	-0.304563	0.0617577
989	ENSG00000071242	6.12628	RPS6KA2	3.39051e-06	6.90479e-05	21.5818	0.377215	1	0.240607	0.00087501	0.0170876	0.0130607	0.0170876	-0.202746	0.0415935
990	ENSG00000143384	9.43654	MCL1	3.39601e-06	6.909e-05	21.5787	0.16284	1	0.00935721	0.00020812	0.00754619	0.00699272	0.00754619	-0.137337	0.0288864
991	ENSG00000134569	4.17966	LRP4	3.40877e-06	6.92796e-05	21.5715	2.11779	1	0.199152	0.00730169	0.0935453	0.0475342	0.0935453	0.462631	0.0886105
992	ENSG00000104490	4.37729	NCALD	3.46935e-06	7.04397e-05	21.5377	1.80291	1	0.0989225	0.00810202	0.0777506	0.041019	0.0777506	0.428963	0.0835641
993	ENSG00000133597	5.95962	ADCK2	3.52416e-06	7.14804e-05	21.5077	0.692112	1	0.0555666	0.00136546	0.0315923	0.0142206	0.0315923	-0.261929	0.0483452
994	ENSG00000181234	3.66457	TMEM132C	3.53939e-06	7.17172e-05	21.4994	52.4632	1	5.74618	0.0855641	2.41268	0.0704533	2.41268	2.28019	0.420986
995	ENSG00000050344	5.69171	NFE2L3	3.57135e-06	7.22921e-05	21.4822	3.1396	1	0.847749	0.0173247	0.13218	0.0165559	0.13218	0.557667	0.103023
996	ENSG00000155313	6.44812	USP25	3.60414e-06	7.28826e-05	21.4646	0.947282	1	0.0442109	0.00115901	0.0439497	0.0112748	0.0439497	-0.306245	0.0566102
997	ENSG00000110330	6.60026	BIRC2	3.6471e-06	7.36773e-05	21.4419	1.2499	1	0.0572456	0.000629447	0.0588895	0.0105776	0.0588895	-0.351663	0.0650575
998	ENSG00000120913	7.38723	PDLIM2	3.70532e-06	7.47785e-05	21.4116	0.551393	1	0.026975	0.00109654	0.0251603	0.00822464	0.0251603	-0.23347	0.043238
999	ENSG00000172336	6.51539	POP7	3.72177e-06	7.50352e-05	21.4031	0.372503	1	0.0175434	0.00108528	0.016653	0.0109561	0.016653	0.195405	0.038602
1000	ENSG00000169689	7.27278	CENPX	3.7623e-06	7.57765e-05	21.3823	0.72831	1	0.0555372	0.000744318	0.0339371	0.00848145	0.0339371	0.268211	0.0497231
1001	ENSG00000166851	6.02101	PLK1	3.80842e-06	7.65762e-05	21.3589	0.535369	1	0.189	0.00148907	0.0240047	0.0137701	0.0240047	0.230967	0.0438861
1002	ENSG00000160691	9.20617	SHC1	3.80961e-06	7.65762e-05	21.3583	0.494041	1	0.0430548	0.00040491	0.0231208	0.00684514	0.0231208	-0.220827	0.040973
1003	ENSG00000148925	6.82114	BTBD10	3.82651e-06	7.68392e-05	21.3499	0.359905	1	0.120659	0.000671795	0.0164665	0.00973898	0.0164665	-0.188888	0.0355072
1004	ENSG00000106571	6.10923	GLI3	3.84646e-06	7.71629e-05	21.3399	0.997602	1	0.0616364	0.00107332	0.0464315	0.0131706	0.0464315	0.313714	0.0582455
1005	ENSG00000135046	8.92238	ANXA1	3.86182e-06	7.73939e-05	21.3322	0.526395	1	0.115584	7.18832e-05	0.0249945	0.00676276	0.0249945	-0.227857	0.0423164
1006	ENSG00000113569	6.29151	NUP155	3.92758e-06	7.86336e-05	21.2999	0.641476	1	0.0336129	0.00137719	0.0291693	0.0120823	0.0291693	0.251417	0.0467451
1007	ENSG00000169231	7.1661	THBS3	3.93177e-06	7.86394e-05	21.2978	0.883215	1	0.220654	0.00150311	0.0405547	0.00873923	0.0405547	-0.295002	0.0548526
1008	ENSG00000178149	7.35438	DALRD3	3.93733e-06	7.86723e-05	21.2951	0.374008	1	0.0694905	0.00169333	0.0161166	0.00829597	0.0161166	-0.191962	0.0356968
1009	ENSG00000108691	7.41319	CCL2	4.00777e-06	8.00006e-05	21.2611	6.84965	1	2.6093	0.00240849	0.323765	0.00816969	0.323765	0.821101	0.152873
1010	ENSG00000276886	7.87311	GREM1	4.02134e-06	8.01919e-05	21.2546	5.9036	1	1.12178	0.00247705	0.278647	0.00738783	0.278647	0.76222	0.141943
1011	ENSG00000080815	8.73435	PSEN1	4.06355e-06	8.09534e-05	21.2346	0.275564	1	0.0122627	0.000952766	0.0121693	0.00676668	0.0121693	-0.164629	0.0306794
1012	ENSG00000115902	6.79576	SLC1A4	4.14002e-06	8.23955e-05	21.1989	0.898002	1	0.0435001	0.00115814	0.0416038	0.0098259	0.0416038	-0.297036	0.055424
1013	ENSG00000288475	5.77206	CASP8AP2	4.17073e-06	8.29247e-05	21.1847	0.943288	1	0.0411492	0.0025324	0.0423861	0.0157908	0.0423861	0.304371	0.0568211
1014	ENSG00000169813	8.88322	HNRNPF	4.18526e-06	8.31315e-05	21.1781	0.200331	1	0.0716633	0.000339537	0.00920001	0.00675977	0.00920001	0.143365	0.0287397
1015	ENSG00000172432	8.02908	GTPBP2	4.23183e-06	8.39736e-05	21.1569	0.582841	1	0.0321425	0.00035451	0.0273998	0.0071986	0.0273998	-0.239156	0.0446904
1016	ENSG00000159958	4.27923	TNFRSF13C	4.25283e-06	8.43073e-05	21.1474	2.01271	1	0.208451	0.0148827	0.0809607	0.0441419	0.0809607	0.456999	0.0926955
1017	ENSG00000137054	6.75931	POLR1E	4.2933e-06	8.47759e-05	21.1292	0.406673	1	0.0308943	0.00127006	0.0180953	0.00995465	0.0180953	0.199689	0.0373519
1018	ENSG00000015479	7.13634	MATR3	4.28185e-06	8.47759e-05	21.1343	0.204855	1	0.0128309	0.000325432	0.00942958	0.0088146	0.00942958	0.154032	0.0329069
1019	ENSG00000123485	5.98047	HJURP	4.28788e-06	8.47759e-05	21.1316	1.14935	1	0.212017	0.0039463	0.0507845	0.0140643	0.0507845	0.335716	0.0627904
1020	ENSG00000106803	8.46354	SEC61B	4.29147e-06	8.47759e-05	21.13	0.154799	1	0.0169414	0.000213699	0.00715768	0.00685354	0.00715768	-0.133766	0.0285669
1021	ENSG00000111716	9.03499	LDHB	4.31119e-06	8.50457e-05	21.1213	0.15528	1	0.00757358	5.23629e-05	0.00734191	0.00678261	0.00734191	0.132017	0.027951
1022	ENSG00000149600	7.11799	COMMD7	4.31653e-06	8.50677e-05	21.1189	0.305187	1	0.0532409	0.000853338	0.0136794	0.00886193	0.0136794	-0.174981	0.0343068
1023	ENSG00000143195	4.31407	ILDR2	4.3216e-06	8.50844e-05	21.1166	11.3537	1	1.90472	0.0596041	0.481049	0.0430078	0.481049	1.05492	0.197411
1024	ENSG00000147155	6.40184	EBP	4.33208e-06	8.52074e-05	21.112	1.39253	1	0.0768081	0.00107123	0.0652395	0.0115031	0.0652395	0.369423	0.0691428
1025	ENSG00000101745	6.24718	ANKRD12	4.42942e-06	8.70117e-05	21.0694	0.537475	1	0.0325958	0.00646936	0.0191247	0.0123305	0.0191247	-0.241803	0.0506654
1026	ENSG00000148356	6.89577	LRSAM1	4.43245e-06	8.70117e-05	21.0681	0.458148	1	0.0575438	0.00127997	0.0205366	0.00949571	0.0205366	-0.211761	0.0396959
1027	ENSG00000188643	5.41789	S100A16	4.52304e-06	8.87036e-05	21.0293	1.4494	1	0.521011	0.00472879	0.0642901	0.0196252	0.0642901	-0.376435	0.0706622
1028	ENSG00000103647	6.58424	CORO2B	4.53283e-06	8.8809e-05	21.0252	0.964311	1	2.2771	0.00416302	0.0417565	0.0106465	0.0417565	-0.307028	0.057642
1029	ENSG00000102098	5.14227	SCML2	4.54871e-06	8.90337e-05	21.0185	0.905415	1	0.337083	0.00303601	0.040079	0.0235326	0.040079	0.301216	0.0593941
1030	ENSG00000177595	6.71294	PIDD1	4.55855e-06	8.91396e-05	21.0144	0.791819	1	0.0388729	0.0045271	0.0331786	0.0101256	0.0331786	0.278172	0.0522447
1031	ENSG00000103495	8.46107	MAZ	4.56485e-06	8.91762e-05	21.0117	0.334493	1	0.0161607	0.00022308	0.0157052	0.00685478	0.0157052	0.180791	0.0339583
1032	ENSG00000282844	8.34058	ACTN4	4.60664e-06	8.99054e-05	20.9942	0.179542	1	0.0928873	0.000223431	0.00832617	0.00692498	0.00832617	-0.138255	0.0287487
1033	ENSG00000182957	5.30626	SPATA13	4.62775e-06	9.023e-05	20.9855	1.47701	1	0.539588	0.0107579	0.0595757	0.0211013	0.0595757	0.379759	0.0713972
1034	ENSG00000113645	4.68458	WWC1	4.65611e-06	9.06951e-05	20.9738	1.75084	1	1.14365	0.00887758	0.0744958	0.032594	0.0744958	0.413395	0.0777534
1035	ENSG00000104369	3.92471	JPH1	4.66737e-06	9.08266e-05	20.9692	2.25646	1	0.308453	0.0145408	0.0929099	0.0575093	0.0929099	0.492429	0.103019
1036	ENSG00000187446	6.2926	CHP1	4.69347e-06	9.12463e-05	20.9585	0.349785	1	0.0415408	0.000948719	0.0157077	0.0120763	0.0157077	-0.192927	0.0401719
1037	ENSG00000088826	6.48338	SMOX	4.72977e-06	9.18634e-05	20.9437	0.616662	1	0.0298415	0.000925934	0.0284389	0.0111059	0.0284389	-0.245229	0.0461734
1038	ENSG00000014641	7.57716	MDH1	4.79558e-06	9.30518e-05	20.9172	0.161369	1	0.00767804	0.000309196	0.00737505	0.00785041	0.00785041	0.141124	0.0309356
1039	ENSG00000111670	4.89818	GNPTAB	4.88123e-06	9.46227e-05	20.8833	0.883802	1	0.046219	0.00196893	0.0401169	0.0278821	0.0401169	-0.304503	0.0630984
1040	ENSG00000179041	6.96292	RRS1	4.88894e-06	9.46809e-05	20.8803	0.255596	1	0.0128478	0.000876605	0.0112946	0.00929104	0.0112946	0.166613	0.0351629
1041	ENSG00000177432	6.11951	NAP1L5	4.90563e-06	9.49128e-05	20.8738	0.745859	1	0.0414458	0.00230286	0.0332142	0.0131042	0.0332142	-0.269418	0.0508545
1042	ENSG00000078114	4.63399	NEBL	4.94608e-06	9.56036e-05	20.8581	1.71752	1	1.676	0.00808048	0.0737063	0.0338434	0.0737063	0.408741	0.0771959
1043	ENSG00000110080	6.39571	ST3GAL4	4.96047e-06	9.57899e-05	20.8525	0.728757	1	0.0357197	0.00218909	0.0325136	0.011534	0.0325136	0.266228	0.0502904
1044	ENSG00000175662	6.27368	TOM1L2	4.96991e-06	9.58802e-05	20.8488	1.04188	1	0.0759794	0.00355361	0.0460599	0.012181	0.0460599	0.318308	0.0601362
1045	ENSG00000106484	8.02932	MEST	4.99542e-06	9.61881e-05	20.839	0.55452	1	0.0374	0.000165132	0.0262406	0.00719834	0.0262406	-0.232185	0.0438807
1046	ENSG00000198399	5.17865	ITSN2	4.9935e-06	9.61881e-05	20.8398	1.43603	1	0.157737	0.0123501	0.0560321	0.0229649	0.0560321	-0.373716	0.070705
1047	ENSG00000170396	4.99296	ZNF804A	5.00385e-06	9.62119e-05	20.8358	4.25165	1	0.205687	0.00758704	0.194873	0.0260687	0.194873	0.642884	0.121513
1048	ENSG00000105514	5.95842	RAB3D	5.00621e-06	9.62119e-05	20.8349	0.514584	1	0.178425	0.00170389	0.0228001	0.0142297	0.0228001	-0.226546	0.0449788
1049	ENSG00000135521	7.12444	LTV1	5.01107e-06	9.62134e-05	20.8331	0.242387	1	0.0115516	0.000876229	0.010666	0.0088452	0.010666	0.162305	0.0343309
1050	ENSG00000064309	6.52747	CDON	5.04556e-06	9.67834e-05	20.8199	2.07032	1	0.117087	0.00201231	0.0965746	0.0109005	0.0965746	0.448508	0.0848218
1051	ENSG00000150051	3.08622	MKX	5.0868e-06	9.74816e-05	20.8043	23.0535	1	1.11327	0.0931069	1.00468	0.110207	1.00468	1.4963	0.283137
1052	ENSG00000106236	4.3284	NPTX2	5.16371e-06	9.88616e-05	20.7756	3.49524	1	1.12208	0.014327	0.152113	0.0425493	0.152113	0.582374	0.110313
1053	ENSG00000099139	6.58426	PCSK5	5.17051e-06	9.88977e-05	20.7731	0.766486	1	0.0566559	0.00215679	0.0343425	0.0106464	0.0343425	0.272709	0.0516611
1054	ENSG00000128656	6.18313	CHN1	5.18967e-06	9.917e-05	20.766	0.745835	1	0.304356	0.00282193	0.032694	0.0127071	0.032694	0.268982	0.050968
1055	ENSG00000122873	5.24735	CISD1	5.1982e-06	9.92388e-05	20.7628	1.08296	1	0.0530227	0.00878877	0.0427806	0.0219375	0.0427806	0.328213	0.0652722
1056	ENSG00000100219	9.09838	XBP1	5.22565e-06	9.96685e-05	20.7527	0.30681	1	0.0292743	0.000257962	0.014352	0.00680118	0.014352	-0.172485	0.0326987
1057	ENSG00000101782	5.92363	RIOK3	5.27788e-06	0.000100171	20.7337	0.423713	1	0.0370799	0.00133065	0.0188461	0.0144987	0.0188461	-0.212393	0.0446883
1058	ENSG00000088888	8.04082	MAVS	5.26289e-06	0.000100171	20.7392	0.142667	1	0.0196062	0.000342301	0.00645136	0.00718581	0.00718581	-0.13356	0.029644
1059	ENSG00000214655	6.61556	ZSWIM8	5.2712e-06	0.000100171	20.7361	0.417447	1	0.0236104	0.00202655	0.0178519	0.0105129	0.0178519	-0.202806	0.0398543
1060	ENSG00000058085	4.30337	LAMC2	5.26681e-06	0.000100171	20.7377	4.06346	1	0.188944	0.00707717	0.186421	0.043353	0.186421	-0.627575	0.119036
1061	ENSG00000140564	8.34643	FURIN	5.27784e-06	0.000100171	20.7337	0.385509	1	0.0207711	0.00131765	0.0170399	0.00692112	0.0170399	-0.19329	0.0366678
1062	ENSG00000099785	5.35218	MARCHF2	5.28182e-06	0.000100171	20.7323	1.70114	1	0.122504	0.00567573	0.0753311	0.0204773	0.0753311	-0.406025	0.0770285
1063	ENSG00000096063	5.69698	SRPK1	5.30495e-06	0.000100515	20.7239	0.347799	1	0.0238228	0.000762094	0.0157998	0.016504	0.016504	0.211182	0.0466264
1064	ENSG00000135451	5.72785	TROAP	5.3307e-06	0.000100907	20.7146	0.850441	1	0.139951	0.00545517	0.035042	0.0162046	0.035042	0.287005	0.0544832
1065	ENSG00000084676	6.65726	NCOA1	5.38014e-06	0.000101748	20.697	0.547704	1	0.0427871	0.00321945	0.0228617	0.0103421	0.0228617	-0.230263	0.0437395
1066	ENSG00000100479	4.95569	POLE2	5.43942e-06	0.000102772	20.676	2.33946	1	0.116948	0.0103543	0.101049	0.0267623	0.101049	0.475743	0.0904374
1067	ENSG00000171604	6.66812	CXXC5	5.4479e-06	0.000102836	20.673	0.642489	1	0.0552098	0.000324946	0.0302698	0.0102988	0.0302698	-0.249303	0.0473969
1068	ENSG00000125246	4.99885	CLYBL	5.46977e-06	0.000103152	20.6653	1.34825	1	0.082896	0.00882388	0.0553787	0.0259615	0.0553787	0.361862	0.06959
1069	ENSG00000288455	5.35537	SEMA7A	5.56522e-06	0.000104756	20.6322	1.55863	1	0.0784742	0.00378194	0.0704385	0.0204347	0.0704385	0.38806	0.0738853
1070	ENSG00000138623	5.35537	SEMA7A	5.56522e-06	0.000104756	20.6322	1.55863	1	0.0784742	0.00378194	0.0704385	0.0204347	0.0704385	0.38806	0.0738853
1071	ENSG00000013561	6.27599	RNF14	5.5832e-06	0.000104997	20.626	0.358587	1	0.0351274	0.00215774	0.0149178	0.0121681	0.0149178	-0.199124	0.0427461
1072	ENSG00000129484	6.07551	PARP2	5.59101e-06	0.000105045	20.6233	0.279715	1	0.0316601	0.000924342	0.0123954	0.0133935	0.0133935	0.189917	0.042214
1073	ENSG00000115008	4.19177	IL1A	5.6125e-06	0.000105269	20.616	20.6181	1	1.16945	0.0327134	0.9491	0.0471097	0.9491	-1.41106	0.268817
1074	ENSG00000058668	7.08625	ATP2B4	5.61335e-06	0.000105269	20.6157	0.794287	1	0.105552	0.00174331	0.0360799	0.00894535	0.0360799	-0.276955	0.0527624
1075	ENSG00000075618	8.07994	FSCN1	5.62312e-06	0.000105354	20.6124	0.25383	1	0.0139153	5.16111e-05	0.0120355	0.00714461	0.0120355	0.156556	0.0298289
1076	ENSG00000147119	5.93842	CHST7	5.65404e-06	0.000105835	20.6019	11.7531	1	0.668298	0.00398136	0.555688	0.0143831	0.555688	1.06513	0.203019
1077	ENSG00000090615	7.59484	GOLGA3	5.66309e-06	0.000105905	20.5988	0.367204	1	0.0510408	0.00141137	0.0160745	0.00781876	0.0160745	-0.188262	0.0358874
1078	ENSG00000285443	7.48694	ZYX	5.6879e-06	0.000106128	20.5905	0.333676	1	0.152834	0.000114081	0.0157752	0.00802024	0.0157752	-0.179439	0.0342158
1079	ENSG00000159840	7.48694	ZYX	5.6879e-06	0.000106128	20.5905	0.333676	1	0.152834	0.000114081	0.0157752	0.00802024	0.0157752	-0.179439	0.0342158
1080	ENSG00000197882	1.37568	OR7E13P	5.69077e-06	0.000106128	20.5895	34.5503	1	1.65568	0.231453	1.4138	0.325369	1.4138	-1.82588	0.348176
1081	ENSG00000148730	8.94673	EIF4EBP2	5.69662e-06	0.000106138	20.5875	0.175767	1	0.0094982	0.000132892	0.00823695	0.00676564	0.00823695	0.134951	0.0281493
1082	ENSG00000026025	11.2477	VIM	5.70576e-06	0.000106211	20.5845	0.208012	1	0.0127319	6.56098e-06	0.00989878	0.0115827	0.0115827	0.165595	0.0373294
1083	ENSG00000099810	5.90292	MTAP	5.72341e-06	0.000106441	20.5785	0.670292	1	0.0362607	0.00267745	0.0292412	0.0146636	0.0292412	0.254277	0.048507
1084	ENSG00000171943	4.51262	SRGAP2C	5.78688e-06	0.000107522	20.5574	0.860335	1	0.0481113	0.00146377	0.0395046	0.037059	0.0395046	0.329147	0.0726109
1085	ENSG00000122565	7.98418	CBX3	5.81389e-06	0.000107924	20.5485	0.155854	1	0.0264931	0.000156345	0.00726527	0.00724939	0.00726527	0.134248	0.029253
1086	ENSG00000087095	6.07602	NLK	5.843e-06	0.000108364	20.539	0.424343	1	0.0225174	0.0028398	0.017367	0.0133901	0.017367	-0.214384	0.0458346
1087	ENSG00000169375	7.66572	SIN3A	5.92174e-06	0.000109724	20.5133	0.219608	1	0.0112688	0.00134059	0.00911696	0.00769715	0.00911696	0.155032	0.0333092
1088	ENSG00000115541	8.00362	HSPE1	5.97504e-06	0.00011061	20.4962	0.572848	1	0.0372688	0.000359476	0.026919	0.00722704	0.026919	0.234775	0.0449197
1089	ENSG00000203772	4.48067	SPRN	5.98229e-06	0.000110642	20.4939	1.66049	1	0.164176	0.0187521	0.0603187	0.0379578	0.0603187	-0.424656	0.0910519
1090	ENSG00000129636	6.59385	ITFG1	6.02132e-06	0.000111092	20.4814	0.262591	1	0.0148485	0.000720847	0.0117835	0.0106051	0.0117835	-0.17157	0.0371877
1091	ENSG00000117593	6.92969	DARS2	6.01561e-06	0.000111092	20.4832	0.246592	1	0.017939	0.00109815	0.0106443	0.00939075	0.0106443	0.165766	0.0358655
1092	ENSG00000163251	6.51599	FZD5	6.02314e-06	0.000111092	20.4808	1.53094	1	2.15564	0.00347052	0.0694316	0.0109534	0.0694316	-0.383715	0.0734574
1093	ENSG00000005022	7.77075	SLC25A5	6.08437e-06	0.000112016	20.4615	0.474171	1	0.0230006	0.00015183	0.0224278	0.00753202	0.0224278	0.213486	0.0408977
1094	ENSG00000149260	6.45899	CAPN5	6.08028e-06	0.000112016	20.4628	0.401126	1	0.0302501	0.00220946	0.0168918	0.0112223	0.0168918	-0.201123	0.0413822
1095	ENSG00000077097	9.12755	TOP2B	6.105e-06	0.000112293	20.455	1.56086	1	0.102679	0.000125719	0.074201	0.00681153	0.074201	0.387294	0.0742116
1096	ENSG00000143942	5.07988	CHAC2	6.19187e-06	0.000113787	20.428	1.22648	1	0.0684048	0.00695998	0.0514438	0.024547	0.0514438	0.343169	0.065821
1097	ENSG00000185565	5.0647	LSAMP	6.21957e-06	0.000114192	20.4194	6.98122	1	0.473606	0.00538556	0.327053	0.0248034	0.327053	0.818628	0.157064
1098	ENSG00000120647	5.11009	CCDC77	6.26516e-06	0.000114924	20.4054	1.15977	1	0.0563761	0.00705501	0.0481723	0.0240487	0.0481723	0.334739	0.0653554
1099	ENSG00000185909	6.37583	KLHDC8B	6.34513e-06	0.000116285	20.3812	0.88454	1	0.0932756	0.00191715	0.0402038	0.011635	0.0402038	-0.291223	0.0559521
1100	ENSG00000088854	6.87344	DNAAF9	6.35619e-06	0.000116296	20.3778	0.646496	1	0.0318454	0.000661206	0.0301243	0.00956668	0.0301243	-0.248958	0.0478378
1101	ENSG00000168005	6.62818	SPINDOC	6.35727e-06	0.000116296	20.3775	0.281584	1	0.0189467	0.000393154	0.0130156	0.0104605	0.0130156	0.171213	0.0361829
1102	ENSG00000153214	6.92069	TMEM87B	6.45173e-06	0.000117917	20.3493	1.2427	1	0.132171	0.00668056	0.0524958	0.00941825	0.0524958	-0.345014	0.0663636
1103	ENSG00000187024	5.34197	PTRH1	6.46503e-06	0.000118053	20.3453	0.672083	1	0.0424169	0.00431231	0.0276916	0.0206139	0.0276916	-0.26865	0.0576999
1104	ENSG00000012061	7.20296	ERCC1	6.48017e-06	0.000118222	20.3409	0.470814	1	0.0496356	0.000638423	0.0217813	0.00864808	0.0217813	-0.212335	0.0408552
1105	ENSG00000101639	6.21466	CEP192	6.51327e-06	0.000118718	20.3311	0.555805	1	0.0544256	0.00296857	0.0234983	0.012519	0.0234983	0.231008	0.0448117
1106	ENSG00000008277	4.6303	ADAM22	6.5305e-06	0.000118925	20.3261	3.09192	1	0.24077	0.0234502	0.123784	0.0339365	0.123784	0.544016	0.10473
1107	ENSG00000165030	6.90478	NFIL3	6.60407e-06	0.000120156	20.3046	0.468351	1	0.0222444	0.00111403	0.0211884	0.00946751	0.0211884	-0.21166	0.0407789
1108	ENSG00000184436	6.48574	THAP7	6.65126e-06	0.000120905	20.291	0.53857	1	0.0243097	0.00287221	0.022774	0.0110947	0.022774	0.226925	0.0437416
1109	ENSG00000136783	6.49775	NIPSNAP3A	6.66717e-06	0.000120988	20.2864	0.518609	1	0.0685319	0.00123575	0.0234599	0.0110383	0.0234599	-0.222665	0.0429274
1110	ENSG00000143341	3.62192	HMCN1	6.66781e-06	0.000120988	20.2862	5.89724	1	5.19968	0.0419218	0.238899	0.0728635	0.238899	0.750852	0.144757
1111	ENSG00000153187	10.0805	HNRNPU	6.68721e-06	0.000121231	20.2807	0.120431	1	0.00706759	6.40891e-05	0.00567072	0.00783261	0.00783261	0.129428	0.0302979
1112	ENSG00000232434	5.51319	AJM1	6.71842e-06	0.000121687	20.2718	0.958661	1	0.277932	0.00465852	0.040992	0.0184717	0.040992	-0.302667	0.0583822
1113	ENSG00000135446	8.02792	CDK4	6.80738e-06	0.000123187	20.2466	0.359192	1	0.0170771	0.000352202	0.0167522	0.00719988	0.0167522	0.185194	0.0357552
1114	ENSG00000166848	7.6208	TERF2IP	6.86446e-06	0.000124109	20.2306	0.150332	1	0.135397	0.000309085	0.00684957	0.00777326	0.00777326	-0.136361	0.0307769
1115	ENSG00000145416	4.12808	MARCHF1	6.91383e-06	0.000124889	20.2169	4.32593	1	1.65676	0.0132715	0.192725	0.0493797	0.192725	-0.642396	0.124161
1116	ENSG00000267796	5.08579	LIN37	6.93568e-06	0.00012506	20.2109	0.699694	1	0.0326996	0.00435582	0.028963	0.0244484	0.028963	-0.283113	0.0622813
1117	ENSG00000149948	9.19052	HMGA2	6.93091e-06	0.00012506	20.2122	2.33816	1	0.111736	4.58374e-05	0.111295	0.00683778	0.111295	0.472245	0.0912901
1118	ENSG00000288174	3.03769	SLC2A4	6.98189e-06	0.00012553	20.1982	4.42832	1	0.301053	0.0186598	0.192213	0.114211	0.192213	0.675222	0.143018
1119	ENSG00000099814	8.07833	CEP170B	6.9887e-06	0.00012553	20.1963	0.145115	1	0.0227505	0.000581086	0.00632915	0.00714626	0.00714626	-0.133985	0.0302262
1120	ENSG00000181856	3.03769	SLC2A4	6.98189e-06	0.00012553	20.1982	4.42832	1	0.301053	0.0186598	0.192213	0.114211	0.192213	0.675222	0.143018
1121	ENSG00000111328	8.13422	CDK2AP1	6.99292e-06	0.00012553	20.1952	0.15718	1	0.0130387	0.000277984	0.0072068	0.00709106	0.0072068	0.133319	0.0292611
1122	ENSG00000120265	7.69747	PCMT1	6.97401e-06	0.00012553	20.2004	0.189998	1	0.0391142	0.000415142	0.00863239	0.00764536	0.00863239	-0.142678	0.0308012
1123	ENSG00000122547	3.93314	EEPD1	7.08342e-06	0.000127041	20.1706	7.74984	1	0.447347	0.0257595	0.343281	0.0571386	0.343281	0.859202	0.166345
1124	ENSG00000151692	4.23585	RNF144A	7.10853e-06	0.000127378	20.1638	0.943005	1	0.0517076	0.00172194	0.0431831	0.0455921	0.0455921	0.361884	0.0813775
1125	ENSG00000116260	7.96014	QSOX1	7.12572e-06	0.000127573	20.1592	0.252479	1	0.018526	0.000573518	0.0114493	0.0072778	0.0114493	-0.155432	0.0304767
1126	ENSG00000170775	6.56004	GPR37	7.20236e-06	0.00012883	20.1387	0.485961	1	0.1748	0.00144443	0.0216966	0.0107529	0.0216966	-0.215047	0.0416823
1127	ENSG00000103540	5.74613	CCP110	7.27089e-06	0.000129941	20.1206	0.560504	1	0.028181	0.00139011	0.0253005	0.0160314	0.0253005	0.233235	0.0470597
1128	ENSG00000188312	5.43109	CENPP	7.30851e-06	0.000130497	20.1107	5.49494	1	0.239099	0.0393014	0.222362	0.0194596	0.222362	0.722809	0.140245
1129	ENSG00000147421	6.61707	HMBOX1	7.32847e-06	0.000130738	20.1055	0.526391	1	0.029929	0.00616783	0.0188984	0.0105066	0.0188984	-0.229206	0.0477257
1130	ENSG00000067064	7.99476	IDI1	7.37364e-06	0.000131427	20.0938	0.739918	1	0.0967529	0.000573653	0.0346605	0.00723716	0.0346605	0.265166	0.0514813
1131	ENSG00000213347	5.78114	MXD3	7.42176e-06	0.000132051	20.0813	1.26138	1	0.217062	0.00523522	0.0548303	0.0157078	0.0548303	0.346149	0.0672346
1132	ENSG00000284906	4.77349		7.41889e-06	0.000132051	20.0821	1.06128	1	0.151486	0.00667808	0.0438591	0.030524	0.0438591	0.333813	0.0718153
1133	ENSG00000033170	4.90571	FUT8	7.46244e-06	0.000132657	20.0709	0.830489	1	0.0376444	0.00318636	0.0363607	0.027732	0.0363607	0.297705	0.0645154
1134	ENSG00000118513	3.87843	MYB	7.55641e-06	0.00013421	20.0469	8.90231	1	0.547803	0.0292703	0.394649	0.0595959	0.394649	0.919089	0.178745
1135	ENSG00000168216	6.49091	LMBRD1	7.60946e-06	0.000135033	20.0336	0.454583	1	0.0203828	0.0018282	0.0198186	0.0110704	0.0198186	-0.207645	0.0404026
1136	ENSG00000187634	7.60893	SAMD11	7.68107e-06	0.000136183	20.0157	7.83644	1	0.379029	0.0056627	0.367501	0.00779393	0.367501	-0.861889	0.167812
1137	ENSG00000168061	6.40957	SAC3D1	7.69082e-06	0.000136236	20.0132	0.602075	1	0.0285427	0.00181597	0.0268543	0.0114644	0.0268543	0.238891	0.046517
1138	ENSG00000132031	5.98112	MATN3	7.73468e-06	0.000136813	20.0024	10.5777	1	0.502331	0.00195372	0.501747	0.0140595	0.501747	1.00114	0.195021
1139	ENSG00000111981	6.29953	ULBP1	7.73877e-06	0.000136813	20.0013	0.858816	1	0.0637528	0.00193924	0.0389568	0.0120383	0.0389568	-0.285262	0.0555705
1140	ENSG00000139372	6.55069	TDG	7.74373e-06	0.000136813	20.0001	0.270425	1	0.042248	0.00117635	0.0117011	0.0107948	0.0117011	0.174485	0.038522
1141	ENSG00000145721	4.61845	LIX1	7.89004e-06	0.000139263	19.9643	24.4183	1	2.22063	0.0144087	1.14837	0.0342379	1.14837	1.52019	0.296543
1142	ENSG00000137135	4.78941	ARHGEF39	7.90314e-06	0.000139263	19.9612	1.37656	1	0.191981	0.0161169	0.0494337	0.0301701	0.0494337	0.37894	0.0817185
1143	ENSG00000185324	6.71161	CDK10	7.89643e-06	0.000139263	19.9628	0.282182	1	0.0411897	0.0013892	0.012048	0.0101306	0.012048	0.173702	0.0378382
1144	ENSG00000171587	3.97839	DSCAM	7.93107e-06	0.000139633	19.9544	14.8646	1	2.56071	0.0900102	0.617827	0.0552016	0.617827	-1.1859	0.231417
1145	ENSG00000121864	6.28828	ZNF639	7.98144e-06	0.000140397	19.9423	0.288166	1	0.0138894	0.00185758	0.0118646	0.0121	0.0121	0.187472	0.0420518
1146	ENSG00000160685	6.99782	ZBTB7B	8.06754e-06	0.000141787	19.9218	1.20935	1	0.19465	0.0135754	0.0440126	0.00918947	0.0440126	-0.338082	0.0660526
1147	ENSG00000125166	6.91294	GOT2	8.11916e-06	0.00014257	19.9096	0.314223	1	0.0855722	0.00061428	0.0143487	0.00944214	0.0143487	0.173386	0.0348193
1148	ENSG00000119681	5.07816	LTBP2	8.15451e-06	0.000143066	19.9013	1.487	1	0.84705	0.0182534	0.0525561	0.0245759	0.0525561	-0.381238	0.0788264
1149	ENSG00000163145	0.959983	C1QTNF7	8.23597e-06	0.000144244	19.8823	55.6821	1	4.04444	0.0595305	2.592	0.402979	2.592	2.29261	0.448569
1150	ENSG00000084207	9.88677	GSTP1	8.23439e-06	0.000144244	19.8827	0.357737	1	0.0354558	5.28658e-05	0.0169822	0.00750809	0.0169822	0.183763	0.0359542
1151	ENSG00000111581	6.70887	NUP107	8.27448e-06	0.000144793	19.8734	0.325795	1	0.0142049	0.00121997	0.0142941	0.010141	0.0142941	0.179298	0.0374818
1152	ENSG00000066382	4.72802	MPPED2	8.29736e-06	0.000145067	19.8681	4.45474	1	0.217535	0.0107056	0.201425	0.0315628	0.201425	0.648314	0.126914
1153	ENSG00000163281	5.89582	GNPDA2	8.3173e-06	0.00014529	19.8635	0.429361	1	0.0539706	0.00359054	0.0168552	0.0147211	0.0168552	0.22067	0.0490279
1154	ENSG00000111110	2.77228	PPM1H	8.34394e-06	0.000145629	19.8574	4.80572	1	1.38523	0.0223406	0.206503	0.13764	0.206503	0.719607	0.157837
1155	ENSG00000198604	5.17053	BAZ1A	8.50603e-06	0.000148329	19.8206	0.438698	1	0.0260523	0.00144434	0.019446	0.0230903	0.0230903	0.24593	0.056563
1156	ENSG00000141639	4.70262	MAPK4	8.52815e-06	0.000148508	19.8157	2.88056	1	0.489141	0.00775127	0.129418	0.032161	0.129418	0.520893	0.102167
1157	ENSG00000173114	7.23285	LRRN3	8.53102e-06	0.000148508	19.815	0.521706	1	0.219266	0.00139639	0.0234468	0.00857584	0.0234468	0.221676	0.0434804
1158	ENSG00000232926	0.365639		8.65517e-06	0.000150376	19.7874	25.5236	1	1.14647	0.186073	1.02934	0.533313	1.02934	1.60752	0.344053
1159	ENSG00000124181	6.82227	PLCG1	8.66074e-06	0.000150376	19.7862	0.353009	1	0.0242582	0.000967948	0.015842	0.00973517	0.015842	0.1826	0.0361886
1160	ENSG00000117682	6.40247	DHDDS	8.65758e-06	0.000150376	19.7869	0.395214	1	0.0181571	0.00246611	0.0163536	0.0115	0.0163536	-0.199035	0.0423273
1161	ENSG00000141560	5.91985	FN3KRP	8.69883e-06	0.000150907	19.7778	0.318257	1	0.0141392	0.00177304	0.0133821	0.0145286	0.0145286	0.200361	0.04555
1162	ENSG00000174804	7.55738	FZD4	8.70712e-06	0.000150921	19.776	11.8438	1	0.771132	0.000653517	0.563335	0.00788643	0.563335	-1.05555	0.207338
1163	ENSG00000177054	5.54646	ZDHHC13	8.71865e-06	0.000150991	19.7734	0.625849	1	0.0312402	0.00204006	0.0277623	0.0180912	0.0277623	0.246472	0.0510197
1164	ENSG00000026508	5.88216	CD44	8.78956e-06	0.000152088	19.7579	4.32645	1	0.492506	0.00582995	0.200192	0.0148328	0.200192	-0.637783	0.125361
1165	ENSG00000160307	3.91303	S100B	8.91267e-06	0.000153837	19.7314	5.22493	1	0.248517	0.0217029	0.227103	0.0580274	0.227103	0.700586	0.137841
1166	ENSG00000160963	9.77165	COL26A1	8.91016e-06	0.000153837	19.7319	1.19194	1	0.476956	0.000751683	0.0560073	0.00734588	0.0560073	0.33462	0.0658353
1167	ENSG00000188215	6.46781	DCUN1D3	8.92119e-06	0.000153837	19.7295	0.617363	1	0.0475649	0.00336924	0.026029	0.0111799	0.026029	-0.240812	0.0473831
1168	ENSG00000138604	6.74747	GLCE	8.91477e-06	0.000153837	19.7309	0.309184	1	0.561243	0.00193676	0.0127863	0.00999749	0.0127863	0.178797	0.0388006
1169	ENSG00000165646	4.38585	SLC18A2	8.97391e-06	0.000154218	19.7183	12.4073	1	0.670219	0.021871	0.568954	0.0407568	0.568954	1.07937	0.212469
1170	ENSG00000188229	9.62363	TUBB4B	8.95209e-06	0.000154218	19.7229	0.213083	1	0.0168428	7.22124e-05	0.0100746	0.00716876	0.0100746	0.142482	0.028885
1171	ENSG00000144406	5.70433	UNC80	8.96182e-06	0.000154218	19.7209	5.97117	1	0.365889	0.0100301	0.274311	0.016432	0.274311	0.74882	0.147388
1172	ENSG00000162736	8.8365	NCSTN	8.97147e-06	0.000154218	19.7188	0.364147	1	0.0164964	0.00206407	0.0152762	0.00675882	0.0152762	-0.184915	0.036399
1173	ENSG00000126005	6.46807	MMP24OS	8.99427e-06	0.000154436	19.7139	0.728229	1	0.163399	0.00131185	0.0333657	0.0111787	0.0333657	-0.261477	0.0514788
1174	ENSG00000046889	4.19875	PREX2	9.00882e-06	0.000154554	19.7109	5.37244	1	0.510388	0.0378036	0.218027	0.0468665	0.218027	0.710172	0.139833
1175	ENSG00000114948	7.29985	ADAM23	9.03574e-06	0.000154884	19.7052	0.815627	1	0.0987894	0.00263167	0.0362077	0.00841877	0.0362077	-0.276683	0.0544904
1176	ENSG00000111817	6.81316	DSE	9.08478e-06	0.000155592	19.6948	0.700442	1	1.01047	0.00321536	0.030139	0.00976608	0.030139	0.25636	0.0505073
1177	ENSG00000137273	4.30376	FOXF2	9.09535e-06	0.000155641	19.6926	3.60084	1	0.181731	0.014866	0.156602	0.0433405	0.156602	0.581234	0.114522
1178	ENSG00000166016	5.60187	ABTB2	9.19713e-06	0.000157216	19.6713	1.3113	1	0.311931	0.0025142	0.0599289	0.0174816	0.0599289	-0.350632	0.0691404
1179	ENSG00000270882	3.82435	H4C14	9.20303e-06	0.000157216	19.6701	3.91178	1	0.173145	0.0589888	0.127286	0.0621514	0.127286	-0.632569	0.136944
1180	ENSG00000185624	10.3124	P4HB	9.2305e-06	0.000157552	19.6644	0.148156	1	0.115456	3.87463e-05	0.0070163	0.0083135	0.0083135	-0.135074	0.0312315
1181	ENSG00000181026	6.80835	AEN	9.24593e-06	0.000157682	19.6612	0.305347	1	0.0186122	0.000576559	0.0139638	0.00978251	0.0139638	0.17135	0.0353636
1182	ENSG00000133083	7.09408	DCLK1	9.25957e-06	0.000157781	19.6584	2.71729	1	1.08068	0.00308578	0.126309	0.00892457	0.126309	0.504635	0.0995556
1183	ENSG00000154274	3.04758	C4orf19	9.31874e-06	0.000158655	19.6462	28.1409	1	1.82251	0.0959063	1.24414	0.113387	1.24414	1.62365	0.320462
1184	ENSG00000100650	8.30758	SRSF5	9.37131e-06	0.000159415	19.6355	0.226897	1	0.0111983	0.000578333	0.0102263	0.00694762	0.0102263	0.146763	0.0298067
1185	ENSG00000109846	4.04892	CRYAB	9.39781e-06	0.000159596	19.6301	7.98514	1	1.05254	0.0345414	0.345703	0.05235	0.345703	-0.86467	0.170763
1186	ENSG00000149925	9.032	ALDOA	9.39615e-06	0.000159596	19.6304	0.246983	1	0.0274633	7.33366e-05	0.0116878	0.00678187	0.0116878	-0.15207	0.030032
1187	ENSG00000113810	6.59111	SMC4	9.4656e-06	0.000160612	19.6163	1.56879	1	0.128701	0.00130015	0.0734043	0.0106168	0.0734043	0.383173	0.0757113
1188	ENSG00000170961	4.57527	HAS2	9.58017e-06	0.000162419	19.5934	46.3643	1	3.35953	0.0286849	2.17914	0.0353602	2.17914	2.08229	0.411791
1189	ENSG00000100167	6.54996	SEPTIN3	9.69906e-06	0.000164297	19.5698	0.711702	1	1.13626	0.00139463	0.0324959	0.010798	0.0324959	0.257888	0.0510444
1190	ENSG00000196081	3.80432	ZNF724	9.74701e-06	0.00016497	19.5604	1.96725	1	0.104814	0.010758	0.0829205	0.0631301	0.0829205	0.466652	0.10426
1191	ENSG00000172780	7.95699	RAB43	9.81307e-06	0.000165949	19.5475	0.560457	1	0.0258956	0.0026852	0.0240033	0.00728158	0.0240033	-0.228768	0.0453182
1192	ENSG00000145354	5.99453	CISD2	9.84432e-06	0.000166338	19.5414	0.322581	1	0.0241086	0.00195261	0.0134084	0.0139609	0.0139609	0.198073	0.0450402
1193	ENSG00000078269	6.75325	SYNJ2	9.90024e-06	0.000166897	19.5306	1.59183	1	0.145309	0.00163409	0.0741674	0.0099765	0.0741674	-0.385436	0.0764016
1194	ENSG00000130312	6.35912	MRPL34	9.89847e-06	0.000166897	19.5309	0.424519	1	0.0206642	0.00214221	0.018073	0.0117212	0.018073	0.20195	0.0420294
1195	ENSG00000111788	4.90603		9.90226e-06	0.000166897	19.5302	1.35529	1	0.0610042	0.00889173	0.0556457	0.0277257	0.0556457	0.356513	0.0714997
1196	ENSG00000110906	6.67937	KCTD10	1.00101e-05	0.000168572	19.5095	0.400484	1	0.020222	0.001489	0.0175817	0.0102546	0.0175817	0.193262	0.0383387
1197	ENSG00000205155	7.07822	PSENEN	1.00206e-05	0.000168609	19.5075	0.245584	1	0.0175446	0.00101192	0.0106825	0.0089668	0.0106825	-0.15924	0.0348845
1198	ENSG00000113048	7.43578	MRPS27	1.0062e-05	0.000169023	19.4996	0.246775	1	0.0124149	0.0017332	0.010018	0.00812287	0.010018	0.159812	0.0350566
1199	ENSG00000167840	6.53518	ZNF232	1.00569e-05	0.000169023	19.5006	0.330627	1	0.0182365	0.00240048	0.0133437	0.0108651	0.0133437	0.186581	0.0411982
1200	ENSG00000055813	5.23476	CCDC85A	1.01694e-05	0.000170686	19.4793	5.20033	1	0.265085	0.00583953	0.241795	0.0221215	0.241795	-0.696073	0.13824
1201	ENSG00000285920	7.20161		1.01903e-05	0.000170894	19.4754	0.485046	1	0.0344754	0.00171561	0.0213818	0.00865138	0.0213818	0.21257	0.0422226
1202	ENSG00000176887	9.18634	SOX11	1.02736e-05	0.000172148	19.4599	0.155655	1	0.304141	0.00012307	0.00728909	0.00683587	0.00728909	0.127938	0.0282847
1203	ENSG00000105321	6.24351	CCDC9	1.03208e-05	0.000172794	19.4511	0.387013	1	0.0182005	0.00162149	0.0168077	0.0123515	0.0168077	-0.195628	0.0419732
1204	ENSG00000128052	5.51772	KDR	1.03352e-05	0.000172892	19.4484	5.6814	1	2.87822	0.0127822	0.257761	0.0184192	0.257761	-0.727187	0.144586
1205	ENSG00000148154	6.0849	UGCG	1.03521e-05	0.000173031	19.4453	0.865178	1	0.37207	0.00029062	0.0409083	0.0133307	0.0409083	-0.283758	0.0564258
1206	ENSG00000169860	5.00552	P2RY1	1.03676e-05	0.000173147	19.4425	2.98649	1	0.153007	0.00699662	0.135217	0.0258407	0.135217	0.527177	0.104841
1207	ENSG00000138439	5.7242	FAM117B	1.04076e-05	0.00017367	19.4351	0.66993	1	0.424268	0.00224045	0.029661	0.0162396	0.029661	0.249654	0.0496629
1208	ENSG00000162236	7.40746	STX5	1.0446e-05	0.000174144	19.4281	0.286685	1	0.0486979	0.000740209	0.0129114	0.00818172	0.0129114	-0.16349	0.0327256
1209	ENSG00000085552	6.24133	IGSF9	1.04533e-05	0.000174144	19.4267	1.7518	1	0.989234	0.00337303	0.080046	0.012364	0.080046	0.40365	0.0803222
1210	ENSG00000156689	4.24071	GLYATL2	1.04946e-05	0.000174687	19.4192	5.929	1	0.430627	0.0896427	0.192691	0.0454276	0.192691	0.742506	0.147792
1211	ENSG00000057294	6.69102	PKP2	1.05032e-05	0.000174687	19.4176	4.79097	1	0.294372	0.0015618	0.22658	0.0102093	0.22658	0.667436	0.132858
1212	ENSG00000196998	6.0041	WDR45	1.05237e-05	0.000174739	19.4139	0.672333	1	0.0298662	0.00249907	0.0295168	0.0138913	0.0295168	-0.250013	0.0497739
1213	ENSG00000151079	6.37399	KCNA6	1.05222e-05	0.000174739	19.4142	0.893493	1	0.0392041	0.0016634	0.0408839	0.0116445	0.0408839	-0.288217	0.0573789
1214	ENSG00000134278	5.54601	SPIRE1	1.05729e-05	0.000175267	19.405	0.582103	1	0.0271309	0.00267437	0.0250448	0.0180962	0.0250448	-0.240823	0.052052
1215	ENSG00000006283	6.43449	CACNA1G	1.05667e-05	0.000175267	19.4061	2.96721	1	1.72677	0.00971076	0.131585	0.0113412	0.131585	0.525158	0.104581
1216	ENSG00000156427	5.19273	FGF18	1.07061e-05	0.000177328	19.3811	4.82508	1	1.09518	0.00874505	0.221021	0.0227497	0.221021	0.669404	0.133432
1217	ENSG00000146966	7.14058	DENND2A	1.07382e-05	0.000177715	19.3754	0.509571	1	0.0817385	0.000782412	0.0234829	0.00880377	0.0234829	0.217519	0.0433671
1218	ENSG00000013288	6.35937	MAN2B2	1.079e-05	0.000178425	19.3662	0.476322	1	0.141679	0.00184993	0.0208321	0.0117199	0.0208321	-0.210271	0.0419364
1219	ENSG00000176749	5.58235	CDK5R1	1.08143e-05	0.000178681	19.3619	5.69385	1	0.531995	0.00110172	0.270034	0.0176929	0.270034	0.726943	0.145005
1220	ENSG00000220205	6.82632	VAMP2	1.0834e-05	0.00017883	19.3584	0.265116	1	0.0560943	0.000829664	0.0117949	0.00972153	0.0117949	-0.163909	0.0358439
1221	ENSG00000145832	3.3396	SLC25A48	1.08411e-05	0.00017883	19.3572	41.1387	1	2.88362	0.0905403	1.86845	0.090926	1.86845	1.95384	0.389805
1222	ENSG00000100505	6.0996	TRIM9	1.09668e-05	0.000180755	19.3352	4.44883	1	0.298601	0.00664383	0.205205	0.0132335	0.205205	-0.642285	0.128246
1223	ENSG00000103121	7.45224	CMC2	1.10671e-05	0.00018226	19.3178	0.384219	1	0.0169783	0.0011008	0.0171953	0.00808935	0.0171953	0.188698	0.0377024
1224	ENSG00000180592	5.48584	SKIDA1	1.10899e-05	0.000182336	19.3138	0.937535	1	0.0783543	0.00433638	0.0403082	0.0187931	0.0403082	0.294744	0.0588991
1225	ENSG00000165678	9.37843	GHITM	1.10895e-05	0.000182336	19.3139	0.180087	1	0.0172973	0.000145189	0.00843037	0.00694846	0.00843037	-0.132973	0.028605
1226	ENSG00000011465	4.63996	DCN	1.1166e-05	0.000183438	19.3008	6.07252	1	4.54772	0.0318757	0.257292	0.0336932	0.257292	0.749964	0.14994
1227	ENSG00000115414	10.0968	FN1	1.12014e-05	0.00018372	19.2947	1.34605	1	0.23639	0.000178993	0.0639186	0.0078629	0.0639186	-0.353056	0.0706022
1228	ENSG00000086544	6.08347	ITPKC	1.11945e-05	0.00018372	19.2959	0.546512	1	0.0331192	0.00245249	0.0235719	0.0133403	0.0235719	-0.225022	0.0450521
1229	ENSG00000241839	6.63997	PLEKHO2	1.12843e-05	0.000184929	19.2807	0.54174	1	0.0304238	0.00131393	0.0244832	0.010412	0.0244832	-0.223927	0.0448033
1230	ENSG00000099949	6.6337	LZTR1	1.13062e-05	0.000185137	19.277	0.294088	1	0.0132757	0.00184128	0.0121629	0.0104377	0.0121629	-0.176312	0.0393389
1231	ENSG00000171960	7.18837	PPIH	1.13565e-05	0.000185809	19.2685	0.364821	1	0.0231436	0.00112622	0.0162462	0.00868389	0.0162462	0.183723	0.036776
1232	ENSG00000189369	6.62996	GSPT2	1.14e-05	0.00018637	19.2612	0.211526	1	0.054371	0.0013878	0.00868488	0.0104531	0.0104531	-0.164288	0.0383928
1233	ENSG00000269964	3.51867	MEI4	1.14618e-05	0.000187228	19.2509	3.50315	1	0.280257	0.0377676	0.129049	0.0790435	0.129049	-0.60297	0.133852
1234	ENSG00000064763	7.40903	FAR2	1.14868e-05	0.000187484	19.2467	0.58315	1	0.813892	0.0014778	0.0262912	0.00817842	0.0262912	-0.232196	0.046517
1235	ENSG00000170860	7.1259	LSM3	1.15611e-05	0.000188482	19.2344	0.380594	1	0.0177348	0.000781941	0.0173416	0.00884143	0.0173416	0.187545	0.0375893
1236	ENSG00000284946	5.83228		1.15666e-05	0.000188482	19.2335	0.89722	1	0.0791978	0.00608857	0.0366362	0.0152542	0.0366362	0.28795	0.0577153
1237	ENSG00000123136	7.42109	DDX39A	1.17561e-05	0.000191259	19.2025	0.350818	1	0.0237147	0.000545871	0.0161597	0.00815321	0.0161597	0.179963	0.0361129
1238	ENSG00000113391	5.71341	FAM172A	1.17523e-05	0.000191259	19.2031	0.569505	1	0.0363252	0.0015774	0.0255419	0.0163436	0.0255419	0.231133	0.0478346
1239	ENSG00000126970	6.80581	ZC4H2	1.1833e-05	0.000192355	19.19	0.591191	1	0.0530643	0.00518472	0.0229672	0.00979122	0.0229672	0.233569	0.046892
1240	ENSG00000143549	10.0274	TPM3	1.18686e-05	0.000192778	19.1843	0.145042	1	0.0197058	7.83953e-05	0.00682837	0.00773688	0.00773688	-0.129922	0.0301344
1241	ENSG00000283060	8.35974	ID3	1.19581e-05	0.000193919	19.17	1.93387	1	0.127361	0.000106565	0.0919824	0.00691252	0.0919824	-0.422298	0.0848457
1242	ENSG00000117318	8.35974	ID3	1.19581e-05	0.000193919	19.17	1.93387	1	0.127361	0.000106565	0.0919824	0.00691252	0.0919824	-0.422298	0.0848457
1243	ENSG00000186867	3.18723	QRFPR	1.21955e-05	0.00019761	19.1324	8.06952	1	2.66811	0.0733821	0.310881	0.102185	0.310881	0.862094	0.173452
1244	ENSG00000136153	5.91365	LMO7	1.22381e-05	0.000198141	19.1258	1.41345	1	1.85441	0.00530706	0.0620003	0.0145777	0.0620003	-0.360764	0.0726034
1245	ENSG00000171223	6.90078	JUNB	1.22671e-05	0.000198451	19.1213	0.446425	1	0.438702	0.00113622	0.0201221	0.00947998	0.0201221	-0.202732	0.0408067
1246	ENSG00000114316	6.35398	USP4	1.23549e-05	0.000199711	19.1076	0.270396	1	0.0174325	0.00150407	0.0113719	0.011748	0.011748	-0.177746	0.0407872
1247	ENSG00000140688	6.83816	RUSF1	1.24076e-05	0.000200402	19.0995	0.253842	1	0.0419307	0.000765854	0.0113219	0.00968195	0.0113219	-0.16068	0.0356226
1248	ENSG00000178075	4.52071	GRAMD1C	1.25659e-05	0.000202796	19.0753	2.26976	1	0.099055	0.020915	0.087169	0.036835	0.087169	-0.456775	0.0921007
1249	ENSG00000165507	2.73403	DEPP1	1.26119e-05	0.000203375	19.0684	11.2657	1	0.531043	0.0339715	0.502493	0.141207	0.502493	-1.01751	0.205218
1250	ENSG00000149679	6.15143	CABLES2	1.26972e-05	0.000204372	19.0555	0.524162	1	0.0469615	0.002736	0.0222241	0.0129019	0.0222241	0.220015	0.0449373
1251	ENSG00000104884	8.38369	ERCC2	1.26999e-05	0.000204372	19.0551	0.322933	1	0.0507141	0.000685756	0.014692	0.00689763	0.014692	-0.172234	0.0347546
1252	ENSG00000135424	8.10782	ITGA7	1.27041e-05	0.000204372	19.0544	1.93459	1	0.730692	0.00110752	0.0910157	0.00711658	0.0910157	-0.421553	0.085066
1253	ENSG00000198910	5.45808	L1CAM	1.28382e-05	0.000206365	19.0344	4.26666	1	1.02066	0.00348917	0.199685	0.0191271	0.199685	-0.625827	0.126382
1254	ENSG00000184110	7.9656	EIF3C	1.28977e-05	0.000207155	19.0256	0.156653	1	0.0123885	0.000120498	0.00733917	0.00727127	0.00733917	-0.12925	0.0291977
1255	ENSG00000145687	6.38698	SSBP2	1.29476e-05	0.000207791	19.0182	0.968177	1	0.0658371	0.00224445	0.0438592	0.0115782	0.0438592	-0.298036	0.0602236
1256	ENSG00000172081	5.5734	MOB3A	1.29958e-05	0.000208399	19.0111	0.49862	1	0.0563493	0.00431331	0.0194305	0.017791	0.0194305	-0.237282	0.0542302
1257	ENSG00000130487	2.06349	KLHDC7B	1.30721e-05	0.000209455	19	20.9406	1	1.207	0.102966	0.894206	0.218175	0.894206	-1.38564	0.280188
1258	ENSG00000278759	6.08649	TBCD	1.30976e-05	0.000209697	18.9962	0.800262	1	0.0573364	0.00629606	0.0318116	0.0133201	0.0318116	0.270859	0.0547778
1259	ENSG00000013523	4.65496	ANGEL1	1.32101e-05	0.00021133	18.9799	1.21244	1	0.127025	0.00304225	0.0546929	0.0333192	0.0546929	0.336491	0.0704974
1260	ENSG00000119655	7.47997	NPC2	1.33535e-05	0.000213455	18.9593	0.356323	1	0.0292081	0.0010137	0.0159541	0.00803395	0.0159541	-0.180624	0.03658
1261	ENSG00000183049	5.80178	CAMK1D	1.33884e-05	0.000213843	18.9543	0.46017	1	0.118661	0.00266274	0.0192501	0.0155221	0.0192501	0.217046	0.0485561
1262	ENSG00000177283	7.21331	FZD8	1.34246e-05	0.000214251	18.9492	9.44617	1	0.598385	0.00105113	0.448767	0.00862291	0.448767	-0.929838	0.188383
1263	ENSG00000180660	5.16034	MAB21L1	1.34527e-05	0.00021453	18.9452	1.97844	1	6.07779	0.0337028	0.0605088	0.0232486	0.0605088	0.433358	0.092727
1264	ENSG00000172037	6.67147	LAMB2	1.35519e-05	0.00021594	18.9312	1.20486	1	0.107755	0.000948316	0.056426	0.0102856	0.056426	-0.331982	0.0673047
1265	ENSG00000284571	6.3993	FLII	1.36057e-05	0.000216455	18.9236	0.303593	1	0.0857645	0.00172371	0.0127331	0.0115159	0.0127331	-0.180105	0.0408649
1266	ENSG00000177731	6.3993	FLII	1.36057e-05	0.000216455	18.9236	0.303593	1	0.0857645	0.00172371	0.0127331	0.0115159	0.0127331	-0.180105	0.0408649
1267	ENSG00000102893	6.64317	PHKB	1.36571e-05	0.000217102	18.9164	0.528592	1	0.0317197	0.00122078	0.0239503	0.010399	0.0239503	-0.219835	0.0445934
1268	ENSG00000171566	6.70229	PLRG1	1.37073e-05	0.000217728	18.9094	0.230373	1	0.0260641	0.00126705	0.00970312	0.010166	0.010166	-0.16294	0.0376302
1269	ENSG00000136938	8.1887	ANP32B	1.38021e-05	0.00021906	18.8963	0.179779	1	0.0224137	8.57732e-05	0.00847511	0.00704149	0.00847511	0.131607	0.0286008
1270	ENSG00000171119	3.53738	NRTN	1.38743e-05	0.000220033	18.8863	8.00511	1	0.390649	0.0389139	0.342282	0.0778871	0.342282	0.855057	0.173647
1271	ENSG00000101546	6.44196	RBFA	1.40782e-05	0.000223092	18.8585	0.301444	1	0.0247368	0.00266941	0.0116851	0.0113047	0.0116851	0.184646	0.0424258
1272	ENSG00000138944	6.06368	SHISAL1	1.41817e-05	0.000224555	18.8445	1.95452	1	1.04243	0.00451709	0.0885554	0.0134735	0.0885554	0.422201	0.0858779
1273	ENSG00000143344	7.51671	RGL1	1.43115e-05	0.000226433	18.8271	2.17018	1	0.219172	0.000612297	0.10273	0.00796264	0.10273	0.444751	0.0905246
1274	ENSG00000126261	7.34602	UBA2	1.43518e-05	0.000226892	18.8218	0.254549	1	0.0131417	0.00128716	0.0108342	0.00831444	0.0108342	0.156903	0.0343373
1275	ENSG00000258947	8.39362	TUBB3	1.44297e-05	0.000227944	18.8115	0.82352	1	0.680876	0.000386096	0.0388292	0.00689168	0.0388292	-0.273898	0.0557824
1276	ENSG00000153162	4.76086	BMP6	1.44516e-05	0.00022811	18.8086	21.765	1	1.74796	0.0301035	1.00632	0.0308085	1.00632	1.40802	0.286791
1277	ENSG00000015475	6.30826	BID	1.4513e-05	0.000228901	18.8005	1.07532	1	0.0788837	0.00426821	0.0469374	0.0119909	0.0469374	0.312923	0.063757
1278	ENSG00000035403	9.62943	VCL	1.45624e-05	0.0002295	18.794	0.162641	1	0.0993296	9.52145e-05	0.00764959	0.00717506	0.00764959	-0.128767	0.0289652
1279	ENSG00000177733	9.52809	HNRNPA0	1.46798e-05	0.00023117	18.7787	0.138936	1	0.0132992	7.56882e-05	0.0065403	0.00707237	0.00707237	0.123702	0.0286805
1280	ENSG00000156218	3.40575	ADAMTSL3	1.47107e-05	0.000231475	18.7747	8.00842	1	0.368545	0.0428903	0.338463	0.0863647	0.338463	-0.853587	0.174087
1281	ENSG00000135535	8.65952	CD164	1.47404e-05	0.000231761	18.7708	0.148398	1	0.423729	0.000199995	0.00686659	0.00678108	0.00686659	-0.124847	0.0283725
1282	ENSG00000146757	6.47498	ZNF92	1.47564e-05	0.000231831	18.7688	0.458306	1	0.0254837	0.00273078	0.0190933	0.0111457	0.0190933	0.204761	0.0423005
1283	ENSG00000130340	7.93174	SNX9	1.47944e-05	0.000232131	18.7639	0.157422	1	0.0621777	0.000479215	0.00701705	0.00731245	0.00731245	-0.131398	0.0302896
1284	ENSG00000198155	4.93252	ZNF876P	1.47985e-05	0.000232131	18.7633	1.07366	1	0.172997	0.00804262	0.0430841	0.027206	0.0430841	0.320728	0.0699599
1285	ENSG00000173281	6.08611	PPP1R3B	1.48505e-05	0.000232766	18.7566	1.57375	1	0.158893	0.00213616	0.0728043	0.0133226	0.0728043	-0.378274	0.0772012
1286	ENSG00000163754	5.74989	GYG1	1.49088e-05	0.000233497	18.7492	0.451489	1	0.355258	0.00130008	0.0201994	0.0159962	0.0201994	-0.210922	0.046849
1287	ENSG00000167996	10.6743	FTH1	1.49271e-05	0.000233603	18.7468	0.463008	1	0.148988	4.40126e-05	0.022004	0.00929608	0.022004	-0.205144	0.0418832
1288	ENSG00000159086	7.07684	PAXBP1	1.50182e-05	0.000234846	18.7352	0.306352	1	0.033119	0.001694	0.0128942	0.00897049	0.0128942	0.1697	0.0364841
1289	ENSG00000157399	4.64402	ARSL	1.50541e-05	0.000235224	18.7307	6.77174	1	2.25632	0.0316567	0.290807	0.0335914	0.290807	0.784319	0.160229
1290	ENSG00000147140	10.0574	NONO	1.50893e-05	0.000235481	18.7262	0.101414	1	0.00595667	8.65099e-05	0.00474271	0.00779037	0.00779037	0.119816	0.0302702
1291	ENSG00000072682	6.3527	P4HA2	1.51019e-05	0.000235481	18.7246	0.867286	1	0.532119	0.000972508	0.0403268	0.0117547	0.0403268	-0.280658	0.0573491
1292	ENSG00000137965	3.52158	IFI44	1.51056e-05	0.000235481	18.7242	4.81036	1	0.326996	0.042972	0.186093	0.0788626	0.186093	0.662649	0.136948
1293	ENSG00000150593	6.20937	PDCD4	1.51203e-05	0.000235528	18.7223	0.548848	1	0.0269486	0.00252568	0.02361	0.0125501	0.02361	-0.223257	0.045624
1294	ENSG00000068489	5.65078	PRR11	1.51923e-05	0.000236468	18.7132	0.707418	1	0.328181	0.00302528	0.0306613	0.0169683	0.0306613	0.253425	0.0518068
1295	ENSG00000136518	6.95612	ACTL6A	1.52455e-05	0.000236929	18.7066	0.261928	1	0.0330323	0.00116303	0.0113097	0.00931118	0.0113097	0.160906	0.0358718
1296	ENSG00000175309	5.97912	PHYKPL	1.52427e-05	0.000236929	18.7069	0.493013	1	0.0434097	0.00319737	0.0202795	0.0140744	0.0202795	-0.217118	0.0474471
1297	ENSG00000198833	8.39097	UBE2J1	1.54544e-05	0.00023999	18.6806	0.318301	1	0.0179881	0.000219667	0.0149375	0.00689326	0.0149375	-0.169896	0.0347747
1298	ENSG00000183715	4.68894	OPCML	1.54947e-05	0.000240431	18.6757	7.95926	1	0.375773	0.0205184	0.358494	0.0324888	0.358494	-0.849499	0.17391
1299	ENSG00000171444	3.79225	MCC	1.55867e-05	0.000241672	18.6644	2.78229	1	0.208368	0.00748816	0.125002	0.0637281	0.125002	0.502159	0.102847
1300	ENSG00000126010	4.83546	GRPR	1.56883e-05	0.000242509	18.652	6.13491	1	4.05544	0.042415	0.249724	0.0291738	0.249724	0.745506	0.152759
1301	ENSG00000044459	6.17078	CNTLN	1.56888e-05	0.000242509	18.6519	0.289712	1	0.0891148	0.00179939	0.0119964	0.0127823	0.0127823	0.184074	0.0429839
1302	ENSG00000117016	7.39232	RIMS3	1.56783e-05	0.000242509	18.6532	0.799811	1	0.257192	0.000714881	0.0373714	0.00821377	0.0373714	-0.269184	0.0551551
1303	ENSG00000227097	2.75816	RPS28P7	1.56589e-05	0.000242509	18.6556	69.5098	1	4.54807	0.633048	2.67694	0.138949	2.67694	2.50956	0.514154
1304	ENSG00000129625	6.74095	REEP5	1.57257e-05	0.000242891	18.6475	0.388438	1	0.0209233	0.00215398	0.0163431	0.0100213	0.0163431	-0.188383	0.0393043
1305	ENSG00000106105	9.80482	GARS1	1.57718e-05	0.000243417	18.6419	0.271576	1	0.0299704	5.74326e-05	0.0128748	0.00739038	0.0128748	-0.156825	0.032147
1306	ENSG00000133069	6.10745	TMCC2	1.58515e-05	0.00024446	18.6323	0.532523	1	0.342438	0.00244013	0.0229181	0.0131822	0.0229181	0.219566	0.0450247
1307	ENSG00000184697	7.59691	CLDN6	1.61181e-05	0.000248382	18.6005	1.35516	1	2.48908	0.00168335	0.062848	0.00781509	0.062848	-0.350065	0.0718727
1308	ENSG00000188573	6.02317	FBLL1	1.62707e-05	0.000250541	18.5825	1.97051	1	0.66103	0.00355288	0.0902811	0.0137548	0.0902811	-0.421995	0.0867005
1309	ENSG00000078902	5.67399	TOLLIP	1.63869e-05	0.000252065	18.5689	0.421904	1	0.0195827	0.00362007	0.0164706	0.0167326	0.0167326	-0.222245	0.0517821
1310	ENSG00000097033	8.53476	SH3GLB1	1.63947e-05	0.000252065	18.568	0.277532	1	0.0167177	0.00124391	0.0119719	0.00682136	0.0119719	-0.15833	0.0325476
1311	ENSG00000183067	3.66608	IGSF5	1.64261e-05	0.000252356	18.5644	10.3677	1	0.457426	0.0398127	0.453887	0.0703695	0.453887	0.967654	0.198947
1312	ENSG00000092108	7.65215	SCFD1	1.64486e-05	0.000252508	18.5618	0.174336	1	0.00899509	0.000590162	0.00771157	0.00771979	0.00771979	-0.136561	0.0314213
1313	ENSG00000169692	7.11103	AGPAT2	1.64835e-05	0.000252851	18.5577	0.268666	1	0.0156571	0.000737596	0.012056	0.00888004	0.012056	-0.158103	0.0340588
1314	ENSG00000010818	5.91324	HIVEP2	1.68829e-05	0.000258782	18.5121	1.77177	1	0.093433	0.0104146	0.0739556	0.014581	0.0739556	0.399652	0.0823328
1315	ENSG00000101596	7.41874	SMCHD1	1.69476e-05	0.000259576	18.5048	0.315246	1	0.0278159	0.00130911	0.0137026	0.00815811	0.0137026	0.168557	0.0347344
1316	ENSG00000183496	7.97897	MEX3B	1.72829e-05	0.000264509	18.4675	0.18093	1	0.624077	0.00047875	0.00813698	0.00725548	0.00813698	0.133757	0.0301701
1317	ENSG00000130958	6.2145	SLC35D2	1.73383e-05	0.000265155	18.4614	2.31589	1	0.102379	0.00150738	0.108773	0.0125199	0.108773	-0.456506	0.0942294
1318	ENSG00000164402	7.42607	SEPTIN8	1.73654e-05	0.000265259	18.4584	0.238667	1	0.248705	0.0008033	0.0105618	0.00814289	0.0105618	-0.149809	0.0328106
1319	ENSG00000167874	4.84845	TMEM88	1.73804e-05	0.000265259	18.4567	1.79147	1	1.05388	0.01423	0.0710782	0.0289001	0.0710782	-0.401474	0.0828848
1320	ENSG00000196586	7.05134	MYO6	1.73845e-05	0.000265259	18.4563	0.782859	1	0.082167	0.000736292	0.0365427	0.00903958	0.0365427	-0.265394	0.0547918
1321	ENSG00000285485	7.39881	NFATC4	1.74309e-05	0.000265297	18.4512	0.763252	1	0.568171	0.00249535	0.03385	0.00819997	0.03385	0.262025	0.054107
1322	ENSG00000173660	8.30026	UQCRH	1.74397e-05	0.000265297	18.4503	0.218802	1	0.0327212	0.000305123	0.010114	0.00695284	0.010114	0.140352	0.029044
1323	ENSG00000100968	7.39881	NFATC4	1.74309e-05	0.000265297	18.4512	0.763252	1	0.568171	0.00249535	0.03385	0.00819997	0.03385	0.262025	0.054107
1324	ENSG00000107779	7.91684	BMPR1A	1.7437e-05	0.000265297	18.4506	0.30407	1	0.086166	0.00073474	0.0137448	0.00733112	0.0137448	-0.165383	0.0341517
1325	ENSG00000059122	6.25357	FLYWCH1	1.75396e-05	0.000266616	18.4394	0.400714	1	0.0491079	0.00206232	0.0170193	0.0122941	0.0170193	-0.194445	0.0427521
1326	ENSG00000136048	4.63201	DRAM1	1.78155e-05	0.000270605	18.4096	1.02501	1	0.350485	0.00690717	0.041903	0.0338934	0.041903	-0.327743	0.0755016
1327	ENSG00000196369	4.50431	SRGAP2B	1.80115e-05	0.000273375	18.3888	1.0303	1	0.050108	0.00329608	0.0457658	0.0372908	0.0457658	0.326153	0.0749196
1328	ENSG00000186660	8.22564	ZFP91	1.80345e-05	0.000273388	18.3864	0.133064	1	0.00698086	0.000290961	0.00604541	0.00701024	0.00701024	0.122347	0.0291258
1329	ENSG00000181744	5.00881	DIPK2A	1.80395e-05	0.000273388	18.3858	0.563222	1	0.139117	0.00121005	0.02561	0.0257815	0.0257815	-0.254655	0.0595618
1330	ENSG00000197780	6.84144	TAF13	1.81996e-05	0.000275608	18.369	0.353569	1	0.0274198	0.00113897	0.0156977	0.00967104	0.0156977	-0.178078	0.0368893
1331	ENSG00000105971	6.11762	CAV2	1.82911e-05	0.000276785	18.3594	1.1075	1	0.714637	0.00296084	0.0497771	0.0131163	0.0497771	-0.315116	0.0653012
1332	ENSG00000024526	6.47515	DEPDC1	1.83545e-05	0.000277536	18.3528	1.8124	1	0.59312	0.00480016	0.0815046	0.0111449	0.0815046	0.403064	0.0835481
1333	ENSG00000120549	5.72608	KIAA1217	1.83845e-05	0.000277781	18.3497	3.68619	1	0.93311	0.0128398	0.162693	0.0162216	0.162693	0.574794	0.119159
1334	ENSG00000203879	8.4161	GDI1	1.84789e-05	0.000278998	18.34	0.151611	1	0.135013	0.000320337	0.00689922	0.00687871	0.00689922	-0.125499	0.0289298
1335	ENSG00000170113	5.78792	NIPA1	1.86675e-05	0.000281635	18.3206	0.792887	1	0.299064	0.0041767	0.0335798	0.0156464	0.0335798	-0.266442	0.0552977
1336	ENSG00000116350	7.95834	SRSF4	1.87659e-05	0.000282907	18.3106	0.149926	1	0.0117853	0.000221426	0.00691793	0.00727995	0.00727995	0.126351	0.0295028
1337	ENSG00000125482	6.1479	TTF1	1.88633e-05	0.000284163	18.3007	0.359942	1	0.029071	0.00206818	0.0150719	0.012924	0.0150719	0.190768	0.0437144
1338	ENSG00000137936	6.23622	BCAR3	1.89242e-05	0.000284867	18.2946	0.665792	1	0.293862	0.00179543	0.029909	0.0123934	0.029909	-0.244041	0.0506998
1339	ENSG00000165757	3.33672	JCAD	1.89492e-05	0.000285031	18.2921	16.121	1	2.69507	0.0216121	0.746055	0.0911291	0.746055	1.2008	0.249491
1340	ENSG00000198478	7.07738	SH3BGRL2	1.93371e-05	0.000290649	18.2535	0.808311	1	0.295556	0.00097683	0.0375142	0.00896904	0.0375142	0.268696	0.0559111
1341	ENSG00000075785	9.55205	RAB7A	1.94696e-05	0.000292421	18.2405	0.108296	1	0.00508278	0.000255551	0.00490139	0.00709526	0.00709526	-0.116947	0.0292486
1342	ENSG00000183010	8.42744	PYCR1	1.95176e-05	0.000292924	18.2358	0.228586	1	0.0721378	0.000424617	0.0104604	0.00687242	0.0104604	-0.142843	0.0297436
1343	ENSG00000140945	4.51345	CDH13	1.9575e-05	0.000293566	18.2302	2.45188	1	0.509319	0.0158696	0.100887	0.037036	0.100887	-0.467777	0.0974246
1344	ENSG00000173801	6.59826	JUP	1.96607e-05	0.000294632	18.2219	0.763496	1	0.0378604	0.00123913	0.0351178	0.0105861	0.0351178	-0.260992	0.0543748
1345	ENSG00000106591	7.20251	MRPL32	1.96913e-05	0.000294872	18.2189	0.59018	1	0.0955585	0.000612347	0.0274915	0.00864918	0.0274915	-0.229453	0.0478094
1346	ENSG00000149548	4.41327	CCDC15	1.97941e-05	0.00029619	18.209	2.15376	1	0.0970871	0.0246285	0.0779315	0.0399271	0.0779315	0.446122	0.0978278
1347	ENSG00000184207	6.607	PGP	1.99269e-05	0.000297957	18.1963	0.503896	1	0.03627	0.000910308	0.0230848	0.010549	0.0230848	0.21193	0.0441974
1348	ENSG00000177613	7.38825	CSTF2T	2.00224e-05	0.000299163	18.1872	0.155313	1	0.00877711	0.000581067	0.00681479	0.00822247	0.00822247	0.134238	0.032398
1349	ENSG00000196141	6.70301	SPATS2L	2.01226e-05	0.000300436	18.1777	0.565156	1	0.116077	0.00165191	0.0252603	0.0101632	0.0252603	0.224368	0.0468251
1350	ENSG00000102409	8.31423	BEX4	2.02861e-05	0.000302653	18.1622	0.162033	1	0.0237715	0.000205775	0.00751009	0.00694294	0.00751009	-0.126029	0.0287362
1351	ENSG00000065057	5.87657	NTHL1	2.04857e-05	0.000305406	18.1436	0.595733	1	0.0518775	0.0024733	0.0258949	0.0148791	0.0258949	0.230215	0.0481093
1352	ENSG00000135052	6.92461	GOLM1	2.05444e-05	0.000305827	18.1382	0.163336	1	0.0200275	0.000172133	0.00760578	0.00940624	0.00940624	0.13837	0.0336751
1353	ENSG00000174738	6.10788	NR1D2	2.05332e-05	0.000305827	18.1392	0.953858	1	0.0500225	0.00114078	0.0442811	0.0131795	0.0442811	0.291282	0.0608814
1354	ENSG00000128944	6.3306	KNSTRN	2.05807e-05	0.000306141	18.1348	0.22187	1	0.0210978	0.000909384	0.00965585	0.011871	0.011871	0.163962	0.0397556
1355	ENSG00000120800	4.83724	UTP20	2.08017e-05	0.0003092	18.1145	0.842279	1	0.0937168	0.000827293	0.0392812	0.0291361	0.0392812	0.281658	0.0630573
1356	ENSG00000196954	4.21579	CASP4	2.09722e-05	0.000311506	18.0989	2.00981	1	1.67253	0.0177066	0.0779989	0.0462775	0.0779989	-0.433974	0.0969127
1357	ENSG00000103995	3.44261	CEP152	2.09973e-05	0.000311648	18.0966	2.29454	1	0.118872	0.0142176	0.0950462	0.08391	0.0950462	0.515188	0.12156
1358	ENSG00000185559	5.79266	DLK1	2.11028e-05	0.000312984	18.0871	1.49766	1	1.82737	0.00209249	0.0692245	0.0156037	0.0692245	-0.364641	0.0763696
1359	ENSG00000136840	5.3038	ST6GALNAC4	2.12144e-05	0.000314406	18.077	0.640377	1	0.0315024	0.00326435	0.0272298	0.0211354	0.0272298	-0.249242	0.0568094
1360	ENSG00000004487	8.9946	KDM1A	2.13295e-05	0.00031588	18.0667	0.0998231	1	0.00917718	0.000125207	0.00462828	0.00677357	0.00677357	0.111372	0.0281458
1361	ENSG00000079819	7.79553	EPB41L2	2.13644e-05	0.000316165	18.0636	0.368136	1	0.118878	0.000915765	0.0166145	0.00749563	0.0166145	0.180708	0.0378818
1362	ENSG00000134453	7.29245	RBM17	2.15404e-05	0.000318536	18.048	0.184794	1	0.0132979	0.00113546	0.00766426	0.0084358	0.0084358	0.14356	0.0341944
1363	ENSG00000162878	5.83863	PKDCC	2.17581e-05	0.000321519	18.0289	1.39033	1	0.613412	0.00360648	0.0625999	0.0151994	0.0625999	-0.350959	0.0736717
1364	ENSG00000109787	7.04274	KLF3	2.1798e-05	0.000321872	18.0254	0.289657	1	0.0152941	0.000509365	0.0132838	0.00906323	0.0132838	0.160372	0.0338475
1365	ENSG00000156076	2.98977	WIF1	2.19502e-05	0.000323882	18.0121	64.126	1	7.02449	0.0360688	3.01755	0.118256	3.01755	2.38276	0.500506
1366	ENSG00000166598	10.6751	HSP90B1	2.20226e-05	0.000324712	18.0059	0.139027	1	0.13365	5.22968e-05	0.00656802	0.00929829	0.00929829	-0.132323	0.0332334
1367	ENSG00000142669	8.32603	SH3BGRL3	2.21812e-05	0.000326812	17.9922	0.329254	1	0.0478755	0.000233353	0.0154454	0.00693478	0.0154454	-0.170675	0.0358788
1368	ENSG00000084628	5.12361	NKAIN1	2.22177e-05	0.00032711	17.9891	0.730268	1	0.30589	0.00110601	0.0336687	0.0238302	0.0336687	0.258446	0.0569958
1369	ENSG00000188766	6.23887	SPRED3	2.22626e-05	0.000327532	17.9852	1.94151	1	1.49353	0.0193105	0.0731425	0.0123782	0.0731425	-0.414398	0.0871377
1370	ENSG00000198121	7.53794	LPAR1	2.2296e-05	0.000327784	17.9824	1.46876	1	1.9305	0.002377	0.0675638	0.0079225	0.0675638	0.360413	0.0757943
1371	ENSG00000115053	10.3481	NCL	2.23249e-05	0.000327969	17.9799	0.251735	1	0.0124563	4.38113e-05	0.0119436	0.0083972	0.0119436	0.149234	0.0314166
1372	ENSG00000148700	5.88395	ADD3	2.24381e-05	0.000329391	17.9703	0.61264	1	0.476457	0.00173136	0.027442	0.0148181	0.027442	0.232719	0.0489636
1373	ENSG00000161791	7.1095	FMNL3	2.2524e-05	0.000330412	17.963	0.418365	1	0.205049	0.000960418	0.0189617	0.00888404	0.0189617	-0.192286	0.0404682
1374	ENSG00000091490	6.29987	SEL1L3	2.26992e-05	0.00033274	17.9483	1.32106	1	0.366597	0.000389423	0.0625183	0.0120365	0.0625183	-0.341596	0.0719336
1375	ENSG00000125844	8.63544	RRBP1	2.29885e-05	0.000336735	17.9242	0.226494	1	0.260521	0.000295513	0.0104899	0.00678726	0.0104899	-0.14138	0.0298001
1376	ENSG00000185742	4.06696	C11orf87	2.31167e-05	0.000338367	17.9136	14.7152	1	0.970415	0.0358842	0.664838	0.0516531	0.664838	1.13935	0.240252
1377	ENSG00000136943	4.07734	CTSV	2.32638e-05	0.000340273	17.9015	5.22565	1	0.290918	0.0246083	0.224232	0.0512577	0.224232	0.678807	0.143207
1378	ENSG00000130402	10.0501	ACTN4	2.32866e-05	0.000340359	17.8996	0.138593	1	0.012191	5.03485e-05	0.00654933	0.00777714	0.00777714	-0.124041	0.0301424
1379	ENSG00000198899	9.99251	MT-ATP6	2.36391e-05	0.000345262	17.871	0.249637	1	0.0149064	4.55637e-05	0.0118419	0.00767692	0.0118419	0.148281	0.0313201
1380	ENSG00000176597	5.09148	B3GNT5	2.37129e-05	0.000346088	17.8651	0.549623	1	0.0717799	0.00186795	0.0243046	0.0243539	0.0243539	0.247703	0.0587427
1381	ENSG00000113319	4.27344	RASGRF2	2.37686e-05	0.000346468	17.8606	4.63207	1	0.926931	0.0227651	0.19781	0.044333	0.19781	-0.638607	0.134943
1382	ENSG00000286215	3.82319		2.37733e-05	0.000346468	17.8603	3.76351	1	0.443876	0.0291902	0.150025	0.0622074	0.150025	-0.575625	0.121636
1383	ENSG00000198826	7.00456	ARHGAP11A	2.3945e-05	0.000348718	17.8466	1.15005	1	0.16179	0.00272016	0.0520443	0.00917023	0.0520443	0.318121	0.0672589
1384	ENSG00000184985	5.78918	SORCS2	2.40047e-05	0.000349334	17.8418	2.75128	1	1.67446	0.0220497	0.108964	0.015635	0.108964	-0.491996	0.10404
1385	ENSG00000075142	7.64806	SRI	2.41466e-05	0.000351146	17.8306	0.2316	1	0.0128305	0.000693508	0.010335	0.00772667	0.010335	-0.144413	0.0317079
1386	ENSG00000111432	3.83453	FZD10	2.42791e-05	0.000352818	17.8202	38.3646	1	2.19216	0.0489169	1.77797	0.0616605	1.77797	1.83647	0.388682
1387	ENSG00000103066	5.68598	PLA2G15	2.44018e-05	0.000354345	17.8106	0.574056	1	0.0319562	0.00543989	0.0218961	0.0166128	0.0218961	-0.235982	0.0544832
1388	ENSG00000242802	6.16104	AP5Z1	2.44215e-05	0.000354349	17.8091	0.4202	1	0.0264041	0.00234675	0.0176628	0.0128422	0.0176628	-0.196649	0.0441211
1389	ENSG00000100206	3.93133	DMC1	2.44373e-05	0.000354349	17.8079	3.111	1	0.205454	0.0453722	0.10277	0.0572178	0.10277	0.545748	0.125322
1390	ENSG00000012660	7.09084	ELOVL5	2.44756e-05	0.00035465	17.8049	0.160549	1	0.084029	0.000327165	0.00731804	0.00893316	0.00893316	0.135301	0.033143
1391	ENSG00000213523	7.23457	SRA1	2.45052e-05	0.000354823	17.8026	0.299761	1	0.0144003	0.000684442	0.0135899	0.00857172	0.0135899	-0.162279	0.0343697
1392	ENSG00000136807	6.88943	CDK9	2.45401e-05	0.000355073	17.7999	0.317659	1	0.0282246	0.00104093	0.0140857	0.0095157	0.0140857	-0.167585	0.0359596
1393	ENSG00000112242	7.62022	E2F3	2.46653e-05	0.000356628	17.7902	0.330271	1	0.0310633	0.000517721	0.0152095	0.00777426	0.0152095	0.170298	0.0360857
1394	ENSG00000141314	3.13943	RHBDL3	2.4755e-05	0.000357668	17.7833	3.96213	1	0.37288	0.0369975	0.151675	0.105927	0.151675	0.634729	0.148845
1395	ENSG00000136933	7.09883	RABEPK	2.48388e-05	0.000358587	17.7768	0.223463	1	0.0116621	0.000895124	0.00974596	0.00891203	0.00974596	-0.148381	0.034502
1396	ENSG00000102974	7.86661	CTCF	2.48542e-05	0.000358587	17.7757	0.127574	1	0.00802216	0.000518009	0.00555695	0.00739651	0.00739651	0.122799	0.0305694
1397	ENSG00000166801	6.06937	FAM111A	2.50474e-05	0.000361116	17.7609	1.24027	1	0.109035	0.00681649	0.0522441	0.0134349	0.0522441	0.329834	0.0699719
1398	ENSG00000137177	7.1754	KIF13A	2.51004e-05	0.000361622	17.7569	0.313129	1	0.0209729	0.0027096	0.0122013	0.00871601	0.0122013	-0.16993	0.0383084
1399	ENSG00000124201	6.32733	ZNFX1	2.52322e-05	0.00036326	17.7469	0.273658	1	0.0162017	0.00163137	0.0113999	0.0118885	0.0118885	-0.172971	0.0412687
1400	ENSG00000145246	4.18757	ATP10D	2.52865e-05	0.000363522	17.7429	3.76351	1	0.334294	0.0224178	0.156797	0.0472564	0.156797	0.574363	0.121934
1401	ENSG00000114251	5.2968	WNT5A	2.5269e-05	0.000363522	17.7442	3.61233	1	2.6955	0.00536352	0.166652	0.0212328	0.166652	0.562723	0.119457
1402	ENSG00000110063	5.55195	DCPS	2.53288e-05	0.000363871	17.7397	1.19154	1	0.0524328	0.00974037	0.0469997	0.0180293	0.0469997	0.323161	0.0686139
1403	ENSG00000138279	6.58958	ANXA7	2.53678e-05	0.000364172	17.7367	0.212449	1	0.0245563	0.000884127	0.00923249	0.0106234	0.0106234	-0.15497	0.0375841
1404	ENSG00000100626	4.92878	GALNT16	2.56073e-05	0.000367348	17.7189	0.963362	1	0.355252	0.00490564	0.0409688	0.0272788	0.0409688	0.296046	0.0661983
1405	ENSG00000028116	5.40945	VRK2	2.58453e-05	0.000370498	17.7013	0.77415	1	0.534426	0.00685364	0.0300107	0.019732	0.0300107	0.266849	0.0602546
1406	ENSG00000149054	4.13302	ZNF215	2.59193e-05	0.000371295	17.6958	3.22765	1	0.335248	0.0223944	0.131303	0.0492006	0.131303	0.531433	0.113031
1407	ENSG00000102265	6.83215	TIMP1	2.59748e-05	0.000371826	17.6918	0.661538	1	0.214317	0.000795951	0.0307059	0.00970197	0.0307059	-0.240575	0.0511762
1408	ENSG00000133816	5.55893	MICAL2	2.61074e-05	0.000373204	17.6821	3.75149	1	0.23059	0.00166586	0.176977	0.0179513	0.176977	-0.57279	0.121894
1409	ENSG00000125944	8.25124	HNRNPR	2.61081e-05	0.000373204	17.682	0.287981	1	0.0142187	0.00027066	0.0134427	0.00698969	0.0134427	0.158699	0.0337723
1410	ENSG00000133818	7.11607	RRAS2	2.63737e-05	0.000376465	17.6628	0.340078	1	0.0163868	0.000727301	0.0154669	0.00886691	0.0154669	-0.172395	0.0367149
1411	ENSG00000091972	6.30516	CD200	2.63694e-05	0.000376465	17.6631	1.29321	1	0.61693	0.00230452	0.0592768	0.0120077	0.0592768	0.33618	0.0715953
1412	ENSG00000178038	5.4293	ALS2CL	2.67254e-05	0.000380946	17.6376	2.06768	1	0.581129	0.0173746	0.0810866	0.019482	0.0810866	-0.424884	0.0905781
1413	ENSG00000107731	7.64817	UNC5B	2.67126e-05	0.000380946	17.6385	4.66161	1	0.385767	0.000623373	0.221358	0.00772648	0.221358	-0.637975	0.136001
1414	ENSG00000150471	6.87883	ADGRL3	2.6794e-05	0.000381654	17.6327	1.44754	1	0.0644351	0.00191497	0.0670154	0.00954942	0.0670154	0.35547	0.0757949
1415	ENSG00000133318	7.93217	RTN3	2.69145e-05	0.000383099	17.6242	0.216626	1	0.264481	0.00071986	0.00959566	0.00731192	0.00959566	-0.13936	0.0309435
1416	ENSG00000169946	4.64383	ZFPM2	2.69799e-05	0.000383759	17.6196	1.75775	1	0.106052	0.010932	0.0727702	0.0335963	0.0727702	0.391614	0.0835454
1417	ENSG00000184678	4.9442	H2BC21	2.70035e-05	0.000383824	17.6179	1.76483	1	0.627266	0.00940448	0.074635	0.0269811	0.074635	-0.392389	0.0837164
1418	ENSG00000197565	6.72595	COL4A6	2.70652e-05	0.000384428	17.6136	0.364912	1	0.0383005	0.00285743	0.0145193	0.0100768	0.0145193	0.181913	0.0408577
1419	ENSG00000181544	5.60894	FANCB	2.74218e-05	0.00038922	17.5887	2.27882	1	0.225247	0.00707697	0.101438	0.017406	0.101438	0.445636	0.0951873
1420	ENSG00000161692	5.96391	DBF4B	2.75455e-05	0.0003907	17.5801	0.578023	1	0.0308646	0.00494607	0.0225789	0.0141882	0.0225789	0.22744	0.0505757
1421	ENSG00000151388	6.06183	ADAMTS12	2.75856e-05	0.000390993	17.5773	0.535288	1	0.0687937	0.00298545	0.0225044	0.0134861	0.0225044	-0.216015	0.0462359
1422	ENSG00000197217	6.58684	ENTPD4	2.7637e-05	0.00039139	17.5738	0.584854	1	0.0303846	0.000735114	0.0271151	0.0106352	0.0271151	0.225697	0.0482372
1423	ENSG00000213339	6.5458	QTRT1	2.76524e-05	0.00039139	17.5727	0.222063	1	0.0289596	0.00116461	0.00940981	0.0108168	0.0108168	0.158195	0.0385346
1424	ENSG00000111897	8.83253	SERINC1	2.77179e-05	0.00039204	17.5682	0.334316	1	0.027421	0.000149161	0.0157707	0.00675887	0.0157707	-0.170622	0.0364743
1425	ENSG00000178607	5.5279	ERN1	2.77706e-05	0.000392235	17.5646	0.792345	1	0.0919028	0.0111917	0.026539	0.018302	0.026539	-0.276553	0.0644756
1426	ENSG00000271601	7.79517	LIX1L	2.7755e-05	0.000392235	17.5657	0.158052	1	0.0104576	0.000421041	0.00710524	0.00749615	0.00749615	-0.127731	0.0305101
1427	ENSG00000283632	4.57348	EXOC3L2	2.79105e-05	0.000393935	17.5551	3.40958	1	0.444596	0.0125977	0.149763	0.0354078	0.149763	-0.54475	0.116514
1428	ENSG00000088756	4.06509	ARHGAP28	2.80308e-05	0.000395255	17.5469	3.14195	1	0.152631	0.00364796	0.145969	0.0517246	0.145969	0.522852	0.111867
1429	ENSG00000023318	8.03331	ERP44	2.80432e-05	0.000395255	17.5461	0.15666	1	0.0254148	0.000685929	0.00677406	0.00719397	0.00719397	-0.127791	0.0306115
1430	ENSG00000213465	7.42328	ARL2	2.83592e-05	0.000399428	17.5248	0.341214	1	0.0402396	0.000561389	0.0156869	0.00814867	0.0156869	0.17223	0.0368821
1431	ENSG00000101888	6.13684	NXT2	2.8464e-05	0.00040059	17.5177	0.650591	1	0.179076	0.00319328	0.0277872	0.0129936	0.0277872	0.237789	0.0509354
1432	ENSG00000140263	6.46223	SORD	2.84814e-05	0.00040059	17.5166	0.328448	1	0.0146937	0.00224426	0.0133961	0.0112067	0.0133961	0.177615	0.0414275
1433	ENSG00000134243	5.34775	SORT1	2.86839e-05	0.000403156	17.5031	0.376711	1	0.0968644	0.000300908	0.0176377	0.0205364	0.0205364	-0.209904	0.0514776
1434	ENSG00000153132	5.67642	CLGN	2.87836e-05	0.000404275	17.4965	2.00022	1	0.983404	0.00573067	0.0895177	0.0167082	0.0895177	0.416773	0.0893503
1435	ENSG00000166997	6.29202	CNPY4	2.89331e-05	0.000406092	17.4867	0.502065	1	0.032134	0.00154714	0.0223607	0.0120795	0.0223607	0.208766	0.0447741
1436	ENSG00000104059	3.9722	ENTREP2	2.90448e-05	0.000407375	17.4793	2.89211	1	1.01619	0.0161004	0.121619	0.0554616	0.121619	0.500986	0.107478
1437	ENSG00000149474	6.60381	KAT14	2.91466e-05	0.000408361	17.4727	0.333806	1	0.018909	0.0020122	0.0138833	0.0105625	0.0138833	0.174827	0.0399065
1438	ENSG00000106948	7.84455	AKNA	2.91744e-05	0.000408361	17.4709	0.629543	1	0.064525	0.00266799	0.0273102	0.00742643	0.0273102	-0.233701	0.0501536
1439	ENSG00000086475	8.1506	SEPHS1	2.91759e-05	0.000408361	17.4708	0.254289	1	0.0134911	0.00105212	0.0110569	0.00707572	0.0110569	0.148529	0.0318753
1440	ENSG00000155816	5.91776	FMN2	2.92494e-05	0.000408822	17.466	5.98406	1	0.297085	0.0152153	0.26974	0.0145451	0.26974	0.720452	0.154643
1441	ENSG00000154217	5.60739	PITPNC1	2.92292e-05	0.000408822	17.4673	0.850142	1	0.15542	0.0023599	0.0381231	0.0174225	0.0381231	0.271559	0.0582865
1442	ENSG00000161981	6.94583	SNRNP25	2.92965e-05	0.000409196	17.4629	0.407626	1	0.0213853	0.00128462	0.0181261	0.00934192	0.0181261	0.188024	0.0403638
1443	ENSG00000051341	3.45902	POLQ	2.93814e-05	0.000410098	17.4574	1.99352	1	0.0900055	0.00745833	0.0874714	0.0828374	0.0874714	0.482318	0.11609
1444	ENSG00000105854	6.00187	PON2	2.9505e-05	0.000411537	17.4494	0.223225	1	0.100088	0.00148362	0.00914612	0.0139075	0.0139075	0.17315	0.0440833
1445	ENSG00000204681	5.90021	GABBR1	2.98861e-05	0.000416565	17.425	0.618434	1	0.0636765	0.00276513	0.0266841	0.0146856	0.0266841	-0.231426	0.0497566
1446	ENSG00000134070	3.74955	IRAK2	3.00486e-05	0.00041854	17.4147	3.35968	1	0.202111	0.0272404	0.132744	0.0658963	0.132744	-0.541815	0.11856
1447	ENSG00000101361	7.73636	NOP56	3.03371e-05	0.000422266	17.3966	0.378569	1	0.0168928	0.000393568	0.0176335	0.00758414	0.0176335	0.180967	0.0389524
1448	ENSG00000105552	6.76927	BCAT2	3.04322e-05	0.000422848	17.3906	0.286742	1	0.0186088	0.00120236	0.012452	0.00991896	0.012452	-0.161809	0.037051
1449	ENSG00000103316	3.60618	CRYM	3.0404e-05	0.000422848	17.3924	21.5642	1	3.17635	0.0607706	0.966097	0.0737738	0.966097	1.36571	0.294013
1450	ENSG00000277053	6.90359	GTF2IP1	3.04488e-05	0.000422848	17.3896	0.442685	1	0.0543653	0.00630328	0.014777	0.00947122	0.014777	0.201995	0.0465225
1451	ENSG00000091483	8.05432	FH	3.04629e-05	0.000422848	17.3887	0.350075	1	0.0235865	0.000479285	0.016191	0.00717134	0.016191	0.173997	0.0374639
1452	ENSG00000116161	7.8396	CACYBP	3.06021e-05	0.000424488	17.3801	0.274594	1	0.0354678	0.00045361	0.0126223	0.00743325	0.0126223	0.154075	0.0331861
1453	ENSG00000124789	8.57862	NUP153	3.11015e-05	0.000431119	17.3493	0.295206	1	0.0574446	0.000179804	0.0138776	0.00680488	0.0138776	0.159659	0.0344312
1454	ENSG00000185347	5.78136	TEDC1	3.11292e-05	0.000431206	17.3476	1.05753	1	0.170553	0.0036913	0.0466672	0.0157059	0.0466672	0.302177	0.0651705
1455	ENSG00000082397	5.64168	EPB41L3	3.11718e-05	0.000431499	17.345	0.711612	1	0.391274	0.00162397	0.0322623	0.0170621	0.0322623	0.247865	0.0534626
1456	ENSG00000174749	6.78379	FAM241A	3.13272e-05	0.000433353	17.3355	1.07759	1	0.204137	0.00111664	0.050197	0.00986763	0.050197	-0.304958	0.0658021
1457	ENSG00000188582	2.42986	PAQR9	3.14075e-05	0.000434165	17.3307	6.71384	1	0.326554	0.0185077	0.301199	0.17267	0.301199	0.771755	0.173343
1458	ENSG00000171227	1.79606	TMEM37	3.14852e-05	0.000434941	17.326	9.70921	1	0.500462	0.127947	0.334396	0.256652	0.334396	1.03485	0.24953
1459	ENSG00000184635	5.4585	ZNF93	3.17715e-05	0.000438595	17.3088	0.64431	1	0.0628478	0.0031245	0.0275569	0.019122	0.0275569	0.23953	0.0540836
1460	ENSG00000128191	7.85827	DGCR8	3.18289e-05	0.000439026	17.3054	0.189443	1	0.00930218	0.00120664	0.00781446	0.00740773	0.00781446	0.136584	0.032414
1461	ENSG00000256235	5.90942	SMIM3	3.18681e-05	0.000439026	17.303	0.512985	1	0.0286495	0.00288174	0.0215461	0.0146115	0.0215461	0.2128	0.0476526
1462	ENSG00000183291	7.92834	SELENOF	3.18469e-05	0.000439026	17.3043	0.150078	1	0.0248599	0.000293395	0.00685319	0.00731669	0.00731669	-0.123518	0.0297829
1463	ENSG00000197119	7.31915	SLC25A29	3.19684e-05	0.000439806	17.297	0.39363	1	0.145285	0.00129966	0.0174446	0.00837468	0.0174446	-0.184176	0.0398022
1464	ENSG00000162493	5.20897	PDPN	3.19673e-05	0.000439806	17.2971	1.09994	1	0.113239	0.00767365	0.0447046	0.0225044	0.0447046	0.307875	0.0665345
1465	ENSG00000136104	5.62043	RNASEH2B	3.21049e-05	0.000441382	17.2889	1.32608	1	0.0654288	0.0125792	0.0505674	0.0172841	0.0505674	0.337991	0.0730668
1466	ENSG00000276681	6.42548	LENG8	3.22215e-05	0.000442684	17.2821	0.331728	1	0.114131	0.001759	0.0140375	0.0113855	0.0140375	-0.1753	0.0407282
1467	ENSG00000185697	4.69242	MYBL1	3.25928e-05	0.000447479	17.2603	2.69764	1	0.176376	0.00906442	0.119395	0.0324051	0.119395	0.481803	0.104277
1468	ENSG00000140406	8.35529	TLNRD1	3.27229e-05	0.00044896	17.2527	0.210539	1	0.0594564	0.000229822	0.00979584	0.00691537	0.00979584	0.13458	0.029136
1469	ENSG00000049130	8.70761	KITLG	3.29701e-05	0.000452043	17.2384	0.722274	1	0.985749	0.000210019	0.034184	0.00677099	0.034184	-0.249197	0.0539814
1470	ENSG00000089737	5.10678	DDX24	3.31127e-05	0.000453689	17.2302	0.989373	1	0.0584352	0.0157092	0.0314038	0.0241026	0.0314038	0.316002	0.0756402
1471	ENSG00000128973	5.94317	CLN6	3.3161e-05	0.000454043	17.2274	0.656177	1	0.0312695	0.00163613	0.0296104	0.0143464	0.0296104	0.23747	0.0514639
1472	ENSG00000101464	6.21163	PIGU	3.32234e-05	0.000454278	17.2239	0.23411	1	0.0136922	0.000738388	0.0104097	0.0125368	0.0125368	0.162901	0.0404811
1473	ENSG00000113648	9.26881	MACROH2A1	3.3207e-05	0.000454278	17.2248	0.343851	1	0.0224912	0.000188278	0.0161856	0.00687795	0.0161856	0.171895	0.0372564
1474	ENSG00000130713	7.00596	EXOSC2	3.33447e-05	0.000455627	17.217	0.673451	1	0.0315076	0.00227595	0.0297932	0.00916623	0.0297932	0.240527	0.0521483
1475	ENSG00000125753	7.01437	VASP	3.33846e-05	0.000455864	17.2147	0.55861	1	0.0344277	0.00123116	0.0253693	0.00914239	0.0253693	-0.219051	0.0474965
1476	ENSG00000187678	8.21717	SPRY4	3.34198e-05	0.000456035	17.2127	0.506244	1	0.108174	0.000308436	0.0237984	0.00701724	0.0237984	0.208523	0.0452174
1477	ENSG00000145996	6.45716	CDKAL1	3.34661e-05	0.000456176	17.2101	0.25901	1	0.0196538	0.00329688	0.00903691	0.011231	0.011231	0.175634	0.0435302
1478	ENSG00000167747	7.80423	C19orf48	3.34754e-05	0.000456176	17.2095	0.681558	1	0.0454244	0.000933356	0.0315218	0.00748308	0.0315218	0.241935	0.0524693
1479	ENSG00000172020	8.22873	GAP43	3.36126e-05	0.000457736	17.2018	5.21756	1	1.5051	0.000756025	0.247699	0.00700771	0.247699	0.669289	0.145197
1480	ENSG00000077348	6.39229	EXOSC5	3.43834e-05	0.000467916	17.1587	0.652828	1	0.0286144	0.00183135	0.0292557	0.0115512	0.0292557	0.236544	0.051406
1481	ENSG00000206208	5.86401	TAPBP	3.46671e-05	0.000471458	17.1431	1.47173	1	0.0644069	0.0197555	0.050327	0.0149838	0.050327	-0.355054	0.0772093
1482	ENSG00000283154	6.60996	IQCJ-SCHIP1	3.50724e-05	0.000476649	17.121	0.813836	1	0.0354086	0.00126593	0.0374882	0.0105365	0.0374882	-0.263912	0.0574412
1483	ENSG00000147894	6.62673	C9orf72	3.51673e-05	0.000477616	17.1159	0.814203	1	0.293462	0.00421932	0.0345523	0.0104664	0.0345523	0.263945	0.0574603
1484	ENSG00000172766	5.04227	NAA16	3.52652e-05	0.000478623	17.1106	1.03074	1	0.0529712	0.00750919	0.0415737	0.0251893	0.0415737	0.299676	0.067168
1485	ENSG00000070010	7.45089	UFD1	3.54249e-05	0.000480466	17.102	0.236305	1	0.0166212	0.00102479	0.0102278	0.00809208	0.0102278	0.14513	0.0332713
1486	ENSG00000122641	6.88317	INHBA	3.5653e-05	0.000483235	17.0898	3.13701	1	0.934259	0.00151516	0.147866	0.00953555	0.147866	0.517822	0.112848
1487	ENSG00000187713	7.32286	TMEM203	3.57296e-05	0.000483947	17.0857	0.174358	1	0.00822534	0.000640742	0.00766203	0.0083663	0.0083663	0.134321	0.0328319
1488	ENSG00000076242	7.2033	MLH1	3.58902e-05	0.000485795	17.0772	0.232481	1	0.0104882	0.0010419	0.0100286	0.00864724	0.0100286	0.146511	0.034362
1489	ENSG00000197444	4.93135	OGDHL	3.59425e-05	0.000486177	17.0745	2.16108	1	0.209964	0.016061	0.0868475	0.0272288	0.0868475	0.429661	0.0936939
1490	ENSG00000012963	5.08656	UBR7	3.61916e-05	0.000489218	17.0613	0.482021	1	0.045306	0.00174758	0.0212058	0.0244356	0.0244356	0.236854	0.058672
1491	ENSG00000130714	6.1498	POMT1	3.62605e-05	0.000489723	17.0577	0.579317	1	0.0665534	0.00565542	0.0219311	0.0129121	0.0219311	-0.22401	0.0500726
1492	ENSG00000188554	7.48829	NBR1	3.62775e-05	0.000489723	17.0568	0.155315	1	0.0074799	0.000782206	0.00661375	0.00801759	0.00801759	-0.130197	0.0325127
1493	ENSG00000111276	8.27758	CDKN1B	3.6498e-05	0.000492369	17.0453	0.0885491	1	0.166552	0.000265922	0.0039507	0.00696948	0.00696948	-0.107183	0.0289669
1494	ENSG00000095321	7.51129	CRAT	3.66804e-05	0.000494498	17.0359	0.24796	1	0.0140481	0.00069507	0.0111125	0.007973	0.0111125	-0.145845	0.0322007
1495	ENSG00000124783	7.74212	SSR1	3.6718e-05	0.000494674	17.0339	0.306341	1	0.150529	0.000731589	0.0138561	0.00757528	0.0138561	-0.161638	0.0353058
1496	ENSG00000166794	9.54499	PPIB	3.67457e-05	0.000494715	17.0325	0.182799	1	0.049644	7.09761e-05	0.00863372	0.00708842	0.00863372	-0.126527	0.0287027
1497	ENSG00000079134	5.67647	THOC1	3.69027e-05	0.000496498	17.0244	0.445206	1	0.019503	0.00226008	0.0189402	0.0167076	0.0189402	0.207232	0.0495109
1498	ENSG00000260007	5.15158		3.70166e-05	0.000497697	17.0185	1.62057	1	0.166361	0.0210099	0.0561603	0.0233859	0.0561603	0.371658	0.08123
1499	ENSG00000171241	4.2197	SHCBP1	3.71021e-05	0.000498514	17.0142	1.13866	1	0.087605	0.00552463	0.0486971	0.0461432	0.0486971	0.35199	0.0856798
1500	ENSG00000138777	6.3953	PPA2	3.71511e-05	0.00049884	17.0117	0.399701	1	0.059987	0.00165804	0.0173753	0.011536	0.0173753	0.184939	0.040763
1501	ENSG00000178235	4.77763	SLITRK1	3.71976e-05	0.000499131	17.0093	11.4002	1	0.982862	0.0141362	0.528729	0.0304315	0.528729	-0.985562	0.215487
1502	ENSG00000167972	6.24915	ABCA3	3.74986e-05	0.000502836	16.994	1.90301	1	2.31261	0.00493167	0.0856881	0.0123193	0.0856881	-0.402547	0.0880695
1503	ENSG00000112280	5.47359	COL9A1	3.76277e-05	0.000504231	16.9875	1.78626	1	0.311213	0.0090406	0.0760193	0.0189395	0.0760193	0.389952	0.0853366
1504	ENSG00000133740	6.80441	E2F5	3.79674e-05	0.000508156	16.9704	0.480141	1	0.0320248	0.000806127	0.0220577	0.00979602	0.0220577	0.202104	0.0442591
1505	ENSG00000138771	6.09744	SHROOM3	3.7972e-05	0.000508156	16.9702	1.04364	1	0.0969457	0.0010315	0.0486657	0.0132477	0.0486657	0.297965	0.0652522
1506	ENSG00000167601	8.68694	AXL	3.80215e-05	0.000508156	16.9677	0.39414	1	0.414754	0.00020204	0.0185665	0.00677495	0.0185665	-0.183102	0.0401021
1507	ENSG00000055208	7.41417	TAB2	3.80204e-05	0.000508156	16.9677	0.12943	1	0.0524433	0.000416155	0.0057472	0.00816764	0.00816764	0.123009	0.0318616
1508	ENSG00000173275	6.17425	ZNF449	3.8148e-05	0.000509508	16.9614	0.70073	1	0.0723728	0.00202276	0.0313453	0.0127611	0.0313453	-0.244112	0.0534779
1509	ENSG00000115875	8.6669	SRSF7	3.8221e-05	0.000510145	16.9577	0.203422	1	0.0117932	0.000351479	0.0093353	0.00677933	0.0093353	0.131517	0.0288159
1510	ENSG00000105655	8.4399	ISYNA1	3.82913e-05	0.000510745	16.9543	0.405797	1	0.0301456	0.000314156	0.0190095	0.00686571	0.0190095	-0.18574	0.0407022
1511	ENSG00000137275	6.90609	RIPK1	3.83771e-05	0.000511404	16.95	0.216759	1	0.0621186	0.00229856	0.00802328	0.0094634	0.0094634	-0.155585	0.0386765
1512	ENSG00000143862	7.42287	ARL8A	3.83915e-05	0.000511404	16.9493	0.262106	1	0.040686	0.000410733	0.0120705	0.00814953	0.0120705	-0.149261	0.032715
1513	ENSG00000148704	6.90525	VAX1	3.94959e-05	0.000525768	16.8955	0.40959	1	0.869053	0.00258277	0.0169215	0.00946604	0.0169215	0.186386	0.0409421
1514	ENSG00000147459	3.98054	DOCK5	3.97998e-05	0.000529281	16.8809	1.92307	1	0.297107	0.010403	0.0811717	0.0551114	0.0811717	-0.416756	0.0977081
1515	ENSG00000135363	5.58812	LMO2	3.98386e-05	0.000529281	16.8791	9.11363	1	0.651586	0.0123698	0.421613	0.0176301	0.421613	0.878904	0.193192
1516	ENSG00000114279	4.6509	FGF12	3.98336e-05	0.000529281	16.8793	6.1085	1	0.954379	0.038648	0.252233	0.0334199	0.252233	0.719557	0.158165
1517	ENSG00000217555	5.81393	CKLF	3.99512e-05	0.000530427	16.8737	0.448872	1	0.0290333	0.0031505	0.0182243	0.0154144	0.0182243	0.205947	0.0492381
1518	ENSG00000133961	7.02922	NUMB	4.00857e-05	0.000531861	16.8673	0.645918	1	0.0579632	0.00412905	0.026629	0.00910072	0.026629	-0.233928	0.0514445
1519	ENSG00000183826	5.06004	BTBD9	4.01286e-05	0.000532081	16.8653	0.720755	1	0.0414006	0.0100243	0.0242974	0.0248829	0.0248829	-0.284924	0.0699027
1520	ENSG00000149657	7.04057	LSM14B	4.02811e-05	0.000533751	16.8581	0.176676	1	0.00952324	0.000558212	0.00785492	0.00906919	0.00906919	0.136389	0.0339789
1521	ENSG00000118193	6.68777	KIF14	4.04974e-05	0.000536264	16.8479	1.06328	1	0.080017	0.00115907	0.0494732	0.0102219	0.0494732	0.300018	0.0660312
1522	ENSG00000198198	6.01012	SZT2	4.0658e-05	0.000538037	16.8404	0.387297	1	0.0264833	0.00422011	0.0142226	0.0138479	0.0142226	-0.20049	0.0489029
1523	ENSG00000145819	4.37961	ARHGAP26	4.07228e-05	0.000538541	16.8374	1.8413	1	0.156006	0.0126775	0.0750032	0.0409479	0.0750032	-0.395704	0.0879468
1524	ENSG00000143878	8.38354	RHOB	4.07634e-05	0.000538724	16.8355	0.285952	1	0.1029	0.000253979	0.0133628	0.00689772	0.0133628	0.155547	0.0342519
1525	ENSG00000105829	6.20361	BET1	4.08528e-05	0.000539198	16.8314	0.503629	1	0.0416004	0.00256327	0.021419	0.0125843	0.021419	-0.206411	0.0454602
1526	ENSG00000162298	5.5421	SYVN1	4.08311e-05	0.000539198	16.8324	0.37887	1	0.0254768	0.00313133	0.0149101	0.0181404	0.0181404	-0.210714	0.0528357
1527	ENSG00000162444	4.91952	RBP7	4.09067e-05	0.000539555	16.8289	2.85459	1	0.151618	0.0101704	0.125762	0.0274595	0.125762	0.491392	0.108236
1528	ENSG00000133111	5.62908	RFXAP	4.10847e-05	0.000541549	16.8206	0.419145	1	0.0187183	0.00198772	0.0179715	0.0171932	0.0179715	0.204719	0.0497183
1529	ENSG00000182400	5.86314	TRAPPC6B	4.14946e-05	0.000546595	16.8018	0.607985	1	0.0315518	0.0036378	0.0253139	0.0149911	0.0253139	-0.226655	0.0499793
1530	ENSG00000102452	4.83617	NALCN	4.16104e-05	0.000547713	16.7965	6.67871	1	0.638722	0.0142561	0.303778	0.0291586	0.303778	-0.751135	0.165668
1531	ENSG00000197070	5.93006	ARRDC1	4.16339e-05	0.000547713	16.7954	0.390329	1	0.162021	0.0038668	0.0147203	0.0144482	0.0147203	-0.201096	0.0491216
1532	ENSG00000100629	4.1741	CEP128	4.18054e-05	0.00054961	16.7876	1.90246	1	0.116706	0.0100376	0.0805556	0.0477303	0.0805556	0.403891	0.0913131
1533	ENSG00000288920	7.17432	RPSAP58	4.18387e-05	0.000549689	16.7861	0.209612	1	0.0857104	0.000941911	0.00903963	0.00871871	0.00903963	0.141982	0.034253
1534	ENSG00000106636	8.83698	YKT6	4.20176e-05	0.000550961	16.778	0.101035	1	0.0133534	0.000251197	0.00455999	0.00675882	0.00675882	-0.107946	0.0284788
1535	ENSG00000166840	4.02111	GLYATL1	4.19931e-05	0.000550961	16.7791	4.20061	1	0.339038	0.0500875	0.149941	0.0534501	0.149941	0.59549	0.131433
1536	ENSG00000131018	6.32282	SYNE1	4.20079e-05	0.000550961	16.7784	1.14157	1	0.0754249	0.00680492	0.0475556	0.0119126	0.0475556	-0.31043	0.0685182
1537	ENSG00000140992	5.84263	PDPK1	4.21002e-05	0.000551685	16.7743	0.433892	1	0.0262378	0.00218429	0.0184772	0.0151651	0.0184772	-0.19908	0.0472183
1538	ENSG00000156860	7.08435	FBRS	4.23963e-05	0.000555204	16.761	0.32441	1	0.0174939	0.00163486	0.0138132	0.00895042	0.0138132	-0.165427	0.0365392
1539	ENSG00000144749	4.85012	LRIG1	4.25269e-05	0.000556553	16.7551	0.629321	1	0.044909	0.000720025	0.0292476	0.0288651	0.0292476	0.255793	0.062596
1540	ENSG00000084070	7.18763	SMAP2	4.26824e-05	0.000558225	16.7482	0.215458	1	0.0113668	0.00133199	0.00892791	0.0086857	0.00892791	-0.144921	0.0351288
1541	ENSG00000115295	6.77548	CLIP4	4.28519e-05	0.000560078	16.7407	0.396878	1	0.0311298	0.00241068	0.0164883	0.00989693	0.0164883	-0.182898	0.040432
1542	ENSG00000139899	3.726	CBLN3	4.30113e-05	0.000561797	16.7337	3.87114	1	0.41275	0.0394087	0.144931	0.0671262	0.144931	-0.572359	0.127595
1543	ENSG00000128059	6.11661	PPAT	4.3307e-05	0.000565293	16.7207	0.379139	1	0.0465541	0.00116896	0.0168853	0.0131228	0.0168853	0.182197	0.0422748
1544	ENSG00000079950	6.36549	STX7	4.34622e-05	0.000566951	16.7139	0.488128	1	0.105402	0.00126645	0.0219777	0.0116882	0.0219777	-0.202726	0.0448648
1545	ENSG00000167081	6.30669	PBX3	4.3635e-05	0.000568469	16.7063	0.319692	1	0.0417309	0.00159708	0.0136263	0.0119994	0.0136263	0.172525	0.0413743
1546	ENSG00000109099	7.76001	PMP22	4.36091e-05	0.000568469	16.7075	3.31166	1	0.389959	0.000767109	0.156931	0.00754809	0.156931	0.527968	0.116874
1547	ENSG00000133639	7.06961	BTG1	4.37143e-05	0.00056901	16.7029	0.305951	1	0.108657	0.000911379	0.0136577	0.00898994	0.0136577	-0.160461	0.0355275
1548	ENSG00000172687	6.71579	ZNF738	4.37331e-05	0.00056901	16.7021	0.99645	1	0.0760729	0.00194556	0.0455045	0.0101148	0.0455045	0.289578	0.064117
1549	ENSG00000131236	8.68493	CAP1	4.42037e-05	0.000574762	16.6818	0.289854	1	0.0298512	0.000209177	0.0135934	0.00677537	0.0135934	-0.156116	0.0345955
1550	ENSG00000117616	5.1863	RSRP1	4.42589e-05	0.000575108	16.6794	0.781529	1	0.0475658	0.00455651	0.0326591	0.0228478	0.0326591	-0.261291	0.060693
1551	ENSG00000106771	6.9547	TMEM245	4.43658e-05	0.000576126	16.6748	0.466865	1	0.0521312	0.00105211	0.0211795	0.0093154	0.0211795	0.198103	0.0439124
1552	ENSG00000110400	5.03374	NECTIN1	4.4798e-05	0.000581364	16.6564	0.840079	1	0.188896	0.00369575	0.036308	0.0253385	0.036308	0.269935	0.0624306
1553	ENSG00000117600	3.88544	PLPPR4	4.51501e-05	0.000585556	16.6416	16.8373	1	0.773404	0.0295407	0.772234	0.059274	0.772234	-1.18887	0.263894
1554	ENSG00000159479	6.67432	MED8	4.53671e-05	0.000587991	16.6325	0.506926	1	0.0369451	0.00101465	0.0231247	0.0102744	0.0231247	-0.206248	0.0457981
1555	ENSG00000130513	8.28459	GDF15	4.54501e-05	0.000588688	16.629	4.30486	1	0.57865	0.000321996	0.204672	0.00696426	0.204672	-0.60099	0.133471
1556	ENSG00000136999	3.84328	CCN3	4.54938e-05	0.000588875	16.6272	6.70578	1	0.30435	0.0450337	0.274289	0.0612425	0.274289	0.750059	0.166589
1557	ENSG00000138674	8.01455	SEC31A	4.57569e-05	0.000591521	16.6163	0.160424	1	0.0119815	0.000542637	0.00709661	0.00721472	0.00721472	-0.124242	0.0302618
1558	ENSG00000189184	6.59107	PCDH18	4.57306e-05	0.000591521	16.6174	1.74816	1	5.96556	0.00535655	0.077889	0.010617	0.077889	0.382889	0.085075
1559	ENSG00000168301	5.56939	KCTD6	4.5814e-05	0.000591879	16.6139	0.508839	1	0.0413867	0.00362272	0.0206077	0.0178352	0.0206077	0.21969	0.0532151
1560	ENSG00000080573	6.54168	COL5A3	4.58774e-05	0.000592318	16.6113	1.61745	1	0.795898	0.00113342	0.0758882	0.0108355	0.0758882	-0.368252	0.0818433
1561	ENSG00000100401	8.0144	RANGAP1	4.62991e-05	0.000597381	16.5939	0.283053	1	0.0158278	0.000255597	0.0132231	0.00721488	0.0132231	0.153995	0.0342498
1562	ENSG00000275837	7.99626	SMARCB1	4.64813e-05	0.000599347	16.5865	0.209454	1	0.0225348	0.00109646	0.00887751	0.00723544	0.00887751	0.135567	0.0317911
1563	ENSG00000168795	7.35195	ZBTB5	4.69549e-05	0.000604213	16.5673	0.177149	1	0.0138477	0.000621718	0.00781393	0.00830132	0.00830132	0.132324	0.0326568
1564	ENSG00000184232	5.36733	OAF	4.69787e-05	0.000604213	16.5663	2.47416	1	0.553447	0.00320569	0.114611	0.0202766	0.114611	0.455029	0.101318
1565	ENSG00000087086	10.3278	FTL	4.69244e-05	0.000604213	16.5685	0.222072	1	0.190019	3.73786e-05	0.0105375	0.0083494	0.0105375	-0.137345	0.0313016
1566	ENSG00000196642	8.66247	RABL6	4.69255e-05	0.000604213	16.5684	0.146546	1	0.00723088	0.000733223	0.00624514	0.00678037	0.00678037	0.120691	0.0298962
1567	ENSG00000156925	5.97744	ZIC3	4.73712e-05	0.000608873	16.5505	2.90834	1	2.23497	0.026826	0.111666	0.0140869	0.111666	0.493181	0.109885
1568	ENSG00000169744	4.81859	LDB2	4.76482e-05	0.000611652	16.5395	1.18291	1	0.37808	0.00704715	0.0492819	0.0295339	0.0492819	0.315558	0.0712166
1569	ENSG00000134871	7.99108	COL4A2	4.76465e-05	0.000611652	16.5395	0.11082	1	0.166401	0.000148009	0.00512915	0.00724139	0.00724139	-0.110781	0.0292121
1570	ENSG00000125744	5.32776	RTN2	4.79876e-05	0.000615617	16.526	0.676817	1	0.0707339	0.00303083	0.0291985	0.0208062	0.0291985	-0.241475	0.0560576
1571	ENSG00000071553	8.65417	ATP6AP1	4.80387e-05	0.000615879	16.524	0.21109	1	0.00964996	0.00061906	0.00943286	0.00678239	0.00943286	-0.132794	0.0296204
1572	ENSG00000118655	6.54611	DCLRE1B	4.85016e-05	0.000621419	16.5058	0.349468	1	0.0198734	0.00188399	0.0147573	0.0108154	0.0147573	0.173085	0.0400578
1573	ENSG00000259479	2.90176	SORD2P	4.885e-05	0.000625485	16.4922	6.59931	1	0.288421	0.0838797	0.230373	0.125909	0.230373	0.766381	0.182326
1574	ENSG00000158470	8.27784	B4GALT5	4.89616e-05	0.000626516	16.4879	0.136797	1	0.0299456	0.000245351	0.0062688	0.00696928	0.00696928	0.115907	0.0289072
1575	ENSG00000135842	5.33254	NIBAN1	4.92511e-05	0.000629819	16.4767	2.19559	1	0.173157	0.000987832	0.103564	0.0207411	0.103564	-0.427853	0.0956225
1576	ENSG00000079332	7.69393	SAR1A	4.95845e-05	0.000633682	16.4639	0.205999	1	0.0878029	0.000330828	0.00947865	0.00765105	0.00947865	-0.132495	0.030584
1577	ENSG00000183153	4.84886	GJD3	4.97967e-05	0.000635586	16.4558	2.5011	1	0.17891	0.00886399	0.110236	0.0288915	0.110236	-0.456453	0.102103
1578	ENSG00000110066	7.75858	KMT5B	4.97931e-05	0.000635586	16.456	0.160866	1	0.0246839	0.000786471	0.00687383	0.00755025	0.00755025	-0.126722	0.0316005
1579	ENSG00000152977	6.55794	ZIC1	4.98322e-05	0.000635636	16.4545	2.30249	1	0.706368	0.00172349	0.107919	0.0107623	0.107919	0.437942	0.097968
1580	ENSG00000064300	4.80049	NGFR	4.99206e-05	0.000636361	16.4511	1.9179	1	0.962463	0.00607859	0.0852501	0.0299266	0.0852501	-0.39967	0.0894189
1581	ENSG00000120156	5.00419	TEK	5.00882e-05	0.000638094	16.4448	2.38316	1	0.857186	0.00977751	0.103706	0.0258647	0.103706	0.445458	0.0996897
1582	ENSG00000167797	7.23602	CDK2AP2	5.02368e-05	0.000639582	16.4392	0.200706	1	0.0473389	0.000690793	0.00886665	0.00856826	0.00886665	-0.137072	0.0333481
1583	ENSG00000173210	3.77687	ABLIM3	5.05861e-05	0.000643398	16.426	5.62894	1	0.927542	0.0592797	0.208765	0.0644997	0.208765	-0.684342	0.15327
1584	ENSG00000137100	7.33782	DCTN3	5.06004e-05	0.000643398	16.4255	0.258698	1	0.0383927	0.000539486	0.0117794	0.00833267	0.0117794	-0.146707	0.0328582
1585	ENSG00000205002	2.70404	AARD	5.09375e-05	0.000647276	16.4129	6.16471	1	0.283899	0.0926278	0.20093	0.144062	0.20093	0.786411	0.194119
1586	ENSG00000154096	7.09171	THY1	5.11394e-05	0.000649431	16.4054	0.625274	1	0.371772	0.00108132	0.0286936	0.00893086	0.0286936	-0.227986	0.0511052
1587	ENSG00000147509	5.20628	RGS20	5.12279e-05	0.000650145	16.4021	1.14867	1	0.0747419	0.012881	0.0418175	0.0225448	0.0418175	-0.310678	0.0709094
1588	ENSG00000161847	5.38689	RAVER1	5.12934e-05	0.000650567	16.3997	0.624488	1	0.0379283	0.00357223	0.0261653	0.0200213	0.0261653	0.234741	0.0558901
1589	ENSG00000243927	7.44995	MRPS6	5.13578e-05	0.000650828	16.3973	0.179199	1	0.0202317	0.000705994	0.00782729	0.00809397	0.00809397	0.131641	0.0324667
1590	ENSG00000172602	5.00062	RND1	5.13786e-05	0.000650828	16.3966	5.0363	1	1.60551	0.00857364	0.23125	0.0259294	0.23125	-0.646917	0.145066
1591	ENSG00000158050	3.50185	DUSP2	5.17376e-05	0.000654964	16.3834	2.82654	1	0.15879	0.0215774	0.11302	0.0800965	0.11302	-0.510723	0.124047
1592	ENSG00000157110	6.83054	RBPMS	5.19959e-05	0.00065782	16.3739	0.313681	1	0.0984192	0.000743263	0.0141939	0.00970736	0.0141939	-0.161373	0.0362209
1593	ENSG00000105355	7.99757	PLIN3	5.20346e-05	0.000657896	16.3725	0.183859	1	0.0101814	0.000281053	0.00847416	0.00723394	0.00847416	-0.125902	0.0295734
1594	ENSG00000164751	6.17988	PEX2	5.20935e-05	0.000658228	16.3704	0.774478	1	0.0352316	0.00455599	0.0323239	0.0127268	0.0323239	0.253547	0.0569182
1595	ENSG00000120437	8.05606	ACAT2	5.24292e-05	0.000662055	16.3582	1.56276	1	0.0921665	0.000356508	0.0740608	0.0071695	0.0740608	0.360072	0.080873
1596	ENSG00000171388	6.47979	APLN	5.25476e-05	0.000663134	16.3539	4.27639	1	2.02029	0.00291838	0.200719	0.0111229	0.200719	0.595583	0.133793
1597	ENSG00000120837	6.7001	NFYB	5.27452e-05	0.00066521	16.3468	0.151617	1	0.0101728	0.00108849	0.00613138	0.0101744	0.0101744	0.138583	0.0372474
1598	ENSG00000160208	7.94269	RRP1B	5.29448e-05	0.000666475	16.3396	0.178093	1	0.00937459	0.000349322	0.00813128	0.00729896	0.00813128	0.125253	0.0299018
1599	ENSG00000166169	6.13051	POLL	5.28895e-05	0.000666475	16.3416	0.606669	1	0.0319001	0.00458424	0.0243047	0.0130337	0.0243047	-0.224268	0.050406
1600	ENSG00000115652	6.44838	UXS1	5.292e-05	0.000666475	16.3405	0.443624	1	0.17887	0.00109632	0.0200286	0.0112735	0.0200286	0.191773	0.0431046
1601	ENSG00000137812	3.67924	KNL1	5.30962e-05	0.000667964	16.3342	1.80889	1	0.206065	0.0054337	0.0807042	0.0696431	0.0807042	0.424391	0.104973
1602	ENSG00000166188	6.02064	ZNF319	5.31681e-05	0.000668451	16.3317	0.472479	1	0.0217179	0.00722928	0.0152697	0.0137728	0.0152697	-0.217023	0.053694
1603	ENSG00000135315	6.00405	CEP162	5.32861e-05	0.000669516	16.3275	1.12686	1	0.0514419	0.013356	0.0403041	0.0138917	0.0403041	0.30556	0.068718
1604	ENSG00000197329	5.83631	PELI1	5.34064e-05	0.000670266	16.3232	2.744	1	0.319844	0.00333523	0.127331	0.0152194	0.127331	0.476776	0.107242
1605	ENSG00000139438	4.73465	FAM222A	5.34366e-05	0.000670266	16.3221	1.24778	1	0.547201	0.00953806	0.0498802	0.0314088	0.0498802	0.325799	0.0759348
1606	ENSG00000117598	3.84647	PLPPR5	5.34456e-05	0.000670266	16.3218	8.35961	1	0.491816	0.0422087	0.355868	0.0610906	0.355868	-0.832152	0.187188
1607	ENSG00000138119	6.18467	MYOF	5.35592e-05	0.000671273	16.3178	0.460602	1	0.170628	0.000465898	0.0214675	0.0126978	0.0214675	-0.195315	0.0439426
1608	ENSG00000142856	6.20861	ITGB3BP	5.36187e-05	0.000671601	16.3157	0.835696	1	0.0676507	0.00213619	0.0376588	0.0125546	0.0376588	0.263074	0.0591924
1609	ENSG00000186998	4.40593	EMID1	5.39512e-05	0.000675303	16.304	1.89561	1	0.104336	0.0130585	0.0772088	0.0401474	0.0772088	0.396115	0.0891708
1610	ENSG00000013619	6.22027	MAMLD1	5.39813e-05	0.000675303	16.3029	2.7498	1	0.269936	0.00747828	0.123465	0.0124861	0.123465	-0.477076	0.107401
1611	ENSG00000145555	6.38111	MYO10	5.43754e-05	0.000679725	16.2891	1.28402	1	0.079604	0.00074425	0.0603995	0.011608	0.0603995	-0.325909	0.0734121
1612	ENSG00000197380	7.19611	DACT3	5.44023e-05	0.000679725	16.2882	0.725148	1	0.719769	0.000905471	0.0336254	0.00866484	0.0336254	0.244915	0.0551701
1613	ENSG00000235754	1.21991	APOM	5.44706e-05	0.000680157	16.2858	26.7051	1	1.46989	0.321736	0.949936	0.353216	0.949936	1.4862	0.334818
1614	ENSG00000143382	5.64748	ADAMTSL4	5.45425e-05	0.000680632	16.2833	1.91326	1	0.0917594	0.00858828	0.0825195	0.0170022	0.0825195	-0.397781	0.0896235
1615	ENSG00000031698	9.20211	SARS1	5.46103e-05	0.000681056	16.2809	0.288192	1	0.0203019	0.000143495	0.0135799	0.0068432	0.0135799	-0.154375	0.0347854
1616	ENSG00000130520	8.06969	LSM4	5.48782e-05	0.000683974	16.2717	0.309804	1	0.0229798	0.000360918	0.0143916	0.00715519	0.0143916	0.160027	0.0360731
1617	ENSG00000163053	5.46581	SLC16A14	5.54318e-05	0.000690447	16.2527	1.19129	1	0.468273	0.00731785	0.04941	0.0190332	0.04941	-0.313677	0.0707652
1618	ENSG00000107518	4.78318	ATRNL1	5.55798e-05	0.000691434	16.2476	0.987447	1	0.0437202	0.0049733	0.042048	0.0303079	0.042048	0.292577	0.0695784
1619	ENSG00000215717	7.06827	TMEM167B	5.55521e-05	0.000691434	16.2486	0.299042	1	0.0231675	0.00183263	0.0124075	0.00899355	0.0124075	-0.158705	0.0368399
1620	ENSG00000145431	6.24586	PDGFC	5.57995e-05	0.000693335	16.2401	1.32804	1	0.166396	0.000844941	0.062395	0.0123381	0.062395	0.331104	0.0747361
1621	ENSG00000103202	8.71749	NME4	5.58014e-05	0.000693335	16.2401	0.335763	1	0.0491893	0.000177358	0.0158114	0.00676929	0.0158114	0.166485	0.0375787
1622	ENSG00000197747	6.89646	S100A10	5.58639e-05	0.000693684	16.2379	0.820344	1	0.529861	0.000987124	0.0380769	0.00949354	0.0380769	-0.260218	0.0587412
1623	ENSG00000000003	6.22109	TSPAN6	5.60512e-05	0.00069558	16.2316	0.711698	1	0.0433317	0.000941963	0.0329484	0.0124813	0.0329484	0.242342	0.0547205
1624	ENSG00000150394	5.94472	CDH8	5.62507e-05	0.000697349	16.2249	0.546353	1	0.0504879	0.0042531	0.0217637	0.0143344	0.0217637	-0.214145	0.0496187
1625	ENSG00000288658	3.10649		5.6263e-05	0.000697349	16.2245	7.73231	1	0.47468	0.0861391	0.282066	0.108562	0.282066	0.798674	0.180394
1626	ENSG00000039523	6.02468	RIPOR1	5.64406e-05	0.000699121	16.2185	0.257213	1	0.0167262	0.00104991	0.0111983	0.0137441	0.0137441	-0.167161	0.0430039
1627	ENSG00000145715	7.55614	RASA1	5.65571e-05	0.000700134	16.2146	0.295556	1	0.0133762	0.00323618	0.0108379	0.00788872	0.0108379	-0.159934	0.038075
1628	ENSG00000156103	4.82176	MMP16	5.68821e-05	0.000703724	16.2037	2.38823	1	0.340183	0.00590336	0.107822	0.0294658	0.107822	-0.443671	0.100298
1629	ENSG00000261150	5.85214	EPPK1	5.69241e-05	0.000703812	16.2023	9.11737	1	0.401347	0.00316241	0.430998	0.0150839	0.430998	-0.866853	0.195976
1630	ENSG00000184840	7.78209	TMED9	5.69717e-05	0.000703968	16.2007	0.164656	1	0.0374693	0.000440376	0.00740037	0.00751524	0.00751524	-0.124164	0.0306022
1631	ENSG00000083635	6.29158	NUFIP1	5.77273e-05	0.000712867	16.1758	0.307309	1	0.0169426	0.00177828	0.0128555	0.0120819	0.0128555	0.169896	0.0418661
1632	ENSG00000186193	5.99063	SAPCD2	5.80878e-05	0.000716878	16.164	0.755429	1	0.231668	0.0027181	0.0332547	0.0139894	0.0332547	0.249317	0.0564561
1633	ENSG00000184900	8.66328	SUMO3	5.82834e-05	0.000718852	16.1576	0.13397	1	0.00685588	0.000174061	0.00620547	0.00678018	0.00678018	0.112834	0.0282943
1634	ENSG00000128928	6.26945	IVD	5.84309e-05	0.00072023	16.1528	0.387445	1	0.019663	0.00360802	0.0148418	0.0122046	0.0148418	-0.186858	0.0455379
1635	ENSG00000185046	3.9397	ANKS1B	5.85667e-05	0.000721463	16.1484	4.93808	1	1.32468	0.0545256	0.180621	0.0568524	0.180621	0.637221	0.144389
1636	ENSG00000163040	5.44144	CCDC74A	5.87461e-05	0.000723132	16.1426	1.83786	1	0.54822	0.00754507	0.0799723	0.0193312	0.0799723	0.388699	0.0880975
1637	ENSG00000137996	6.25568	RTCA	5.8774e-05	0.000723132	16.1417	0.283661	1	0.0215097	0.00101051	0.0124971	0.0122822	0.0124971	-0.164215	0.0406311
1638	ENSG00000126947	7.16013	ARMCX1	5.90015e-05	0.000725488	16.1344	0.364599	1	0.0210529	0.000798843	0.016563	0.00875422	0.016563	-0.173096	0.0392454
1639	ENSG00000164626	5.0603	KCNK5	5.93334e-05	0.000729124	16.1238	1.9934	1	0.578906	0.00805237	0.0868714	0.0248784	0.0868714	0.40465	0.0917856
1640	ENSG00000104635	6.13524	SLC39A14	5.96567e-05	0.00073265	16.1135	0.541797	1	0.0340593	0.000320116	0.0254797	0.0130037	0.0254797	-0.210913	0.0478618
1641	ENSG00000140443	4.87216	IGF1R	5.99952e-05	0.00073591	16.1028	0.937453	1	0.0444146	0.00195836	0.0426822	0.0284088	0.0426822	-0.278078	0.0636965
1642	ENSG00000129691	6.95259	ASH2L	5.99783e-05	0.00073591	16.1033	0.195939	1	0.0086942	0.000901615	0.0084288	0.0093217	0.0093217	0.139508	0.0352787
1643	ENSG00000176769	5.85756	TCERG1L	6.01086e-05	0.000736852	16.0992	7.77429	1	1.08787	0.00553058	0.364674	0.0150381	0.364674	-0.798699	0.181355
1644	ENSG00000288401	7.1176	CTTN	6.06301e-05	0.000742341	16.0829	0.187257	1	0.0109537	0.000352263	0.00856474	0.00886293	0.00886293	-0.132895	0.0330692
1645	ENSG00000085733	7.1176	CTTN	6.06301e-05	0.000742341	16.0829	0.187257	1	0.0109537	0.000352263	0.00856474	0.00886293	0.00886293	-0.132895	0.0330692
1646	ENSG00000164040	7.77094	PGRMC2	6.08766e-05	0.000744906	16.0752	0.142785	1	0.0250193	0.00138954	0.00540975	0.00753174	0.00753174	0.125954	0.0331175
1647	ENSG00000176105	8.62891	YES1	6.11724e-05	0.000748072	16.066	0.416489	1	0.0780042	0.000692453	0.0191403	0.00678907	0.0191403	0.184733	0.0420051
1648	ENSG00000157570	6.11885	TSPAN18	6.12127e-05	0.000748109	16.0648	5.79837	1	0.279202	0.00319766	0.272915	0.0131084	0.272915	-0.689261	0.156735
1649	ENSG00000101146	6.80867	RAE1	6.13913e-05	0.000749833	16.0592	0.25831	1	0.0112673	0.00125673	0.0110437	0.00978143	0.0110437	0.151566	0.0369297
1650	ENSG00000134352	8.70437	IL6ST	6.14282e-05	0.000749833	16.0581	3.10808	1	0.849097	0.00043323	0.147571	0.00677157	0.147571	-0.504562	0.114767
1651	ENSG00000122042	7.28736	UBL3	6.1633e-05	0.000751877	16.0518	0.340398	1	0.0291982	0.000650778	0.0155586	0.00844756	0.0155586	0.166956	0.0379859
1652	ENSG00000213699	7.17544	SLC35F6	6.17808e-05	0.00075277	16.0473	0.43811	1	0.0196774	0.000999831	0.0198626	0.00871592	0.0198626	-0.189391	0.0430985
1653	ENSG00000166037	6.58178	CEP57	6.17582e-05	0.00075277	16.048	0.302263	1	0.0163561	0.00143986	0.0129536	0.0106572	0.0129536	0.16162	0.0388542
1654	ENSG00000125450	5.8911	NUP85	6.18289e-05	0.000752899	16.0458	0.383486	1	0.017771	0.00259943	0.0156618	0.0147595	0.0156618	0.190738	0.0473683
1655	ENSG00000091136	10.067	LAMB1	6.22267e-05	0.000757285	16.0336	0.284803	1	0.205238	0.000206045	0.013356	0.00780777	0.013356	0.152655	0.0347588
1656	ENSG00000111863	3.58542	ADTRP	6.23171e-05	0.000757928	16.0309	5.62872	1	0.318538	0.0336263	0.234408	0.0749924	0.234408	-0.678607	0.154534
1657	ENSG00000106355	6.1199	LSM5	6.25874e-05	0.000760756	16.0227	0.529288	1	0.0239185	0.00316227	0.0220419	0.0131016	0.0220419	0.208057	0.0473956
1658	ENSG00000197006	7.13332	METTL9	6.275e-05	0.000762272	16.0178	0.141705	1	0.00924372	0.000419586	0.00632826	0.00882236	0.00882236	0.124399	0.0331596
1659	ENSG00000172007	6.26947	RAB33B	6.30398e-05	0.000765332	16.0091	0.713645	1	0.0719127	0.00550855	0.0284745	0.0122045	0.0284745	-0.241518	0.0550499
1660	ENSG00000138029	7.59647	HADHB	6.32277e-05	0.00076715	16.0034	0.138658	1	0.00830399	0.000402483	0.00620029	0.00781587	0.00781587	-0.119194	0.0311156
1661	ENSG00000125351	6.70574	UPF3B	6.35056e-05	0.000770059	15.9951	0.499778	1	0.0519939	0.00137059	0.0224283	0.0101528	0.0224283	0.202053	0.0460819
1662	ENSG00000174871	5.95005	CNIH2	6.41814e-05	0.000777784	15.9751	0.948661	1	0.527165	0.00325383	0.0419205	0.0142935	0.0419205	0.278256	0.0635153
1663	ENSG00000169174	3.93037	PCSK9	6.45556e-05	0.000781849	15.9641	26.1235	1	2.43371	0.0539102	1.19006	0.0572599	1.19006	1.45982	0.333379
1664	ENSG00000128918	2.63256	ALDH1A2	6.46112e-05	0.000782051	15.9625	6.81373	1	0.5292	0.0640761	0.260387	0.151082	0.260387	-0.7657	0.184604
1665	ENSG00000145861	2.77681	C1QTNF2	6.46737e-05	0.000782338	15.9606	24.9225	1	1.37326	0.086333	1.10045	0.13722	1.10045	1.42577	0.325649
1666	ENSG00000100823	8.18052	APEX1	6.49677e-05	0.000785423	15.952	0.246999	1	0.0161891	0.000188745	0.0115731	0.00704867	0.0115731	0.141912	0.0324249
1667	ENSG00000100243	8.75015	CYB5R3	6.57232e-05	0.00079408	15.9302	0.193216	1	0.0191547	0.000502368	0.00869841	0.00676457	0.00869841	-0.125989	0.0292143
1668	ENSG00000130779	7.33786	CLIP1	6.57696e-05	0.000794163	15.9288	0.563298	1	0.0690279	0.00114429	0.0256794	0.00833259	0.0256794	-0.2142	0.0489904
1669	ENSG00000170293	4.15376	CMTM8	6.59336e-05	0.000794715	15.9241	1.11725	1	0.0716973	0.0154085	0.0377937	0.0484533	0.0484533	0.377286	0.096669
1670	ENSG00000106400	8.93187	ZNHIT1	6.59039e-05	0.000794715	15.925	0.288834	1	0.0163842	0.000502548	0.0132514	0.00676379	0.0132514	-0.153369	0.0350833
1671	ENSG00000079462	6.64131	PAFAH1B3	6.58864e-05	0.000794715	15.9255	0.339367	1	0.0574373	0.000998685	0.0151617	0.0104065	0.0151617	0.166247	0.0380283
1672	ENSG00000105323	8.65911	HNRNPUL1	6.60728e-05	0.000795916	15.9201	0.101836	1	0.00554002	0.00014288	0.00470646	0.00678117	0.00678117	0.104088	0.0282044
1673	ENSG00000165775	6.62866	FUNDC2	6.62436e-05	0.000797497	15.9152	0.25186	1	0.0124105	0.00149083	0.0105025	0.0104585	0.0105025	0.154648	0.0386249
1674	ENSG00000179958	6.99131	DCTPP1	6.63232e-05	0.000797501	15.913	1.18907	1	0.131181	0.000521693	0.0561006	0.00920817	0.0561006	0.311103	0.0712014
1675	ENSG00000181896	4.7411	ZNF101	6.63203e-05	0.000797501	15.913	1.23729	1	0.099422	0.0108734	0.0480453	0.0312598	0.0480453	0.323292	0.0772424
1676	ENSG00000266076	0.455282		6.64998e-05	0.000799148	15.9079	39.8818	1	1.76102	0.393542	1.50559	0.5121	1.50559	1.80153	0.4124
1677	ENSG00000143067	7.25652	ZNF697	6.6669e-05	0.000800704	15.9031	0.53042	1	0.0274154	0.000738818	0.0245193	0.00851961	0.0245193	-0.207739	0.0475646
1678	ENSG00000151414	4.47541	NEK7	6.70264e-05	0.000804516	15.893	1.47329	1	0.314645	0.0023897	0.0677672	0.0381081	0.0677672	-0.346144	0.0792886
1679	ENSG00000089006	6.62025	SNX5	6.7121e-05	0.000805173	15.8903	0.166565	1	0.0194278	0.00089377	0.00703791	0.0104933	0.0104933	0.138751	0.0373762
1680	ENSG00000113460	7.51732	BRIX1	6.71699e-05	0.00080528	15.8889	0.321041	1	0.0143078	0.000620544	0.0146671	0.00796147	0.0146671	0.161567	0.0370154
1681	ENSG00000110048	6.07461	OSBP	6.744e-05	0.00080764	15.8814	0.161171	1	0.0316057	0.000414325	0.00726047	0.0133995	0.0133995	-0.146989	0.0412045
1682	ENSG00000000460	6.87136	C1orf112	6.74471e-05	0.00080764	15.8812	0.610895	1	0.0655301	0.00451803	0.0245722	0.00957337	0.0245722	0.222835	0.0510689
1683	ENSG00000167535	6.21086	CACNB3	6.75333e-05	0.000808193	15.8787	0.605798	1	0.0288162	0.0015481	0.0272994	0.0125414	0.0272994	-0.221891	0.0508579
1684	ENSG00000169032	8.31612	MAP2K1	6.77083e-05	0.000809806	15.8738	0.283582	1	0.0392029	0.000246022	0.0132579	0.00694162	0.0132579	0.151799	0.0348
1685	ENSG00000176986	8.20314	SEC24C	6.83865e-05	0.000816698	15.855	0.107429	1	0.0117149	0.00039225	0.00472343	0.00702905	0.00702905	-0.108242	0.0294539
1686	ENSG00000161091	6.5878	MFSD12	6.84062e-05	0.000816698	15.8544	0.269387	1	0.031105	0.00115364	0.0116743	0.0106311	0.0116743	-0.154937	0.0381903
1687	ENSG00000244398	7.03345	RPL36AP37	6.8354e-05	0.000816698	15.8559	0.416657	1	0.0536678	0.0048445	0.0149963	0.00908894	0.0149963	0.185061	0.0432609
1688	ENSG00000182118	6.42099	FAM89A	6.88636e-05	0.000821672	15.8418	0.481868	1	0.646776	0.00200499	0.0209411	0.0114076	0.0209411	0.197737	0.0453934
1689	ENSG00000185386	7.08746	MAPK11	6.91173e-05	0.000824211	15.8349	0.902388	1	0.744672	0.00166743	0.0413034	0.00894214	0.0413034	-0.270555	0.0621282
1690	ENSG00000070610	7.31038	GBA2	6.9847e-05	0.000832419	15.815	0.212572	1	0.00978272	0.000729407	0.00939306	0.00839465	0.00939306	-0.135657	0.0331109
1691	ENSG00000138363	6.56623	ATIC	7.00049e-05	0.000833807	15.8107	0.270124	1	0.0198583	0.000813375	0.0120497	0.0107254	0.0120497	0.153499	0.0376067
1692	ENSG00000105538	4.21985	RASIP1	7.07477e-05	0.000842156	15.7907	3.03722	1	0.668878	0.0166664	0.127963	0.0461379	0.127963	-0.495878	0.114085
1693	ENSG00000175745	6.60442	NR2F1	7.08908e-05	0.000843362	15.7869	3.82158	1	4.22931	0.005078	0.176902	0.0105599	0.176902	0.556187	0.127981
1694	ENSG00000133275	6.87142	CSNK1G2	7.12092e-05	0.000846649	15.7784	0.249922	1	0.0129918	0.000615976	0.0112851	0.00957316	0.0112851	0.145338	0.035068
1695	ENSG00000006042	7.44599	TMEM98	7.15409e-05	0.000850091	15.7697	0.188473	1	0.0259365	0.000558491	0.00841641	0.00810201	0.00841641	0.129641	0.0321018
1696	ENSG00000196550	3.49937	FAM72A	7.15969e-05	0.000850256	15.7682	1.94356	1	0.119434	0.0153494	0.077201	0.0802533	0.0802533	0.472058	0.119896
1697	ENSG00000118412	5.09322	CASP8AP2	7.20008e-05	0.000854393	15.7575	0.963816	1	0.042266	0.00594645	0.0399495	0.0243251	0.0399495	0.279135	0.0643115
1698	ENSG00000024048	6.96573	UBR2	7.20302e-05	0.000854393	15.7568	0.293229	1	0.0188862	0.00098825	0.012975	0.00928275	0.012975	-0.153962	0.0354733
1699	ENSG00000163535	4.47243	SGO2	7.26535e-05	0.00086128	15.7405	1.00765	1	0.142832	0.00372076	0.0442625	0.0381934	0.0442625	0.304883	0.0762961
1700	ENSG00000125875	7.55291	TBC1D20	7.33303e-05	0.000868791	15.7229	0.133892	1	0.0271307	0.000737409	0.00563838	0.00789467	0.00789467	-0.119741	0.0321558
1701	ENSG00000164209	6.52222	SLC25A46	7.35457e-05	0.000870832	15.7174	0.410342	1	0.0279087	0.00190358	0.0176365	0.0109246	0.0176365	-0.181972	0.0419979
1702	ENSG00000102900	6.216	NUP93	7.36088e-05	0.000871067	15.7157	0.230278	1	0.0142449	0.00117238	0.00979322	0.0125111	0.0125111	0.156915	0.0413243
1703	ENSG00000157554	5.07658	ERG	7.38436e-05	0.000873332	15.7097	7.82196	1	2.51253	0.0960545	0.27642	0.0246024	0.27642	0.794357	0.183393
1704	ENSG00000099910	5.69385	KLHL22	7.39379e-05	0.000873934	15.7073	0.415845	1	0.05326	0.00284833	0.0169538	0.0165348	0.0169538	0.199315	0.0502585
1705	ENSG00000189337	6.98099	KAZN	7.42213e-05	0.00087677	15.7001	1.63595	1	0.98392	0.00179369	0.0761089	0.00923807	0.0761089	-0.363204	0.0838874
1706	ENSG00000154914	4.88769	USP43	7.42961e-05	0.000877138	15.6982	1.60015	1	0.28122	0.011085	0.0651127	0.0280928	0.0651127	0.359192	0.0829677
1707	ENSG00000175550	8.59412	DRAP1	7.47664e-05	0.000882113	15.6862	0.321936	1	0.0695256	0.000137565	0.0151927	0.00679965	0.0151927	-0.161071	0.0372239
1708	ENSG00000147059	3.87106	SPIN2A	7.48489e-05	0.000882113	15.6841	2.91141	1	0.641414	0.0266456	0.111993	0.059937	0.111993	0.486561	0.114075
1709	ENSG00000132688	10.2555	NES	7.48479e-05	0.000882113	15.6842	0.117808	1	0.378197	4.32219e-05	0.00556669	0.00818565	0.00818565	-0.112804	0.0309797
1710	ENSG00000042088	6.15792	TDP1	7.50624e-05	0.000884025	15.6788	0.268257	1	0.0191195	0.00236847	0.0104057	0.0128615	0.0128615	0.169235	0.0441907
1711	ENSG00000172201	8.48269	ID4	7.50989e-05	0.000884025	15.6778	4.8866	1	0.35242	0.000265697	0.23243	0.00684423	0.23243	-0.627413	0.145049
1712	ENSG00000112218	5.58091	GPR63	7.55672e-05	0.000889019	15.6661	0.619114	1	0.0356855	0.00381945	0.0256622	0.0177086	0.0256622	0.225195	0.0533608
1713	ENSG00000003436	6.28357	TFPI	7.59365e-05	0.000892841	15.6569	3.81992	1	0.748106	0.00157295	0.180328	0.012126	0.180328	-0.554465	0.128301
1714	ENSG00000095059	6.54597	DHPS	7.61826e-05	0.000895212	15.6507	0.229693	1	0.0134362	0.000820144	0.0101176	0.0108161	0.0108161	0.148141	0.037781
1715	ENSG00000248527	6.86052	MTATP6P1	7.62754e-05	0.00089578	15.6484	0.631701	1	0.028267	0.00108902	0.028992	0.00960844	0.028992	0.225435	0.0521836
1716	ENSG00000008513	4.90867	ST3GAL1	7.70199e-05	0.000903857	15.6301	0.895215	1	0.28828	0.00305073	0.0395786	0.0276733	0.0395786	-0.270661	0.0642728
1717	ENSG00000171033	6.13497	PKIA	7.70978e-05	0.000903857	15.6282	0.938488	1	1.3393	0.00442503	0.0402649	0.0130054	0.0402649	0.274652	0.0636321
1718	ENSG00000187231	5.4661	SESTD1	7.70974e-05	0.000903857	15.6282	1.15217	1	0.210398	0.00393738	0.0509276	0.0190298	0.0509276	0.304317	0.0705049
1719	ENSG00000188191	6.00572	PRKAR1B	7.74298e-05	0.000907221	15.62	0.345535	1	0.0631459	0.00095489	0.0154992	0.0138797	0.0154992	-0.173704	0.0430293
1720	ENSG00000140600	5.81067	SH3GL3	7.75576e-05	0.000907663	15.6169	0.637014	1	0.193636	0.0033251	0.0270089	0.0154432	0.0270089	0.226221	0.052437
1721	ENSG00000092850	4.41661	TEKT2	7.75147e-05	0.000907663	15.618	2.51159	1	1.13868	0.0227411	0.0968586	0.0398271	0.0968586	0.449204	0.104119
1722	ENSG00000176771	5.06397	NCKAP5	7.77405e-05	0.000909275	15.6125	4.66219	1	1.4859	0.0347122	0.187297	0.0248158	0.187297	-0.611943	0.141873
1723	ENSG00000095370	5.70123	SH2D3C	7.79031e-05	0.000910648	15.6085	1.77373	1	0.556563	0.00219921	0.0822639	0.0164623	0.0822639	-0.377416	0.0875151
1724	ENSG00000174851	7.00607	YIF1A	7.79533e-05	0.000910706	15.6073	0.369662	1	0.0381785	0.000612087	0.0169908	0.00916593	0.0169908	-0.172293	0.0399533
1725	ENSG00000163002	5.90939	NUP35	7.82789e-05	0.000913979	15.5994	0.426094	1	0.0226263	0.00290359	0.0173866	0.0146118	0.0173866	0.192564	0.0476913
1726	ENSG00000088387	6.07677	DOCK9	7.85692e-05	0.000916307	15.5924	20.5144	1	1.29386	0.0271849	0.949689	0.0133851	0.949689	1.28307	0.297724
1727	ENSG00000110218	7.35615	PANX1	7.85303e-05	0.000916307	15.5933	0.479953	1	0.0326378	0.000653786	0.0222011	0.00829207	0.0222011	0.196259	0.0455383
1728	ENSG00000196526	6.71375	AFAP1	7.87646e-05	0.000917523	15.5877	0.493239	1	0.132105	0.000653725	0.0228338	0.0101225	0.0228338	-0.198932	0.0461697
1729	ENSG00000132305	8.09584	IMMT	7.87404e-05	0.000917523	15.5883	0.120899	1	0.00835973	0.000356324	0.00540078	0.00712849	0.00712849	0.110421	0.0295625
1730	ENSG00000151729	7.4544	SLC25A4	7.88563e-05	0.000918061	15.5855	0.365239	1	0.181438	0.00133878	0.0160536	0.00808498	0.0160536	-0.171176	0.0397316
1731	ENSG00000137880	4.2417	GCHFR	7.89944e-05	0.000919137	15.5822	2.1167	1	0.123534	0.0141102	0.0866849	0.0453941	0.0866849	0.412051	0.0956549
1732	ENSG00000178381	6.45274	ZFAND2A	7.95137e-05	0.000924645	15.5698	0.401214	1	0.0298875	0.00154846	0.0175569	0.0112524	0.0175569	-0.179345	0.041656
1733	ENSG00000135931	6.88887	ARMC9	7.98226e-05	0.000927702	15.5625	0.373372	1	0.0510871	0.00280374	0.0149759	0.00951748	0.0149759	-0.172982	0.0401909
1734	ENSG00000181625	6.30496	SLX1B	7.99244e-05	0.00092835	15.5601	0.383973	1	0.0656513	0.00183065	0.0164538	0.0120088	0.0164538	0.176606	0.0418567
1735	ENSG00000184160	5.64622	ADRA2C	8.00856e-05	0.000929685	15.5563	0.879279	1	0.0773235	0.00331611	0.0385543	0.0170152	0.0385543	-0.265419	0.0616845
1736	ENSG00000059769	6.23621	DNAJC25	8.13028e-05	0.000943272	15.5278	0.420792	1	0.0344582	0.00214086	0.0178969	0.0123935	0.0178969	-0.183845	0.0430555
1737	ENSG00000112855	6.83878	HARS2	8.15885e-05	0.000946041	15.5211	0.157348	1	0.00768961	0.00124568	0.00624707	0.00967988	0.00967988	-0.134225	0.0367242
1738	ENSG00000188610	3.8344	FAM72B	8.19625e-05	0.000949831	15.5125	1.3998	1	0.0879877	0.00698624	0.0596708	0.061667	0.061667	0.390325	0.100049
1739	ENSG00000177879	6.79455	AP3S1	8.20597e-05	0.00095041	15.5102	0.269347	1	0.0341582	0.000459416	0.0123666	0.00983009	0.0123666	-0.147857	0.0351752
1740	ENSG00000011677	3.27877	GABRA3	8.22446e-05	0.000952004	15.506	3.73785	1	0.621408	0.027763	0.15023	0.0952962	0.15023	0.560806	0.13741
1741	ENSG00000242247	6.00433	ARFGAP3	8.23138e-05	0.000952258	15.5044	0.268997	1	0.0906427	0.000939543	0.0118698	0.0138896	0.0138896	-0.164624	0.043015
1742	ENSG00000182809	7.31397	CRIP2	8.24197e-05	0.000952936	15.502	0.936521	1	1.63455	0.00145604	0.0431402	0.00838647	0.0431402	-0.273587	0.0637327
1743	ENSG00000181195	1.40869	PENK	8.3196e-05	0.000960947	15.4842	30.668	1	1.61706	0.175447	1.28493	0.319648	1.28493	1.56496	0.364844
1744	ENSG00000173706	4.42255	HEG1	8.3208e-05	0.000960947	15.484	1.06518	1	0.0517815	0.000901466	0.0498216	0.0396499	0.0498216	0.301763	0.0746553
1745	ENSG00000113739	6.6197	STC2	8.33066e-05	0.000961535	15.4817	1.55478	1	0.0966649	0.00100663	0.0730304	0.0104956	0.0730304	-0.352348	0.0821526
1746	ENSG00000182158	5.54627	CREB3L2	8.36507e-05	0.000964953	15.4739	0.631398	1	0.28228	0.00101778	0.0290488	0.0180933	0.0290488	-0.224498	0.0523611
1747	ENSG00000198795	5.28371	ZNF521	8.38704e-05	0.000966934	15.469	1.88787	1	0.103016	0.00718147	0.0827173	0.0214165	0.0827173	0.388149	0.0905501
1748	ENSG00000130844	4.80946	ZNF331	8.43533e-05	0.000971945	15.4581	0.919794	1	0.0435138	0.00684539	0.0369543	0.0297313	0.0369543	0.284291	0.0711861
1749	ENSG00000033100	7.79527	CHPF2	8.46342e-05	0.000974624	15.4518	0.133845	1	0.0209507	0.000409699	0.00596386	0.00749601	0.00749601	-0.114637	0.0304788
1750	ENSG00000168734	7.54038	PKIG	8.49093e-05	0.000977233	15.4457	1.00429	1	0.106254	0.000608637	0.0472149	0.00791794	0.0472149	-0.282952	0.0660759
1751	ENSG00000148835	5.59413	TAF5	8.49687e-05	0.000977358	15.4444	0.420187	1	0.0252196	0.00304894	0.01696	0.0175649	0.0175649	0.202665	0.0519555
1752	ENSG00000170515	7.68198	PA2G4	8.5212e-05	0.000979598	15.439	0.301998	1	0.0179551	0.000240655	0.0141402	0.00767041	0.0141402	0.155138	0.036239
1753	ENSG00000153956	3.50531	CACNA2D1	8.55477e-05	0.000982896	15.4316	2.97916	1	0.172022	0.0163407	0.125524	0.0798787	0.125524	-0.495469	0.120332
1754	ENSG00000196247	5.70585	ZNF107	8.58441e-05	0.000985739	15.425	0.648608	1	0.0524401	0.00523724	0.0256489	0.0164171	0.0256489	0.228107	0.0539267
1755	ENSG00000162616	5.77292	DNAJB4	8.62105e-05	0.000989383	15.417	1.10111	1	0.246264	0.00347251	0.0489615	0.0157828	0.0489615	-0.296084	0.0692291
1756	ENSG00000100580	7.28268	TMED8	8.69083e-05	0.000996822	15.4017	0.38847	1	0.0172178	0.000697069	0.0178015	0.00845843	0.0178015	0.175803	0.0411329
1757	ENSG00000147224	6.38393	PRPS1	8.82055e-05	0.00101112	15.3737	0.207787	1	0.121112	0.000481266	0.00941337	0.0115937	0.0115937	0.144558	0.0383799
1758	ENSG00000153404	6.728	PLEKHG4B	8.90593e-05	0.00102033	15.3555	0.868248	1	0.442164	0.0090021	0.032343	0.0100691	0.032343	0.262549	0.0615532
1759	ENSG00000133401	2.98964	PDZD2	8.92816e-05	0.0010223	15.3508	4.99106	1	0.360903	0.036407	0.201263	0.118267	0.201263	-0.638856	0.155167
1760	ENSG00000139990	7.568	DCAF5	9.00976e-05	0.00103105	15.3336	0.208008	1	0.015597	0.00124649	0.00865867	0.00786701	0.00865867	-0.133609	0.0333966
1761	ENSG00000140416	10.7115	TPM1	9.02177e-05	0.00103184	15.3311	0.160933	1	0.0462645	2.8806e-05	0.00763465	0.00941488	0.00941488	-0.125294	0.0334006
1762	ENSG00000074696	8.37829	HACD3	9.02954e-05	0.00103215	15.3295	0.0927994	1	0.0164769	0.000113128	0.00430589	0.00690092	0.00690092	0.0997541	0.0283749
1763	ENSG00000118508	7.27644	RAB32	9.03757e-05	0.00103248	15.3278	0.335121	1	0.262976	0.000735372	0.0152228	0.00847292	0.0152228	-0.16301	0.0382631
1764	ENSG00000155368	7.55636	DBI	9.06936e-05	0.00103552	15.3212	0.346678	1	0.0359067	0.000674366	0.0158341	0.00788831	0.0158341	0.165771	0.0389226
1765	ENSG00000151929	7.04346	BAG3	9.10166e-05	0.00103842	15.3145	0.129601	1	0.0184749	0.000669919	0.00550155	0.00906122	0.00906122	-0.121675	0.0342367
1766	ENSG00000140511	5.60026	HAPLN3	9.10503e-05	0.00103842	15.3138	1.7087	1	0.129449	0.00394173	0.0774247	0.0174989	0.0774247	0.367964	0.0864249
1767	ENSG00000178996	7.47386	SNX18	9.11917e-05	0.00103944	15.3108	3.69885	1	0.286702	0.00046844	0.175667	0.00804604	0.175667	0.541348	0.127165
1768	ENSG00000072310	6.2778	SREBF1	9.13051e-05	0.00104015	15.3085	0.380037	1	0.0165705	0.00164057	0.0164564	0.012158	0.0164564	0.174536	0.04171
1769	ENSG00000198521	5.83625	ZNF43	9.17308e-05	0.00104381	15.2997	0.960638	1	0.0511699	0.00527498	0.0404697	0.0152199	0.0404697	0.275811	0.0648207
1770	ENSG00000141556	8.73455	TBCD	9.17049e-05	0.00104381	15.3002	0.150606	1	0.0245023	0.00130987	0.00586185	0.00676665	0.00676665	0.120268	0.0314371
1771	ENSG00000130829	5.12292	DUSP9	9.20723e-05	0.00104711	15.2927	1.85963	1	0.7384	0.0108397	0.0777143	0.0238413	0.0777143	0.383686	0.0902009
1772	ENSG00000135297	7.1312	MTO1	9.21414e-05	0.0010473	15.2913	0.265349	1	0.0215637	0.00142838	0.0112073	0.00882779	0.0112073	-0.146798	0.0356145
1773	ENSG00000214193	5.88862	SH3D21	9.23105e-05	0.00104863	15.2878	0.781922	1	0.0363411	0.00411316	0.0331212	0.0147798	0.0331212	-0.248768	0.0584956
1774	ENSG00000047849	9.05558	MAP4	9.25563e-05	0.00105083	15.2828	0.138758	1	0.0124335	0.000279235	0.00632829	0.00678806	0.00678806	-0.111484	0.028632
1775	ENSG00000137700	6.26958	SLC37A4	9.26316e-05	0.00105109	15.2812	2.02234	1	0.153257	0.0157508	0.0805512	0.0122039	0.0805512	0.400014	0.0940867
1776	ENSG00000162434	8.2539	JAK1	9.3134e-05	0.0010562	15.271	0.119284	1	0.0972091	0.000737043	0.00494316	0.0069876	0.0069876	-0.110911	0.030329
1777	ENSG00000111912	5.12512	NCOA7	9.31905e-05	0.00105625	15.2699	1.39063	1	0.504945	0.00424846	0.061972	0.023806	0.061972	-0.331619	0.0780386
1778	ENSG00000197256	6.698	KANK2	9.33165e-05	0.00105708	15.2673	0.803972	1	0.389673	0.00288925	0.0353951	0.0101824	0.0353951	0.252132	0.0593399
1779	ENSG00000144712	5.71587	CAND2	9.36799e-05	0.0010606	15.26	0.673868	1	0.0882199	0.00481277	0.0272762	0.0163198	0.0272762	0.230793	0.0543351
1780	ENSG00000132854	3.83107	KANK4	9.41643e-05	0.00106548	15.2503	8.66594	1	3.46777	0.0711665	0.341498	0.061827	0.341498	0.827456	0.19489
1781	ENSG00000119906	6.99531	SLF2	9.43639e-05	0.00106714	15.2463	0.671233	1	0.0377253	0.00231886	0.0296446	0.00919667	0.0296446	0.230268	0.0542443
1782	ENSG00000168386	7.75318	FILIP1L	9.45505e-05	0.00106865	15.2425	2.42433	1	0.772655	0.000563711	0.114881	0.00755842	0.114881	-0.437578	0.103097
1783	ENSG00000131473	8.63572	ACLY	9.57848e-05	0.001082	15.218	0.129849	1	0.00611234	0.000124859	0.00605843	0.00678719	0.00678719	0.1082	0.0281639
1784	ENSG00000198759	5.21225	EGFL6	9.58803e-05	0.00108247	15.2161	5.31429	1	8.62352	0.047318	0.205744	0.0224552	0.205744	0.647466	0.152726
1785	ENSG00000146410	4.35141	MTFR2	9.60159e-05	0.00108339	15.2135	2.20871	1	0.108631	0.0169406	0.0882361	0.0418224	0.0882361	0.417385	0.0984654
1786	ENSG00000169994	3.27429	MYO7B	9.67135e-05	0.00109065	15.1998	5.38768	1	0.276818	0.0679327	0.188623	0.0956251	0.188623	-0.659131	0.160094
1787	ENSG00000163362	4.6665	INAVA	9.71064e-05	0.00109447	15.1921	1.16031	1	0.123518	0.00635508	0.0488978	0.0330345	0.0488978	0.30543	0.0740218
1788	ENSG00000211448	3.31599	DIO2	9.72739e-05	0.00109575	15.1889	7.03617	1	0.427218	0.0724306	0.262625	0.0926024	0.262625	-0.744539	0.175835
1789	ENSG00000166171	6.76908	DPCD	9.74104e-05	0.00109606	15.1862	0.303637	1	0.0404245	0.00134138	0.0131175	0.00991965	0.0131175	-0.155561	0.0373636
1790	ENSG00000104870	5.885	FCGRT	9.73901e-05	0.00109606	15.1866	0.503407	1	0.511012	0.00224697	0.0217248	0.0148095	0.0217248	-0.199139	0.0470345
1791	ENSG00000073910	3.65113	FRY	9.87956e-05	0.00111102	15.1596	5.83733	1	0.368705	0.0469092	0.231059	0.0712035	0.231059	0.677689	0.160254
1792	ENSG00000166562	6.4301	SEC11C	9.88793e-05	0.00111134	15.158	1.00349	1	0.346948	0.00189422	0.0458908	0.0113627	0.0458908	-0.280972	0.0664464
1793	ENSG00000100028	6.96377	SNRPD3	9.95988e-05	0.00111881	15.1443	0.259405	1	0.0208984	0.00258678	0.00976585	0.00928853	0.00976585	0.152571	0.0390017
1794	ENSG00000186777	4.75919	ZNF732	0.000101666	0.00114139	15.1055	2.58852	1	0.275765	0.00939352	0.113869	0.0308464	0.113869	0.450714	0.106836
1795	ENSG00000183060	6.16803	LYSMD4	0.000101724	0.00114141	15.1044	0.651212	1	0.0285815	0.00688953	0.0241206	0.0127992	0.0241206	-0.226061	0.0535873
1796	ENSG00000147100	6.9814	SLC16A2	0.000101832	0.00114198	15.1024	1.07713	1	0.048241	0.00102085	0.0502711	0.00923687	0.0502711	0.290722	0.0689212
1797	ENSG00000143858	4.96849	SYT2	0.000102024	0.00114349	15.0989	1.13695	1	0.125173	0.00771203	0.0464286	0.0265212	0.0464286	-0.298661	0.0708145
1798	ENSG00000152128	4.17484	TMEM163	0.000102728	0.00115011	15.0859	5.49961	1	1.01406	0.0365822	0.225304	0.0477043	0.225304	-0.656661	0.155788
1799	ENSG00000074527	6.3075	NTN4	0.000102697	0.00115011	15.0865	15.1791	1	0.774326	0.00209369	0.72072	0.011995	0.72072	-1.09095	0.258813
1800	ENSG00000175764	5.3098	TTLL11	0.000102913	0.00115154	15.0825	0.855514	1	0.0708474	0.00702543	0.0337133	0.0210523	0.0337133	-0.259514	0.0619883
1801	ENSG00000143179	6.57688	UCK2	0.000103183	0.00115328	15.0775	0.475854	1	0.0220491	0.00233033	0.0203294	0.0106786	0.0203294	0.19312	0.0458332
1802	ENSG00000077238	4.98486	IL4R	0.000103171	0.00115328	15.0778	0.841271	1	0.342254	0.00517684	0.0348837	0.0262174	0.0348837	-0.262925	0.0653622
1803	ENSG00000113712	8.96914	CSNK1A1	0.000104402	0.00116626	15.0554	0.243252	1	0.0275215	0.000438234	0.0111452	0.00676898	0.0111452	-0.138004	0.0327848
1804	ENSG00000136379	5.76602	ABHD17C	0.000105134	0.00117378	15.0422	1.8422	1	0.123687	0.00547428	0.0822497	0.0158463	0.0822497	0.379663	0.0902469
1805	ENSG00000043355	5.91017	ZIC2	0.00010532	0.00117521	15.0389	4.38978	1	0.28857	0.00106561	0.207971	0.0146055	0.207971	0.586025	0.139321
1806	ENSG00000167536	6.373	DHRS13	0.000106127	0.00118356	15.0245	0.517587	1	0.0723032	0.00187936	0.0227676	0.0116495	0.0227676	0.201159	0.0478537
1807	ENSG00000135686	6.43169	KLHL36	0.000106194	0.00118364	15.0233	0.416215	1	0.0358169	0.00227221	0.0175476	0.0113549	0.0175476	-0.180382	0.0429135
1808	ENSG00000159231	4.22402	CBR3	0.000106646	0.00118782	15.0152	1.77278	1	0.137565	0.0160097	0.0684086	0.0459952	0.0684086	0.381546	0.095214
1809	ENSG00000122490	6.42311	SLC66A2	0.000106745	0.00118782	15.0135	0.332396	1	0.0645659	0.000913374	0.014915	0.0113972	0.014915	-0.161815	0.0389792
1810	ENSG00000186369	2.97476	SERTAD4BP	0.000106729	0.00118782	15.0138	30.724	1	1.68814	0.0615097	1.40154	0.119541	1.40154	-1.54945	0.368774
1811	ENSG00000146278	6.1036	PNRC1	0.000107151	0.00119102	15.0063	0.836159	1	0.174414	0.00147378	0.0383433	0.0132073	0.0383433	-0.255568	0.0608461
1812	ENSG00000152256	5.04088	PDK1	0.000107101	0.00119102	15.0072	0.935805	1	0.0472553	0.00242922	0.0421329	0.0252136	0.0421329	-0.270373	0.0643684
1813	ENSG00000205659	4.76194	LIN52	0.000107332	0.00119238	15.0031	0.504572	1	0.0247929	0.0026193	0.0214079	0.030784	0.030784	0.247027	0.0672289
1814	ENSG00000108375	3.39462	RNF43	0.000107483	0.00119339	15.0005	22.0178	1	1.01034	0.100994	0.947472	0.0871184	0.947472	1.31126	0.312268
1815	ENSG00000121966	5.18338	CXCR4	0.000107603	0.00119407	14.9984	5.38018	1	1.46246	0.0113207	0.244878	0.0228924	0.244878	0.648154	0.154368
1816	ENSG00000120727	7.61983	PAIP2	0.000108149	0.00119814	14.9888	0.119219	1	0.0174584	0.000283094	0.00539399	0.00777494	0.00777494	0.109779	0.0307099
1817	ENSG00000137124	6.6792	ALDH1B1	0.000108132	0.00119814	14.9891	0.558691	1	0.0351974	0.00100474	0.0255996	0.0102552	0.0255996	0.20882	0.0497542
1818	ENSG00000065054	6.2306	SLC9A3R2	0.000108116	0.00119814	14.9894	0.655159	1	0.355966	0.00245208	0.0287459	0.0124259	0.0287459	-0.226132	0.0538784
1819	ENSG00000160013	1.90423	PTGIR	0.000108491	0.00120128	14.9829	10.2322	1	0.983864	0.100961	0.386285	0.240565	0.386285	-0.92776	0.234692
1820	ENSG00000159164	7.70711	SV2A	0.000108586	0.00120167	14.9812	0.533921	1	0.0959715	0.000410551	0.0250143	0.00762996	0.0250143	0.2041	0.0486468
1821	ENSG00000172497	0.977155	ACOT12	0.000108789	0.00120325	14.9777	13.7966	1	0.735039	0.189713	0.46727	0.399561	0.46727	-1.19414	0.310678
1822	ENSG00000165782	6.39519	PIP4P1	0.000109144	0.00120625	14.9715	0.275121	1	0.0164586	0.00155407	0.011547	0.0115366	0.011547	0.157319	0.0405508
1823	ENSG00000122786	9.20203	CALD1	0.00010918	0.00120625	14.9709	0.181323	1	0.140284	5.08787e-05	0.00858354	0.00684316	0.00858354	0.118912	0.0283553
1824	ENSG00000107282	6.51957	APBA1	0.000109443	0.00120849	14.9664	0.466893	1	0.115176	0.00477486	0.0174581	0.0109368	0.0174581	0.19114	0.045853
1825	ENSG00000104529	7.96878	EEF1D	0.000109636	0.00120996	14.9631	0.262501	1	0.0180312	0.000297667	0.0122024	0.00726748	0.0122024	0.143048	0.0341228
1826	ENSG00000088812	7.8352	ATRN	0.000109741	0.00121046	14.9613	0.236305	1	0.108842	0.000568609	0.010684	0.00743935	0.010684	-0.135717	0.0323767
1827	ENSG00000116525	4.50364	TRIM62	0.000110089	0.00121363	14.9553	1.37934	1	0.340275	0.0078016	0.0578814	0.0373095	0.0578814	-0.329527	0.0797917
1828	ENSG00000184470	6.60469	TXNRD2	0.000110335	0.00121567	14.9511	1.9836	1	1.27469	0.00531257	0.0891444	0.0105588	0.0891444	0.393116	0.0938242
1829	ENSG00000278372	5.54465	MYO19	0.000111162	0.00122412	14.937	0.531003	1	0.0240892	0.00691714	0.0183687	0.0181115	0.0183687	0.224956	0.0584691
1830	ENSG00000133985	6.54817	TTC9	0.000111427	0.00122636	14.9325	0.736163	1	0.377697	0.00200525	0.0330501	0.0108061	0.0330501	0.239381	0.0571799
1831	ENSG00000184500	6.40399	PROS1	0.000111517	0.00122668	14.931	0.701803	1	0.0358138	0.00179461	0.0316246	0.0114923	0.0316246	-0.233719	0.0558313
1832	ENSG00000147853	8.40359	AK3	0.000111695	0.00122731	14.928	0.383031	1	0.0219084	0.00100551	0.0172341	0.00688585	0.0172341	0.172652	0.0412491
1833	ENSG00000063854	7.18548	HAGH	0.000111662	0.00122731	14.9285	0.318496	1	0.0502062	0.00156464	0.0136018	0.00869101	0.0136018	-0.157439	0.0376135
1834	ENSG00000058673	8.02878	ZC3H11A	0.000112266	0.00123235	14.9183	0.161728	1	0.0260566	0.000768715	0.00693261	0.00719894	0.00719894	0.119262	0.0308461
1835	ENSG00000142230	8.97067	SAE1	0.000112277	0.00123235	14.9182	0.250312	1	0.0129695	0.000208129	0.0117115	0.00676923	0.0117115	0.139539	0.0333524
1836	ENSG00000147889	4.0843	CDKN2A	0.000112341	0.00123239	14.9171	3.31328	1	0.612842	0.0180477	0.139728	0.0509952	0.139728	0.507659	0.121346
1837	ENSG00000170545	4.93041	SMAGP	0.000112533	0.00123382	14.9139	0.949979	1	0.272355	0.0110592	0.0341779	0.027247	0.0341779	-0.286777	0.0735061
1838	ENSG00000242114	5.78244	MTFP1	0.000112937	0.00123758	14.9071	0.588313	1	0.0540415	0.00271893	0.025296	0.0156961	0.025296	0.213867	0.0511435
1839	ENSG00000144747	6.99046	TMF1	0.000113027	0.00123789	14.9056	0.384125	1	0.0766461	0.00343687	0.0148548	0.00921064	0.0148548	-0.172807	0.0413272
1840	ENSG00000170088	5.79327	TMEM192	0.000113396	0.00124126	14.8994	1.14962	1	0.0585504	0.00710233	0.0476416	0.0155982	0.0476416	0.298908	0.0715044
1841	ENSG00000151012	8.61337	SLC7A11	0.000113581	0.0012426	14.8964	1.17935	1	0.0869813	0.00013113	0.0560283	0.0067936	0.0560283	-0.302726	0.0724276
1842	ENSG00000140044	7.13286	JDP2	0.000114381	0.00125	14.8831	0.443215	1	0.628626	0.00169035	0.0194151	0.00882352	0.0194151	-0.185523	0.044413
1843	ENSG00000006118	7.01836	TMEM132A	0.00011435	0.00125	14.8837	0.507334	1	0.0897732	0.00103053	0.0231282	0.00913115	0.0231282	0.198492	0.0475166
1844	ENSG00000100106	6.64042	TRIOBP	0.000114797	0.00125386	14.8763	0.127416	1	0.0643593	0.000542708	0.00552471	0.0104102	0.0104102	-0.124065	0.0364347
1845	ENSG00000282947	8.32557	HNRNPL	0.000115044	0.00125588	14.8722	0.140254	1	0.012483	0.000563556	0.00611522	0.00693509	0.00693509	0.11246	0.0297393
1846	ENSG00000185053	0.48666	SGCZ	0.000115167	0.00125654	14.8702	24.8525	1	1.17621	0.232856	0.950597	0.50481	0.950597	-1.40846	0.348404
1847	ENSG00000071794	6.47509	HLTF	0.00011562	0.0012608	14.8628	0.378246	1	0.0168456	0.00107223	0.0169395	0.0111452	0.0169395	0.171304	0.0410463
1848	ENSG00000149308	5.07138	NPAT	0.000115779	0.00126185	14.8602	0.844365	1	0.0474281	0.006717	0.0334909	0.0246901	0.0334909	0.261899	0.0656303
1849	ENSG00000223547	3.88109	ZNF844	0.00011585	0.00126194	14.8591	1.74685	1	0.133953	0.0143359	0.0688474	0.0594737	0.0688474	-0.401426	0.104347
1850	ENSG00000074071	7.46475	MRPS34	0.000116014	0.00126304	14.8564	0.488862	1	0.0656085	0.000818016	0.0224611	0.00806418	0.0224611	0.194718	0.04667
1851	ENSG00000197530	7.44983	MIB2	0.000116483	0.00126747	14.8488	0.300342	1	0.0148169	0.0013384	0.0129636	0.00809422	0.0129636	-0.152596	0.0365866
1852	ENSG00000011332	5.87753	DPF1	0.000116735	0.00126952	14.8447	1.48652	1	0.114528	0.00535877	0.0654277	0.0148711	0.0654277	0.339451	0.0814021
1853	ENSG00000112033	7.54854	PPARD	0.000117021	0.00127195	14.8401	0.325707	1	0.0976619	0.00057564	0.0149342	0.00790276	0.0149342	0.158876	0.0381071
1854	ENSG00000284868	5.16921	DHRS1	0.000117464	0.0012747	14.833	0.955	1	0.0454314	0.00786145	0.0376147	0.0231106	0.0376147	-0.272096	0.0653589
1855	ENSG00000131051	7.75098	RBM39	0.000117444	0.0012747	14.8333	0.143298	1	0.0192841	0.000414934	0.00640878	0.00756175	0.00756175	-0.114437	0.0306288
1856	ENSG00000157379	5.16921	DHRS1	0.000117464	0.0012747	14.833	0.955	1	0.0454314	0.00786145	0.0376147	0.0231106	0.0376147	-0.272096	0.0653589
1857	ENSG00000068305	7.2258	MEF2A	0.000117744	0.00127705	14.8285	0.743692	1	0.141422	0.00387297	0.0315409	0.00859275	0.0315409	-0.240004	0.0575962
1858	ENSG00000142102	7.21692	PGGHG	0.000118502	0.00128458	14.8164	0.498545	1	0.041169	0.00210844	0.0216318	0.00861416	0.0216318	-0.196449	0.0471693
1859	ENSG00000083817	5.8257	ZNF416	0.000118643	0.00128542	14.8141	0.412108	1	0.0201109	0.00263292	0.0169913	0.0153113	0.0169913	-0.187752	0.0482095
1860	ENSG00000105223	9.88377	PLD3	0.000118708	0.00128543	14.8131	0.313556	1	0.0261484	0.000216157	0.0147151	0.00750358	0.0147151	-0.155783	0.0374105
1861	ENSG00000164169	5.96037	PRMT9	0.000119501	0.00129333	14.8005	0.553696	1	0.0710755	0.00307472	0.0232918	0.0142149	0.0232918	-0.206951	0.0497263
1862	ENSG00000184867	7.012	ARMCX2	0.000120058	0.00129865	14.7918	0.369663	1	0.0262897	0.00147914	0.0161239	0.00914909	0.0161239	-0.169061	0.040638
1863	ENSG00000103415	6.85528	HMOX2	0.000120414	0.0013018	14.7862	0.326371	1	0.121791	0.00120252	0.0143389	0.00962552	0.0143389	-0.158832	0.0381888
1864	ENSG00000171262	6.79547	FAM98B	0.000120494	0.00130197	14.7849	0.286381	1	0.0160929	0.000963619	0.0126736	0.00982691	0.0126736	0.149384	0.0363444
1865	ENSG00000179941	6.61984	BBS10	0.000120659	0.00130235	14.7824	0.424505	1	0.0349328	0.00142356	0.018791	0.0104951	0.018791	-0.181127	0.0435568
1866	ENSG00000001630	7.63955	CYP51A1	0.000120606	0.00130235	14.7832	0.384263	1	0.032513	0.000337171	0.0179611	0.00774108	0.0179611	0.172331	0.0414402
1867	ENSG00000162522	7.24021	KIAA1522	0.000120905	0.00130431	14.7785	1.01878	1	0.168278	0.00425797	0.0442553	0.00855825	0.0442553	0.28057	0.0674822
1868	ENSG00000138794	5.61702	CASP6	0.000121054	0.00130522	14.7762	0.379493	1	0.019345	0.00338877	0.0146823	0.0173201	0.0173201	0.19516	0.0521793
1869	ENSG00000168003	9.81549	SLC3A2	0.000121382	0.00130805	14.7711	0.523474	1	0.0401485	8.76631e-05	0.0248397	0.00740507	0.0248397	-0.201081	0.0483798
1870	ENSG00000197903	4.83032	H2BC12	0.000122779	0.00132241	14.7495	1.84113	1	0.119778	0.00836627	0.0793067	0.0292828	0.0793067	-0.376912	0.0907725
1871	ENSG00000165661	7.33692	QSOX2	0.00012335	0.00132785	14.7408	0.298988	1	0.0144888	0.000676011	0.0135615	0.00833469	0.0135615	0.151856	0.0365863
1872	ENSG00000065518	7.27641	NDUFB4	0.000123633	0.00133018	14.7364	0.175876	1	0.0106167	0.000642273	0.00773278	0.00847298	0.00847298	0.125218	0.0330426
1873	ENSG00000241553	8.00084	ARPC4	0.000123777	0.00133101	14.7343	0.149088	1	0.00933074	0.000218922	0.0068805	0.00723021	0.00723021	-0.112989	0.0293899
1874	ENSG00000242419	4.46155	PCDHGC4	0.000123991	0.0013326	14.731	8.51322	1	0.382076	0.0149009	0.390491	0.0385064	0.390491	0.810121	0.195266
1875	ENSG00000099889	7.4588	ARVCF	0.000125129	0.00134412	14.7138	0.493408	1	0.329785	0.00264767	0.0208479	0.00807611	0.0208479	-0.19495	0.047026
1876	ENSG00000140451	4.98896	PIF1	0.000125784	0.00135044	14.7039	1.2053	1	0.276675	0.0172929	0.0401024	0.0261421	0.0401024	0.312923	0.0792501
1877	ENSG00000169258	6.11672	GPRIN1	0.000126068	0.00135276	14.6997	0.623032	1	0.739389	0.0034007	0.0262675	0.0131221	0.0262675	0.218992	0.0528589
1878	ENSG00000255585	2.69007		0.000126421	0.00135582	14.6944	5.70724	1	0.268067	0.0787267	0.193046	0.14541	0.193046	0.721649	0.188645
1879	ENSG00000163064	2.34976	EN1	0.000126655	0.00135761	14.6909	10.3701	1	3.07035	0.124004	0.36981	0.1819	0.36981	0.900108	0.221718
1880	ENSG00000155975	5.99465	VPS37A	0.000126878	0.00135892	14.6876	0.409495	1	0.0187082	0.00302643	0.0164733	0.01396	0.0164733	-0.183909	0.0469838
1881	ENSG00000138801	6.47453	PAPSS1	0.000126934	0.00135892	14.6868	0.149574	1	0.019075	0.000302109	0.00682045	0.0111479	0.0111479	0.128531	0.0372134
1882	ENSG00000119865	6.70569	CNRIP1	0.000126979	0.00135892	14.6861	0.534509	1	0.273476	0.00137309	0.0240797	0.010153	0.0240797	-0.202772	0.0489737
1883	ENSG00000162694	5.8524	EXTL2	0.000127893	0.00136798	14.6726	0.444111	1	0.114769	0.00161222	0.0195359	0.0150818	0.0195359	0.186425	0.0460753
1884	ENSG00000169047	8.25901	IRS1	0.000128865	0.00137764	14.6583	0.984971	1	0.256501	0.000746677	0.0461567	0.00698363	0.0461567	0.275073	0.0665195
1885	ENSG00000169188	6.12654	APEX2	0.000129377	0.00138238	14.6508	0.344632	1	0.0150195	0.00273984	0.0136712	0.0130591	0.0136712	0.173596	0.0451731
1886	ENSG00000169919	6.20831	GUSB	0.000129473	0.00138268	14.6494	0.261743	1	0.0291765	0.00179428	0.0106697	0.0125564	0.0125564	0.158491	0.0426293
1887	ENSG00000144401	6.03933	METTL21A	0.000129598	0.00138327	14.6476	0.366792	1	0.0829175	0.00312471	0.0143416	0.0136412	0.0143416	0.179358	0.0467064
1888	ENSG00000116132	6.05829	PRRX1	0.00013019	0.00138885	14.639	2.94426	1	2.31325	0.0026238	0.137579	0.0135103	0.137579	0.475357	0.115053
1889	ENSG00000110025	5.91118	SNX15	0.000130978	0.00139652	14.6277	0.597429	1	0.0441848	0.00299918	0.0254498	0.0145974	0.0254498	-0.214069	0.0518391
1890	ENSG00000122687	7.07255	MRM2	0.000131364	0.0013999	14.6221	0.245492	1	0.0186314	0.000986684	0.0107034	0.00898202	0.0107034	0.139262	0.0348524
1891	ENSG00000172216	7.5492	CEBPB	0.000132041	0.0014061	14.6124	0.719306	1	0.0474699	0.000508984	0.0337437	0.00790154	0.0337437	-0.234804	0.0568996
1892	ENSG00000166507	5.04905	NDST2	0.000132086	0.0014061	14.6118	0.463305	1	0.025207	0.0042327	0.0178295	0.0250718	0.0250718	-0.228767	0.0628367
1893	ENSG00000196932	2.97205	TMEM26	0.000132575	0.00140833	14.6048	8.44027	1	1.78611	0.1141	0.287817	0.119774	0.287817	-0.804168	0.194939
1894	ENSG00000183850	5.31313	ZNF730	0.000132381	0.00140833	14.6076	1.48636	1	0.0705029	0.0105215	0.0602575	0.0210063	0.0602575	0.337489	0.0818009
1895	ENSG00000274070	6.14311	CASTOR2	0.000132561	0.00140833	14.605	0.531389	1	0.296162	0.0031406	0.0221636	0.0129541	0.0221636	0.201779	0.0489131
1896	ENSG00000188732	5.34146	FAM221A	0.000132572	0.00140833	14.6049	0.8712	1	0.769214	0.0102048	0.031281	0.0206207	0.031281	0.262222	0.0656681
1897	ENSG00000113621	6.11271	TXNDC15	0.000133152	0.0014131	14.5966	0.396918	1	0.0879977	0.00216731	0.0167336	0.013148	0.0167336	-0.176812	0.0442365
1898	ENSG00000077157	5.70195	PPP1R12B	0.000133165	0.0014131	14.5965	3.66887	1	1.55762	0.0138521	0.160856	0.0164553	0.160856	0.530085	0.128547
1899	ENSG00000162302	6.93296	RPS6KA4	0.000134333	0.00142475	14.58	0.237245	1	0.0225619	0.00336669	0.0079307	0.00938078	0.00938078	-0.151863	0.0407814
1900	ENSG00000136521	7.18705	NDUFB5	0.000134509	0.00142586	14.5775	0.163407	1	0.00726683	0.000939303	0.00684197	0.00868714	0.00868714	-0.124684	0.0341873
1901	ENSG00000160447	5.05631	PKN3	0.000134695	0.00142709	14.5749	0.343216	1	0.0579363	0.00114085	0.0152028	0.0249467	0.0249467	0.205555	0.0584384
1902	ENSG00000101247	5.32522	NDUFAF5	0.0001355	0.00143486	14.5637	0.755827	1	0.0524646	0.00597817	0.0300136	0.0208407	0.0300136	0.242681	0.0603199
1903	ENSG00000177614	5.01597	PGBD5	0.000135613	0.00143528	14.5621	3.32371	1	0.262697	0.0082749	0.149997	0.0256531	0.149997	0.50411	0.122439
1904	ENSG00000074416	4.24299	MGLL	0.000135682	0.00143528	14.5612	2.94103	1	0.213551	0.026471	0.113578	0.0453507	0.113578	-0.474191	0.115177
1905	ENSG00000176788	9.45124	BASP1	0.000136016	0.00143806	14.5565	0.456701	1	0.021228	7.41932e-05	0.0216734	0.00700469	0.0216734	0.18684	0.0453914
1906	ENSG00000158856	4.9207	DMTN	0.000136391	0.00144126	14.5514	1.69103	1	1.94222	0.0211556	0.0593698	0.0274362	0.0593698	0.35948	0.0873536
1907	ENSG00000134758	5.44572	RNF138	0.000137035	0.00144729	14.5425	0.710469	1	0.0400041	0.00419401	0.0296378	0.0192784	0.0296378	0.232957	0.0566314
1908	ENSG00000272617	2.51661		0.000137105	0.00144729	14.5415	65.5998	1	3.21249	1.02876	2.09504	0.163123	2.09504	2.23844	0.544183
1909	ENSG00000226710	6.87619	SNHG32	0.000137504	0.0014499	14.536	0.313734	1	0.0457967	0.000788465	0.0141512	0.00955785	0.0141512	-0.15478	0.0376378
1910	ENSG00000132824	6.37404	SERINC3	0.000137708	0.0014499	14.5332	0.2365	1	0.0161104	0.00119746	0.0100644	0.0116442	0.0116442	-0.148385	0.0399872
1911	ENSG00000170348	8.33149	TMED10	0.000137712	0.0014499	14.5332	0.266716	1	0.0664548	0.000611804	0.0120889	0.00693107	0.0120889	-0.142701	0.0347051
1912	ENSG00000189159	7.94569	JPT1	0.000137474	0.0014499	14.5364	0.145498	1	0.0938368	0.000640987	0.00628751	0.00729529	0.00729529	0.114028	0.0306964
1913	ENSG00000110921	6.30764	MVK	0.000137689	0.0014499	14.5335	1.38225	1	0.168509	0.00343996	0.0623814	0.0119942	0.0623814	0.324863	0.0790059
1914	ENSG00000159314	4.50527	ARHGAP27	0.000138171	0.00145397	14.5269	2.47891	1	0.261096	0.0149419	0.103101	0.0372639	0.103101	-0.434978	0.105817
1915	ENSG00000148362	6.52917	PAXX	0.000138266	0.00145421	14.5256	0.31668	1	0.013891	0.00143104	0.013649	0.0108926	0.013649	0.157168	0.0392346
1916	ENSG00000134153	6.56644	EMC7	0.000138413	0.001455	14.5236	0.326427	1	0.0181042	0.000548803	0.0149953	0.0107245	0.0149953	-0.157832	0.0384015
1917	ENSG00000154978	6.57959	VOPP1	0.000138789	0.00145819	14.5185	0.159537	1	0.0158608	0.000255479	0.00734154	0.0106667	0.0106667	0.127226	0.0362425
1918	ENSG00000179909	6.75195	ZNF154	0.000139045	0.00146012	14.515	0.910011	1	0.0413337	0.00249025	0.0408436	0.0099812	0.0408436	-0.263471	0.0641293
1919	ENSG00000143977	7.27222	SNRPG	0.000139315	0.00146219	14.5114	0.345961	1	0.015411	0.000548778	0.0159256	0.00848276	0.0159256	0.162437	0.0395439
1920	ENSG00000145833	7.10883	DDX46	0.000139599	0.0014644	14.5076	0.216391	1	0.0254995	0.000809747	0.00949459	0.00888579	0.00949459	0.133097	0.0342457
1921	ENSG00000112763	7.60956	BTN2A1	0.000140298	0.00147097	14.4981	0.222637	1	0.0632856	0.0018109	0.00879088	0.00779282	0.00879088	-0.134759	0.034641
1922	ENSG00000138650	6.31548	PCDH10	0.000140659	0.00147266	14.4933	3.46655	1	0.362385	0.00384101	0.161233	0.0119519	0.161233	-0.513956	0.125222
1923	ENSG00000152253	4.22454	SPC25	0.000140678	0.00147266	14.493	11.0852	1	0.488059	0.113394	0.414475	0.0459775	0.414475	0.919066	0.223926
1924	ENSG00000068308	7.70163	OTUD5	0.000140619	0.00147266	14.4938	0.127306	1	0.0149478	0.000655506	0.00540668	0.0076387	0.0076387	-0.11139	0.0314314
1925	ENSG00000167981	5.27927	ZNF597	0.000141012	0.00147539	14.4886	0.508678	1	0.0235508	0.00493899	0.0192838	0.0214794	0.0214794	-0.222656	0.0596198
1926	ENSG00000124232	1.3222	RBPJL	0.00014168	0.00148161	14.4797	20.2042	1	0.948745	0.293635	0.66847	0.334766	0.66847	-1.26544	0.320882
1927	ENSG00000181751	6.68484	MACIR	0.000141823	0.00148233	14.4778	0.288361	1	0.0421108	0.00180175	0.0119297	0.0102332	0.0119297	0.152225	0.0389101
1928	ENSG00000163430	9.23763	FSTL1	0.00014207	0.00148302	14.4745	0.336272	1	0.708312	0.000120776	0.0158922	0.00686095	0.0158922	-0.16	0.0390162
1929	ENSG00000111252	6.18464	SH2B3	0.00014211	0.00148302	14.474	0.305115	1	0.0605204	0.00147534	0.0130539	0.012698	0.0130539	-0.161596	0.0422206
1930	ENSG00000130724	7.76844	CHMP2A	0.000142068	0.00148302	14.4745	0.195841	1	0.0151699	0.000576791	0.00874899	0.00753547	0.00874899	-0.123631	0.0310126
1931	ENSG00000239264	8.48613	TXNDC5	0.000142681	0.00148821	14.4664	0.158112	1	0.184904	7.81731e-05	0.00745097	0.00684261	0.00745097	0.111492	0.028145
1932	ENSG00000185305	4.23088	ARL15	0.000142999	0.00149076	14.4622	1.52969	1	0.0812	0.00720448	0.0656378	0.0457612	0.0656378	0.345823	0.0869604
1933	ENSG00000168913	4.37591	ENHO	0.000143131	0.00149136	14.4605	1.75085	1	0.819079	0.0193301	0.0640437	0.0410614	0.0640437	0.371725	0.0941317
1934	ENSG00000142149	4.39653	HUNK	0.000143318	0.00149176	14.458	1.40275	1	0.396041	0.0133811	0.0534164	0.0404316	0.0534164	0.340471	0.0881639
1935	ENSG00000154118	5.50406	JPH3	0.000143254	0.00149176	14.4589	1.47637	1	0.752888	0.0102159	0.0600872	0.0185781	0.0600872	-0.335122	0.0817784
1936	ENSG00000134590	7.36055	RTL8C	0.000144109	0.00149923	14.4477	0.419186	1	0.0322827	0.000228543	0.0197327	0.00828241	0.0197327	-0.178521	0.0435859
1937	ENSG00000011485	7.72676	PPP5C	0.000144725	0.00150485	14.4396	0.208533	1	0.0137958	0.000394245	0.00953588	0.00759903	0.00953588	0.125888	0.030747
1938	ENSG00000104687	7.1244	GSR	0.000144993	0.00150686	14.4361	0.360675	1	0.0219269	0.000583981	0.016591	0.00884533	0.016591	0.165546	0.0404395
1939	ENSG00000171621	5.7347	SPSB1	0.000145191	0.00150815	14.4336	0.426537	1	0.910844	0.00453584	0.0157754	0.0161394	0.0161394	-0.198001	0.0524741
1940	ENSG00000229320	5.3371	KRT8P12	0.000145348	0.001509	14.4315	1.13488	1	0.0577055	0.00564104	0.0484007	0.0206795	0.0484007	-0.29362	0.0717403
1941	ENSG00000176396	6.86189	EID2	0.000145882	0.00151298	14.4246	0.153215	1	0.0177195	0.00104738	0.00624856	0.00960397	0.00960397	0.12634	0.0361344
1942	ENSG00000167315	7.85469	ACAA2	0.000145862	0.00151298	14.4249	0.244884	1	0.151024	0.000925622	0.0107355	0.00741259	0.0107355	0.13637	0.0333296
1943	ENSG00000198015	7.15511	MRPL42	0.000146032	0.00151347	14.4227	0.215879	1	0.00993287	0.00125693	0.00902301	0.00876689	0.00902301	0.134629	0.0350994
1944	ENSG00000118369	6.14672	USP35	0.000146079	0.00151347	14.4221	0.332881	1	0.0168004	0.00260015	0.0132513	0.0129314	0.0132513	-0.170204	0.0447278
1945	ENSG00000064995	7.11704	TAF11	0.000146628	0.00151837	14.415	0.190134	1	0.00946946	0.0010931	0.0079609	0.00886438	0.00886438	0.130143	0.0348889
1946	ENSG00000250479	5.08452	CHCHD10	0.00014688	0.0015202	14.4118	1.31171	1	0.131581	0.00371053	0.0587519	0.0244695	0.0587519	-0.315513	0.077159
1947	ENSG00000120686	6.62198	UFM1	0.000147315	0.00152392	14.4062	0.361372	1	0.0287899	0.000474772	0.0167334	0.0104862	0.0167334	-0.165583	0.0405037
1948	ENSG00000114491	6.68995	UMPS	0.000147793	0.00152807	14.4001	0.449783	1	0.0197174	0.00346191	0.0179563	0.0102134	0.0179563	0.184703	0.0451933
1949	ENSG00000143033	6.6743	MTF2	0.000148319	0.00153273	14.3934	0.382196	1	0.0213781	0.00224499	0.0159548	0.0102745	0.0159548	0.170232	0.0416655
1950	ENSG00000273594	7.93689	EEF1D	0.0001488	0.00153455	14.3873	0.20884	1	0.020894	0.000446405	0.00949835	0.00730608	0.00949835	0.125817	0.0308032
1951	ENSG00000116096	3.16791	SPR	0.000148795	0.00153455	14.3874	4.58611	1	0.493011	0.0468122	0.171574	0.103685	0.171574	0.601401	0.15305
1952	ENSG00000198960	6.20734	ARMCX6	0.000148602	0.00153455	14.3898	0.560459	1	0.0758544	0.00164459	0.0250439	0.0125621	0.0250439	-0.206126	0.0504589
1953	ENSG00000160991	8.54997	ORAI2	0.000148799	0.00153455	14.3874	0.280275	1	0.0630361	0.0033619	0.00998452	0.00681536	0.00998452	-0.146738	0.0365528
1954	ENSG00000167578	6.20194	RAB4B	0.000149271	0.00153862	14.3814	0.406866	1	0.0365407	0.0022238	0.0171508	0.0125942	0.0171508	-0.176133	0.0435175
1955	ENSG00000163681	7.89485	SLMAP	0.000150576	0.00155128	14.365	1.82104	1	0.238568	0.00346349	0.0832527	0.00735927	0.0832527	-0.371321	0.091002
1956	ENSG00000136870	6.73781	ZNF189	0.000150869	0.00155351	14.3613	0.280858	1	0.0154086	0.00135666	0.0120175	0.0100329	0.0120175	-0.148234	0.0375959
1957	ENSG00000150316	6.93024	CWC15	0.00015105	0.00155458	14.3591	0.248549	1	0.0312684	0.000778115	0.0110575	0.00938905	0.0110575	0.139031	0.0351108
1958	ENSG00000109606	7.25035	DHX15	0.000151217	0.0015547	14.357	0.0960882	1	0.00962045	0.000173619	0.00440201	0.00853417	0.00853417	0.10392	0.0319615
1959	ENSG00000198455	6.18849	ZXDB	0.000151206	0.0015547	14.3571	0.51495	1	0.0259794	0.00212618	0.0223953	0.0126747	0.0223953	-0.197418	0.0483999
1960	ENSG00000110958	9.32522	PTGES3	0.000151316	0.00155493	14.3558	0.117602	1	0.00960647	0.000106424	0.00549368	0.00691213	0.00691213	0.102347	0.0284097
1961	ENSG00000167995	4.88719	BEST1	0.000153059	0.00157204	14.3342	1.55564	1	0.0752105	0.00926699	0.0648112	0.0281029	0.0648112	-0.342933	0.0841636
1962	ENSG00000150961	7.38275	SEC24D	0.000153164	0.00157231	14.3329	0.149917	1	0.266551	0.000512306	0.00662661	0.00823425	0.00823425	-0.116764	0.032244
1963	ENSG00000124831	7.44796	LRRFIP1	0.000153516	0.00157512	14.3286	0.400799	1	0.0668244	0.00213545	0.0169502	0.00809802	0.0169502	-0.174043	0.0427251
1964	ENSG00000126003	7.38525	PLAGL2	0.000153885	0.00157811	14.3241	0.199587	1	0.0130593	0.000644884	0.00885924	0.00822889	0.00885924	0.126401	0.0325743
1965	ENSG00000138411	5.64349	HECW2	0.000154302	0.00158158	14.319	3.87499	1	0.387407	0.0185275	0.165996	0.0170434	0.165996	-0.541034	0.132875
1966	ENSG00000105404	8.17603	RABAC1	0.000154952	0.00158743	14.3111	0.26966	1	0.0199909	0.000268625	0.0125723	0.00705265	0.0125723	-0.142696	0.035058
1967	ENSG00000126067	8.67006	PSMB2	0.000155282	0.00159	14.3071	0.203131	1	0.00912387	0.00082491	0.00884801	0.00677861	0.00884801	0.123836	0.0304301
1968	ENSG00000136261	7.71421	BZW2	0.000155484	0.00159126	14.3046	0.183107	1	0.0121371	0.00066468	0.00805468	0.00761871	0.00805468	0.121428	0.0314156
1969	ENSG00000099337	4.51782	KCNK6	0.000155724	0.00159291	14.3017	7.50055	1	0.563641	0.0388982	0.318271	0.0369149	0.318271	-0.752397	0.184931
1970	ENSG00000134824	7.60511	FADS2	0.000155959	0.0015945	14.2989	0.639709	1	0.0486069	0.00025889	0.0302034	0.00780061	0.0302034	0.219715	0.0540108
1971	ENSG00000118503	6.77135	TNFAIP3	0.000156081	0.00159494	14.2974	0.409754	1	0.573697	0.00287198	0.0166401	0.00991159	0.0166401	-0.175839	0.0432279
1972	ENSG00000169764	6.81758	UGP2	0.00015624	0.00159576	14.2955	0.325458	1	0.109827	0.000484449	0.0150136	0.00975104	0.0150136	0.156704	0.0385272
1973	ENSG00000087495	5.14082	PHACTR3	0.000156487	0.00159747	14.2925	13.5347	1	0.989105	0.013012	0.631499	0.0235556	0.631499	1.01047	0.248469
1974	ENSG00000125835	10.2514	SNRPB	0.00015667	0.00159771	14.2903	0.378156	1	0.0188516	9.4335e-05	0.0179131	0.00817656	0.0179131	0.168893	0.0415338
1975	ENSG00000169223	8.66437	LMAN2	0.000156624	0.00159771	14.2909	0.188451	1	0.019443	0.000525212	0.00844865	0.00677992	0.00844865	-0.119229	0.0293198
1976	ENSG00000196083	5.0208	IL1RAP	0.000156839	0.00159863	14.2883	3.36561	1	0.179446	0.0101709	0.150096	0.0255671	0.150096	-0.503832	0.123913
1977	ENSG00000173638	6.00613	SLC19A1	0.000157467	0.00160422	14.2807	0.432577	1	0.0207484	0.00241426	0.0181846	0.0138767	0.0181846	0.182157	0.0457641
1978	ENSG00000128408	2.56697	RIBC2	0.000157767	0.00160565	14.2772	7.63227	1	0.727872	0.0828055	0.280636	0.157793	0.280636	0.770215	0.19572
1979	ENSG00000126453	7.70126	BCL2L12	0.000157749	0.00160565	14.2774	0.262033	1	0.0471891	0.00121992	0.0112578	0.00763929	0.0112578	0.140544	0.0345829
1980	ENSG00000173545	7.20915	ZNF622	0.000158474	0.00161204	14.2687	0.186718	1	0.0100983	0.00071161	0.00817974	0.00863301	0.00863301	-0.126092	0.0335242
1981	ENSG00000197111	9.764	PCBP2	0.000158766	0.00161419	14.2653	0.0805082	1	0.0037668	5.94226e-05	0.0037743	0.00733588	0.00733588	0.0936802	0.0292164
1982	ENSG00000068323	6.81415	TFE3	0.000158858	0.00161431	14.2642	0.12859	1	0.0237613	0.000419095	0.00570422	0.00976272	0.00976272	-0.117452	0.0349535
1983	ENSG00000107959	8.02481	PITRM1	0.000158976	0.00161469	14.2628	0.226075	1	0.0395369	0.000993326	0.00977215	0.00720331	0.00977215	-0.130497	0.0321323
1984	ENSG00000011304	9.24795	PTBP1	0.000159088	0.00161502	14.2615	0.101341	1	0.0126074	0.000261097	0.00456467	0.00686642	0.00686642	0.0986797	0.0287574
1985	ENSG00000121774	9.20847	KHDRBS1	0.000159353	0.00161689	14.2583	0.081105	1	0.0125597	8.82011e-05	0.00377394	0.00684625	0.00684625	0.0917908	0.0282057
1986	ENSG00000197081	8.71897	IGF2R	0.000160363	0.00162632	14.2465	0.188134	1	0.0122394	0.000558735	0.00840004	0.00676904	0.00840004	-0.119056	0.0293833
1987	ENSG00000148516	7.1649	ZEB1	0.000160518	0.00162708	14.2446	0.996444	1	0.153122	0.000505004	0.0469447	0.00874225	0.0469447	-0.273843	0.0674849
1988	ENSG00000010404	6.72329	IDS	0.000160922	0.00163035	14.2399	0.881226	1	0.235832	0.000975426	0.0409877	0.0100867	0.0409877	-0.257494	0.0634697
1989	ENSG00000138640	5.94838	FAM13A	0.000161191	0.00163143	14.2368	0.372385	1	0.0254527	0.00371387	0.0140188	0.0143063	0.0143063	-0.182588	0.0486659
1990	ENSG00000288675	4.451	PANO1	0.000161169	0.00163143	14.237	1.60274	1	0.0739918	0.0126586	0.0636625	0.0388124	0.0636625	-0.347695	0.0860529
1991	ENSG00000128564	7.80192	VGF	0.000161386	0.00163258	14.2345	2.76635	1	5.0654	0.00228937	0.129442	0.0074864	0.129442	-0.45616	0.112467
1992	ENSG00000143630	5.34377	HCN3	0.000162554	0.00164358	14.2209	0.633084	1	0.553646	0.00576528	0.0243816	0.0205897	0.0243816	0.228065	0.0597333
1993	ENSG00000136274	6.85817	NACAD	0.000163199	0.00164927	14.2135	0.666152	1	0.326239	0.00188776	0.0298338	0.00961609	0.0298338	-0.223727	0.0552139
1994	ENSG00000168497	4.28995	CAVIN2	0.000163722	0.00165372	14.2074	3.55684	1	0.73707	0.0190759	0.150298	0.0437899	0.150298	0.51689	0.127599
1995	ENSG00000013375	7.54135	PGM3	0.000164299	0.00165872	14.2008	0.38396	1	0.106285	0.0020603	0.0162235	0.00791614	0.0162235	-0.169799	0.0419295
1996	ENSG00000128346	5.98529	C22orf23	0.000167149	0.00168664	14.1685	0.578112	1	0.0266163	0.00215692	0.0253722	0.0140287	0.0253722	-0.208181	0.0514843
1997	ENSG00000178585	7.41667	CTNNBIP1	0.000167281	0.00168713	14.167	0.234908	1	0.0473467	0.000448351	0.0107378	0.00816242	0.0107378	0.132699	0.0328195
1998	ENSG00000106278	6.87316	PTPRZ1	0.000168429	0.00169786	14.1541	1.10893	1	1.57951	0.00794092	0.0448652	0.00956757	0.0448652	0.288222	0.0713265
1999	ENSG00000100883	8.11958	SRP54	0.000169073	0.0017035	14.1469	0.0814866	1	0.0166252	0.00030646	0.00357386	0.00710509	0.00710509	-0.0941726	0.0293719
[truncated: 18,142 more rows]

## Sheet: Table S7
upWnt100	downWnt100
MSX1	FBXO32
TNFRSF19	TEX54
MYCN	MARCHF4
LEF1	UPP1
SP5	TMTC1
GREM2	DLL4
AXIN2	DMD
SEMA3C	ADGRF5
FST	TFPI2
CXCL14	NPPC
LGI1	CCPG1
NKD1	SPX
CCND1	DDIT4
ANO4	DDIT3
PCLAF	MAP1LC3B
TMEM132C	EHD2
RRM2	OPCML
TYMS	TGFB1
E2F2	BNIP3
DKK2	ADAMTSL3
RPS28P7	AMTN
E2F1	IL6
ORC1	ARRDC4
C1QTNF7	FOXD4L4
SYT6	WARS1
PCNA	PID1
MYBL2	NTN4
LIPG	CARMIL2
WIF1	PDGFD
CENPU	SLITRK1
TK1	CRYAB
PCP4	CHSY3
NOTUM	SAMD11
FGF17	FOXC2
HAS2	RCAN1
UBE2T	MMP1
MASTL	SYNM
CHAF1A	NKX2-1
MYLIP	FZD8
APCDD1	ACHE
PKMYT1	SOWAHB
MCM10	ACOT12
MPP7	SPHK1
ASF1B	RBPJL
ST8SIA5	CCN2
SLC25A48	SERTAD1
CDT1	ELFN1
FZD1	NT5E
FAM111B	DEPP1
MOB3B	JAG1
CYYR1	PLPPR4
ARL4C	THBD
PRIM1	CD274
NKD2	ERRFI1
DHFR	FZD4
AIF1L	MMP9
FBLN7	MAFB
ISM1	SGCZ
HOATZ	IGFBP5
FOXM1	RGMB
EXO1	IGFBP6
LAMA2	HBEGF
SRPX2	MXD1
DDX12P	SLC1A1
RASL11B	SERTAD4BP
TICRR	DSCAM
NUDT4	LURAP1L
TNFRSF11B	CXCL12
SLIT2	ELL2
CDC45	TM6SF1
AMOTL1	S1PR3
PIM1	SCN9A
CLSPN	LMCD1
FZD10	EPAS1
PWWP3B	ADAMTS15
PRKCQ	KLHDC7B
TIMELESS	RGS4
SUGCT	SHISA2
C4orf19	IL1R1
RASL10B	THRB
E2F8	ELN
MSI2	NRCAM
CDCA5	IL1A
IL17RD	ADGRD1
RAD54L	PDGFA
CENPH	CLDN1
MKX	TNFSF15
NDC80	PCDH1
DTL	SLC16A3
KIF15	SGK1
LIX1	SLC5A4
MCM4	OR7E13P
TWIST1	RGS16
	ADAMTS5
	SYNE3
	PCDH17
	SELE
	MSTN
	AMIGO2

## Sheet: Table S8
	target_id	mean_obs	ext_gene	pval	qval	test_stat	rss	degrees_free	var_obs	tech_var	sigma_sq	smooth_sigma_sq	final_sigma_sq	b	se_b
1	ENSG00000132718	7.84524	SYT11	2.01583e-12	4.10302e-08	49.4685	1.79555	1	1.78436	0.000857923	0.178697	0.00515463	0.178697	-0.77007	0.0412925
2	ENSG00000155511	7.17218	GRIA1	1.14928e-09	1.16963e-05	37.0536	1.51317	1	0.974112	0.00297726	0.14834	0.00627072	0.14834	0.694765	0.0522359
3	ENSG00000145908	6.38411	ZNF300	3.57843e-09	2.42784e-05	34.8405	1.26405	1	0.31239	0.00177835	0.124627	0.0086671	0.124627	-0.633127	0.054946
4	ENSG00000176769	6.24243	TCERG1L	2.49714e-08	8.0213e-05	31.0636	1.3142	1	1.64485	0.00466479	0.126755	0.00927886	0.126755	-0.638866	0.0644733
5	ENSG00000146674	7.29337	IGFBP3	2.36038e-08	8.0213e-05	31.1729	0.934661	1	0.139555	0.000193324	0.0932727	0.00602403	0.0932727	0.537463	0.0502076
6	ENSG00000139211	7.96605	AMIGO2	2.75863e-08	8.0213e-05	30.8703	0.71009	1	0.165627	0.000371937	0.070637	0.00501636	0.070637	0.467996	0.0443175
7	ENSG00000261308	5.92321	FIGNL2	2.66838e-08	8.0213e-05	30.9348	1.31368	1	0.137244	0.00261529	0.128753	0.0110044	0.128753	-0.637698	0.0630473
8	ENSG00000144891	5.04045	AGTR1	3.81107e-08	9.69631e-05	30.2433	2.66363	1	2.59343	0.0172954	0.249067	0.019714	0.249067	0.915423	0.106863
9	ENSG00000138166	6.10706	DUSP5	7.5075e-08	0.000169786	28.9291	1.69173	1	0.171854	0.00168509	0.167488	0.00993907	0.167488	0.71722	0.074167
10	ENSG00000145721	3.84404	LIX1	1.3242e-07	0.000207946	27.8305	3.9115	1	0.445011	0.0210074	0.370142	0.0517387	0.370142	-1.10941	0.150057
11	ENSG00000144810	7.69455	COL8A1	1.53247e-07	0.000207946	27.548	0.396397	1	0.87693	0.000851875	0.0387878	0.00535168	0.0387878	0.347035	0.0419362
12	ENSG00000066735	6.86341	KIF26A	1.47048e-07	0.000207946	27.6278	0.474175	1	0.438324	0.00133525	0.0460822	0.00701338	0.0460822	-0.382153	0.0489329
13	ENSG00000135318	6.3202	NT5E	1.02231e-07	0.000207946	28.3313	1.20543	1	0.329494	0.00109675	0.119446	0.00893478	0.119446	0.60393	0.0641851
14	ENSG00000111057	7.96923	KRT18	1.32463e-07	0.000207946	27.8299	0.476568	1	0.513006	0.00040685	0.0472499	0.00501295	0.0472499	-0.378909	0.0412096
15	ENSG00000163565	6.79141	IFI16	1.43118e-07	0.000207946	27.6802	0.454528	1	0.135242	0.00157553	0.0438773	0.00721763	0.0438773	0.376735	0.0503335
16	ENSG00000125895	5.63562	TMEM74B	3.38695e-07	0.000405518	26.0155	1.79708	1	0.173084	0.00929227	0.170416	0.0131141	0.170416	-0.729373	0.0863085
17	ENSG00000091986	6.57247	CCDC80	3.32706e-07	0.000405518	26.0499	0.648378	1	0.0757084	0.00113555	0.0637023	0.00793606	0.0637023	0.438186	0.0517679
18	ENSG00000198796	6.22146	ALPK2	6.05316e-07	0.000684478	24.8952	0.698626	1	0.166842	0.00188025	0.0679823	0.00937567	0.0679823	0.452222	0.0570656
19	ENSG00000026508	6.18656	CD44	6.40197e-07	0.000685819	24.7872	3.89381	1	0.38172	0.00423879	0.385142	0.00954089	0.385142	1.06631	0.133716
20	ENSG00000102007	5.42441	PLP2	6.88492e-07	0.000700678	24.6471	1.33272	1	0.339611	0.00439796	0.128874	0.0150373	0.128874	0.623311	0.0786867
21	ENSG00000065833	5.53799	ME1	8.88107e-07	0.000737297	24.1566	2.25056	1	1.25429	0.00604684	0.219009	0.0139571	0.219009	0.807563	0.104364
22	ENSG00000159200	8.7486	RCAN1	9.193e-07	0.000737297	24.0901	0.378934	1	0.385488	0.000239176	0.0376542	0.00449409	0.0376542	0.331232	0.0429429
23	ENSG00000079931	7.66313	MOXD1	8.02155e-07	0.000737297	24.3527	0.591926	1	0.192742	0.00048225	0.0587104	0.00539637	0.0587104	-0.414662	0.0530875
24	ENSG00000089327	5.74935	FXYD5	7.96842e-07	0.000737297	24.3655	1.04502	1	0.0958047	0.00326837	0.101233	0.012219	0.101233	0.551005	0.0704999
25	ENSG00000091129	6.00103	NRCAM	8.59411e-07	0.000737297	24.2199	1.03419	1	0.221419	0.003343	0.100076	0.0105256	0.100076	0.547652	0.0705607
26	ENSG00000157833	6.97994	GAREM2	9.41816e-07	0.000737297	24.0435	0.283742	1	0.0559687	0.00136139	0.0270128	0.00671018	0.0270128	-0.296649	0.0481237
27	ENSG00000109846	4.46684	CRYAB	9.88277e-07	0.000745014	23.9508	1.73419	1	0.328713	0.0165373	0.156881	0.0308366	0.156881	0.734756	0.120482
28	ENSG00000143878	8.29126	RHOB	1.09607e-06	0.000773222	23.7515	0.165737	1	0.0635734	0.000290022	0.0162837	0.00472455	0.0162837	-0.226709	0.03736
29	ENSG00000134323	4.32492	MYCN	1.10167e-06	0.000773222	23.7417	2.02362	1	0.202447	0.0107461	0.191616	0.0345808	0.191616	-0.775194	0.117167
30	ENSG00000042286	6.45489	AIFM2	1.39702e-06	0.000947833	23.2848	0.442508	1	0.299528	0.0018237	0.0424271	0.00838362	0.0424271	0.360188	0.0543408
31	ENSG00000154736	6.59762	ADAMTS5	1.52198e-06	0.000999303	23.12	0.766326	1	2.27863	0.0036703	0.0729623	0.00784507	0.0729623	0.46803	0.0635874
32	ENSG00000110660	5.02661	SLC35F2	1.77214e-06	0.00101312	22.8275	1.3779	1	0.156746	0.00295323	0.134837	0.0199182	0.134837	0.626301	0.0863111
33	ENSG00000008196	3.93138	TFAP2B	1.71538e-06	0.00101312	22.89	2.81781	1	2.21775	0.0152548	0.266526	0.0479113	0.266526	0.906697	0.139252
34	ENSG00000104368	6.78951	PLAT	1.64842e-06	0.00101312	22.9666	0.57194	1	0.086213	0.0023784	0.0548155	0.00722319	0.0548155	0.403903	0.0552861
35	ENSG00000154556	6.34714	SORBS2	1.75102e-06	0.00101312	22.8505	1.63616	1	1.38044	0.00320742	0.160409	0.00882041	0.160409	0.682588	0.0939624
36	ENSG00000173207	8.26131	CKS1B	1.7919e-06	0.00101312	22.8062	0.162752	1	0.0172542	0.000279042	0.0159961	0.00474677	0.0159961	-0.222278	0.037393
37	ENSG00000184897	9.12318	H1-10	1.88787e-06	0.00103853	22.7059	0.143783	1	0.0133213	0.000115301	0.014263	0.00444988	0.014263	-0.209276	0.0355929
38	ENSG00000125968	8.63555	ID1	2.09017e-06	0.00107905	22.5103	0.278379	1	0.0558997	0.00020984	0.0276281	0.00453259	0.0276281	-0.280864	0.0393111
39	ENSG00000147065	9.54159	MSN	2.17358e-06	0.00107905	22.4352	0.145552	1	0.0134089	5.52701e-05	0.0144999	0.00455193	0.0144999	0.209712	0.0357964
40	ENSG00000119138	5.98435	KLF9	2.06047e-06	0.00107905	22.5378	1.26886	1	0.5242	0.00273823	0.124148	0.0106244	0.124148	0.599754	0.0838315
41	ENSG00000085552	6.02503	IGSF9	2.12246e-06	0.00107905	22.4809	0.798071	1	1.2008	0.00455426	0.0752529	0.0103866	0.0752529	-0.47545	0.0666424
42	ENSG00000182718	10.8509	ANXA2	2.35856e-06	0.001143	22.2783	0.232431	1	0.027315	2.03263e-05	0.0232228	0.0060999	0.0232228	0.260166	0.0417694
43	ENSG00000146648	6.27842	EGFR	2.5001e-06	0.00118342	22.1664	0.950473	1	0.123618	0.000606891	0.0944404	0.00911688	0.0944404	0.517645	0.0736869
44	ENSG00000079156	5.53246	OSBPL6	2.79547e-06	0.00128453	21.9521	0.814849	1	0.427188	0.00597166	0.0755132	0.014007	0.0755132	0.484138	0.0772195
45	ENSG00000107438	6.37312	PDLIM1	2.83994e-06	0.00128453	21.9218	0.376448	1	0.21592	0.000792679	0.0368521	0.00871228	0.0368521	0.328502	0.0519948
46	ENSG00000132688	10.2974	NES	2.90434e-06	0.00128511	21.8787	0.163933	1	0.382414	4.65739e-05	0.0163467	0.00518236	0.0163467	-0.221293	0.0383818
47	ENSG00000179361	6.21114	ARID3B	3.0769e-06	0.0013325	21.768	0.352159	1	0.293333	0.00172417	0.0334917	0.00942398	0.0334917	-0.324476	0.0567307
48	ENSG00000175274	6.80654	TP53I11	3.67328e-06	0.00155762	21.4282	0.257969	1	0.367845	0.000615831	0.0251811	0.00717353	0.0251811	-0.274134	0.0469129
49	ENSG00000159176	7.30877	CSRP1	3.97622e-06	0.00165167	21.2763	1.4116	1	0.128506	0.00112376	0.140036	0.00599404	0.140036	0.626393	0.0931931
50	ENSG00000156427	4.84359	FGF18	4.11744e-06	0.00167613	21.2094	1.69225	1	0.514353	0.00990989	0.159315	0.0228899	0.159315	-0.68546	0.102322
51	ENSG00000101955	6.44995	SRPX	4.56051e-06	0.00175141	21.0135	0.306585	1	0.355111	0.00185079	0.0288077	0.00840302	0.0288077	0.301402	0.0544749
52	ENSG00000182636	7.98031	NDN	4.49761e-06	0.00175141	21.0401	0.352306	1	0.0421248	0.000371694	0.0348589	0.00500115	0.0348589	-0.312313	0.0470177
53	ENSG00000140945	4.73291	CDH13	4.5026e-06	0.00175141	21.038	1.56192	1	0.299752	0.0136349	0.142557	0.0249513	0.142557	0.66373	0.108483
54	ENSG00000163297	6.14519	ANTXR2	4.92675e-06	0.00185702	20.8656	0.40142	1	0.0483141	0.00138992	0.0387521	0.00974409	0.0387521	0.337098	0.0565624
55	ENSG00000122863	8.02368	CHST3	5.25529e-06	0.00194484	20.7419	0.149728	1	0.0211789	0.000335965	0.0146369	0.0049563	0.0146369	0.210194	0.0384115
56	ENSG00000169908	8.36821	TM4SF1	5.52539e-06	0.00200828	20.646	0.465776	1	0.195847	0.000208923	0.0463687	0.00467161	0.0463687	0.357878	0.0549569
57	ENSG00000106366	10.1488	SERPINE1	5.66111e-06	0.00202151	20.5995	0.830445	1	0.0765104	4.3365e-05	0.0830012	0.00500775	0.0830012	0.477664	0.0735242
58	ENSG00000100985	5.0591	MMP9	5.8299e-06	0.00204589	20.5433	0.956283	1	0.0954676	0.00684355	0.0887847	0.0194431	0.0887847	0.519179	0.0886274
59	ENSG00000176887	9.10786	SOX11	6.21717e-06	0.00214482	20.4202	0.130088	1	0.316477	0.000144876	0.0128639	0.0044492	0.0128639	-0.194757	0.035726
60	ENSG00000186340	5.67549	THBS2	6.92904e-06	0.00235056	20.2127	0.62886	1	0.252292	0.00775358	0.0551324	0.0127903	0.0551324	0.427021	0.0787731
61	ENSG00000153976	6.03084	HS3ST3A1	7.12182e-06	0.00237635	20.1602	0.677896	1	0.343613	0.0076677	0.0601219	0.0103535	0.0601219	0.434078	0.0739506
62	ENSG00000196611	5.4632	MMP1	7.76326e-06	0.0025486	19.9953	1.39202	1	0.215259	0.00339062	0.135811	0.0146554	0.135811	0.615014	0.097618
63	ENSG00000147862	5.83278	NFIB	8.38905e-06	0.00271033	19.8471	0.385882	1	0.0978697	0.00185211	0.0367361	0.0116146	0.0367361	0.333418	0.062435
64	ENSG00000067057	8.5218	PFKP	8.76156e-06	0.00278543	19.764	0.271418	1	0.037419	0.000197213	0.0269446	0.00458338	0.0269446	0.27097	0.0435223
65	ENSG00000013293	6.25871	SLC7A14	8.8952e-06	0.00278543	19.7351	0.791751	1	0.393539	0.0101031	0.069072	0.00920499	0.069072	0.46419	0.0771255
66	ENSG00000135842	5.53199	NIBAN1	9.27441e-06	0.00281748	19.6553	0.491123	1	0.0466413	0.000845822	0.0482665	0.0140113	0.0482665	0.368776	0.065234
67	ENSG00000173530	8.19269	TNFRSF10D	9.23191e-06	0.00281748	19.6641	0.206664	1	0.270262	0.000268772	0.0203976	0.00480114	0.0203976	0.236218	0.0381358
68	ENSG00000179630	5.35185	LACC1	9.48432e-06	0.00283888	19.6126	1.38558	1	0.130006	0.0188215	0.119736	0.0157904	0.119736	0.614169	0.103754
69	ENSG00000145362	7.19071	ANK2	9.62415e-06	0.00283899	19.5846	0.491586	1	0.0457287	0.00516336	0.0439953	0.00623168	0.0439953	0.364034	0.0590119
70	ENSG00000140465	3.95158	CYP1A1	9.95437e-06	0.00289445	19.5202	4.14806	1	1.94431	0.0518672	0.362939	0.0470772	0.362939	-1.05962	0.177009
71	ENSG00000112699	5.8052	GMDS	1.15415e-05	0.00330867	19.2376	0.469917	1	0.462552	0.001415	0.0455767	0.0118099	0.0455767	0.356643	0.061717
72	ENSG00000188322	7.67088	SBK1	1.18386e-05	0.00331416	19.1891	0.216887	1	0.357042	0.000415167	0.0212735	0.00538522	0.0212735	-0.241066	0.040281
73	ENSG00000162434	8.29485	JAK1	1.18863e-05	0.00331416	19.1814	0.158166	1	0.107206	0.000641255	0.0151753	0.00472194	0.0151753	0.209626	0.0388862
74	ENSG00000163513	6.86766	TGFBR2	1.24965e-05	0.00343721	19.0859	0.188935	1	0.200442	0.00119083	0.0177027	0.00700174	0.0177027	0.237625	0.0484039
75	ENSG00000099250	7.83461	NRP1	1.35424e-05	0.00353386	18.9325	0.508998	1	0.0658876	0.00110729	0.0497925	0.00516762	0.0497925	0.36797	0.0617017
76	ENSG00000049323	6.52783	LTBP1	1.3525e-05	0.00353386	18.935	0.389837	1	0.117127	0.000826944	0.0381568	0.00810289	0.0381568	0.322038	0.0539929
77	ENSG00000154678	3.26623	PDE1C	1.3103e-05	0.00353386	18.9955	4.82551	1	1.97344	0.0158801	0.46667	0.0866388	0.46667	1.13374	0.189484
78	ENSG00000152583	3.04016	SPARCL1	1.32733e-05	0.00353386	18.9708	4.04823	1	0.616463	0.0319661	0.372857	0.104766	0.372857	1.07035	0.207567
79	ENSG00000149218	7.0586	ENDOD1	1.39007e-05	0.00358146	18.8827	0.231349	1	0.474491	0.000988741	0.0221461	0.00652219	0.0221461	0.251382	0.0462355
80	ENSG00000119681	5.25433	LTBP2	1.47006e-05	0.00374019	18.776	1.70203	1	0.856579	0.0165571	0.153646	0.0168904	0.153646	0.671761	0.113568
81	ENSG00000187772	6.18451	LIN28B	1.50119e-05	0.00377225	18.736	1.273	1	0.168668	0.00166769	0.125633	0.00955077	0.125633	-0.580711	0.0983807
82	ENSG00000169635	7.63574	HIC2	1.53416e-05	0.00380722	18.6946	0.1428	1	0.0136138	0.000474464	0.0138055	0.00543636	0.0138055	-0.202541	0.0407038
83	ENSG00000143153	7.64317	ATP1B1	1.55251e-05	0.00380722	18.6719	0.208976	1	0.125531	0.000563587	0.020334	0.00542542	0.020334	-0.235728	0.0410294
84	ENSG00000007402	6.65123	CACNA2D2	1.61864e-05	0.00392213	18.5924	0.554018	1	0.279056	0.002703	0.0526988	0.00765897	0.0526988	-0.3825	0.0652914
85	ENSG00000131171	7.02611	SH3BGRL	1.64421e-05	0.00393721	18.5625	0.209315	1	0.383053	0.000391443	0.0205401	0.00659837	0.0205401	-0.238104	0.0442772
86	ENSG00000132334	3.9736	PTPRE	1.70145e-05	0.00396404	18.4973	1.45116	1	0.972694	0.0117194	0.133397	0.0461889	0.133397	0.648328	0.132927
87	ENSG00000178031	4.51523	ADAMTSL1	1.67667e-05	0.00396404	18.5253	2.84	1	3.01693	0.0385267	0.245473	0.029661	0.245473	0.865383	0.148241
88	ENSG00000167178	5.27605	ISLR2	1.71384e-05	0.00396404	18.4835	1.32073	1	3.51209	0.011663	0.12041	0.0166362	0.12041	-0.58987	0.101268
89	ENSG00000255690	5.9886	TRIL	1.75342e-05	0.00397496	18.44	1.66787	1	5.02138	0.0103735	0.156414	0.010599	0.156414	-0.662554	0.114008
90	ENSG00000254726	8.44091	MEX3A	1.75762e-05	0.00397496	18.4354	0.113152	1	0.0128939	0.000402918	0.0109123	0.00462699	0.0109123	-0.181479	0.0375061
91	ENSG00000086062	7.57039	B4GALT1	1.83571e-05	0.00410593	18.3526	0.135775	1	0.1758	0.000367526	0.01321	0.00553581	0.01321	0.197626	0.0406121
92	ENSG00000071246	6.7747	VASH1	1.86995e-05	0.00413706	18.3174	0.209854	1	0.0657885	0.000523449	0.020462	0.00726707	0.020462	-0.240192	0.0468727
93	ENSG00000048828	6.81979	FAM120A	2.00708e-05	0.0043927	18.1826	0.247545	1	0.0478263	0.000769931	0.0239845	0.00713545	0.0239845	0.256515	0.0473413
94	ENSG00000103942	5.11967	HOMER2	2.07585e-05	0.00449488	18.1184	0.642569	1	0.18425	0.00471141	0.0595455	0.0185969	0.0595455	0.419953	0.083016
95	ENSG00000275342	7.86999	PRAG1	2.13713e-05	0.00453116	18.063	0.392471	1	0.779188	0.000442082	0.0388051	0.00512492	0.0388051	-0.320029	0.0561795
96	ENSG00000120156	4.76704	TEK	2.13329e-05	0.00453116	18.0664	1.99648	1	0.638894	0.0115597	0.188088	0.024293	0.188088	0.72183	0.126691
97	ENSG00000091136	9.97617	LAMB1	2.18093e-05	0.00457635	18.0244	0.114369	1	0.148372	0.000202792	0.0112341	0.00483788	0.0112341	0.180793	0.0376776
98	ENSG00000136720	5.55243	HS6ST1	2.40295e-05	0.00494421	17.8399	0.284875	1	0.0273646	0.000318518	0.028169	0.0138277	0.028169	-0.29167	0.0634552
99	ENSG00000128487	7.27251	SPECC1	2.40482e-05	0.00494421	17.8384	0.180833	1	0.0544509	0.00144636	0.0166369	0.00606511	0.0166369	-0.224955	0.0464715
100	ENSG00000133874	6.48103	RNF122	2.43998e-05	0.00495132	17.8108	0.232245	1	0.0223043	0.00150141	0.021723	0.00828185	0.021723	-0.25542	0.053069
101	ENSG00000100300	6.95154	TSPO	2.51308e-05	0.00495132	17.7546	0.211193	1	0.0323762	0.00086872	0.0202506	0.00678121	0.0202506	0.237891	0.0466056
102	ENSG00000113083	7.28705	LOX	2.52991e-05	0.00495132	17.7419	0.446155	1	0.0592857	0.00040127	0.0442142	0.00603642	0.0442142	0.339929	0.0607054
103	ENSG00000131914	5.01692	LIN28A	2.48452e-05	0.00495132	17.7764	3.12448	1	1.79147	0.0150012	0.297447	0.0200628	0.297447	-0.89994	0.160417
104	ENSG00000116741	5.19769	RGS2	2.47646e-05	0.00495132	17.7825	0.464928	1	0.360095	0.00349873	0.0429941	0.0175799	0.0429941	-0.36733	0.0786416
105	ENSG00000285007	3.25588	REC8	2.61554e-05	0.00507016	17.6786	2.82714	1	0.287416	0.0197564	0.262958	0.0874179	0.262958	-0.88515	0.182901
106	ENSG00000100918	3.18467	REC8	2.7963e-05	0.00526998	17.5515	2.84284	1	0.292699	0.0211628	0.263121	0.0929127	0.263121	-0.89378	0.188894
107	ENSG00000147257	7.93823	GPC3	2.77392e-05	0.00526998	17.5668	0.25311	1	0.93812	0.000395302	0.0249157	0.0050467	0.0249157	-0.255495	0.0460584
108	ENSG00000167680	7.22797	SEMA6B	2.78851e-05	0.00526998	17.5568	0.818825	1	0.0744759	0.000863616	0.0810189	0.00615468	0.0810189	-0.459484	0.0828761
109	ENSG00000011422	6.64739	PLAUR	2.84812e-05	0.0053184	17.5166	0.191708	1	0.063805	0.00103953	0.0181313	0.00767195	0.0181313	0.233295	0.0498626
110	ENSG00000197565	6.62049	COL4A6	2.93478e-05	0.0054304	17.4596	0.345833	1	0.0314818	0.00252426	0.032059	0.0077644	0.032059	-0.2987	0.0548453
111	ENSG00000283060	8.55639	ID3	3.31178e-05	0.00578644	17.2299	0.256213	1	0.126811	8.23846e-05	0.0255389	0.00456664	0.0255389	-0.255984	0.0469948
112	ENSG00000182022	6.73368	CHST15	3.26844e-05	0.00578644	17.255	0.496002	1	0.203827	0.0083848	0.0412154	0.00739193	0.0412154	0.359388	0.0696677
113	ENSG00000180730	7.4081	SHISA2	3.32797e-05	0.00578644	17.2207	0.356714	1	0.603644	0.000743937	0.0349275	0.00580833	0.0349275	-0.30201	0.0554724
114	ENSG00000154864	6.01767	PIEZO2	3.34052e-05	0.00578644	17.2135	1.36031	1	0.226764	0.0101283	0.125903	0.0104288	0.125903	0.589714	0.108359
115	ENSG00000117318	8.55639	ID3	3.31178e-05	0.00578644	17.2299	0.256213	1	0.126811	8.23846e-05	0.0255389	0.00456664	0.0255389	-0.255984	0.0469948
116	ENSG00000177469	9.90694	CAVIN1	3.35462e-05	0.00578644	17.2055	0.129751	1	0.142256	5.21999e-05	0.0129229	0.00477916	0.0129229	0.184723	0.03676
117	ENSG00000120875	8.04221	DUSP4	3.24272e-05	0.00578644	17.27	0.248136	1	0.389733	0.000318087	0.0244956	0.00493777	0.0244956	-0.252044	0.0461711
118	ENSG00000080503	5.40736	SMARCA2	3.32849e-05	0.00578644	17.2204	0.466596	1	0.172859	0.00550515	0.0411545	0.0152095	0.0411545	0.362653	0.0784632
119	ENSG00000171867	8.37961	PRNP	3.44549e-05	0.00584614	17.1547	0.266156	1	0.053432	0.000242445	0.0263731	0.00466427	0.0263731	0.260655	0.0480482
120	ENSG00000144730	7.25561	IL17RD	3.44668e-05	0.00584614	17.1541	0.334609	1	0.119895	0.0009429	0.032518	0.00609879	0.032518	-0.292256	0.0538754
121	ENSG00000101868	6.08441	POLA1	3.5403e-05	0.00595532	17.1032	0.511029	1	0.0951453	0.00146916	0.0496338	0.0100586	0.0496338	0.36094	0.0667215
122	ENSG00000188064	4.54739	WNT7B	3.69903e-05	0.00608706	17.0199	3.0909	1	1.50253	0.022616	0.286474	0.0289065	0.286474	-0.886724	0.164662
123	ENSG00000135312	5.64965	HTR1B	3.65076e-05	0.00608706	17.0448	0.774065	1	0.317021	0.00412836	0.0732782	0.0129989	0.0732782	0.443889	0.0823166
124	ENSG00000258947	8.51607	TUBB3	3.70834e-05	0.00608706	17.0151	0.117018	1	0.495285	0.000314204	0.0113876	0.00458626	0.0113876	-0.177173	0.0369612
125	ENSG00000116679	7.60835	IVNS1ABP	3.91761e-05	0.00637913	16.9109	0.147935	1	0.0609801	0.000493562	0.0142999	0.00547735	0.0142999	-0.197947	0.040924
126	ENSG00000139880	7.29467	CDH24	3.95688e-05	0.00639192	16.892	0.196643	1	0.0183015	0.000863551	0.0188008	0.00602149	0.0188008	-0.225012	0.0441916
127	ENSG00000084234	7.83682	APLP2	4.01708e-05	0.00643808	16.8633	0.116705	1	0.0712518	7.09252e-05	0.0115996	0.0051649	0.0115996	0.177907	0.0380214
128	ENSG00000213420	6.83801	GPC2	4.13787e-05	0.00657986	16.8071	0.138292	1	0.0717767	0.000689824	0.0131394	0.00708383	0.0131394	-0.203815	0.0468999
129	ENSG00000081479	4.46557	LRP2	4.34546e-05	0.00680366	16.7142	2.72521	1	0.553044	0.0442412	0.22828	0.0308683	0.22828	-0.829278	0.156596
130	ENSG00000118503	6.84477	TNFAIP3	4.34298e-05	0.00680366	16.7153	0.41427	1	0.582801	0.00339655	0.0380305	0.00706493	0.0380305	0.323332	0.0610525
131	ENSG00000198865	4.72223	CCDC152	4.39056e-05	0.00681021	16.6946	0.798288	1	0.0810605	0.00942786	0.0704009	0.0251613	0.0704009	-0.467647	0.102125
132	ENSG00000123130	7.45599	ACOT9	4.41656e-05	0.00681021	16.6834	1.00978	1	0.272739	0.000697306	0.100281	0.00572401	0.100281	0.504585	0.0954448
133	ENSG00000007516	5.14309	BAIAP3	4.58694e-05	0.00701975	16.6116	1.29454	1	1.81017	0.0229423	0.106512	0.0182831	0.106512	-0.574267	0.113468
134	ENSG00000132561	4.4162	MATN2	4.82459e-05	0.00732833	16.5158	1.85479	1	0.810994	0.0215396	0.163939	0.0321211	0.163939	0.682311	0.130262
135	ENSG00000170382	5.30667	LRRN2	5.15608e-05	0.0074962	16.3898	1.18112	1	2.63113	0.0141263	0.103986	0.0162869	0.103986	-0.543538	0.104496
136	ENSG00000104325	6.81643	DECR1	5.13947e-05	0.0074962	16.396	0.29463	1	0.416816	0.000979806	0.0284832	0.00714507	0.0284832	-0.271492	0.0521769
137	ENSG00000123342	5.20703	MMP19	5.03626e-05	0.0074962	16.4344	0.845745	1	0.399589	0.0150653	0.0695093	0.0174634	0.0695093	0.471083	0.100027
138	ENSG00000151322	5.25699	NPAS3	5.00696e-05	0.0074962	16.4455	0.880348	1	0.0960282	0.00440251	0.0836323	0.0168589	0.0836323	0.469617	0.090006
139	ENSG00000181965	2.25724	NEUROG1	5.06568e-05	0.0074962	16.4234	9.68816	1	3.50469	0.10414	0.864676	0.184781	0.864676	-1.56141	0.305202
140	ENSG00000143126	5.9201	CELSR2	5.14874e-05	0.0074962	16.3925	0.44107	1	1.41048	0.00426832	0.0398387	0.0110246	0.0398387	-0.334653	0.0673193
141	ENSG00000085377	7.86779	PREP	5.21415e-05	0.00752687	16.3686	0.0900642	1	0.136678	0.00049446	0.00851196	0.00512752	0.00851196	-0.166955	0.0397025
142	ENSG00000150687	7.861	PRSS23	5.36511e-05	0.00769024	16.3145	0.28929	1	0.0816627	0.000122207	0.0288068	0.00513562	0.0288068	0.268716	0.0518777
143	ENSG00000116285	7.76201	ERRFI1	5.47511e-05	0.00779304	16.2761	0.523978	1	0.459324	0.00022342	0.0521744	0.00525999	0.0521744	0.361451	0.0699305
144	ENSG00000158164	7.14075	TMSB15A	5.6275e-05	0.00795432	16.2241	0.279858	1	0.0599014	0.000700747	0.0272851	0.00633816	0.0272851	-0.263964	0.0512177
145	ENSG00000134755	6.93529	DSC2	5.72703e-05	0.00798411	16.1908	0.649602	1	0.0599907	0.00191593	0.0630443	0.00682264	0.0630443	-0.401971	0.0781404
146	ENSG00000162618	4.67478	ADGRL4	5.71467e-05	0.00798411	16.1949	0.78176	1	1.37777	0.00934825	0.0688277	0.0261204	0.0688277	0.461001	0.103401
147	ENSG00000102265	6.93794	TIMP1	5.79793e-05	0.00802796	16.1675	0.164153	1	0.21059	0.000757608	0.0156577	0.00681584	0.0156577	0.209386	0.0463142
148	ENSG00000150510	4.623	FAM124A	6.0423e-05	0.00809111	16.0893	1.1931	1	0.137338	0.011478	0.107832	0.0272148	0.107832	-0.545228	0.108314
149	ENSG00000188483	8.13718	IER5L	5.93403e-05	0.00809111	16.1236	0.298041	1	0.224957	0.000281911	0.0295222	0.00484872	0.0295222	-0.272015	0.0530771
150	ENSG00000106538	4.50039	RARRES2	6.03834e-05	0.00809111	16.0906	2.83781	1	0.344188	0.0150677	0.268713	0.0300163	0.268713	-0.838962	0.164005
151	ENSG00000145730	7.70229	PAM	6.00228e-05	0.00809111	16.1019	0.0910792	1	0.00989168	0.000479628	0.00862829	0.00534087	0.00862829	0.167799	0.0403919
152	ENSG00000167733	6.30297	HSD11B1L	6.00201e-05	0.00809111	16.102	0.417298	1	0.0899982	0.00605319	0.0356766	0.00900914	0.0356766	-0.325288	0.0673952
153	ENSG00000129946	6.9238	SHC2	6.14389e-05	0.00817338	16.0578	0.19959	1	0.0513622	0.00106398	0.018895	0.00685229	0.018895	-0.22567	0.0475144
154	ENSG00000104722	7.95256	NEFM	6.42871e-05	0.00817812	15.972	0.601326	1	1.14501	0.000455079	0.0596775	0.00503096	0.0596775	0.385534	0.0758695
155	ENSG00000133131	6.82372	MORC4	6.20921e-05	0.00817812	16.0377	0.139271	1	0.413332	0.000933411	0.0129937	0.00712423	0.0129937	0.202124	0.0478796
156	ENSG00000065308	8.15761	TRAM2	6.36014e-05	0.00817812	15.9923	0.184413	1	0.0465979	0.000262421	0.0181789	0.00483083	0.0181789	0.213566	0.0419799
157	ENSG00000112773	5.86964	TENT5A	6.41124e-05	0.00817812	15.9771	0.608797	1	0.0553824	0.0138657	0.047014	0.0113603	0.047014	0.400307	0.0884809
158	ENSG00000163171	7.63593	CDC42EP3	6.25635e-05	0.00817812	16.0234	0.50515	1	0.21091	0.00141251	0.0491025	0.00543608	0.0491025	0.353624	0.0693891
159	ENSG00000125430	6.35632	HS3ST3B1	6.34167e-05	0.00817812	15.9978	0.359364	1	1.06678	0.00318004	0.0327564	0.00878199	0.0327564	0.298609	0.0593231
160	ENSG00000160211	8.7709	G6PD	6.38753e-05	0.00817812	15.9841	0.303858	1	0.036193	0.000236419	0.0301494	0.00448789	0.0301494	0.274107	0.0539048
161	ENSG00000173705	4.84498	SUSD5	6.54644e-05	0.00827616	15.9376	1.00623	1	0.737661	0.00820937	0.0924132	0.0228654	0.0924132	0.498469	0.0982837
162	ENSG00000145687	6.5215	SSBP2	6.67329e-05	0.00838445	15.9013	0.238789	1	0.0711409	0.00199911	0.0218798	0.00812685	0.0218798	-0.248586	0.054201
163	ENSG00000096433	7.38199	ITPR3	6.75031e-05	0.00842918	15.8796	0.122031	1	0.602031	0.000922103	0.011281	0.00585573	0.011281	0.186318	0.0438768
164	ENSG00000154118	5.65715	JPH3	6.93078e-05	0.00849814	15.8297	0.497433	1	0.588628	0.00884373	0.0408996	0.0129379	0.0408996	-0.362497	0.0813093
165	ENSG00000103415	6.9202	HMOX2	6.90538e-05	0.00849814	15.8366	0.257421	1	0.137137	0.00114613	0.024596	0.00686167	0.024596	0.25175	0.0499211
166	ENSG00000096060	7.66003	FKBP5	6.92367e-05	0.00849814	15.8316	0.146898	1	0.0145162	0.000534796	0.014155	0.00540085	0.014155	-0.192696	0.0408272
167	ENSG00000189060	8.96373	H1-0	7.15873e-05	0.00872508	15.7684	0.191937	1	0.204971	0.0001397	0.019054	0.00445316	0.019054	-0.217164	0.043229
168	ENSG00000158106	7.10082	RHPN1	7.37645e-05	0.00893692	15.7118	0.231741	1	1.05535	0.00260383	0.0205703	0.00642614	0.0205703	-0.241567	0.0514642
169	ENSG00000204442	5.92224	NALF1	7.43911e-05	0.00895951	15.6958	0.267285	1	0.821023	0.00398332	0.0227451	0.0110107	0.0227451	0.277866	0.0665794
170	ENSG00000128610	5.62344	FEZF1	7.52803e-05	0.00901327	15.6733	1.83334	1	3.22509	0.0248302	0.158503	0.0132153	0.158503	-0.670213	0.134134
171	ENSG00000204308	6.93078	RNF5	7.76464e-05	0.00918845	15.6148	0.190644	1	0.256766	0.000963851	0.0181005	0.00683425	0.0181005	-0.219068	0.0471068
172	ENSG00000159409	5.86175	CELF3	7.72621e-05	0.00918845	15.6241	0.882127	1	4.63541	0.0332601	0.0549526	0.0114141	0.0549526	-0.500847	0.119621
173	ENSG00000013619	6.44431	MAMLD1	7.87482e-05	0.00921172	15.5881	0.367253	1	0.364041	0.00776737	0.0289579	0.00842523	0.0289579	0.310271	0.0703284
174	ENSG00000283632	4.83142	EXOC3L2	7.87219e-05	0.00921172	15.5887	1.04999	1	0.516908	0.00935191	0.0956471	0.0231065	0.0956471	-0.506559	0.101868
175	ENSG00000131015	4.58568	ULBP2	7.99022e-05	0.00929332	15.5606	0.885802	1	0.0826844	0.0101736	0.0784066	0.0280358	0.0784066	0.478928	0.107449
176	ENSG00000074527	6.83847	NTN4	8.05944e-05	0.00932056	15.5443	0.588499	1	0.749072	0.00103448	0.0578154	0.00708254	0.0578154	0.37898	0.0764055
177	ENSG00000026103	6.18248	FAS	8.1431e-05	0.00936411	15.5248	0.454339	1	0.631752	0.00799224	0.0374417	0.00956059	0.0374417	0.337914	0.0731239
178	ENSG00000277258	7.30451	PCGF2	8.18913e-05	0.00936413	15.5141	0.145356	1	0.0380943	0.000566263	0.0139693	0.0060023	0.0139693	-0.193052	0.0429923
179	ENSG00000138722	5.30946	MMRN1	8.26788e-05	0.00940137	15.496	1.04796	1	0.635173	0.0136068	0.0911894	0.0162556	0.0911894	-0.505355	0.102164
180	ENSG00000197646	4.13763	PDCD1LG2	8.72787e-05	0.00986928	15.3937	1.50872	1	0.381024	0.0196196	0.131252	0.0402537	0.131252	0.616709	0.135775
181	ENSG00000180592	5.32399	SKIDA1	8.87412e-05	0.0099372	15.3623	0.67908	1	0.0668579	0.00591191	0.0619961	0.016094	0.0619961	-0.405964	0.0826999
182	ENSG00000182255	2.89864	KCNA4	8.88558e-05	0.0099372	15.3599	4.74426	1	4.108	0.0922508	0.382176	0.117176	0.382176	-1.11859	0.259169
183	ENSG00000276910	5.17976	GTF2H2	9.05895e-05	0.0100035	15.3234	0.512434	1	0.0470845	0.00781795	0.0434255	0.0178065	0.0434255	0.371639	0.0877016
184	ENSG00000060656	7.10357	PTPRU	9.11833e-05	0.0100035	15.311	0.40227	1	0.0836156	0.00234092	0.0378861	0.00642001	0.0378861	-0.312204	0.063787
185	ENSG00000152377	3.86216	SPOCK1	9.1125e-05	0.0100035	15.3122	2.26176	1	0.205686	0.0178238	0.208352	0.0509146	0.208352	0.740304	0.151243
186	ENSG00000077713	5.91058	SLC25A43	9.14141e-05	0.0100035	15.3062	0.275596	1	0.140879	0.00353649	0.0240231	0.0110866	0.0240231	0.274885	0.0656213
187	ENSG00000166173	5.27887	LARP6	9.21492e-05	0.0100134	15.2911	0.588521	1	0.258771	0.00436588	0.0544862	0.0166036	0.0544862	0.378454	0.0786443
188	ENSG00000163661	9.19587	PTX3	9.24893e-05	0.0100134	15.2841	0.262346	1	2.34889	0.000236231	0.0259984	0.00445604	0.0259984	0.252019	0.0515699
189	ENSG00000160752	7.86743	FDPS	9.5154e-05	0.0102474	15.2305	0.180091	1	0.0163971	0.000333323	0.0176757	0.00512795	0.0176757	-0.208629	0.0428228
190	ENSG00000108001	6.12282	EBF3	9.61751e-05	0.0103029	15.2103	0.62581	1	2.97754	0.00528862	0.0572924	0.00985756	0.0572924	-0.388787	0.0798943
191	ENSG00000197183	5.86569	NOL4L	9.73168e-05	0.0103166	15.1881	0.21942	1	0.0579383	0.00187459	0.0200674	0.0113872	0.0200674	-0.251731	0.0619649
192	ENSG00000188643	5.59163	S100A16	9.7024e-05	0.0103166	15.1937	0.60238	1	0.360595	0.00375604	0.0564819	0.0134848	0.0564819	0.381339	0.0784386
193	ENSG00000029993	7.32133	HMGB3	0.000105555	0.0111319	15.0347	0.115795	1	0.0150164	0.00115179	0.0104277	0.00596978	0.0104277	-0.182222	0.0451026
194	ENSG00000174721	6.46735	FGFBP3	0.000108096	0.0113412	14.9898	0.769378	1	0.896436	0.00250134	0.0744364	0.00833494	0.0744364	-0.42956	0.0894038
195	ENSG00000159167	5.50858	STC1	0.000110037	0.0113502	14.9562	0.38293	1	0.0420506	0.00316686	0.0351262	0.0142259	0.0351262	0.311002	0.0713534
196	ENSG00000130741	6.5735	EIF2S3	0.000109471	0.0113502	14.9659	1.07928	1	0.136031	0.000700683	0.107228	0.00793228	0.107228	0.508573	0.105995
197	ENSG00000163041	9.25947	H3-3A	0.00010987	0.0113502	14.959	0.230092	1	0.0211095	6.75502e-05	0.0229417	0.00446536	0.0229417	-0.234795	0.0489545
198	ENSG00000272636	5.7347	DOC2B	0.000110412	0.0113502	14.9498	0.414697	1	0.742294	0.0113464	0.0301232	0.0123294	0.0301232	-0.343736	0.0852627
199	ENSG00000138083	6.92978	SIX3	0.000114884	0.0116918	14.8749	0.441754	1	2.69104	0.00252133	0.0416541	0.00683684	0.0416541	-0.324884	0.06807
200	ENSG00000134871	8.03197	COL4A2	0.000114535	0.0116918	14.8806	0.0963483	1	0.175835	0.000145043	0.00948978	0.00494796	0.00948978	0.158322	0.037543
201	ENSG00000175592	6.10653	FOSL1	0.000118238	0.0119733	14.8206	0.910462	1	0.437906	0.00297019	0.088076	0.00994183	0.088076	0.465993	0.0979442
202	ENSG00000139278	6.51556	GLIPR1	0.00011924	0.0120149	14.8047	1.06692	1	0.218119	0.00109093	0.105601	0.00814942	0.105601	0.504312	0.106096
203	ENSG00000172985	7.05453	SH3RF3	0.000121181	0.0120318	14.7742	0.301581	1	0.0853527	0.000826614	0.0293315	0.00653162	0.0293315	0.267989	0.0564792
204	ENSG00000196141	6.57633	SPATS2L	0.000121054	0.0120318	14.7762	0.156128	1	0.110396	0.00183222	0.0137806	0.00792193	0.0137806	0.211673	0.0531325
205	ENSG00000185624	10.3654	P4HB	0.000120525	0.0120318	14.7845	0.0938538	1	0.119718	3.48961e-05	0.00935048	0.00527153	0.00935048	0.158752	0.038685
206	ENSG00000162706	5.78609	CADM3	0.000124938	0.0123446	14.7166	1.17286	1	3.55351	0.0112301	0.106056	0.0119477	0.106056	-0.527982	0.111648
207	ENSG00000153266	4.54025	FEZF2	0.000130349	0.012817	14.6367	1.97197	1	1.87844	0.0237921	0.173405	0.0290722	0.173405	-0.683694	0.145253
208	ENSG00000276644	5.28014	DACH1	0.000134056	0.0130553	14.5839	2.14256	1	0.43293	0.00914377	0.205112	0.0165889	0.205112	-0.712014	0.151739
209	ENSG00000133216	7.22544	EPHB2	0.000133737	0.0130553	14.5884	0.186866	1	0.307452	0.0011241	0.0175625	0.00615985	0.0175625	0.210839	0.0455982
210	ENSG00000095370	5.87546	SH2D3C	0.000136242	0.0130843	14.5534	0.209421	1	0.805909	0.00220396	0.0187381	0.0113209	0.0187381	-0.24619	0.062691
211	ENSG00000108219	7.91461	TSPAN14	0.000136281	0.0130843	14.5529	0.111887	1	0.0105191	0.000911499	0.0102772	0.00507316	0.0102772	-0.170318	0.0412314
212	ENSG00000099260	4.12865	PALMD	0.000135515	0.0130843	14.5635	2.0864	1	4.3703	0.0675469	0.141093	0.0405484	0.141093	-0.750135	0.18575
213	ENSG00000180537	5.67048	RNF182	0.000138366	0.0132221	14.5243	0.51399	1	0.881314	0.0121703	0.0392286	0.0128304	0.0392286	0.36358	0.0876871
214	ENSG00000134352	8.94214	IL6ST	0.000140873	0.0133987	14.4904	0.441341	1	1.24492	0.000236963	0.0438972	0.00445537	0.0438972	0.322637	0.0691368
215	ENSG00000145623	4.49202	OSMR	0.000142263	0.013399	14.4719	1.72694	1	0.421636	0.00467592	0.168018	0.0302187	0.168018	0.63801	0.136866
216	ENSG00000134780	6.08971	DAGLA	0.000142021	0.013399	14.4751	0.31949	1	0.350441	0.00304606	0.0289029	0.0100304	0.0289029	0.276862	0.0619212
217	ENSG00000158815	4.01564	FGF17	0.000142851	0.013399	14.4642	2.45394	1	1.31881	0.0478428	0.197551	0.0445548	0.197551	-0.766404	0.170868
218	ENSG00000184110	8.01572	EIF3C	0.000143946	0.0134398	14.4498	0.0906743	1	0.00989145	0.000118768	0.00894866	0.00496438	0.00894866	0.153504	0.0374874
219	ENSG00000153714	5.33749	LURAP1L	0.000145943	0.0135386	14.4238	1.65322	1	0.182125	0.0056496	0.159672	0.015946	0.159672	0.623724	0.134181
220	ENSG00000197747	7.01207	S100A10	0.000146334	0.0135386	14.4188	0.501499	1	0.396551	0.000769395	0.0493805	0.00663191	0.0493805	0.343498	0.0739185
221	ENSG00000152953	5.70292	STK32B	0.000149447	0.0136764	14.3792	1.09711	1	0.114923	0.0015785	0.108132	0.0125739	0.108132	0.507708	0.109512
222	ENSG00000187498	8.62841	COL4A1	0.000148542	0.0136764	14.3906	0.105092	1	0.433787	7.12741e-05	0.010438	0.00453542	0.010438	0.15859	0.0356597
223	ENSG00000272398	7.28465	CD24	0.000151229	0.0136764	14.3568	0.543035	1	0.515813	0.000624339	0.0536791	0.00604113	0.0536791	-0.357054	0.0771175
224	ENSG00000171388	6.16752	APLN	0.000150112	0.0136764	14.3708	0.964731	1	1.38425	0.00288694	0.0935861	0.00963341	0.0935861	-0.476024	0.102728
225	ENSG00000082641	7.79706	NFE2L1	0.000152053	0.0136764	14.3466	0.108056	1	0.0118128	0.000332318	0.0104733	0.00521459	0.0104733	0.164476	0.0393288
226	ENSG00000166165	7.00476	CKB	0.000152527	0.0136764	14.3407	0.210356	1	2.08315	0.00162318	0.0194124	0.00664954	0.0194124	-0.222733	0.048844
227	ENSG00000233369	8.5871	GTF2IP4	0.000151431	0.0136764	14.3543	0.12199	1	0.0933816	0.000668884	0.0115301	0.00455273	0.0115301	-0.1707	0.0384108
228	ENSG00000147437	5.02323	GNRH1	0.000156628	0.0139825	14.2908	1.26818	1	1.53249	0.0435322	0.0832857	0.0199685	0.0832857	0.57507	0.142272
229	ENSG00000155324	4.09612	GRAMD2B	0.000163605	0.0143789	14.2088	3.26073	1	0.915156	0.0206206	0.305452	0.0416454	0.305452	0.872655	0.190141
230	ENSG00000169169	6.22155	CPT1C	0.000164147	0.0143789	14.2026	0.269052	1	0.418504	0.00339354	0.0235117	0.00937523	0.0235117	-0.257426	0.0613253
231	ENSG00000253953	6.79867	PCDHGB4	0.000164556	0.0143789	14.1979	5.96926	1	1.81477	0.00477749	0.592149	0.00719639	0.592149	-1.18049	0.257381
232	ENSG00000139289	8.45268	PHLDA1	0.000163614	0.0143789	14.2087	0.110261	1	0.0570598	0.00121731	0.00980878	0.00462026	0.00980878	0.167383	0.0409432
233	ENSG00000162738	8.02619	VANGL2	0.000164601	0.0143789	14.1974	0.299467	1	0.124173	0.000513274	0.0294334	0.00495377	0.0294334	-0.264406	0.05765
234	ENSG00000071242	6.21316	RPS6KA2	0.0001694	0.0147349	14.1433	0.262192	1	0.233969	0.000641783	0.0255774	0.00941446	0.0255774	0.247165	0.0540646
235	ENSG00000160097	4.82767	FNDC5	0.000170298	0.01475	14.1333	1.52014	1	2.76708	0.0383791	0.113635	0.0231737	0.113635	-0.603138	0.139581
236	ENSG00000105287	6.08755	PRKD2	0.000172641	0.0148896	14.1076	0.245011	1	0.0229423	0.00310829	0.0213928	0.0100419	0.0213928	-0.250599	0.0621153
237	ENSG00000240694	5.46966	PNMA2	0.00017537	0.0150611	14.0781	0.804933	1	0.729749	0.0010339	0.0794594	0.0145931	0.0794594	0.432561	0.0949866
238	ENSG00000204175	5.58442	GPRIN2	0.000178287	0.0152473	14.0471	0.930198	1	1.18102	0.00668901	0.0863308	0.013547	0.0863308	-0.464741	0.102243
239	ENSG00000246705	7.01975	H2AJ	0.000179734	0.0153067	14.0319	0.16437	1	1.27098	0.00196821	0.0144687	0.00661351	0.0144687	-0.203144	0.049904
240	ENSG00000198682	6.47111	PAPSS2	0.00018394	0.0155997	13.9884	0.251339	1	0.262904	0.00339584	0.0217381	0.00832029	0.0217381	0.246689	0.0588117
241	ENSG00000117632	9.62985	STMN1	0.000185048	0.0156285	13.9771	0.10094	1	0.0204753	9.57543e-05	0.00999823	0.00459455	0.00999823	-0.154985	0.0361714
242	ENSG00000182220	8.21699	ATP6AP2	0.000186748	0.0157069	13.9599	0.347772	1	0.29301	0.000374468	0.0344027	0.00478133	0.0344027	0.283713	0.0627435
243	ENSG00000131668	5.69575	BARX1	0.000191764	0.0160624	13.9101	0.715456	1	2.08193	0.00591602	0.0656296	0.01263	0.0656296	-0.406561	0.0901809
244	ENSG00000172575	5.38021	RASGRP1	0.000193683	0.0160907	13.8914	0.719179	1	1.70643	0.0179848	0.0539331	0.0154898	0.0539331	-0.419481	0.101971
245	ENSG00000169189	5.26382	NSMCE1	0.000193619	0.0160907	13.892	0.513151	1	0.0668555	0.00332715	0.047988	0.0167787	0.047988	-0.344416	0.0767481
246	ENSG00000049769	5.50029	PPP1R3F	0.000197978	0.0161833	13.8502	0.426621	1	0.0807761	0.00699024	0.0356719	0.0143031	0.0356719	-0.324741	0.0799257
247	ENSG00000198797	3.41088	BRINP2	0.000197947	0.0161833	13.8505	4.11866	1	4.63508	0.12408	0.287786	0.0763106	0.287786	-1.01871	0.25432
248	ENSG00000185760	4.77726	KCNQ5	0.000197107	0.0161833	13.8585	1.28334	1	0.321802	0.0311167	0.0972176	0.0240999	0.0972176	0.553885	0.131681
249	ENSG00000260916	6.20625	CCPG1	0.000197235	0.0161833	13.8572	0.217967	1	0.131498	0.000439801	0.0213569	0.009447	0.0213569	0.226724	0.0528855
250	ENSG00000284967	8.6229	FDFT1	0.000203014	0.0162878	13.803	0.120825	1	0.0147701	0.000213867	0.0118687	0.00453764	0.0118687	-0.166744	0.0372255
251	ENSG00000100528	7.45812	CNIH1	0.000201716	0.0162878	13.815	0.165389	1	0.048518	0.00105642	0.0154825	0.00572033	0.0154825	0.19542	0.0439476
252	ENSG00000178233	5.98186	TMEM151B	0.000202077	0.0162878	13.8117	0.362321	1	0.972096	0.00357333	0.0326587	0.0106394	0.0326587	-0.288978	0.0647095
253	ENSG00000004487	8.92441	KDM1A	0.000201005	0.0162878	13.8217	0.0811732	1	0.00869094	0.000133674	0.00798365	0.0044575	0.00798365	-0.142844	0.0356791
254	ENSG00000115902	6.92977	SLC1A4	0.000203257	0.0162878	13.8007	0.190284	1	0.0267387	0.00085471	0.0181737	0.00683685	0.0181737	0.209249	0.046727
255	ENSG00000136161	6.46435	RCBTB2	0.000204736	0.016342	13.7871	0.264353	1	0.18495	0.00384796	0.0225873	0.00834664	0.0225873	-0.251331	0.0601422
256	ENSG00000167371	5.66446	PRRT2	0.000205868	0.0163681	13.7768	0.745381	1	0.398146	0.00947445	0.0650636	0.0128787	0.0650636	-0.413948	0.0925604
257	ENSG00000198846	6.96636	TOX	0.000212413	0.0166929	13.718	0.151465	1	0.773336	0.00120024	0.0139462	0.00674393	0.0139462	0.192781	0.0476642
258	ENSG00000105655	8.51826	ISYNA1	0.000210789	0.0166929	13.7324	0.146452	1	0.0146066	0.000297826	0.0143474	0.00458516	0.0143474	-0.183334	0.0411043
259	ENSG00000160271	7.58916	RALGDS	0.000212168	0.0166929	13.7201	0.248769	1	0.164878	0.0043003	0.0205766	0.00550667	0.0205766	-0.239411	0.0543323
260	ENSG00000174804	8.07066	FZD4	0.000214381	0.0167827	13.7006	0.102781	1	0.981855	0.000413762	0.00986434	0.00491007	0.00986434	0.157728	0.0385807
261	ENSG00000144959	4.83278	NCEH1	0.000216931	0.0168528	13.6784	1.5283	1	0.771385	0.0260354	0.126795	0.0230821	0.126795	0.591638	0.133082
262	ENSG00000182568	4.8836	SATB1	0.000216264	0.0168528	13.6842	0.574222	1	0.216807	0.00821347	0.0492087	0.0221957	0.0492087	-0.379436	0.0955739
263	ENSG00000170545	5.05935	SMAGP	0.000220475	0.0169341	13.648	0.585859	1	0.211429	0.00763962	0.0509463	0.0194396	0.0509463	0.373357	0.0901062
264	ENSG00000183908	5.1552	LRRC55	0.000219694	0.0169341	13.6547	1.20071	1	2.33703	0.0148222	0.105249	0.0181236	0.105249	-0.524173	0.118077
265	ENSG00000182667	6.09378	NTM	0.000219244	0.0169341	13.6585	0.595945	1	0.345085	0.00369739	0.0558971	0.0100088	0.0558971	0.36931	0.0831723
266	ENSG00000271303	8.17008	SRXN1	0.000222257	0.0170068	13.6329	0.314558	1	0.0690261	0.000296684	0.0311591	0.00482013	0.0311591	0.268179	0.0604908
267	ENSG00000171033	5.98317	PKIA	0.000224295	0.0170985	13.6158	0.520453	1	1.54098	0.00587405	0.0461712	0.0106315	0.0461712	-0.344845	0.0778646
268	ENSG00000077274	6.34526	CAPN6	0.000227169	0.0171252	13.5919	1.50456	1	1.46252	0.00279715	0.147659	0.00882834	0.147659	-0.586057	0.132522
269	ENSG00000115468	5.64407	EFHD1	0.000226683	0.0171252	13.5959	0.271273	1	0.332676	0.00358762	0.0235396	0.0130445	0.0235396	-0.268207	0.0699283
270	ENSG00000118298	5.12828	CA14	0.000226716	0.0171252	13.5956	1.66343	1	0.158193	0.00778633	0.158556	0.0184807	0.158556	-0.616265	0.139321
271	ENSG00000162444	4.65938	RBP7	0.000230315	0.0172969	13.566	0.655082	1	0.07408	0.0125093	0.052999	0.0264406	0.052999	0.416696	0.108821
272	ENSG00000124831	7.52048	LRRFIP1	0.000231146	0.0172969	13.5593	0.156904	1	0.0353282	0.00201333	0.0136771	0.00561568	0.0136771	0.193333	0.0471234
273	ENSG00000146072	8.23487	TNFRSF21	0.000237487	0.0177063	13.5085	0.250833	1	0.26997	0.000299203	0.0247841	0.00476714	0.0247841	-0.238907	0.0542979
274	ENSG00000125845	6.8969	BMP2	0.000242861	0.0178187	13.4665	0.293407	1	1.36777	0.00149098	0.0278497	0.00692295	0.0278497	-0.258177	0.0588282
275	ENSG00000198355	7.60455	PIM3	0.000241244	0.0178187	13.479	0.167104	1	0.0269784	0.000497065	0.0162134	0.00548312	0.0162134	-0.194887	0.0443729
276	ENSG00000135447	4.72836	PPP1R1A	0.000241013	0.0178187	13.4808	0.936236	1	2.81789	0.0268269	0.0667966	0.0250405	0.0667966	-0.49087	0.127251
277	ENSG00000137142	6.8155	IGFBPL1	0.000242695	0.0178187	13.4678	0.425161	1	1.99934	0.00276172	0.0397544	0.00714773	0.0397544	-0.310792	0.0708115
278	ENSG00000117593	6.8323	DARS2	0.000243373	0.0178187	13.4626	0.145483	1	0.0160048	0.00124816	0.0133001	0.00709991	0.0133001	-0.190995	0.0488913
279	ENSG00000105538	4.4534	RASIP1	0.000244373	0.0178279	13.4549	0.836679	1	0.714346	0.0117417	0.0719262	0.0311721	0.0719262	-0.452609	0.114103
280	ENSG00000177156	7.76169	TALDO1	0.00025014	0.0181834	13.4111	0.102721	1	0.00969235	0.000175612	0.0100965	0.00526042	0.0100965	0.156658	0.0388258
281	ENSG00000143224	5.87572	PPOX	0.000251727	0.0182337	13.3992	0.287648	1	0.0500163	0.00313579	0.025629	0.0113191	0.025629	-0.262259	0.0651172
282	ENSG00000112186	7.36113	CAP2	0.000256101	0.0184847	13.3669	0.106645	1	0.0213882	0.000432679	0.0102318	0.00589431	0.0102318	0.163456	0.0421074
283	ENSG00000006062	6.49037	MAP3K14	0.000257502	0.0185202	13.3567	0.206258	1	0.050595	0.00120552	0.0194203	0.00824578	0.0194203	0.218089	0.0520321
284	ENSG00000176842	4.0345	IRX5	0.000259	0.0185623	13.3458	2.09105	1	0.672219	0.0161597	0.192946	0.0438473	0.192946	0.687602	0.15784
285	ENSG00000154783	6.0953	FGD5	0.000260249	0.0185864	13.3368	0.52666	1	1.22428	0.00485726	0.0478087	0.0100008	0.0478087	-0.345018	0.0792433
286	ENSG00000130584	6.24457	ZBTB46	0.000262294	0.0186669	13.3221	0.358866	1	0.135164	0.00655425	0.0293324	0.00926909	0.0293324	-0.287926	0.0691651
287	ENSG00000085063	8.60815	CD59	0.000263784	0.0187075	13.3115	0.312721	1	0.0317518	0.00029487	0.0309772	0.00454371	0.0309772	0.265728	0.0611271
288	ENSG00000117602	5.3706	RCAN3	0.000267912	0.0189075	13.2824	0.649921	1	0.219532	0.00473363	0.0602585	0.0155908	0.0602585	0.382859	0.0882293
289	ENSG00000182175	6.28337	RGMA	0.000268462	0.0189075	13.2785	0.460075	1	0.296273	0.00413247	0.0418751	0.00909496	0.0418751	-0.322099	0.0742448
290	ENSG00000138604	6.64358	GLCE	0.000272159	0.0190362	13.2529	0.132545	1	0.574041	0.00210925	0.0111452	0.00768489	0.0111452	0.196023	0.0533536
291	ENSG00000160679	8.20982	CHTOP	0.000271468	0.0190362	13.2577	0.10256	1	0.0108341	0.000405608	0.00985042	0.00478711	0.00985042	-0.154901	0.0380996
292	ENSG00000175899	4.85449	A2M	0.000276466	0.0192712	13.2235	0.652393	1	1.07738	0.0037505	0.0614888	0.0226983	0.0614888	-0.383135	0.0886142
293	ENSG00000205922	4.01545	ONECUT3	0.00027771	0.0192919	13.215	2.95139	1	2.771	0.080144	0.214995	0.0445621	0.214995	-0.824783	0.199913
294	ENSG00000164651	5.47643	SP8	0.000279917	0.019379	13.2002	1.10332	1	2.11307	0.00933422	0.100998	0.0145283	0.100998	-0.498019	0.115351
295	ENSG00000156466	4.56803	GDF6	0.000285811	0.01972	13.1612	0.575005	1	0.351867	0.0108279	0.0466725	0.0284336	0.0466725	0.401334	0.109013
296	ENSG00000187260	6.39088	WDR86	0.000290484	0.0199747	13.1308	0.331258	1	0.27479	0.00241508	0.0307108	0.00863944	0.0307108	-0.272501	0.0633883
297	ENSG00000141644	7.74553	MBD1	0.000291805	0.019998	13.1223	0.0845776	1	0.00770239	0.00137969	0.00707807	0.00528186	0.00707807	0.159005	0.0437591
298	ENSG00000188211	5.28985	NCR3LG1	0.000296749	0.0202296	13.0908	0.756328	1	0.244642	0.0073269	0.0683059	0.0164775	0.0683059	0.411421	0.095941
299	ENSG00000119408	7.96054	NEK6	0.000297172	0.0202296	13.0881	0.378688	1	0.126386	0.00125488	0.0366139	0.0050223	0.0366139	0.291104	0.067895
300	ENSG00000251493	4.05078	FOXD1	0.000298479	0.0202508	13.0799	3.55974	1	0.349439	0.0265506	0.329424	0.0432495	0.329424	0.892369	0.208236
301	ENSG00000112893	6.25977	MAN2A1	0.000300343	0.0203096	13.0683	0.509296	1	0.156426	0.00104057	0.049889	0.00920019	0.049889	0.337456	0.0788029
302	ENSG00000137962	6.77879	ARHGAP29	0.000306388	0.0205139	13.0309	0.949099	1	0.176954	0.00165711	0.0932528	0.00725489	0.0932528	0.460315	0.107743
303	ENSG00000167771	5.37604	RCOR2	0.00030484	0.0205139	13.0404	0.532519	1	0.35557	0.00152158	0.0517304	0.0155335	0.0517304	-0.344867	0.080673
304	ENSG00000104154	5.53156	SLC30A4	0.000306362	0.0205139	13.0311	0.316536	1	0.245518	0.00519031	0.0264633	0.0140152	0.0264633	0.284089	0.0755299
305	ENSG00000185112	7.52955	FAM43A	0.000308321	0.0205756	13.0192	0.197381	1	0.0936186	0.000546154	0.019192	0.00560091	0.019192	0.209868	0.0491585
306	ENSG00000140682	7.92537	TGFB1I1	0.000312227	0.0207474	12.9956	0.125256	1	0.209949	0.00114613	0.0113795	0.00506102	0.0113795	0.169851	0.0421288
307	ENSG00000168310	6.39652	IRF2	0.000313437	0.0207474	12.9883	0.272984	1	0.0391001	0.00522194	0.0220765	0.0086165	0.0220765	0.253597	0.0644393
308	ENSG00000087116	5.45376	ADAMTS2	0.000313953	0.0207474	12.9853	0.841781	1	1.0525	0.0111341	0.073044	0.0147471	0.073044	-0.433102	0.101662
309	ENSG00000153071	5.96135	DAB2	0.000316305	0.0208352	12.9713	0.191478	1	0.211197	0.000600761	0.0185471	0.0107641	0.0185471	0.216897	0.0568592
310	ENSG00000051523	7.1601	CYBA	0.000319165	0.0209558	12.9544	1.3169	1	0.119893	0.00138107	0.130309	0.00629645	0.130309	-0.541365	0.127319
311	ENSG00000134769	6.26644	DTNA	0.000321809	0.0209939	12.939	0.832769	1	0.780808	0.00979521	0.0734817	0.00917025	0.0734817	-0.430365	0.101311
312	ENSG00000196562	7.54546	SULF2	0.00032082	0.0209939	12.9448	0.187664	1	0.0223596	0.00107539	0.017691	0.00557528	0.017691	-0.204323	0.048082
313	ENSG00000183722	7.38574	LHFPL6	0.000323564	0.021041	12.9288	0.123046	1	0.0127869	0.000660339	0.0116442	0.00584884	0.0116442	0.169363	0.0428481
314	ENSG00000224103	0.870459	HLA-DPA1	0.000328321	0.0212599	12.9015	13.5892	1	1.23568	0.430435	0.92849	0.412166	0.92849	1.92462	0.526888
315	ENSG00000184697	7.75745	CLDN6	0.000330065	0.0212599	12.8916	0.20531	1	2.20987	0.00124839	0.0192827	0.00526602	0.0192827	-0.213477	0.0504034
316	ENSG00000125398	7.59007	SOX9	0.00032923	0.0212599	12.8963	0.681018	1	0.0805083	0.000478989	0.0676228	0.00550526	0.0676228	-0.388837	0.0917799
317	ENSG00000142867	5.9357	BCL10	0.000331732	0.0212999	12.8821	0.264479	1	0.0451651	0.00228487	0.024163	0.0109245	0.024163	0.246854	0.0619787
318	ENSG00000135631	7.14786	RAB11FIP5	0.000341483	0.0218261	12.8279	0.178916	1	0.0250928	0.00153996	0.0163516	0.00632278	0.0163516	0.199318	0.0475854
319	ENSG00000174498	4.05093	IGDCC3	0.000342072	0.0218261	12.8247	1.15587	1	0.204654	0.0101178	0.105469	0.0432442	0.105469	-0.512502	0.127311
320	ENSG00000170385	6.37738	SLC30A1	0.000345157	0.0219541	12.8079	0.361646	1	0.0468753	0.00163629	0.0345284	0.00869474	0.0345284	0.282829	0.067129
321	ENSG00000115073	7.02468	ACTR1B	0.000347372	0.0220262	12.7959	0.119445	1	0.0425521	0.000601951	0.0113426	0.00660175	0.0113426	-0.170564	0.0450734
322	ENSG00000137364	6.35088	TPMT	0.000355791	0.0224899	12.7511	0.194198	1	0.0348272	0.00191375	0.017506	0.00880473	0.017506	0.214227	0.0557105
323	ENSG00000237344	6.5783	PBX2	0.000363251	0.0228198	12.7123	0.136068	1	0.110737	0.00241553	0.0111912	0.00791474	0.0111912	-0.196884	0.0549128
324	ENSG00000069275	9.3686	NUCKS1	0.000363063	0.0228198	12.7133	0.0866638	1	0.0291906	4.30379e-05	0.00862335	0.00449003	0.00862335	-0.140528	0.0354575
325	ENSG00000163823	4.09249	CCR1	0.000366716	0.0229666	12.6946	2.96094	1	5.85544	0.109661	0.186432	0.0417705	0.186432	-0.840716	0.221191
326	ENSG00000168077	6.46121	SCARA3	0.000370878	0.023156	12.6735	0.257116	1	0.322912	0.00201453	0.0236971	0.0083589	0.0236971	0.237795	0.05692
327	ENSG00000187720	6.22941	THSD4	0.000375085	0.0232902	12.6524	0.352659	1	0.228397	0.00228032	0.0329855	0.00933874	0.0329855	0.278367	0.0667205
328	ENSG00000166313	7.43088	APBB1	0.000375316	0.0232902	12.6512	0.118414	1	0.0656808	0.000810107	0.0110313	0.0057678	0.0110313	-0.166206	0.0431601
329	ENSG00000178235	5.25594	SLITRK1	0.000380835	0.0235186	12.624	0.740793	1	0.107982	0.00526886	0.0688104	0.0168713	0.0688104	-0.403202	0.0968156
330	ENSG00000118418	7.4176	HMGN3	0.000381308	0.0235186	12.6216	0.16123	1	0.0722015	0.000694799	0.0154282	0.00579134	0.0154282	-0.188094	0.0451713
331	ENSG00000186007	3.61186	LEMD1	0.000382766	0.0235372	12.6145	4.83452	1	3.9545	0.148933	0.334519	0.0637247	0.334519	-1.04373	0.262596
332	ENSG00000140105	7.99777	WARS1	0.000385262	0.0235585	12.6023	0.141599	1	0.0408222	0.000252858	0.0139071	0.00498284	0.0139071	0.176198	0.0423661
333	ENSG00000115963	6.59915	RND3	0.000385427	0.0235585	12.6016	0.268985	1	0.0746287	0.000189995	0.0267085	0.00783962	0.0267085	0.242844	0.0583938
334	ENSG00000152894	5.78973	PTPRK	0.000388261	0.0236607	12.5879	0.999449	1	0.383749	0.021216	0.0787289	0.0119213	0.0787289	0.467966	0.112624
335	ENSG00000175040	6.68777	CHST2	0.000392932	0.0238028	12.5655	1.03374	1	0.123044	0.00119226	0.102182	0.00753786	0.102182	0.475696	0.114647
336	ENSG00000171551	5.19257	ECEL1	0.000392768	0.0238028	12.5663	1.59588	1	1.86304	0.0140545	0.145534	0.0176441	0.145534	-0.591059	0.142443
337	ENSG00000196090	3.12518	PTPRT	0.000396548	0.0238797	12.5484	7.2736	1	2.40579	0.281116	0.446244	0.0976829	0.446244	-1.3198	0.351939
338	ENSG00000110697	6.07763	PITPNM1	0.000396322	0.0238797	12.5495	0.307343	1	0.309015	0.00372014	0.0270141	0.010095	0.0270141	-0.260318	0.0638567
339	ENSG00000159228	7.0237	CBR1	0.000399232	0.0239704	12.5358	0.176892	1	0.0598883	0.00154699	0.0161422	0.00660408	0.0161422	0.197413	0.0484489
340	ENSG00000116977	5.08174	LGALS8	0.000403281	0.0241423	12.5169	0.824551	1	0.137429	0.0102378	0.0722172	0.0191209	0.0722172	0.424396	0.102599
341	ENSG00000131018	6.46354	SYNE1	0.000406413	0.0242563	12.5025	0.683933	1	0.0629693	0.00532253	0.0630708	0.0083498	0.0630708	0.386395	0.0934979
342	ENSG00000133657	8.0288	ATP13A3	0.000407569	0.0242563	12.4972	0.124009	1	0.0501256	0.000371624	0.0120292	0.00495114	0.0120292	0.164513	0.0398214
343	ENSG00000283802	4.85549	ADAMTS2	0.000408864	0.0242625	12.4912	0.838393	1	1.02185	0.0111267	0.0727127	0.0226807	0.0727127	-0.427702	0.103567
344	ENSG00000136048	4.78144	DRAM1	0.000413692	0.0244776	12.4693	0.483383	1	0.35589	0.00681426	0.041524	0.0240214	0.041524	0.349424	0.0959978
345	ENSG00000185008	6.73228	ROBO2	0.000415307	0.0245019	12.462	0.405889	1	3.47116	0.0104727	0.0301162	0.00739629	0.0301162	-0.299362	0.0745039
346	ENSG00000008256	5.89478	CYTH3	0.000419913	0.0245411	12.4414	0.281702	1	0.469622	0.00133693	0.0268333	0.0111912	0.0268333	0.247648	0.0601582
347	ENSG00000100417	6.97158	PMM1	0.000419982	0.0245411	12.4411	0.198601	1	0.0189587	0.00092787	0.0189322	0.00673092	0.0189322	0.207935	0.0505121
348	ENSG00000167874	5.03475	TMEM88	0.000420794	0.0245411	12.4375	0.680696	1	1.13784	0.0135792	0.0544904	0.0197977	0.0544904	-0.392336	0.101024
349	ENSG00000119280	7.39397	C1orf198	0.000417329	0.0245411	12.453	0.131596	1	0.601531	0.000219941	0.0129396	0.00583384	0.0129396	0.169306	0.0410971
350	ENSG00000242265	8.6163	PEG10	0.000423722	0.0245745	12.4246	0.691093	1	0.575582	0.0017873	0.067322	0.00454033	0.067322	-0.387745	0.0942916
351	ENSG00000133026	9.82215	MYH10	0.00042462	0.0245745	12.4206	0.0883971	1	0.0367523	8.66683e-05	0.00875304	0.00471424	0.00875304	0.141606	0.0366429
352	ENSG00000290146	6.53003		0.000424988	0.0245745	12.419	0.207443	1	0.0207575	0.00194907	0.0187952	0.00809455	0.0187952	0.214408	0.0539611
353	ENSG00000181744	5.12168	DIPK2A	0.000428782	0.024637	12.4024	0.268126	1	0.167641	0.00111714	0.0256955	0.0185697	0.0256955	0.268649	0.075402
354	ENSG00000015592	5.80779	STMN4	0.000429701	0.024637	12.3984	0.589679	1	3.59361	0.0118726	0.0470954	0.0117913	0.0470954	-0.357959	0.0871939
355	ENSG00000039139	4.88706	DNAH5	0.00042911	0.024637	12.401	1.60252	1	0.334785	0.0156166	0.144636	0.0221367	0.144636	-0.590136	0.143725
356	ENSG00000184428	5.77683	TOP1MT	0.000441611	0.025178	12.3474	0.201912	1	0.0191621	0.00158335	0.0186078	0.0120153	0.0186078	0.226085	0.0626464
357	ENSG00000183715	5.09923	OPCML	0.000441242	0.025178	12.3489	0.822555	1	0.11568	0.0101778	0.0720777	0.0188769	0.0720777	0.422307	0.103194
358	ENSG00000152382	6.82604	TADA1	0.000447667	0.0253876	12.3219	0.204132	1	0.0888384	0.00132521	0.019088	0.00711764	0.019088	-0.210251	0.0514656
359	ENSG00000169826	7.61869	CSGALNACT2	0.000449233	0.0253876	12.3154	0.0991385	1	0.167447	0.000532719	0.00938113	0.00546177	0.00938113	0.152704	0.0410294
360	ENSG00000213694	7.90858	S1PR3	0.000451524	0.0253876	12.3059	0.309415	1	0.904065	0.000619044	0.0303225	0.00508001	0.0303225	-0.25876	0.0634049
361	ENSG00000128595	10.6831	CALU	0.000450402	0.0253876	12.3106	0.106843	1	0.174857	0.00018889	0.0104954	0.00577275	0.0104954	0.1564	0.0412425
362	ENSG00000189292	3.3292	ALKAL2	0.000451121	0.0253876	12.3076	2.16565	1	1.36224	0.0698728	0.146692	0.0820149	0.146692	-0.775675	0.22007
363	ENSG00000196526	6.79872	AFAP1	0.000459229	0.0257497	12.2743	0.281536	1	0.166009	0.000659679	0.027494	0.00719624	0.027494	0.246652	0.0605607
364	ENSG00000126790	5.417	L3HYPDH	0.000461461	0.0258038	12.2653	0.294157	1	0.0270128	0.00390423	0.0255115	0.0151118	0.0255115	0.270284	0.0747956
365	ENSG00000175063	7.12379	UBE2C	0.000467503	0.02607	12.241	0.130613	1	0.27351	0.000705392	0.0123559	0.00637521	0.0123559	-0.171336	0.0447345
366	ENSG00000102935	7.38968	ZNF423	0.000470321	0.0260842	12.2298	0.300356	1	0.122592	0.0023052	0.0277304	0.00584166	0.0277304	-0.254505	0.0626682
367	ENSG00000110492	9.73028	MDK	0.000469751	0.0260842	12.2321	0.148407	1	0.0616668	5.92242e-05	0.0147815	0.00465239	0.0147815	-0.178907	0.0440469
368	ENSG00000124762	8.57653	CDKN1A	0.000472132	0.0261135	12.2226	0.447786	1	0.0565983	0.000234718	0.0445439	0.00455742	0.0445439	0.310701	0.076541
369	ENSG00000139174	6.52349	PRICKLE1	0.000476577	0.026288	12.2052	0.757499	1	1.33475	0.0103478	0.0654021	0.0081193	0.0654021	-0.403948	0.0996246
370	ENSG00000168615	9.36212	ADAM9	0.000478387	0.0263165	12.1981	0.46919	1	0.0436172	9.79669e-05	0.046821	0.00448826	0.046821	0.317862	0.0784292
371	ENSG00000180340	8.71563	FZD2	0.000482189	0.0264541	12.1833	0.408015	1	0.461521	0.000184516	0.040617	0.0045041	0.040617	-0.296317	0.0731827
372	ENSG00000163545	7.18574	NUAK2	0.000484214	0.0264938	12.1755	0.282946	1	0.146299	0.000860236	0.0274343	0.0062421	0.0274343	-0.246713	0.0609626
373	ENSG00000111602	7.31583	TIMELESS	0.000488179	0.0266391	12.1603	0.105046	1	0.0347577	0.000488368	0.0100162	0.00598039	0.0100162	-0.156944	0.0426161
374	ENSG00000144681	4.68273	STAC	0.000496779	0.027036	12.1277	0.671124	1	0.836606	0.00728738	0.059825	0.0259569	0.059825	0.384925	0.0997778
375	ENSG00000115419	6.22837	GLS	0.000501388	0.027214	12.1105	0.482327	1	0.434312	0.00135605	0.0468766	0.00934357	0.0468766	0.321634	0.0798103
376	ENSG00000171055	7.48877	FEZ2	0.000504927	0.0273332	12.0974	0.106528	1	0.0936973	0.00045087	0.010202	0.00566821	0.010202	0.155328	0.0414092
377	ENSG00000081842	6.47276	PCDHA6	0.000508639	0.0274611	12.0837	0.566472	1	0.215741	0.00194387	0.0547033	0.00831389	0.0547033	0.348346	0.0865888
378	ENSG00000105825	6.65493	TFPI2	0.00051759	0.0278374	12.0512	1.11297	1	0.215523	0.00216959	0.109127	0.00764648	0.109127	-0.487905	0.121535
379	ENSG00000111981	6.42767	ULBP1	0.000518343	0.0278374	12.0485	0.224417	1	0.0213842	0.00167719	0.0207645	0.00849121	0.0207645	0.219076	0.0545806
380	ENSG00000117016	7.51241	RIMS3	0.000521269	0.0279208	12.038	0.091592	1	0.131679	0.000846328	0.00831287	0.00562891	0.00831287	-0.151865	0.0428412
381	ENSG00000101144	5.07194	BMP7	0.000527355	0.0281726	12.0164	0.383053	1	0.833152	0.00383753	0.0344678	0.0192595	0.0344678	-0.299951	0.08245
382	ENSG00000178531	7.99237	CTXN1	0.000534166	0.0284618	11.9924	0.110253	1	0.274038	0.000405501	0.0106198	0.00498847	0.0106198	-0.153735	0.0388281
383	ENSG00000103037	4.87237	SETD6	0.00054705	0.0289212	11.948	0.690527	1	0.0673722	0.00939951	0.0596532	0.0223879	0.0596532	-0.384826	0.0979147
384	ENSG00000050165	6.77413	DKK3	0.000544429	0.0289212	11.957	0.140172	1	0.0254164	0.00111169	0.0129055	0.00726876	0.0129055	0.179433	0.0489246
385	ENSG00000148925	6.90109	BTBD10	0.000546193	0.0289212	11.951	0.101701	1	0.0783301	0.000562479	0.00960763	0.00691184	0.00960763	0.161219	0.0459085
386	ENSG00000272602	5.9833	ZNF595	0.000549737	0.0289723	11.9389	1.67901	1	0.350081	0.00432879	0.163572	0.0106307	0.163572	-0.597692	0.149975
387	ENSG00000122694	8.01868	GLIPR2	0.000550923	0.0289723	11.9349	0.0804636	1	0.0442099	0.000609292	0.00743707	0.00496136	0.00743707	0.14055	0.0395976
388	ENSG00000113161	7.75974	HMGCR	0.000552286	0.0289723	11.9303	0.180399	1	0.0166398	0.00190807	0.0161319	0.00526299	0.0161319	-0.195876	0.0491775
389	ENSG00000185565	4.64095	LSAMP	0.000556057	0.0290951	11.9176	0.51574	1	0.0478213	0.0073413	0.0442328	0.0268297	0.0442328	-0.357576	0.101177
390	ENSG00000074219	7.97939	TEAD2	0.000566743	0.0295782	11.8822	0.111248	1	0.0354294	0.000510294	0.0106145	0.00500212	0.0106145	-0.154152	0.039324
391	ENSG00000095383	4.66034	TBC1D2	0.000570268	0.0296449	11.8706	1.65363	1	0.302431	0.014374	0.150989	0.0264205	0.150989	0.592199	0.149262
392	ENSG00000183691	4.59976	NOG	0.000570935	0.0296449	11.8684	1.86764	1	1.37867	0.0207923	0.165972	0.0277229	0.165972	-0.62932	0.158641
393	ENSG00000198668	8.35319	CALM1	0.000574303	0.0297439	11.8575	0.111071	1	0.0108966	0.000215997	0.0108911	0.00468148	0.0108911	0.153431	0.038705
394	ENSG00000108848	6.78384	LUC7L3	0.0005758	0.0297458	11.8526	0.116161	1	0.016936	0.000629807	0.0109863	0.00723992	0.0109863	-0.167474	0.0471662
395	ENSG00000176444	7.27889	CLK2	0.000581958	0.0299878	11.8328	0.613981	1	0.0622327	0.011761	0.0496371	0.00605249	0.0496371	-0.360523	0.0910941
396	ENSG00000137501	7.54117	SYTL2	0.000583755	0.0300044	11.8271	0.365018	1	0.183031	0.0010379	0.0354639	0.00558216	0.0354639	-0.277941	0.0702544
397	ENSG00000161091	6.65077	MFSD12	0.000586313	0.03006	11.8189	0.133119	1	0.0206361	0.00110891	0.012203	0.00766051	0.012203	0.178185	0.0500608
398	ENSG00000115844	6.02007	DLX2	0.000593624	0.0302823	11.7959	0.197025	1	2.87757	0.00473781	0.0149647	0.010415	0.0149647	-0.231158	0.0671564
399	ENSG00000145901	7.31755	TNIP1	0.000593299	0.0302823	11.7969	0.132921	1	0.0738677	0.000703072	0.012589	0.00597707	0.012589	0.16843	0.0434367
400	ENSG00000126803	4.33555	HSPA2	0.000597623	0.03041	11.7834	0.894823	1	1.5794	0.0321661	0.0573162	0.0342845	0.0573162	-0.495156	0.144143
401	ENSG00000180616	3.97089	SSTR2	0.000601059	0.0305086	11.7727	1.93517	1	1.44833	0.0577318	0.135785	0.0462971	0.135785	0.662098	0.181772
402	ENSG00000104081	4.25627	BMF	0.000606609	0.0306506	11.7556	1.20047	1	0.524039	0.00997372	0.110073	0.0365593	0.110073	-0.503181	0.127787
403	ENSG00000109743	4.25791	BST1	0.000606987	0.0306506	11.7544	0.919193	1	0.830413	0.0129442	0.078975	0.0365106	0.078975	0.452133	0.12269
404	ENSG00000021826	6.53681	CPS1	0.000608373	0.0306506	11.7502	0.259914	1	0.486919	0.00699621	0.0189952	0.00806897	0.0189952	-0.244256	0.0677262
405	ENSG00000105696	6.96199	TMEM59L	0.000619383	0.0311282	11.7168	0.241937	1	0.0246176	0.00106837	0.0231253	0.00675487	0.0231253	-0.225679	0.0574597
406	ENSG00000174460	5.17808	ZCCHC12	0.000622773	0.0312215	11.7066	1.62622	1	1.1444	0.00958058	0.153041	0.0178279	0.153041	-0.584955	0.149034
407	ENSG00000167600	3.38444	CYP2S1	0.000625649	0.0312886	11.6981	3.57476	1	0.333046	0.0260861	0.33139	0.0781204	0.33139	-0.867093	0.221042
408	ENSG00000122691	4.75853	TWIST1	0.000642216	0.0316863	11.6494	0.743503	1	3.16585	0.0164114	0.0579389	0.0244552	0.0579389	-0.407469	0.112004
409	ENSG00000187664	4.32507	HAPLN4	0.000644498	0.0316863	11.6428	3.48659	1	0.744209	0.102316	0.246344	0.0345766	0.246344	0.855178	0.218802
410	ENSG00000139112	6.88649	GABARAPL1	0.000644471	0.0316863	11.6429	0.123798	1	0.181253	0.000408613	0.0119712	0.00695077	0.0119712	-0.16588	0.0454699
411	ENSG00000205730	6.49888	ITPRIPL2	0.000641768	0.0316863	11.6507	0.12745	1	0.913579	0.00192553	0.0108195	0.0082131	0.0108195	0.185285	0.054203
412	ENSG00000117600	4.46547	PLPPR4	0.000638041	0.0316863	11.6616	1.30792	1	0.521499	0.0124758	0.118316	0.0308706	0.118316	0.524017	0.133907
413	ENSG00000073008	8.40415	PVR	0.000641663	0.0316863	11.6511	0.24054	1	0.0662548	0.000418015	0.023636	0.0046489	0.023636	0.224666	0.0574508
414	ENSG00000117477	5.37127	CCDC181	0.000636193	0.0316863	11.667	0.424373	1	0.368874	0.00556237	0.0368749	0.0155837	0.0368749	-0.301246	0.0792762
415	ENSG00000048540	3.19888	LMO3	0.000646369	0.0317017	11.6375	2.6258	1	0.242648	0.0577864	0.204794	0.0917973	0.204794	-0.777722	0.218017
416	ENSG00000138650	6.55796	PCDH10	0.000651715	0.031867	11.6221	1.82595	1	0.3383	0.00253438	0.180061	0.00798964	0.180061	0.618556	0.158478
417	ENSG00000137171	5.5599	KLC4	0.000654437	0.031867	11.6144	0.230141	1	0.0228738	0.00278928	0.0202248	0.0137614	0.0202248	-0.240216	0.0695052
418	ENSG00000071054	9.50547	MAP4K4	0.000653762	0.031867	11.6163	0.0931108	1	0.00883758	0.000268488	0.00904259	0.00453666	0.00904259	0.140442	0.0367093
419	ENSG00000169594	4.28952	BNC1	0.000660647	0.0320926	11.5968	2.92759	1	0.390526	0.0153081	0.277451	0.0355867	0.277451	0.782743	0.200881
420	ENSG00000075945	7.78653	KIFAP3	0.00066579	0.0322654	11.5824	0.12062	1	0.0110949	0.000419454	0.0116425	0.00522807	0.0116425	-0.158825	0.0407994
421	ENSG00000188419	6.16841	CHM	0.000692591	0.0334845	11.509	0.147048	1	0.178488	0.00125306	0.0134517	0.00962904	0.0134517	0.191873	0.0558611
422	ENSG00000213190	9.09424	MLLT11	0.000699813	0.0337536	11.4897	0.185942	1	0.160928	0.00011899	0.0184752	0.00444877	0.0184752	-0.196741	0.0508522
423	ENSG00000111912	5.27648	NCOA7	0.000705974	0.0339523	11.4735	0.348087	1	0.691944	0.00303283	0.0317759	0.0166312	0.0317759	0.275777	0.0758204
424	ENSG00000173894	6.22967	CBX2	0.00070727	0.0339523	11.47	0.170426	1	0.0380201	0.00171518	0.0153274	0.00933757	0.0153274	-0.198521	0.0564845
425	ENSG00000133083	6.82727	DCLK1	0.000717631	0.0343686	11.443	2.17853	1	1.08828	0.00439003	0.213463	0.00711415	0.213463	0.672633	0.174401
426	ENSG00000197702	6.70088	PARVA	0.000720449	0.0344226	11.4357	0.138902	1	0.246556	0.00163098	0.0122592	0.00749552	0.0122592	0.179561	0.051306
427	ENSG00000165300	7.43558	SLITRK5	0.000724138	0.0345178	11.4262	0.370728	1	0.0667609	0.00162542	0.0354474	0.00575954	0.0354474	-0.277358	0.0719942
428	ENSG00000184058	5.9819	TBX1	0.000729874	0.034629	11.4116	1.67472	1	2.11909	0.00983959	0.157633	0.0106392	0.157633	-0.589283	0.153111
429	ENSG00000118432	4.92732	CNR1	0.000729266	0.034629	11.4131	1.07303	1	2.81178	0.0228383	0.0844645	0.021466	0.0844645	-0.47171	0.12255
430	ENSG00000112715	7.64541	VEGFA	0.000734316	0.0347588	11.4003	0.105586	1	0.0193247	0.000665018	0.00989357	0.00542214	0.00989357	0.151022	0.0414281
431	ENSG00000171992	7.16478	SYNPO	0.000736993	0.0348045	11.3936	0.467046	1	0.715529	0.00140291	0.0453017	0.00628647	0.0453017	-0.311052	0.0809173
432	ENSG00000088256	6.00463	GNA11	0.000740322	0.0348808	11.3852	0.15297	1	0.0522228	0.00127668	0.0140203	0.0105045	0.0140203	0.197522	0.0581581
433	ENSG00000113580	6.53454	NR3C1	0.000745345	0.0349556	11.3726	0.370553	1	1.0884	0.0033954	0.0336599	0.00807752	0.0336599	0.276916	0.0721382
434	ENSG00000143740	7.17536	SNAP47	0.00074395	0.0349556	11.3761	0.264107	1	0.0435294	0.00108143	0.0253292	0.00626398	0.0253292	-0.233803	0.060893
435	ENSG00000123080	3.41899	CDKN2C	0.000754239	0.0352915	11.3506	1.8144	1	0.819952	0.0516483	0.129791	0.0757628	0.129791	0.680747	0.200899
436	ENSG00000106689	5.50789	LHX2	0.000756111	0.0352979	11.346	2.55451	1	3.00579	0.023444	0.232007	0.0142323	0.232007	-0.726577	0.189617
437	ENSG00000174501	5.69426	ANKRD36C	0.000768056	0.0357735	11.3169	1.04646	1	0.18185	0.0130146	0.0916313	0.0126417	0.0916313	0.464692	0.121509
438	ENSG00000106868	4.74719	SUSD1	0.000779994	0.0362466	11.2882	0.471693	1	0.111862	0.00269293	0.0444764	0.0246734	0.0444764	0.32073	0.0896536
439	ENSG00000165588	6.59119	OTX2	0.000792282	0.0366503	11.2592	1.21114	1	2.44593	0.00871141	0.112403	0.00786809	0.112403	-0.49918	0.131036
440	ENSG00000111653	6.44378	ING4	0.000791407	0.0366503	11.2613	0.155506	1	0.0141447	0.00208627	0.0134643	0.00842732	0.0134643	-0.190505	0.0552537
441	ENSG00000158246	4.87643	TENT5B	0.000798133	0.036808	11.2456	0.654336	1	0.127204	0.00852951	0.056904	0.0223181	0.056904	-0.366781	0.0963696
442	ENSG00000143258	6.47601	USP21	0.000799309	0.036808	11.2428	0.300427	1	0.0294444	0.00207481	0.0279679	0.00830129	0.0279679	-0.24851	0.0653068
443	ENSG00000145685	5.35594	LHFPL2	0.000801407	0.0368213	11.238	0.299849	1	0.29859	0.00288478	0.0271002	0.0157466	0.0271002	0.258792	0.073755
444	ENSG00000140941	8.85635	MAP1LC3B	0.000808717	0.0370735	11.2211	0.299233	1	0.062505	0.000142437	0.0297808	0.00446833	0.0297808	0.247876	0.0652359
445	ENSG00000115310	10.0486	RTN4	0.000813947	0.0372294	11.2092	0.058386	1	0.0114377	4.3554e-05	0.00579505	0.004905	0.00579505	0.12451	0.0372447
446	ENSG00000115295	6.85243	CLIP4	0.000817345	0.037301	11.2014	0.306635	1	0.0309038	0.00239582	0.0282677	0.00704363	0.0282677	0.250795	0.066092
447	ENSG00000115461	8.18381	IGFBP5	0.00082939	0.037766	11.1743	0.0599927	1	2.53296	4.26901e-05	0.00595658	0.00480854	0.00595658	-0.1229	0.0365587
448	ENSG00000114861	6.94946	FOXP1	0.000845156	0.038398	11.1393	0.280734	1	0.468929	0.00177947	0.0262939	0.00678648	0.0262939	0.23958	0.0634029
449	ENSG00000113522	5.7088	RAD50	0.000853567	0.0386937	11.121	0.539912	1	0.17002	0.00813955	0.0458517	0.0125282	0.0458517	0.332089	0.0879945
450	ENSG00000139722	7.33573	VPS37B	0.000857815	0.0387646	11.1118	0.0913622	1	0.00886001	0.000457871	0.00867835	0.0059422	0.00867835	0.145133	0.0423685
451	ENSG00000112335	8.11158	SNX3	0.000860842	0.0387646	11.1052	0.0639455	1	0.028557	0.00030693	0.00608762	0.00487177	0.00608762	0.127075	0.0379762
452	ENSG00000166311	6.52727	SMPD1	0.000859869	0.0387646	11.1073	0.185433	1	0.160431	0.00410718	0.0144362	0.00810497	0.0144362	0.206575	0.060284
453	ENSG00000100994	6.73732	PYGB	0.00086824	0.0388646	11.0894	0.103962	1	0.0978208	0.000308659	0.0100875	0.00738065	0.0100875	0.157294	0.0464574
454	ENSG00000172432	8.13415	GTPBP2	0.000868793	0.0388646	11.0882	0.126021	1	0.0141488	0.000304752	0.0122974	0.00485141	0.0122974	0.160302	0.0425706
455	ENSG00000109452	3.71894	INPP4B	0.000866891	0.0388646	11.0923	1.13646	1	2.35997	0.0102906	0.103355	0.0578622	0.103355	-0.502382	0.144509
456	ENSG00000131236	8.74848	CAP1	0.000873917	0.0390081	11.0773	0.218517	1	0.0206431	0.000204118	0.0216476	0.00449412	0.0216476	0.211026	0.0560826
457	ENSG00000278565	5.07369	CEACAM21	0.000887395	0.039523	11.0489	3.62023	1	2.84662	0.0468262	0.315196	0.0192347	0.315196	-0.858288	0.228542
458	ENSG00000101384	6.98141	JAG1	0.000890819	0.0395889	11.0418	0.404974	1	0.0698705	0.000165197	0.0403322	0.00670656	0.0403322	0.28701	0.0764612
459	ENSG00000110446	5.16806	SLC15A3	0.000893088	0.0396033	11.0371	0.895443	1	0.115867	0.0140645	0.0754798	0.0179567	0.0754798	-0.426724	0.113719
460	ENSG00000058262	9.78995	SEC61A1	0.000899537	0.0398026	11.0237	0.0589412	1	0.0466928	6.43806e-05	0.00582974	0.00469158	0.00582974	0.121519	0.036445
461	ENSG00000213341	6.39115	CHUK	0.00091817	0.0405064	10.9857	0.157605	1	0.0161379	0.00219584	0.0135647	0.00863832	0.0135647	0.19054	0.0561247
462	ENSG00000281406	6.19274	BLACAT1	0.000919423	0.0405064	10.9832	1.98077	1	3.33683	0.049545	0.148532	0.00951126	0.148532	-0.633753	0.169514
463	ENSG00000204267	6.48367	TAP2	0.000932598	0.0409981	10.9568	0.567167	1	0.0578369	0.00971122	0.0470055	0.00827164	0.0470055	0.338884	0.0908072
464	ENSG00000066923	7.52451	STAG3	0.000946692	0.0414974	10.929	0.399155	1	0.21414	0.00401378	0.0359017	0.00560909	0.0359017	-0.28408	0.0762673
465	ENSG00000143320	8.44102	CRABP2	0.000948034	0.0414974	10.9264	1.39775	1	0.365987	0.000237966	0.139537	0.00462693	0.139537	-0.531562	0.142735
466	ENSG00000077157	5.42245	PPP1R12B	0.000955368	0.0417287	10.9121	0.922528	1	1.13238	0.0174185	0.0748343	0.0150569	0.0748343	-0.431679	0.116028
467	ENSG00000102034	6.83589	ELF4	0.000958022	0.041755	10.907	0.0947109	1	0.149946	0.00109105	0.00838004	0.0070898	0.00838004	0.158863	0.0483225
468	ENSG00000057252	7.26585	SOAT1	0.000965677	0.04182	10.8922	0.339847	1	0.0587721	0.00786843	0.0261163	0.00607834	0.0261163	0.261866	0.0704815
469	ENSG00000156453	6.59414	PCDH1	0.00096561	0.04182	10.8924	0.139237	1	0.33908	0.00135745	0.0125662	0.00785751	0.0125662	0.175874	0.0514402
470	ENSG00000145416	4.43492	MARCHF1	0.00096519	0.04182	10.8932	1.84531	1	1.26855	0.0127032	0.171828	0.0316397	0.171828	0.610214	0.164229
471	ENSG00000159231	4.01888	CBR3	0.000971399	0.0419151	10.8813	1.39265	1	0.131236	0.0200157	0.119249	0.0444322	0.119249	0.529943	0.142742
472	ENSG00000124459	5.99792	ZNF45	0.000971991	0.0419151	10.8802	0.273627	1	0.0276077	0.00587691	0.0214858	0.0105438	0.0214858	0.24318	0.0701945
473	ENSG00000151726	6.63451	ACSL1	0.000975877	0.0419937	10.8728	0.174248	1	0.279106	0.00248543	0.0149394	0.00771591	0.0149394	0.191895	0.0545985
474	ENSG00000170370	6.89693	EMX2	0.000995525	0.0425691	10.8359	0.694353	1	0.629578	0.0024952	0.0669401	0.00692289	0.0669401	-0.373731	0.100982
475	ENSG00000166228	6.28336	PCBD1	0.000995361	0.0425691	10.8362	0.150956	1	0.0144254	0.00187494	0.0132207	0.00909502	0.0132207	0.188207	0.0563384
476	ENSG00000117598	4.24816	PLPPR5	0.000993515	0.0425691	10.8396	1.9657	1	0.208397	0.0402207	0.156349	0.0368006	0.156349	-0.628886	0.169881
477	ENSG00000099800	7.27575	TIMM13	0.0010064	0.0428543	10.8157	0.0977614	1	0.00911984	0.000840845	0.0089353	0.00605868	0.0089353	0.149001	0.0442259
478	ENSG00000176749	5.20443	CDK5R1	0.0010049	0.0428543	10.8185	0.369724	1	0.742155	0.00172498	0.0352474	0.0174958	0.0352474	-0.273337	0.0746209
479	ENSG00000280477	6.68225	RASA3	0.00101812	0.0428805	10.7943	0.145988	1	0.0830259	0.000346954	0.0142519	0.00755587	0.0142519	0.171827	0.0471357
480	ENSG00000151388	6.15535	ADAMTS12	0.00101172	0.0428805	10.806	0.231211	1	0.0466639	0.00231858	0.0208025	0.00969342	0.0208025	0.216145	0.0591119
481	ENSG00000185989	6.68225	RASA3	0.00101812	0.0428805	10.7943	0.145988	1	0.0830259	0.000346954	0.0142519	0.00755587	0.0142519	0.171827	0.0471357
482	ENSG00000117069	5.60072	ST6GALNAC5	0.00101966	0.0428805	10.7915	0.450413	1	1.2269	0.00967486	0.0353664	0.013407	0.0353664	-0.302768	0.0838078
483	ENSG00000166987	4.79072	MBD6	0.00101348	0.0428805	10.8028	0.5041	1	0.0475654	0.00730373	0.0431063	0.0238483	0.0431063	-0.33111	0.0965752
484	ENSG00000128591	9.55138	FLNC	0.00101812	0.0428805	10.7943	0.35397	1	0.115413	8.24203e-05	0.0353146	0.00455629	0.0353146	0.266537	0.0722252
485	ENSG00000173114	7.10751	LRRN3	0.00102983	0.0428857	10.7731	0.221767	1	0.275137	0.00168274	0.0204939	0.00641122	0.0204939	-0.210847	0.0572185
486	ENSG00000088387	5.42076	DOCK9	0.00102435	0.0428857	10.783	0.796683	1	0.0732086	0.0392501	0.0404182	0.0150739	0.0404182	0.436624	0.131777
487	ENSG00000144583	7.32882	MARCHF4	0.00102874	0.0428857	10.7751	0.19597	1	1.33449	0.00111816	0.0184789	0.0059554	0.0184789	0.198216	0.0537834
488	ENSG00000150625	4.40753	GPM6A	0.00102682	0.0428857	10.7786	0.751674	1	1.28917	0.00931056	0.0658568	0.0323466	0.0658568	-0.395325	0.112102
489	ENSG00000109255	4.4813	NMU	0.00103032	0.0428857	10.7723	4.82211	1	0.986006	0.014134	0.468077	0.0304801	0.468077	-0.983169	0.266823
490	ENSG00000185896	8.99507	LAMP1	0.00104299	0.0433245	10.7497	0.0723529	1	0.0662098	0.000143206	0.00709208	0.0044507	0.00709208	0.123778	0.0357068
491	ENSG00000196767	3.522	POU3F4	0.00106247	0.0438653	10.7154	2.0605	1	0.466989	0.0453305	0.16072	0.0690958	0.16072	0.658917	0.19008
492	ENSG00000114739	6.48827	ACVR2B	0.00105863	0.0438653	10.7221	0.416739	1	0.36606	0.00104119	0.0406327	0.00825387	0.0406327	-0.288628	0.0786039
493	ENSG00000143390	5.79602	RFX5	0.00106111	0.0438653	10.7178	0.265457	1	0.0299293	0.00230715	0.0242386	0.0118758	0.0242386	-0.231669	0.0642298
494	ENSG00000163681	8.06601	SLMAP	0.00107652	0.0443553	10.6911	0.425809	1	0.351328	0.00306362	0.0395173	0.00491454	0.0395173	0.2915	0.0795574
495	ENSG00000040608	5.38343	RTN4R	0.00108771	0.0447258	10.672	0.256987	1	0.12014	0.00310149	0.0225972	0.0154562	0.0225972	-0.2441	0.0736693
496	ENSG00000162430	8.62306	SELENON	0.00109147	0.04479	10.6656	0.0660964	1	0.0109606	0.00033123	0.00627841	0.00453757	0.00627841	0.122703	0.0368623
497	ENSG00000277531	4.99938	PNMA8C	0.00109429	0.0448084	10.6608	0.61616	1	1.76304	0.0180988	0.0435172	0.020328	0.0435172	-0.367609	0.108953
498	ENSG00000117868	7.56786	ESYT2	0.00109632	0.0448084	10.6574	0.112027	1	0.0645563	0.00050566	0.0106971	0.00553977	0.0106971	0.149652	0.0411887
499	ENSG00000009709	4.5934	PAX7	0.00110671	0.0451424	10.6399	2.64238	1	2.69953	0.0238974	0.240341	0.0278637	0.240341	-0.725112	0.198608
500	ENSG00000132716	7.22846	DCAF8	0.00111111	0.045231	10.6326	0.21278	1	0.0196347	0.00119837	0.0200796	0.00615368	0.0200796	-0.205723	0.0563763
501	ENSG00000071282	6.85501	LMCD1	0.00111609	0.0453433	10.6243	0.375963	1	0.536214	0.00235184	0.0352445	0.00703648	0.0352445	0.273394	0.0749642
502	ENSG00000107959	8.07555	PITRM1	0.00111961	0.0453955	10.6185	0.0819726	1	0.0444482	0.000986302	0.00721096	0.00490539	0.00721096	0.136177	0.0409636
503	ENSG00000166265	6.20891	CYYR1	0.00112758	0.0454472	10.6054	0.447989	1	0.127524	0.00229335	0.0425056	0.00943448	0.0425056	-0.298276	0.081895
504	ENSG00000007129	5.13685	CEACAM21	0.00112615	0.0454472	10.6077	4.1922	1	3.00891	0.0421513	0.377069	0.018366	0.377069	-0.912503	0.250497
505	ENSG00000152936	0.775636	LMNTD1	0.00112687	0.0454472	10.6066	12.6742	1	1.16565	0.18651	1.08091	0.431061	1.08091	1.60038	0.450194
506	ENSG00000198046	6.03311	ZNF667	0.00113	0.0454544	10.6014	2.75133	1	0.622288	0.0178365	0.257296	0.0103406	0.257296	-0.739107	0.202986
507	ENSG00000165821	7.30919	SALL2	0.00113379	0.0455171	10.5952	0.215063	1	0.183766	0.000623316	0.020883	0.00599323	0.020883	-0.206606	0.0567663
508	ENSG00000143401	7.33721	ANP32E	0.00114112	0.0457211	10.5833	0.153201	1	0.0233588	0.000477493	0.0148426	0.00593939	0.0148426	-0.174319	0.0479351
509	ENSG00000276578	5.40862		0.00115297	0.0459202	10.5642	5.34371	1	0.659871	0.00602458	0.528346	0.0151968	0.528346	-1.02896	0.283328
510	ENSG00000183248	5.51273	PRR36	0.00115074	0.0459202	10.5678	0.39726	1	2.86958	0.00822048	0.0315056	0.0141875	0.0315056	-0.285897	0.0822479
511	ENSG00000103260	6.36298	METRN	0.00115511	0.0459202	10.5608	0.311348	1	0.114354	0.00208857	0.0290462	0.00875427	0.0290462	-0.248346	0.0683996
512	ENSG00000187068	5.56065	C3orf70	0.0011551	0.0459202	10.5608	0.373857	1	0.505714	0.00423764	0.0331481	0.0137548	0.0331481	0.272137	0.074952
513	ENSG00000091972	6.12258	CD200	0.00115759	0.045929	10.5568	0.411773	1	0.809943	0.0028418	0.0383355	0.00985876	0.0383355	-0.285572	0.078674
514	ENSG00000178498	7.36799	DTX3	0.00118016	0.0467336	10.5211	0.189682	1	0.172516	0.00100442	0.0179638	0.00588156	0.0179638	-0.193623	0.0534763
515	ENSG00000175352	4.91889	NRIP3	0.00119526	0.0472394	10.4977	0.680867	1	1.72934	0.00903364	0.0590531	0.0216044	0.0590531	0.366592	0.101416
516	ENSG00000133169	6.86733	BEX1	0.00120503	0.0473551	10.4826	0.144055	1	1.52764	0.00190358	0.0125019	0.00700264	0.0125019	-0.173305	0.0508014
517	ENSG00000141504	6.82858	SAT2	0.00120517	0.0473551	10.4824	0.37075	1	0.0746342	0.00108074	0.0359943	0.00711045	0.0359943	-0.270397	0.0748842
518	ENSG00000128422	3.01502	KRT17	0.00120457	0.0473551	10.4833	2.71994	1	0.251874	0.055774	0.21622	0.106918	0.21622	0.763684	0.227401
519	ENSG00000138119	6.26784	MYOF	0.00121392	0.0475158	10.469	0.133562	1	0.213093	0.000395271	0.012961	0.00916401	0.012961	0.172009	0.0519674
520	ENSG00000106341	2.91618	PPP1R17	0.00121224	0.0475158	10.4716	2.82225	1	5.62723	0.0404669	0.241758	0.1156	0.241758	-0.76302	0.222261
521	ENSG00000111348	6.40942	ARHGDIB	0.00121898	0.0475371	10.4614	0.227099	1	0.692642	0.00203428	0.0206757	0.00856431	0.0206757	-0.211498	0.0586595
522	ENSG00000072274	8.83551	TFRC	0.00121914	0.0475371	10.4611	0.161355	1	0.0167427	0.00170632	0.0144291	0.00447248	0.0144291	0.178273	0.0494454
523	ENSG00000180182	5.37113	MED14	0.00122662	0.0476464	10.4498	0.337325	1	0.295024	0.00299563	0.0307368	0.0155852	0.0307368	0.259715	0.0736855
524	ENSG00000146067	5.63433	FAM193B	0.00122454	0.0476464	10.4529	0.271645	1	0.0247899	0.00327518	0.0238893	0.0131248	0.0238893	-0.237083	0.0693469
525	ENSG00000134762	4.99749	DSC3	0.00124143	0.047856	10.4276	1.49402	1	0.352894	0.0266829	0.122719	0.0203569	0.122719	0.541942	0.150667
526	ENSG00000067840	6.9585	PDZD4	0.00124118	0.047856	10.428	0.11147	1	0.0858895	0.00121884	0.00992816	0.00676364	0.00992816	-0.157464	0.0477885
527	ENSG00000148204	5.26889	CRB2	0.00124018	0.047856	10.4295	1.16098	1	1.28583	0.00738851	0.108709	0.0167194	0.108709	-0.477761	0.132806
528	ENSG00000134824	7.48075	FADS2	0.00123692	0.047856	10.4344	0.095464	1	0.00896828	0.000303493	0.00924291	0.00568171	0.00924291	-0.140085	0.0408587
529	ENSG00000187955	4.71045	COL14A1	0.00124479	0.0478951	10.4226	2.10539	1	4.07742	0.027121	0.183418	0.0253957	0.183418	0.643247	0.178894
530	ENSG00000135926	4.86964	TMBIM1	0.00125591	0.0482317	10.4062	0.366981	1	0.557228	0.00620452	0.0304935	0.0224349	0.0304935	0.298229	0.0923926
531	ENSG00000104332	8.18283	SFRP1	0.00126334	0.0483953	10.3953	0.634806	1	2.71652	0.000645409	0.0628352	0.00480935	0.0628352	-0.352929	0.0983435
532	ENSG00000133069	5.98318	TMCC2	0.00126493	0.0483953	10.393	0.362992	1	0.399653	0.00315017	0.033149	0.0106315	0.033149	-0.266862	0.074373
533	ENSG00000090924	6.13913	PLEKHG2	0.00127759	0.0487881	10.3746	0.17534	1	0.098372	0.00221443	0.0153195	0.00977457	0.0153195	-0.195233	0.0590165
534	ENSG00000171243	4.00578	SOSTDC1	0.00128057	0.0488103	10.3703	1.7749	1	0.610781	0.0273563	0.150133	0.0449311	0.150133	-0.589708	0.164613
535	ENSG00000165527	8.60702	ARF6	0.0012904	0.0488195	10.3562	0.0753011	1	0.016381	0.000191264	0.00733885	0.00454418	0.00733885	0.123946	0.036248
536	ENSG00000125124	6.84432	BBS2	0.00128511	0.0488195	10.3638	0.178791	1	0.101697	0.00143256	0.0164465	0.00706618	0.0164465	-0.187128	0.0522599
537	ENSG00000063978	6.70044	RNF4	0.00128976	0.0488195	10.3571	0.203283	1	0.0357754	0.00164186	0.0186865	0.00749693	0.0186865	0.199496	0.05574
538	ENSG00000116260	8.02335	QSOX1	0.00129031	0.0488195	10.3563	0.144899	1	0.0138706	0.000545406	0.0139445	0.00495663	0.0139445	0.168425	0.0470613
539	ENSG00000198879	4.77918	SFMBT2	0.00131166	0.0495316	10.326	1.57671	1	0.333928	0.0100413	0.14763	0.0240639	0.14763	0.555089	0.155437
540	ENSG00000164099	3.81643	PRSS12	0.00133207	0.0502092	10.2975	0.890422	1	0.37639	0.0125027	0.0765395	0.0530242	0.0765395	0.456823	0.141734
541	ENSG00000118762	6.25662	PKD2	0.00133937	0.0503911	10.2875	0.225357	1	0.226925	0.00196227	0.0205734	0.00921442	0.0205734	0.209618	0.058859
542	ENSG00000148803	5.43266	FUOM	0.00134725	0.0505941	10.2766	0.327012	1	0.0297336	0.0040475	0.0286537	0.0149549	0.0286537	0.256477	0.0748095
543	ENSG00000175166	7.77349	PSMD2	0.00136618	0.0512104	10.2509	0.177642	1	0.111726	0.000526708	0.0172375	0.00524496	0.0172375	0.185906	0.0523373
544	ENSG00000125851	4.74561	PCSK2	0.00138583	0.051508	10.2246	1.17909	1	3.40382	0.0549474	0.0629612	0.024704	0.0629612	-0.515877	0.159578
545	ENSG00000138587	3.29954	MNS1	0.0013807	0.051508	10.2314	1.96888	1	0.443549	0.0114771	0.185411	0.0841685	0.185411	-0.618557	0.174382
546	ENSG00000121900	4.8527	TMEM54	0.00138164	0.051508	10.2301	0.442305	1	0.355665	0.00615304	0.0380774	0.0227297	0.0380774	0.306315	0.092777
547	ENSG00000185963	8.10377	BICD2	0.00138677	0.051508	10.2233	0.121901	1	0.0149555	0.000359321	0.0118308	0.00487894	0.0118308	0.153875	0.0434052
548	ENSG00000005483	6.99797	KMT2E	0.00138177	0.051508	10.23	0.144963	1	0.018292	0.0016973	0.0127989	0.006666	0.0127989	-0.169638	0.0491444
549	ENSG00000075461	6.98921	CACNG4	0.00140216	0.05189	10.203	0.213646	1	1.13402	0.00170949	0.0196551	0.00668738	0.0196551	-0.203586	0.0575113
550	ENSG00000160767	6.92338	ENTREP3	0.00140156	0.05189	10.2037	0.113201	1	0.0830617	0.00077518	0.010545	0.0068534	0.010545	-0.154024	0.0464938
551	ENSG00000145555	6.52957	MYO10	0.00141706	0.0523465	10.1835	0.377376	1	0.0795202	0.000570916	0.0371667	0.0080963	0.0371667	0.270417	0.0764974
552	ENSG00000127578	3.93367	WFIKKN1	0.00142553	0.0525471	10.1725	4.44491	1	0.520271	0.0385604	0.40593	0.0478157	0.40593	-0.927759	0.262657
553	ENSG00000104435	6.08584	STMN2	0.00142766	0.0525471	10.1697	0.991027	1	3.59207	0.00569568	0.093407	0.010051	0.093407	-0.438037	0.124037
554	ENSG00000170549	5.2645	IRX1	0.00143876	0.05286	10.1554	0.462355	1	1.57712	0.00904735	0.0371882	0.0167707	0.0371882	-0.3026	0.0882873
555	ENSG00000133636	4.32594	NTS	0.00144266	0.0529078	10.1505	0.866583	1	0.714574	0.0185327	0.0681257	0.0345523	0.0681257	-0.423639	0.127729
556	ENSG00000196839	6.4758	ADA	0.00145863	0.0533755	10.1302	0.199963	1	0.0226643	0.00188884	0.0181075	0.00830208	0.0181075	-0.196528	0.0558083
557	ENSG00000143799	9.28577	PARP1	0.00146328	0.0533755	10.1243	0.128459	1	0.0456709	0.00131439	0.0115315	0.00447031	0.0115315	-0.157491	0.0447416
558	ENSG00000108829	8.59961	LRRC59	0.00146069	0.0533755	10.1276	0.0606822	1	0.0379915	8.47951e-05	0.00598342	0.00454732	0.00598342	0.115573	0.0357667
559	ENSG00000185567	6.37151	AHNAK2	0.00149396	0.0541545	10.086	0.692662	1	0.664067	0.0121206	0.0571455	0.00871889	0.0571455	0.365283	0.10406
560	ENSG00000173267	3.8533	SNCG	0.00149036	0.0541545	10.0905	1.40838	1	0.32246	0.0219998	0.118838	0.0513156	0.118838	-0.523094	0.150712
561	ENSG00000114805	5.06704	PLCH1	0.00149528	0.0541545	10.0844	1.56501	1	0.657338	0.0621957	0.0943049	0.0193293	0.0943049	-0.554646	0.162085
562	ENSG00000162032	6.77976	SPSB3	0.00149081	0.0541545	10.0899	0.173615	1	0.0182408	0.00157641	0.0157851	0.00725201	0.0157851	-0.1829	0.0520889
563	ENSG00000231225	6.02172	MICA	0.0015148	0.0544745	10.0605	0.170088	1	0.0604546	0.00163684	0.015372	0.0104055	0.015372	0.191008	0.0589369
564	ENSG00000233051	6.02172	MICA	0.0015148	0.0544745	10.0605	0.170088	1	0.0604546	0.00163684	0.015372	0.0104055	0.015372	0.191008	0.0589369
565	ENSG00000103460	6.79564	TOX3	0.00152017	0.0544745	10.054	0.35103	1	0.152032	0.00594423	0.0291588	0.00720522	0.0291588	0.259786	0.0741778
566	ENSG00000053438	6.63769	NNAT	0.00151887	0.0544745	10.0556	22.8783	1	2.08011	0.00319263	2.28463	0.007705	2.28463	-2.09738	0.598804
567	ENSG00000118523	12.1827	CCN2	0.00150756	0.0544745	10.0693	0.170465	1	0.28085	5.29316e-06	0.0170412	0.0109673	0.0170412	0.187621	0.0569151
568	ENSG00000198380	9.00377	GFPT1	0.00151799	0.0544745	10.0567	0.321036	1	0.0424427	0.000554812	0.0315488	0.00445017	0.0315488	0.24846	0.0709301
569	ENSG00000102580	7.37277	DNAJC3	0.00154526	0.0551584	10.0239	0.162036	1	0.286224	0.000764015	0.0154395	0.00587271	0.0154395	0.176339	0.0504606
570	ENSG00000130768	1.93964	SMPDL3B	0.00154267	0.0551584	10.0269	8.34745	1	1.37109	0.235175	0.59957	0.22789	0.59957	-1.29581	0.388619
571	ENSG00000177301	2.43557	KCNA2	0.00154738	0.0551584	10.0213	6.14743	1	0.82373	0.120131	0.494611	0.163444	0.494611	-1.08606	0.310842
572	ENSG00000135686	6.50739	KLHL36	0.00155559	0.0553541	10.0116	0.183252	1	0.0187579	0.00212208	0.0162032	0.00818057	0.0162032	0.188416	0.0547189
573	ENSG00000144406	5.31545	UNC80	0.00158186	0.0561906	9.98074	1.46505	1	0.362	0.0143856	0.13212	0.0161887	0.13212	-0.529533	0.152004
574	ENSG00000160654	2.11882	CD3G	0.00159546	0.0565748	9.96498	6.87501	1	0.707895	0.163705	0.523795	0.202776	0.523795	-1.16248	0.344846
575	ENSG00000197893	0.915261	NRAP	0.00159872	0.056592	9.96122	10.1509	1	1.03678	0.254026	0.76106	0.403389	0.76106	-1.4869	0.464599
576	ENSG00000145242	4.41595	EPHA5	0.00161243	0.0569783	9.9455	4.11047	1	1.20853	0.0285345	0.382512	0.0321275	0.382512	0.886008	0.254983
577	ENSG00000113389	6.74705	NPR3	0.00162755	0.0570674	9.92832	0.791309	1	7.75105	0.00586761	0.0732633	0.00735069	0.0732633	0.388537	0.111956
578	ENSG00000134986	8.04673	NREP	0.00162088	0.0570674	9.93588	0.27117	1	0.348598	0.000397104	0.0267199	0.00493331	0.0267199	-0.227501	0.0655179
579	ENSG00000136830	6.65787	NIBAN2	0.00162781	0.0570674	9.92803	0.0980782	1	0.163666	0.000242962	0.00956486	0.00763663	0.00956486	0.148838	0.0470161
580	ENSG00000274810	5.18795	NPHP3-ACAD11	0.00162897	0.0570674	9.92671	2.16776	1	0.221337	0.0756947	0.141081	0.0177024	0.141081	0.643048	0.185315
581	ENSG00000116473	8.33708	RAP1A	0.00162262	0.0570674	9.9339	0.0726343	1	0.0491785	0.000587185	0.00667625	0.00469231	0.00667625	0.12413	0.0385483
582	ENSG00000005893	8.43283	LAMP2	0.00163733	0.0572615	9.91729	0.0918615	1	0.114804	0.000292065	0.00889408	0.0046317	0.00889408	0.132336	0.038163
583	ENSG00000122254	3.08155	HS3ST2	0.00165725	0.0577786	9.89503	2.74723	1	0.316178	0.0642091	0.210514	0.10128	0.210514	-0.748903	0.229592
584	ENSG00000175130	9.59221	MARCKSL1	0.00165779	0.0577786	9.89444	0.0841566	1	0.0523697	7.0442e-05	0.00834521	0.00457545	0.00834521	-0.126574	0.0365623
585	ENSG00000182240	6.20118	BACE2	0.00166601	0.0578669	9.88533	0.375165	1	0.316137	0.00214805	0.0353685	0.00947103	0.0353685	0.26717	0.0772263
586	ENSG00000175832	8.0204	ETV4	0.00166581	0.0578669	9.88556	0.217975	1	0.0206733	0.000472743	0.0213248	0.00495962	0.0213248	-0.20365	0.0588645
587	ENSG00000148834	7.39305	GSTO1	0.00167689	0.0580466	9.87336	0.168591	1	0.150917	0.000728604	0.0161305	0.00583553	0.0161305	0.179032	0.051795
588	ENSG00000108176	4.2614	DNAJC12	0.00167477	0.0580466	9.87569	0.682736	1	0.102871	0.00829623	0.0599774	0.0364073	0.0599774	-0.375689	0.116068
589	ENSG00000138944	5.83811	SHISAL1	0.00168829	0.0583419	9.8609	0.674014	1	1.34012	0.00623757	0.0611638	0.0115774	0.0611638	-0.357831	0.103617
590	ENSG00000140575	5.88247	IQGAP1	0.00169431	0.0584508	9.85435	0.185848	1	0.0244479	0.000942595	0.0176422	0.0112736	0.0176422	0.193491	0.0591266
591	ENSG00000176720	7.81639	BOK	0.00170126	0.0585914	9.84681	0.158711	1	0.0164349	0.00182724	0.0140438	0.0051902	0.0140438	0.173562	0.05031
592	ENSG00000214078	7.75777	CPNE1	0.001714	0.0586544	9.8331	0.205216	1	0.0757705	0.000686554	0.019835	0.00526559	0.019835	-0.197273	0.0572406
593	ENSG00000175322	5.4123	ZNF519	0.00170599	0.0586544	9.84171	0.54681	1	0.0498936	0.00747477	0.0472062	0.0151593	0.0472062	-0.322106	0.0934031
594	ENSG00000170899	6.93233	GSTA4	0.00171136	0.0586544	9.83593	0.140821	1	0.0165685	0.00100899	0.0130731	0.00683026	0.0130731	-0.163431	0.0474112
595	ENSG00000110880	7.53705	CORO1C	0.00171462	0.0586544	9.83243	0.223164	1	0.0211301	0.00019101	0.0221254	0.00558878	0.0221254	0.205715	0.059693
596	ENSG00000285485	7.2533	NFATC4	0.00172672	0.0587327	9.81949	0.246383	1	0.45328	0.00257093	0.0220673	0.00610342	0.0220673	-0.216064	0.0627553
597	ENSG00000162302	6.99439	RPS6KA4	0.00171994	0.0587327	9.82673	0.13776	1	0.0168133	0.0033061	0.0104699	0.00667471	0.0104699	0.172539	0.0543502
598	ENSG00000100968	7.2533	NFATC4	0.00172672	0.0587327	9.81949	0.246383	1	0.45328	0.00257093	0.0220673	0.00610342	0.0220673	-0.216064	0.0627553
599	ENSG00000221968	6.08353	FADS3	0.00172975	0.0587327	9.81627	0.292002	1	0.0661198	0.00125987	0.0279403	0.0100633	0.0279403	0.235193	0.0683276
600	ENSG00000185924	5.55137	RTN4RL1	0.00173134	0.0587327	9.81458	1.18756	1	0.112366	0.0040837	0.114673	0.0138371	0.114673	-0.474283	0.137804
601	ENSG00000188549	2.98388	CCDC9B	0.00173808	0.0588633	9.80744	4.92708	1	0.457502	0.129291	0.363417	0.109615	0.363417	0.965841	0.280775
602	ENSG00000285281	6.05255	SGPP1	0.00174916	0.0589445	9.79574	0.337875	1	0.19932	0.00113872	0.0326488	0.0102319	0.0326488	0.25283	0.0735619
603	ENSG00000130540	6.30818	SULT4A1	0.00174387	0.0589445	9.80132	0.293789	1	0.138219	0.00799585	0.021383	0.00898652	0.021383	-0.239429	0.0719942
604	ENSG00000126821	6.05255	SGPP1	0.00174916	0.0589445	9.79574	0.337875	1	0.19932	0.00113872	0.0326488	0.0102319	0.0326488	0.25283	0.0735619
605	ENSG00000175928	4.9246	LRRN1	0.00175996	0.0591125	9.78443	0.559068	1	0.0809141	0.00250419	0.0534026	0.0215105	0.0534026	-0.325107	0.0946699
606	ENSG00000184678	5.12594	H2BC21	0.00175774	0.0591125	9.78675	0.742393	1	0.504368	0.00754389	0.0666954	0.0185121	0.0666954	-0.374664	0.109082
607	ENSG00000077312	6.9955	SNRPA	0.00176331	0.0591277	9.78093	0.0968952	1	0.0103196	0.00040648	0.00928304	0.006672	0.00928304	-0.142398	0.0445716
608	ENSG00000021300	2.8189	PLEKHB1	0.0017666	0.0591403	9.77751	1.76832	1	1.04882	0.0396581	0.137174	0.124451	0.137174	-0.706719	0.227991
609	ENSG00000186399	3.37902	GOLGA8R	0.00177593	0.0593553	9.76782	2.35876	1	0.382705	0.0810517	0.154824	0.0784954	0.154824	0.713943	0.225905
610	ENSG00000240563	3.85285	L1TD1	0.00178608	0.0595531	9.75734	18.848	1	1.76471	0.0479055	1.83689	0.0513361	1.83689	-1.88604	0.550304
611	ENSG00000130856	3.57496	ZNF236	0.0017877	0.0595531	9.75567	2.5263	1	0.240387	0.0751839	0.177447	0.0658803	0.177447	-0.702113	0.21227
612	ENSG00000159713	4.70924	TPPP3	0.00179283	0.0596262	9.75041	1.76553	1	1.34932	0.021229	0.155324	0.02542	0.155324	-0.577112	0.168474
613	ENSG00000044574	11.3311	HSPA5	0.0018021	0.0598369	9.74092	0.0966629	1	0.0326975	2.3921e-05	0.00964237	0.00732426	0.00964237	0.145007	0.0460512
614	ENSG00000183153	5.06262	GJD3	0.00181094	0.0599346	9.73194	0.390017	1	0.0551462	0.00671302	0.0322886	0.0193925	0.0322886	0.282977	0.0882961
615	ENSG00000136813	7.76357	ECPAS	0.00181003	0.0599346	9.73286	0.0813769	1	0.0140181	0.000332121	0.00780557	0.00525794	0.00780557	0.127857	0.0394831
616	ENSG00000102003	5.72322	SYP	0.00181836	0.0600825	9.72442	0.583725	1	2.84196	0.0138857	0.0444868	0.012417	0.0444868	-0.331563	0.0969773
617	ENSG00000108468	7.56102	CBX1	0.00183016	0.0601795	9.71253	0.069277	1	0.00652139	0.000205179	0.00672252	0.00555054	0.00672252	-0.124833	0.0399926
618	ENSG00000134588	1.1858	USP26	0.00182859	0.0601795	9.71411	11.931	1	1.28759	0.522124	0.670972	0.352434	0.670972	-1.66737	0.536757
619	ENSG00000162735	6.78772	PEX19	0.0018261	0.0601795	9.71661	0.18586	1	0.0533703	0.00219101	0.016395	0.00722846	0.016395	-0.187045	0.0547394
620	ENSG00000102984	6.10457	ZNF821	0.0018333	0.0601854	9.70938	0.218237	1	0.0233467	0.0033202	0.0185035	0.00995206	0.0185035	-0.206032	0.0624733
621	ENSG00000169439	7.93663	SDC2	0.00185341	0.0607475	9.68934	0.274978	1	0.0382115	0.000616764	0.0268811	0.00504847	0.0268811	0.227311	0.0666576
622	ENSG00000152092	5.74607	ASTN1	0.00186589	0.0608475	9.677	0.254482	1	0.464555	0.00514949	0.0202987	0.0122436	0.0202987	-0.229109	0.0719672
623	ENSG00000178951	6.90791	ZBTB7A	0.00186142	0.0608475	9.6814	0.158946	1	0.0213723	0.00174816	0.0141464	0.00689384	0.0141464	0.172777	0.0506954
624	ENSG00000156113	6.52092	KCNMA1	0.00186843	0.0608475	9.6745	0.264824	1	0.069728	0.0065879	0.0198945	0.00812906	0.0198945	0.224303	0.066843
625	ENSG00000135097	6.09126	MSI1	0.0018714	0.0608475	9.67158	0.186003	1	0.289141	0.00300797	0.0155923	0.0100221	0.0155923	-0.196317	0.0617993
626	ENSG00000117724	5.12959	CENPF	0.00186756	0.0608475	9.67536	0.309665	1	0.0725385	0.00413029	0.0268362	0.0184631	0.0268362	-0.256959	0.0815968
627	ENSG00000198768	2.02791	APCDD1L	0.0018816	0.0609622	9.6616	4.45769	1	1.58724	0.08031	0.365459	0.215266	0.365459	0.972267	0.308604
628	ENSG00000076043	7.10918	REXO2	0.00188691	0.0609622	9.65642	0.100506	1	0.1827	0.000506252	0.00954434	0.0064075	0.00954434	0.141907	0.0440913
629	ENSG00000225868	4.10342	WDR87BP	0.00187992	0.0609622	9.66323	0.720771	1	0.111141	0.0188574	0.0532197	0.0413953	0.0532197	-0.419935	0.13616
630	ENSG00000108828	7.83912	VAT1	0.00188533	0.0609622	9.65796	0.113404	1	0.0535512	0.000109449	0.0112309	0.0051621	0.0112309	-0.145829	0.042863
631	ENSG00000106278	6.71456	PTPRZ1	0.0018968	0.0611845	9.64682	0.44585	1	1.47152	0.00828504	0.0363	0.00745191	0.0363	-0.289047	0.0850285
632	ENSG00000163155	5.77687	LYSMD1	0.00190797	0.0613504	9.63603	0.327009	1	0.0429327	0.00318387	0.029517	0.012015	0.029517	-0.247458	0.0728526
633	ENSG00000259993	0.12235		0.00190762	0.0613504	9.63637	8.83478	1	0.812946	0.270124	0.613354	0.573071	0.613354	1.63096	0.527988
634	ENSG00000100167	6.40653	SEPTIN3	0.00191573	0.0614059	9.62858	0.132677	1	1.34449	0.00183306	0.0114347	0.00857596	0.0114347	-0.170932	0.0548742
635	ENSG00000113209	5.04439	PCDHB5	0.00191497	0.0614059	9.62931	3.06757	1	4.55563	0.0186425	0.288115	0.0196564	0.288115	-0.757747	0.223195
636	ENSG00000158850	6.67626	B4GALT3	0.00191986	0.0614416	9.62462	0.25585	1	0.0640271	0.00178444	0.0238006	0.00757551	0.0238006	-0.218803	0.064471
637	ENSG00000101846	5.525	STS	0.00192981	0.0616632	9.61512	0.235766	1	0.0852537	0.00368563	0.019891	0.014075	0.019891	0.22573	0.072253
638	ENSG00000047648	5.42825	ARHGAP6	0.00193956	0.061684	9.60588	1.76418	1	1.56017	0.0117336	0.164684	0.0149988	0.164684	0.574204	0.169427
639	ENSG00000163110	6.98522	PDLIM5	0.00193557	0.061684	9.60966	0.446585	1	0.25119	0.001227	0.0434315	0.00669718	0.0434315	0.288935	0.0852303
640	ENSG00000089116	4.97086	LHX5	0.00193866	0.061684	9.60672	3.91014	1	2.9641	0.0582006	0.332813	0.0207691	0.332813	-0.854876	0.252227
641	ENSG00000116962	8.87506	NID1	0.00194426	0.0617372	9.60143	0.0595857	1	0.467428	0.000153509	0.00580506	0.00446493	0.00580506	0.112299	0.0357943
642	ENSG00000183049	5.67877	CAMK1D	0.00195916	0.0621134	9.58741	0.220907	1	0.089417	0.00316315	0.0189275	0.0127641	0.0189275	0.214881	0.0683192
643	ENSG00000144057	5.09115	ST6GAL2	0.0019631	0.0621413	9.58373	1.20739	1	3.35072	0.0164906	0.104248	0.0189891	0.104248	-0.474684	0.140293
644	ENSG00000159251	3.39998	ACTC1	0.00197064	0.0622833	9.57668	1.97903	1	0.232084	0.0305247	0.167379	0.0770527	0.167379	-0.611471	0.183659
645	ENSG00000176907	7.42207	TCIM	0.00197905	0.0623153	9.56887	1.11145	1	0.112159	0.000634147	0.110511	0.00578338	0.110511	-0.455213	0.134687
646	ENSG00000257800	2.81921	FNBP1P1	0.00197588	0.0623153	9.57181	18.4941	1	2.84592	0.0900832	1.75933	0.124422	1.75933	-1.85707	0.549344
647	ENSG00000149084	5.79134	HSD17B12	0.00198084	0.0623153	9.56721	0.328462	1	0.0301425	0.000827013	0.0320192	0.0119096	0.0320192	0.24745	0.073224
648	ENSG00000167889	5.33453	MGAT5B	0.0019843	0.0623277	9.56401	0.300181	1	0.649003	0.00674469	0.0232734	0.0159782	0.0232734	-0.256001	0.082427
649	ENSG00000136010	7.09838	ALDH1L2	0.00198906	0.062381	9.55961	0.296505	1	0.256266	0.00108748	0.028563	0.0064316	0.028563	0.235046	0.0695928
650	ENSG00000157216	7.34123	SSBP3	0.00201519	0.0631034	9.53565	0.174837	1	0.0604697	0.000627158	0.0168565	0.00593176	0.0168565	-0.180348	0.0534932
651	ENSG00000143321	8.43814	HDGF	0.00202783	0.0634015	9.52418	0.174941	1	0.073447	0.000238721	0.0172554	0.00462859	0.0172554	-0.180333	0.0535347
652	ENSG00000129951	8.03901	PLPPR3	0.00203725	0.0635985	9.51567	0.196862	1	0.119541	0.00058116	0.0191051	0.00494094	0.0191051	-0.191244	0.05681
653	ENSG00000160191	6.44509	PDE9A	0.00209334	0.0652493	9.46584	0.265206	1	0.0639492	0.0030851	0.0234355	0.00842215	0.0234355	-0.221605	0.0660749
654	ENSG00000106069	3.79043	CHN2	0.00210474	0.0655043	9.45588	0.808465	1	0.187089	0.0203064	0.0605401	0.0542689	0.0605401	-0.462648	0.151933
655	ENSG00000171130	6.40664	ATP6V0E2	0.00211381	0.0655862	9.44798	0.113272	1	0.375169	0.00156981	0.00975739	0.0085755	0.00975739	-0.164825	0.0540675
656	ENSG00000173531	4.47991	MST1	0.00211316	0.0655862	9.44855	0.733584	1	0.0666907	0.0199421	0.0534163	0.0305142	0.0534163	-0.38923	0.124711
657	ENSG00000143228	5.76857	NUF2	0.00212191	0.0657374	9.44097	0.334033	1	0.0535756	0.00213083	0.0312725	0.0120761	0.0312725	-0.248498	0.0742317
658	ENSG00000137135	4.58551	ARHGEF39	0.00213179	0.0659428	9.43246	0.626967	1	0.18619	0.0173852	0.0453115	0.0280395	0.0453115	-0.365251	0.118112
659	ENSG00000159658	7.56862	EFCAB14	0.00213595	0.0659714	9.42888	0.205579	1	0.0471228	0.000676194	0.0198817	0.00553859	0.0198817	0.194869	0.0582644
660	ENSG00000095932	3.10278	SMIM24	0.00214291	0.066086	9.42291	3.40978	1	1.07035	0.05594	0.285038	0.0995194	0.285038	-0.793466	0.237348
661	ENSG00000066322	7.19422	ELOVL1	0.00214619	0.0660871	9.42011	0.273272	1	0.075432	0.000516467	0.0268108	0.00622434	0.0268108	0.224606	0.0672001
662	ENSG00000164649	5.78036	CDCA7L	0.00216425	0.0665426	9.40474	0.147326	1	0.0635715	0.00151373	0.0132189	0.0119895	0.0132189	0.1896	0.062401
663	ENSG00000164050	6.1104	PLXNB1	0.00216772	0.0665487	9.4018	0.14926	1	0.35406	0.00407931	0.0108467	0.00992167	0.0108467	-0.195478	0.0643983
664	ENSG00000148926	8.23362	ADM	0.00217495	0.06667	9.3957	0.0840309	1	0.0100415	0.000454939	0.00794815	0.00476813	0.00794815	0.125391	0.0382462
665	ENSG00000236285	0.861802	NPM1P8	0.00218463	0.0667656	9.38756	16.048	1	1.47491	0.212452	1.39235	0.413873	1.39235	-1.71933	0.51567
666	ENSG00000197442	4.57439	MAP3K5	0.00218213	0.0667656	9.38966	4.16204	1	0.874864	0.0401353	0.376069	0.0282893	0.376069	0.875654	0.262589
667	ENSG00000134070	4.00608	IRAK2	0.0021883	0.0667775	9.38448	1.24004	1	0.123931	0.0192704	0.104734	0.0449194	0.104734	0.477883	0.143362
668	ENSG00000178860	1.66509	MSC	0.00221128	0.0673778	9.36533	3.08345	1	1.21704	0.0343847	0.273961	0.270094	0.273961	0.954147	0.313168
669	ENSG00000153113	7.93747	CAST	0.0022722	0.0690635	9.31553	0.0671056	1	0.0606291	0.000700814	0.00600975	0.00504754	0.00600975	0.122503	0.0402817
670	ENSG00000253305	8.11464	PCDHGB6	0.00228018	0.0690635	9.30911	0.0760892	1	0.135244	0.00054601	0.00706292	0.00486897	0.00706292	0.122392	0.0390013
671	ENSG00000282301	0.580984	CYP3A7-CYP3A51P	0.00227725	0.0690635	9.31146	12.3483	1	1.12642	0.22153	1.0133	0.471203	1.0133	-1.53053	0.477411
672	ENSG00000175093	4.55934	SPSB4	0.00227971	0.0690635	9.30948	0.423742	1	0.109911	0.00487417	0.0375001	0.0286316	0.0375001	-0.304318	0.0997958
673	ENSG00000143341	3.23385	HMCN1	0.00228729	0.0691044	9.3034	2.47821	1	6.27488	0.0372239	0.210597	0.0890924	0.210597	-0.673716	0.203354
674	ENSG00000116857	8.02403	TMEM9	0.00228831	0.0691044	9.30258	0.129774	1	0.0128391	0.000446634	0.0125308	0.00495594	0.0125308	-0.154166	0.0465365
675	ENSG00000186312	5.06555	CA5BP1	0.00230307	0.069447	9.2908	0.428676	1	0.0632024	0.00814695	0.0347207	0.0193506	0.0347207	0.287604	0.0908938
676	ENSG00000164265	2.73423	SCGB3A2	0.00231609	0.0696331	9.28048	3.75526	1	0.35344	0.0842776	0.291248	0.132348	0.291248	-0.842983	0.263444
677	ENSG00000174332	1.55858	GLIS1	0.00231555	0.0696331	9.28091	11.3327	1	1.43241	0.148533	0.984736	0.287555	0.984736	1.43959	0.435269
678	ENSG00000125266	8.60941	EFNB2	0.00235125	0.0699579	9.25288	0.180981	1	0.138194	0.000220401	0.0178777	0.00454318	0.0178777	0.181749	0.0550701
679	ENSG00000067066	4.96644	SP100	0.00235989	0.0699579	9.24616	1.03139	1	0.128141	0.0220572	0.081082	0.0208385	0.081082	0.433777	0.131502
680	ENSG00000056998	6.5149	GYG2	0.00236126	0.0699579	9.2451	0.111717	1	0.0191418	0.00118779	0.00998386	0.00815192	0.00998386	-0.156833	0.0517156
681	ENSG00000211679	0.24558	IGLC3	0.00234076	0.0699579	9.26107	10.2892	1	0.942552	0.201957	0.826965	0.544684	0.826965	-1.50652	0.496351
682	ENSG00000185361	6.3862	TNFAIP8L1	0.00235575	0.0699579	9.24938	0.177839	1	0.142379	0.00149656	0.0162873	0.00865854	0.0162873	-0.180143	0.0545978
683	ENSG00000065911	9.97261	MTHFD2	0.00233588	0.0699579	9.2649	0.128112	1	0.015531	0.000216482	0.0125947	0.00483474	0.0125947	0.152978	0.0463101
684	ENSG00000103966	8.09691	EHD4	0.00236108	0.0699579	9.24525	0.0678958	1	0.215722	0.000237585	0.00655199	0.00488529	0.00655199	0.116763	0.0377205
685	ENSG00000178922	6.55052	HYI	0.00233592	0.0699579	9.26486	0.145845	1	0.371384	0.00141256	0.0131719	0.00801744	0.0131719	-0.166197	0.0520655
686	ENSG00000131849	4.39177	ZNF132	0.00235651	0.0699579	9.24879	1.16817	1	0.218087	0.012585	0.104232	0.0327608	0.104232	-0.461686	0.139935
687	ENSG00000228626	4.05432		0.00235548	0.0699579	9.24959	2.52392	1	0.283063	0.0168424	0.235549	0.0431211	0.235549	0.678646	0.205682
688	ENSG00000163431	6.09376	LMOD1	0.00237759	0.0703394	9.23248	1.13472	1	2.23693	0.00385983	0.109612	0.0100089	0.109612	-0.454773	0.138011
689	ENSG00000187634	8.02537	SAMD11	0.00238233	0.0703772	9.22884	0.676394	1	0.130713	0.0031456	0.0644938	0.0049546	0.0644938	-0.351071	0.10657
690	ENSG00000084674	2.73135	APOB	0.00239385	0.070575	9.22	3.28834	1	0.300088	0.0893055	0.239529	0.13262	0.239529	-0.819603	0.266771
691	ENSG00000135047	7.67218	CTSL	0.00239596	0.070575	9.21839	0.16312	1	0.138409	0.000821435	0.0154906	0.00538337	0.0154906	0.172343	0.0523572
692	ENSG00000171604	6.77828	CXXC5	0.00240273	0.0706723	9.21322	0.305522	1	0.0358019	0.000294599	0.0302576	0.00725642	0.0302576	-0.235821	0.07167
693	ENSG00000121577	2.52219	POPDC2	0.00242461	0.071213	9.19663	8.12616	1	0.741359	0.342245	0.47037	0.153831	0.47037	-1.25746	0.402971
694	ENSG00000083067	4.09182	TRPM3	0.00243103	0.0712986	9.19179	1.69944	1	0.409144	0.0938438	0.0760999	0.0417935	0.0760999	-0.628295	0.208951
695	ENSG00000178752	5.42706	ERFE	0.00243844	0.0714129	9.18622	0.57763	1	0.377758	0.00782677	0.0499363	0.0150107	0.0499363	0.32395	0.0986574
696	ENSG00000103335	6.3812	PIEZO1	0.00246068	0.0716939	9.1696	0.130737	1	0.103304	0.00120539	0.0118683	0.00867904	0.0118683	0.163024	0.0532118
697	ENSG00000159899	6.59775	NPR2	0.0024553	0.0716939	9.17361	0.249526	1	0.5434	0.00322031	0.0217323	0.00784462	0.0217323	-0.212824	0.0648771
698	ENSG00000188897	1.43045		0.00246212	0.0716939	9.16853	7.35508	1	1.15214	0.164377	0.571131	0.309246	0.571131	-1.21109	0.392977
699	ENSG00000164626	4.84354	KCNK5	0.0024527	0.0716939	9.17555	1.3888	1	0.476814	0.0098043	0.129076	0.0228909	0.129076	-0.502126	0.153045
700	ENSG00000110786	4.47805	PTPN5	0.00247048	0.0718345	9.16233	1.90933	1	2.60861	0.102394	0.088539	0.03056	0.088539	-0.631208	0.207487
701	ENSG00000119640	5.52324	ACYP1	0.0024839	0.0719166	9.15241	0.242717	1	0.11784	0.00487849	0.0193932	0.014091	0.0193932	-0.22713	0.0749851
702	ENSG00000181291	4.14002	TMEM132E	0.0024778	0.0719166	9.15691	2.71619	1	0.406941	0.0633037	0.208315	0.0401756	0.208315	-0.701762	0.214198
703	ENSG00000167654	5.8712	ATCAY	0.00248209	0.0719166	9.15375	0.255711	1	0.400633	0.00500852	0.0205626	0.0113497	0.0205626	-0.220042	0.0698097
704	ENSG00000197705	3.90033	KLHL14	0.00251462	0.0725994	9.12992	3.25543	1	0.413156	0.0365629	0.288981	0.0492308	0.288981	-0.767545	0.234762
705	ENSG00000061656	4.09593	SPAG4	0.00251408	0.0725994	9.13032	1.1639	1	0.257926	0.0321738	0.0842166	0.0416516	0.0842166	-0.473232	0.151852
706	ENSG00000125257	5.718	ABCC4	0.0025236	0.0727004	9.1234	0.319592	1	0.0603631	0.00282629	0.0291329	0.0124571	0.0291329	0.240435	0.0735765
707	ENSG00000115355	7.07377	CCDC88A	0.00252526	0.0727004	9.1222	0.0750201	1	0.00683267	0.00135187	0.00615014	0.00648732	0.00648732	-0.141239	0.0474212
[truncated: 19,647 more rows]

## Sheet: Table S9
	p_val	avg_log2FC	pct.1	pct.2	p_val_adj	cluster	gene
TOP2A	0	2.40374	0.998	0.595	0	NPCs: G2/M	TOP2A
[truncated: 3,331 more rows]

## Sheet: Table S10
Sample	Sex	AD Diagnosis	rs2388334
[truncated: 33 more rows]
