# Supplementary material for: POU3F2 regulates canonical Wnt signalling via SOX13 and ADNP to expand the neural progenitor population
Source: Brain. 2025 Jun 11;148(12):4325–44. doi: 10.1093/brain/awaf221 (PMC12677912; doi:10.1093/brain/awaf221)
Supplement: awaf221_Supplementary_Data [file awaf221_supplementary_data.zip › brain-2024-02937-File015.xlsx]

## Sheet: Table of Contents
Table of Contents
Supplementary Table 1	Breakdown of lines used for each figure.
Supplementary Table 2	Normalized TPM of bulk RNA-sequencing of POU3F2MUT vs. POU3F2WT NPCs.
Supplementary Table 3	Differential gene expression of POU3F2MUT vs. POU3F2WT NPCs.
Supplementary Table 4	Protein abundance and differential protein expression of POU3F2MUT vs. POU3F2WT NPCs.
Supplementary Table 5	Normalized TPM of bulk RNA-sequencing of POU3F2MUT vs. POU3F2WT NPCs treated with control or Wnt3a conditioned media.
Supplementary Table 6	Differential gene expression of Wnt3a-treated vs. control-treated NPCs.
Supplementary Table 7	Unique top 100 upregulated (upWnt100) and downregulated (downWnt100) genes upon treatment of NPCs with Wnt3a.
Supplementary Table 8	Differential gene expression of POU3F2MUT vs. POU3F2WT NPCs.
Supplementary Table 9	Unbiased cluster marker analysis calculated from NPCs integrated with CS14 human fetal brain single cell sequencing data.
Supplementary Table 10	Metadata pertaining to ROSMAP iPSC-derived NPCs.
Supplementary Table 11	Normalized TPM of bulk RNA-sequencing of ROSMAP iPSC-derived NPCs.
Supplementary Table 12	Pearson correlation with POU3F2 calculated from transcriptomic characterization of iPSC-derived NPCs from diverse genetic backgrounds.
Supplementary Table 13	Differential protein abundance of immunoprecipitation followed by mass spectrometry in POU3F2WT vs. POU3F2MUT NPCs.
Supplementary Table 14	Differential peak analysis between CUT&RUN analysis of POU3F2WT and POU3F2MUT NPCs.
Supplementary Table 15	Normalized TPM of bulk RNA-sequencing of SOX13MUT vs. SOX13WT NPCs.
Supplementary Table 16	Differential gene expression of SOX13MUT vs. SOX13WT NPCs.
Supplementary Table 17	Deletions spanning POU3F2 in individuals with neurodevelopmental delay or autism spectrum disorder

## Sheet: Table S11
	BR21	BR33	BR43	BR30	BR04	BR37	BR29	BR11	BR36	BR57	BR41	BR66	BR40	BR14	BR58	BR62	BR89	BR73	BR67	BR60	BR54	BR50	BR48	BR63	BR64	BR69	BR83	BR46	BR68	BR59	BR15	BR65	BR08
ENSG00000000003	98.4256	76.6211	87.464	61.6578	60.5645	61.3075	65.8666	137.171	88.1004	82.9903	67.4181	91.4764	100.401	142.365	83.3564	108.305	85.8251	60.5853	80.3528	71.42	82.8418	79.3834	79.8511	104.1	64.5862	88.1749	80.8521	113.121	75.2982	85.7928	91.1248	97.7059	84.3803
ENSG00000000005	0.531979	0	0.175725	0	0.209557	0.248856	0	0.245042	0.263514	0.370065	0.127578	0.583028	0.0768025	0.206844	0.587948	0.19482	6.66325	0.58264	0.699284	0.422977	0.379083	0.217765	0.132889	0.230931	62.2881	0.183956	0.475838	0.363638	0.577687	0	0.192903	0.168644	2.8735
ENSG00000000419	48.9926	46.7606	60.1188	52.6557	55.5046	47.2929	61.6006	64.5634	57.738	61.5239	52.3329	60.1996	53.2949	59.9842	50.1283	71.9683	58.321	68.1169	67.7436	58.0894	46.6518	53.1908	56.651	58.9279	62.7572	56.1708	80.9525	64.9901	72.3256	59.2067	55.4257	55.283	83.3283
ENSG00000000457	5.76022	5.17424	5.20733	4.78536	4.66964	4.1273	4.82072	5.3056	4.88443	5.23752	4.46111	3.94565	4.78251	5.83053	4.85498	5.59169	5.15292	5.25034	4.8528	4.59148	7.11981	4.86936	8.01123	5.41217	5.50531	5.37994	5.01656	5.36738	4.81247	4.53245	5.57454	6.27201	5.4458
ENSG00000000460	12.5434	13.2258	22.3931	16.1211	14.3544	13.045	14.9555	19.5908	21.2984	21.7042	14.0246	23.2187	18.4726	17.9999	11.6009	27.8482	16.8726	24.8234	20.3552	18.4757	13.9079	11.4874	32.308	11.7163	15.2859	17.829	18.5658	16.6734	25.2864	15.9804	12.2803	12.6759	24.8972
ENSG00000000938	0.252884	0	0.0744946	0.0790771	0	0.0432908	0.0369299	0.0957868	0.0583937	0.23252	0.0810511	0	0	0.0359481	0.080849	0.0827156	0	0.0400172	0	0	0.152938	0.0898827	0	0	0.16326	0	0	0.0770951	0.0394794	0	0.0819662	0	0.170437
ENSG00000000971	0.258423	0.298124	0.307431	0.0101897	0.126418	0.0511574	0.178213	0.0774732	0.114662	0.395432	0.555724	0.0367711	0.027511	0.0624291	1.76202	0.245599	0.213327	0.240469	0.218925	1.0169	0.210445	3.18393	0.223768	0.0652121	17.273	0.300743	0.0911234	0.343614	0.0207689	0.228573	0.221177	0.0675141	0.387202
ENSG00000001036	26.4127	37.5218	38.8681	48.8745	46.6348	34.402	53.5217	57.7044	45.232	40.627	38.5695	78.5633	73.4849	49.8666	76.9096	51.6957	47.2792	35.9717	95.6484	32.1904	27.1765	65.9166	60.6425	35.8715	46.8025	38.6675	49.3956	50.546	43.3982	62.3879	23.7777	35.3539	58.9926
ENSG00000001084	5.47533	7.92291	5.74266	6.26235	3.97726	4.27036	7.55318	4.97896	7.98141	7.25933	7.571	9.70199	5.25789	14.0441	5.98178	8.64733	10.0046	8.31251	3.88224	8.82188	7.27102	4.12482	6.63485	8.4054	6.06813	7.5641	7.57714	9.62551	3.83692	5.41528	6.57071	5.05478	8.402
ENSG00000001167	30.4204	25.4795	31.1438	19.4503	29.0072	22.6256	26.9609	30.3998	26.6476	36.9949	24.4986	27.8957	28.3927	26.2293	26.054	27.0756	36.105	53.3829	29.1046	29.3269	32.3314	23.6437	37.2371	23.2571	37.9849	34.9851	29.4847	25.3214	45.6941	18.3368	26.188	28.4037	32.4582
ENSG00000001460	5.74253	7.26738	6.11349	6.14896	5.0028	5.93946	8.62436	7.87364	6.48277	4.26388	7.0665	10.8567	10.8477	5.71398	12.4691	7.78917	6.02308	4.56928	9.35049	5.21959	7.57566	9.09545	9.0034	5.65494	3.22511	4.97787	8.64811	5.20885	4.42846	7.74661	2.16724	5.71214	8.422
ENSG00000001461	7.17129	5.52207	6.18788	8.07118	5.2976	4.40877	10.2738	6.68615	5.52852	3.79347	5.2548	7.66757	9.82439	6.30453	13.7962	6.28262	4.91302	3.57844	8.79901	4.28431	6.60461	13.9634	4.31502	4.1857	3.38828	5.27465	3.55805	4.91106	3.81749	6.01862	3.51934	4.96348	4.91063
ENSG00000001497	40.3217	33.8597	40.1675	37.9272	42.9942	35.8389	33.7725	45.7138	47.3894	45.0054	36.8409	48.5709	44.0218	46.3122	38.9221	50.8748	43.0656	71.0522	43.7624	44.4623	39.4839	39.8704	52.7405	38.0597	33.772	45.0658	49.2908	45.0294	59.511	39.3967	33.8768	39.4058	54.8795
ENSG00000001561	1.38829	1.52052	1.51847	1.72873	1.42235	2.11171	2.94827	1.40566	1.6991	1.19463	1.67379	1.78248	1.06867	1.89262	0.7692	2.69194	1.4846	0.161845	0.575475	1.481	1.77196	1.47452	1.43297	1.70949	0.947395	1.14433	1.69479	1.2682	0.556176	2.28673	1.27409	2.27364	1.09419
ENSG00000001617	39.1092	22.3144	17.8982	9.05004	9.16242	15.0529	21.2119	28.5311	18.0526	15.21	13.6478	37.6465	24.2688	32.5796	51.2758	18.2749	55.1021	52.2989	46.1716	21.229	58.0722	24.3882	34.2266	12.1447	52.1926	37.8345	33.1816	26.4492	29.4626	12.8674	12.5142	44.9826	47.7981
ENSG00000001626	1.0116	2.36637	3.9126	1.86278	2.60391	3.03353	1.41484	1.15505	2.72038	0.826644	2.71568	7.75178	4.93873	0.488097	3.59052	0.862027	2.2974	1.1717	2.15229	0.826176	1.2751	0.187156	0.966473	1.66688	1.19922	1.75833	2.01198	1.86995	2.15671	4.13324	3.27745	2.7063	2.16736
ENSG00000001629	13.1478	16.6248	13.234	15.9112	16.7495	15.2915	17.8495	12.6616	12.0961	11.4551	17.1009	17.385	15.6115	12.9588	19.6351	14.6744	11.4188	8.89623	14.6332	11.6203	11.3085	22.0861	11.9094	18.9813	18.3838	12.0734	14.4005	12.4258	11.7328	17.6726	16.4284	13.8	17.0006
ENSG00000001630	65.5163	68.7183	63.2472	71.1581	71.6253	70.7028	61.4167	62.1659	65.2998	67.803	83.0656	63.0568	57.7594	60.3052	48.6746	78.4795	69.1362	55.4851	71.515	55.9846	64.4518	72.534	81.023	78.3924	85.8895	67.7887	92.3692	59.5119	58.9331	77.9541	65.2568	72.3839	77.7251
ENSG00000001631	28.5685	21.5943	34.1093	32.2212	25.6948	26.8051	22.3232	35.7221	30.4858	32.257	29.9121	27.1629	32.932	28.1765	24.7789	32.987	22.5827	31.359	25.1595	30.594	30.9802	26.1901	32.7235	26.2021	28.6827	31.7803	24.6655	32.3761	31.0501	26.708	24.0509	26.2851	33.9927
ENSG00000002016	16.9478	14.7465	10.7904	15.255	16.2803	14.6727	11.453	11.1507	16.8093	21.9907	11.4979	13.2091	8.47003	8.56966	16.3493	16.7424	15.4187	14.6045	12.9752	13.6773	14.2544	9.1902	18.1905	13.7878	8.23683	14.8643	11.4405	10.4426	10.0114	12.2226	17.8077	11.3842	20.8331
ENSG00000002079	0.295169	0.0253917	0	0.0247093	0.320889	0.0138376	0	0.012118	0.0392609	0.332617	0.0505788	0	0.0771973	0.0272931	0.0519364	0.0137331	0	0.290156	0.051046	0.0363609	0.550728	0.232119	0.0264404	0.0227834	0.0129531	0.59909	0.0115756	0	0.103646	0.0676358	0.580913	0	0.0105735
ENSG00000002330	123.649	116.802	107.256	136.491	109.847	107.75	128.961	96.2026	97.9465	85.1347	114.216	119.54	147.527	74.4488	157.714	86.7778	105.492	102.718	157.703	109.23	101.925	151.059	95.2117	89.0646	131.299	115.314	94.6006	92.9842	95.4929	104.607	89.1625	86.376	98.5942
ENSG00000002549	28.1557	38.0334	29.9618	43.0013	45.8126	33.554	37.9621	57.3479	37.1778	41.0783	35.8859	47.8061	40.5213	57.6977	47.9249	46.3037	44.8631	66.8552	47.8458	44.0036	31.0804	51.0531	34.4163	36.4617	49.5195	43.4469	48.5062	64.2469	60.7027	44.4156	34.6558	37.8674	39.1031
ENSG00000002586	229.708	437.698	244.059	495.858	349.004	232.551	560.33	234.25	206.794	327.534	507.186	271.198	525.562	152.32	267.494	171.298	247.872	321.906	460.487	236.089	155.954	335.476	166.892	283.373	731.439	354.792	402.755	249.277	413.396	463.324	221.275	189.899	145.844
ENSG00000002587	5.57936	3.37845	2.82733	7.55701	0.600243	0.661768	0.0901414	4.16766	4.88238	7.62977	1.81788	1.05393	8.77751	3.59351	17.8855	2.12897	4.32118	5.23502	4.25837	2.85911	3.17915	0.29228	1.60013	0.76206	2.36369	7.21553	0.985368	3.64086	5.97091	1.42749	1.58278	4.89173	13.4038
ENSG00000002726	0.0680253	0.0243746	0.151464	0.254798	0.0714858	0.215736	0.25645	0.253523	0.0674015	0.16016	0.0242758	0.157234	0.0785969	0	0.200597	0	0.0655392	0	0.1787	0	0	0.148526	0.347988	0.11883	0.201511	0.030425	0	0.143477	0	0.0710086	0.329049	0.172625	0.0555003
ENSG00000002745	0	0.0485482	0	0	0.232744	0	0	0	0	0	0.0241758	0	0.0289701	0	0.0248098	0	0.21996	0.0718296	0.0242173	0	0	0	0.0252549	0	0.145759	0.136166	0	0.0229093	0.0713214	0	0.0241903	0	0.0602954
ENSG00000002746	8.98848	6.80884	3.06047	9.78326	9.06244	8.0302	10.4163	1.67489	1.43684	2.98051	9.60618	3.09789	1.28688	4.32484	3.92908	1.91122	4.04767	1.3019	2.71898	3.04109	4.60391	14.149	3.45721	5.68311	5.7545	4.17486	6.43161	6.23668	2.49166	3.78334	4.86488	7.58351	1.0486
ENSG00000002822	35.5179	41.4619	31.5936	38.0528	37.9418	34.8204	29.8675	28.9003	40.9536	39.1543	38.3157	40.4001	38.722	27.3365	31.2894	29.1864	36.7393	49.2985	34.6857	34.9419	30.9432	28.9645	30.0163	27.4729	34.4144	41.3901	40.1296	32.4886	38.6831	26.5641	32.0977	28.5874	34.3835
ENSG00000002834	148.936	229.781	127.291	192.836	210.214	210.775	229.169	120.549	162.295	144.391	234.76	180.702	199.359	99.1841	221.781	133.712	243.105	192.407	295.64	166.655	158.26	178.761	139.889	183.809	411.881	200.277	251.514	130.364	200.179	190.155	139.581	181.545	153.447
ENSG00000002919	19.2534	22.6905	18.9324	24.832	20.3437	22.4771	22.8683	18.9289	18.6587	20.2179	22.3316	22.299	20.7534	19.6478	22.916	23.4373	21.3426	17.9443	24.2786	17.0327	18.1283	22.2581	19.2898	18.4191	21.2772	21.6211	20.6112	21.5162	20.4076	22.0957	20.382	19.5032	21.3914
ENSG00000002933	0.550554	0.279554	1.68102	0	0.224698	0.113004	0.513104	0.328692	0.916283	1.44448	1.0575	0.158812	1.36417	1.14368	1.15626	1.43079	1.23544	0.112641	0.0384691	0.968715	1.3954	0.105784	2.09225	0.186455	0.286252	1.22661	1.02394	0.864664	0.231384	0.306954	0.4838	0.676735	0.654651
ENSG00000003056	94.2532	105.436	83.6973	157.413	100.686	108.645	115.661	96.4686	75.7497	77.4714	107.529	128.021	81.7964	86.7965	115.016	90.0932	76.3879	112.231	117.025	98.0564	79.9465	115.222	73.8196	95.6715	100.534	86.3582	75.2984	85.9501	87.4431	131.035	77.7385	69.6078	86.7465
ENSG00000003096	3.9569	4.67085	7.40818	7.70294	5.54683	5.68993	3.54321	13.2145	5.75214	6.25355	4.61303	11.9145	3.54679	8.67968	2.36399	7.73236	4.6595	9.8963	6.87434	6.67629	5.67592	7.28695	9.63405	5.46706	6.16237	3.48593	4.67356	6.38207	4.88451	11.9847	6.06189	5.10497	4.28267
ENSG00000003137	4.59603	1.79963	7.19079	0.606516	0.740591	1.34324	0.312044	1.39331	3.41562	2.55324	1.63638	1.88076	0.385281	2.71189	1.48474	3.25153	3.45447	2.26783	2.05469	2.03851	3.65904	0.607798	4.40465	1.74425	0.642404	3.39065	2.38208	1.79646	1.27045	0.368647	0.606188	1.70561	0.7914
ENSG00000003147	1.80451	3.74263	6.05291	1.64734	3.58151	1.82023	2.7916	1.37686	1.28698	1.67408	2.68498	2.5214	1.41951	4.07665	1.43935	2.16287	2.0149	3.22154	1.44834	5.42073	1.51795	1.32092	3.96348	8.60078	1.04822	1.40805	1.14869	4.175	1.24963	1.1827	4.24326	2.35043	4.81479
ENSG00000003249	12.8837	9.74253	14.6146	8.85635	12.0917	12.853	8.43312	11.4212	11.4785	8.10023	10.1663	34.179	25.7026	9.10723	31.8877	8.26612	7.83793	6.73919	25.7039	10.2506	10.8237	28.5249	13.1783	6.79982	14.3561	11.2604	15.7387	8.90095	13.6078	11.1386	11.5623	9.71778	10.036
ENSG00000003393	21.0949	31.0803	15.5961	20.7257	27.1976	24.0475	35.3231	21.5912	19.2999	19.8318	32.7104	24.6586	30.5543	18.0495	23.4487	24.7335	28.4269	18.257	33.9951	20.5153	19.4146	21.399	23.4327	29.6678	34.7399	23.8033	36.5385	19.9242	21.5043	27.8376	22.695	27.8513	18.9517
ENSG00000003400	0.288268	0.177398	0.0610743	0.141029	0	0.17402	0.617407	0	0	0.365788	0	0	0.476807	0	0.360194	0	0.298136	0	0.26818	0.113396	0.0658259	0.414934	0	0	0	0.0395926	0.576876	0	0.102828	0.30754	0.152777	0.588744	0.124339
ENSG00000003402	4.74535	4.37747	4.64103	6.05226	8.46934	5.64493	4.82917	4.32955	4.27445	3.7855	3.74633	14.0937	12.6869	7.47842	8.50984	6.94761	9.26296	8.30194	12.6984	4.17258	5.55454	13.8706	17.9673	4.69138	15.5589	5.96416	14.6473	2.98615	14.1338	11.251	1.40089	8.87836	15.4942
ENSG00000003436	8.55245	18.9036	7.41896	32.6904	14.7019	19.3617	18.5106	16.1936	14.8059	8.2072	15.3952	21.4265	28.7595	15.2729	33.0809	22.4848	11.2719	16.0101	33.4737	9.39739	17.9395	57.8427	10.922	15.1106	78.2128	6.83152	16.942	27.95	21.0005	17.7497	11.3095	5.17726	18.8576
ENSG00000003509	12.3878	8.78774	12.513	13.2809	11.876	12.863	13.5216	11.5243	11.7235	10.3993	12.9717	12.1876	10.1026	8.83739	13.4832	12.9497	9.43814	11.9272	10.3088	9.81313	10.3487	12.8516	10.0846	13.6266	8.50098	9.7976	12.0014	12.5111	13.1418	12.1864	10.8841	12.7183	10.8141
ENSG00000003756	153.37	139.865	119.449	104.095	120.519	132.279	129.622	113.781	116.635	133.244	128.742	105.785	130.882	114.769	150.33	103.271	120.431	112.104	91.4972	101.593	148.545	127.924	118.247	119.404	143.355	112.997	105.211	104.379	98.9709	84.5288	141.427	126.795	133.773
ENSG00000003987	6.61786	3.91933	4.05552	2.23084	3.7542	5.51266	1.40233	2.54608	3.48679	2.96365	3.63917	2.02919	1.78269	4.14102	0.675884	5.0057	6.08246	0.832094	1.14003	4.17368	5.55063	1.56254	3.94084	5.0697	2.13386	4.09589	5.51657	3.4985	1.01105	4.4609	6.48986	7.40539	2.10347
ENSG00000003989	0.060567	0.125431	0.281793	0.214814	0.177614	0.367558	0.127663	0.230268	0.19856	0.509558	0.230469	1.12312	0.0689897	0.726724	0.118169	0.433219	0.666296	8.4556	0.384064	0.313481	0.105125	0.141531	0.561182	0.187538	0.654226	0.257877	0.567835	0.457261	3.71574	0.315812	0.11561	0.10084	0.493229
ENSG00000004059	350.551	292.271	300.522	245.355	239.278	245.791	250.942	314.838	276.309	273.466	269.244	320.184	329.305	255.39	339.729	322.006	349.175	325.623	352.057	316.509	321.043	297.586	282.813	305.263	257.526	308.872	270.639	321.278	306.109	266.877	290.616	290.781	255.428
ENSG00000004139	40.8319	37.3104	43.7996	33.5812	39.7216	36.1493	22.7877	21.633	34.9665	38.0245	30.7469	12.0371	16.7703	35.6248	22.795	33.3802	37.8561	11.2595	21.9558	36.2694	45.1173	26.5622	33.5492	40.8645	18.4499	39.0138	36.5509	32.5938	16.194	30.4815	46.1354	41.3605	21.4786
ENSG00000004142	72.646	78.4382	81.027	92.3072	88.3991	87.0956	84.5625	87.7491	77.8122	72.1906	86.6842	86.4478	89.566	86.5652	90.9741	91.6298	88.2713	92.7301	98.6312	82.5084	81.5814	99.5578	80.3986	78.3688	92.6705	79.8352	87.729	95.1542	90.5633	90.4545	73.768	75.5395	73.5905
ENSG00000004399	18.3471	9.65765	25.0862	14.2012	18.206	14.0524	54.1419	21.4677	34.2495	18.2947	24.6888	59.3256	41.0438	20.5136	68.7984	33.3485	39.2498	55.2592	118.603	26.649	9.96073	32.8993	54.2854	8.20898	75.3615	21.4727	46.4562	31.7611	39.4177	13.9067	6.2182	9.36363	36.1912
ENSG00000004455	97.8634	104.682	122.571	102.81	114.203	94.3083	119.915	141.245	136.021	120.167	100.465	139.374	148.57	128.741	118.553	148.928	132.745	227.514	139.229	113.738	101.946	106.93	139.941	101.036	128.515	130.582	140.123	127.967	155.596	123.737	88.9487	93.7185	152.09
ENSG00000004468	0.0647847	0.193361	0.0487732	1.12896	0.213759	0.113436	0.230236	0.0497841	0.59347	0.102626	0.159435	0.161948	0.23434	0.150824	0.434083	0.0540224	0.189763	0.194734	0.621148	0.897449	0.0259838	2.17559	0.0541866	0.144159	2.88963	0.037194	0.372176	0.0368063	0.038725	0.286687	0.116437	0.26272	0.909942
ENSG00000004478	52.9598	57.1353	59.0132	82.88	73.3075	68.2532	62.1858	60.7072	65.017	54.4757	57.876	93.0318	55.7297	64.1056	59.2216	75.4495	57.9995	134.511	74.9138	54.4949	38.2046	78.2161	52.3425	53.2566	75.2888	58.5365	72.8745	53.1856	84.4293	66.4591	60.4081	48.4436	59.6164
ENSG00000004487	156.323	141.281	176.503	138.166	132.869	138.855	130.725	157.443	175.016	162.758	137.847	176.42	153.923	181.786	132.625	187.489	148.219	219.915	137.375	145.084	155.302	134.372	186.364	129.756	131.15	158.954	159.34	172.808	207.591	149.823	139.848	135.53	139.124
ENSG00000004534	119.09	84.7665	96.6436	69.7234	92.7272	87.8647	70.1526	87.222	94.3433	85.7873	95.7984	60.04	68.795	80.5021	59.8234	72.9901	86.6858	78.4224	60.851	80.1066	82.8579	60.1571	71.6243	94.658	83.0251	91.6236	82.5609	68.062	65.905	77.0027	114.693	86.0745	95.6456
ENSG00000004660	7.05947	7.06068	6.28286	6.96444	6.41056	7.22951	5.30348	4.31554	3.48416	3.11786	5.50251	3.73174	3.06625	4.93743	2.65385	5.7489	5.0509	1.03083	3.31509	5.12989	5.5483	6.11896	4.04031	6.42085	3.60174	4.7175	5.25944	5.25068	2.26313	6.78343	6.36249	5.92283	4.224
ENSG00000004700	18.8063	25.8967	20.1025	25.0268	25.0233	21.7899	29.7756	25.1296	27.3896	23.8449	25.9375	27.2031	31.8412	23.4703	21.9141	33.3649	26.5093	35.3961	34.2755	24.8813	20.4641	28.8968	24.933	27.8553	44.5298	28.041	34.1235	25.0368	34.8045	29.1377	19.8937	26.5488	32.5533
ENSG00000004766	6.96282	10.3686	11.9608	7.50909	8.91104	8.16405	8.20355	9.28972	7.85723	10.7442	7.20624	8.29181	7.2314	8.6967	8.09826	8.99928	7.38819	8.10281	6.78784	9.36815	7.38553	6.64258	8.88895	6.45535	9.90899	9.28407	10.4674	8.29647	7.48781	8.66609	8.69845	11.3325	12.8667
ENSG00000004776	0.809784	1.0317	0.952178	0.774521	1.00771	0.444009	0.8331	2.00322	1.50515	2.3694	0.576265	2.60057	4.8532	1.05868	1.58931	2.02417	2.68029	2.32725	5.46329	1.35207	1.47396	0.918465	0.300262	0.761198	1.78499	1.77227	2.31152	1.10845	2.31435	1.09957	1.24514	0.580119	1.41759
ENSG00000004777	176.005	156.978	146.547	110.144	149.202	162.788	109.986	107.496	161.912	190.39	143.773	73.3005	90.9044	102.032	88.8082	100.655	132.899	109.696	88.3598	133.785	182.373	79.2765	140.925	142.788	113.336	172.209	94.8133	103.705	65.5693	105.403	184.203	158.873	138.481
ENSG00000004779	96.7159	101.876	106.285	113.418	119.474	105.597	119.787	116.394	116.001	109.028	103.005	134.418	117.198	127.4	105.962	141.865	123.133	154.997	137.849	125.8	113.28	135.202	118.596	132.717	120.333	102.091	129.489	134.231	138.557	127.986	115.022	115.265	101.019
ENSG00000004799	0.950028	0.888574	0.888014	0.864523	0.412983	0.507842	1.23742	1.09081	0.474215	0.729302	0.758554	0.49259	0.959128	0.341192	1.55715	0.262942	0.912611	1.08979	0.0844628	0.428612	0.800888	3.36745	0.462345	0.49393	0.669625	0.686024	0.348255	0.586162	0.357436	1.21874	1.60143	0.532179	0.335666
ENSG00000004809	1.04805	0.719509	0.832739	0.699599	0.730801	0.735201	0.902227	0.825241	0.543052	0.599183	0.812099	0.630876	0.861086	0.877358	0.734449	0.873405	0.673489	0.339413	1.00183	0.726697	1.04476	0.925214	0.398537	0.949801	0.638131	0.596105	0.708574	1.71463	0.718765	0.875178	1.20024	0.998905	0.28276
ENSG00000004838	9.83087	8.25533	8.21058	10.2366	9.66508	8.3764	8.42814	10.841	12.6009	8.45415	9.00552	6.0433	22	4.06447	29.0724	9.18144	8.93108	1.74917	5.3895	8.50522	8.94852	7.14739	7.27464	7.94454	2.4268	11.3678	6.25755	4.68978	3.71064	8.72405	7.99287	5.66131	10.3778
ENSG00000004846	0.2511	0.0507573	0.112671	0.0123644	0.176804	0.177916	0.121289	0.128148	0.124079	0.159063	0.123017	0.0504671	0.0755361	0.190388	0.0853088	0.110803	0.0721596	0.0256641	0.0263954	0.0584033	0.205853	0	0.151406	0.0666251	0	0.275581	0.079282	0.0673341	0.0707965	0.0272899	0.327359	0.268526	0.315245
ENSG00000004848	10.1564	17.722	8.35588	4.62017	0.832581	8.43249	8.03277	13.0024	27.2121	17.6601	8.62872	2.54752	47.0183	2.76299	23.488	27.4707	9.97697	5.97887	4.27108	1.45189	25.8063	0.304174	26.8942	11.7881	4.09807	34.5789	15.4695	2.32464	1.67762	2.1454	35.5496	22.7177	0.162221
ENSG00000004864	39.0164	48.9741	38.4952	45.4328	44.9384	47.7606	55.8846	46.9673	46.8261	44.6036	53.9056	39.2338	30.1211	58.9209	36.0059	49.8819	43.7322	47.4923	50.217	44.657	40.9394	34.4861	41.8549	53.8898	30.5422	45.572	63.2942	54.081	50.3239	47.105	44.6906	51.1854	35.2354
ENSG00000004866	15.3086	17.2931	20.6767	8.65979	11.4992	15.1079	11.2711	11.3668	12.1682	16.3968	15.4313	8.64506	13.3131	11.3734	12.9886	12.2013	16.9646	12.9737	13.8577	12.9367	14.5217	7.98327	14.3817	19.3254	56.5903	13.8369	18.1121	12.7162	12.8634	14.6029	18.2526	16.6916	18.9856
ENSG00000004897	35.2299	44.7121	43.7413	41.8185	47.1711	36.1812	53.3572	46.5721	51.9979	47.4359	44.7571	48.0519	51.4464	54.4114	44.1892	46.0512	52.8447	65.5381	53.4929	40.6952	43.6261	48.6187	51.7502	44.3759	67.1892	48.1343	46.6855	47.7816	56.2493	35.9096	36.6734	43.1873	46.0007
ENSG00000004939	0	0.0151873	0.0536472	0.019476	0.0315557	0.0317508	0	0	0	0	0	0.292643	0.0694477	0.0214988	0	0	0	0	0	0	0.0196837	0	0.0334591	0.0134524	0	0	0	0	0	0	0.0289483	0	0
ENSG00000004948	0	0.0108001	0.104256	0.11087	0.433864	0.263768	0.0631486	0.109045	0.512163	0	0	0.53895	0.280893	0.275272	0.154706	0.921265	0.37785	0	0.0983989	0.484318	0	0.134699	3.09485	0.0197055	0.215737	0.199704	0.446911	0.229401	0.123027	0	0.109015	0.0820182	0.0395228
ENSG00000004961	31.303	28.2868	27.1192	29.2486	30.0035	29.222	30.7964	36.4492	27.8257	30.0279	28.4633	33.3705	30.7046	35.3923	26.8473	31.2716	35.0209	36.7481	37.4941	27.7053	27.2748	32.3282	28.2676	25.9274	40.623	29.3055	34.502	37.9666	36.0579	26.8987	24.1899	25.4103	26.5278
ENSG00000004975	102.324	108.015	102.249	89.9424	90.5362	112.63	114.749	97.3083	108.643	105.703	111.04	118.408	113.577	84.6515	115.478	105.061	95.719	131.086	107.636	101.727	95.6484	95.0068	110.96	91.7559	120.508	105.613	95.8014	84.9535	104.843	86.337	102.165	77.5133	119.32
ENSG00000005001	0	0	0	0.0856758	0.39587	0	0	0	0	0	0	0.232301	0	0	0	0	0	0	0	0	0	5.49799	0.221861	0	0	0	0	0	0	0.250218	0	0.11449	0
ENSG00000005007	59.9011	65.1422	64.0465	71.4115	63.1599	64.5035	67.9309	62.181	59.7915	58.7591	67.1239	75.1798	66.0362	63.9496	65.6859	57.6664	64.3769	66.7334	70.5392	65.6058	69.4721	62.7794	83.8476	56.4082	61.8968	64.2815	58.1622	60.122	64.4376	62.4233	62.4821	57.5831	53.6684
ENSG00000005020	1.71991	1.5863	0.685717	0.629011	0.953018	1.66787	1.28331	0.806976	0.53078	1.34635	0.945779	0.665615	1.9457	0.607682	2.60743	1.17596	2.23471	1.3798	1.16037	0.852223	1.8055	2.2339	1.67384	1.57967	2.78162	1.18707	1.13149	1.69237	1.09368	1.18354	1.36475	1.64133	1.58547
ENSG00000005022	288.191	172.951	236.893	268.257	252.083	188.786	216.306	362.891	229.447	210.784	194.476	271.759	246.869	343.505	242.086	229.109	208.999	550.989	277.556	237.282	176.76	266.725	242.913	167.988	276.263	189.109	199.289	325.031	377.779	284.559	168.896	146.373	184.442
ENSG00000005059	41.0136	45.8492	60.3947	78.1078	75.7651	85.4027	94.9179	23.301	33.2253	40.7587	84.8607	54.8087	56.6831	58.8141	34.0971	57.5824	56.8286	3.91896	34.4176	70.0125	72.1749	58.3698	55.6805	72.314	16.3422	34.2291	76.8815	55.228	24.0663	87.8733	63.5899	92.4008	11.4033
ENSG00000005073	0	0	0	0	0	0	0	0	0	0	0	0	0.0444267	0.0399795	0	0	0	0	0	0	0	0	0	0.0668449	0	0	0	0	0	0	0	0	0
ENSG00000005075	146.568	157.417	175.26	157.754	144.342	139.066	177.147	154.284	178.506	169.348	152.887	190.157	186.062	162.776	175.475	191.729	154.936	208.602	200.737	176.168	158.227	160.481	156.195	130.736	165.27	180.026	162.055	152.442	178.296	155.754	149.594	129.306	149.337
ENSG00000005100	12.4002	14.1536	14.1564	14.7098	17.1604	14.4499	13.3929	18.8725	19.1277	17.6817	14.391	20.3601	14.1534	26.9729	13.4455	19.8637	17.5419	25.7488	17.5138	18.5974	15.7077	14.5785	18.7172	13.5348	12.8301	18.3258	19.3963	19.2404	20.2565	15.3765	10.917	13.2573	17.8546
ENSG00000005102	5.77504	6.74975	4.07311	0.71398	3.44335	1.23233	4.70888	2.21399	1.04001	1.41492	3.88557	0.736465	2.17934	0.78418	1.45997	1.00974	4.6594	0.491507	1.92616	1.83467	4.24801	1.69042	0.425728	1.37297	14.8034	2.47898	1.0488	4.56463	1.6277	0.672504	0.403037	1.8711	5.59639
ENSG00000005108	1.14061	1.43426	2.29148	1.10154	1.96949	2.03021	1.64313	1.07271	1.80987	1.96916	1.60651	0.394926	0.968625	1.05003	0.991471	1.53034	1.81041	1.92591	0.691952	2.29357	1.26439	0.401106	1.52249	3.25017	2.74659	1.15552	1.21672	2.06368	3.99648	1.88563	6.66142	2.77001	2.05744
ENSG00000005156	55.5037	43.4007	62.1421	45.986	51.4548	53.9004	44.9563	60.9289	53.1818	60.7802	51.9171	69.6264	52.1175	58.1947	37.5162	68.6881	51.8861	71.2725	45.9425	57.1826	62.8327	46.4055	67.8635	47.0009	50.6827	54.6262	53.1794	66.6168	61.2555	52.2454	45.3259	46.637	47.985
ENSG00000005175	30.2836	39.9239	31.4668	32.0658	32.2125	30.5889	45.9055	38.4556	33.8806	32.3474	35.3396	36.9076	30.0418	36.3974	33.8119	39.2305	36.2732	40.1647	40.5406	27.7626	28.4075	31.1217	34.7233	38.005	44.4403	35.7331	49.6793	38.0575	39.854	30.2815	35.4802	37.9806	33.0369
ENSG00000005187	1.52032	1.50662	1.25499	0.681887	0.803623	1.97181	3.195	5.76802	4.93235	2.05686	2.57624	1.69998	3.76982	2.47085	1.10874	4.475	2.42382	1.49108	2.74205	1.3851	3.02202	1.43003	2.33749	4.81557	2.50556	1.72881	2.30096	2.47946	2.1486	3.24032	3.04521	2.78223	2.93672
ENSG00000005189	5.68764	7.03132	8.73404	6.26696	6.296	5.91686	6.09357	8.94124	7.4964	7.94526	8.71474	8.19895	7.46793	7.85344	3.2408	8.75426	6.34966	9.37722	7.03601	10.4373	5.22484	4.7929	10.6664	6.53704	5.55621	6.45633	6.19567	8.91413	6.64068	6.68283	6.55895	5.07846	6.71245
ENSG00000005194	72.324	76.4562	79.9631	76.96	73.7478	74.1277	75.6355	73.5722	70.9899	76.1128	69.6125	71.144	72.0512	69.6788	67.3407	87.721	78.5899	79.4451	81.303	76.4725	70.2457	73.9716	76.3269	72.336	70.2972	77.3509	81.6032	83.8294	88.9546	77.757	68.5344	79.2577	70.8867
ENSG00000005206	192.022	163.558	169.284	147.317	158.749	167.467	153.274	173.056	187.169	155.678	175.102	144.797	146.308	179.501	192.643	136.043	164.019	131.853	142.82	182.392	217.642	157.39	221.587	150.886	155.475	190.151	135.859	191.824	115.106	137.127	149.446	165.945	185.024
ENSG00000005238	33.976	29.7295	25.6547	35.9992	31.3381	32.8136	48.0268	19.6958	21.8542	20.6986	32.5131	23.074	22.3753	20.1828	37.7743	21.6362	29.4454	10.3507	31.073	23.1495	32.1784	43.8539	23.6617	33.0894	40.0905	20.6002	22.8846	23.3545	16.0921	31.8891	28.8753	32.224	23.3556
ENSG00000005243	2.00574	1.28256	2.26882	1.09932	4.81407	1.34791	9.34103	2.77295	1.96282	1.47152	2.43389	2.57318	6.33661	0.664296	12.7264	2.89943	5.07544	0.946745	8.28421	4.18074	3.48305	4.13442	0.888776	1.78628	17.9808	1.70021	3.39226	2.83005	3.93373	1.36743	1.63489	1.92573	8.62373
ENSG00000005249	12.4198	12.5458	11.0979	9.67898	11.6057	12.7202	7.91068	8.42128	9.24884	9.37983	11.4421	6.51334	5.95741	8.68169	3.18064	9.99409	8.72435	3.30884	3.86954	9.63408	10.8656	5.36925	8.84418	14.7422	6.34238	9.36184	11.9018	9.74722	5.29243	12.3777	15.7115	14.7559	6.71578
ENSG00000005302	33.4298	25.7124	27.5762	28.1338	21.4167	27.7133	20.9895	41.1982	22.0711	27.0711	29.2178	23.8673	25.8137	43.8638	21.7624	28.5211	36.7523	22.4649	28.3861	25.9771	36.8029	26.5929	21.0462	31.2319	26.3022	26.1073	26.3101	34.0948	26.893	27.0464	27.3097	29.8642	32.1492
ENSG00000005339	30.6542	31.3466	31.4936	20.7161	30.2763	27.4442	24.6818	19.212	28.6608	30.2873	34.2009	19.4707	20.2572	23.9663	26.1184	22.923	38.2011	23.2465	21.2294	27.2037	35.4314	17.0816	27.1067	30.6232	26.324	33.3092	24.2823	26.7798	23.2366	25.7662	27.3579	33.6224	33.5877
ENSG00000005379	37.2611	18.447	28.3685	12.5631	24.6273	26.7299	20.3701	21.7039	23.8009	22.8446	15.369	18.6845	23.0669	14.5939	8.69762	23.1079	12.6518	3.69514	8.01353	23.38	25.5449	17.0813	22.4168	23.3982	4.97362	21.5224	13.079	13.9559	3.52109	28.4232	33.4392	23.8551	11.7169
ENSG00000005381	0	0	0	0	0	0	0	0	0	0	0	0	0	0	0	0	0	0	0	0	0	0	0.0246795	0	0	0	0.0217115	0	0	0	0	0	0.0198232
ENSG00000005421	1.15641	0.171888	0.550762	0.029474	0.332952	0.0945455	0	0.603679	0.176614	0.319931	0	0	0.103314	0.233286	0	0.152898	0.211555	0	0	0.484005	0.414056	0.486172	0.445032	0	0	0.193735	0.0804391	0.114488	0.0301688	0.237317	0.0907616	0.0790709	0.374576
ENSG00000005436	3.9863	2.85365	8.55137	6.64196	5.35642	2.91493	3.33956	11.296	4.97042	4.06762	2.71892	9.09342	8.5297	9.03518	4.94108	9.2038	6.03639	16.0408	8.27797	8.59521	4.85129	7.70042	11.4815	3.69228	9.77312	4.98748	6.02753	4.99339	15.132	8.26769	6.50018	4.79737	5.48738
ENSG00000005448	135.804	114.805	128.167	131.436	109.949	116.849	110.787	160.872	136.026	110.196	116.321	146.358	189.76	120.524	127.893	139.256	111.097	66.975	137.074	135.526	119.055	114.301	115.03	107.876	57.443	134.865	105.448	117.173	90.5475	121.526	106.304	93.6776	116.668
ENSG00000005469	14.4294	10.0622	8.09424	7.14581	7.2286	7.60353	7.94754	17.2466	12.4185	7.25247	10.055	17.76	10.5689	11.9943	11.8966	15.4616	7.81074	5.49855	13.0353	12.965	9.89156	16.128	11.4402	11.334	6.45352	8.57686	6.61897	10.0673	7.59852	10.8256	13.545	13.1029	9.21506
ENSG00000005471	0.988709	0.811616	0.412951	0.113719	0.413172	0.493048	1.44105	1.81304	1.2e-05	0.201801	0.930919	1.47825	1.22808	0.584268	1.72175	0.895195	0.953061	0.209224	0.766432	0.402604	0.32645	0.677046	1.31e-08	0.383715	0.653832	0.71423	0.198975	0.493781	0.59228	0.4247	1.03322	0.457031	1.17229
ENSG00000005483	74.3261	51.1946	64.9263	48.2831	51.4	54.0469	53.2142	81.8415	51.9655	52.1379	49.3472	64.3264	82.9895	56.9397	66.311	49.5518	46.558	41.2713	61.684	59.665	68.2358	61.113	70.2643	53.8114	38.3967	64.4926	50.1267	55.6428	41.0405	46.9809	58.137	55.5608	68.0949
ENSG00000005486	194.73	168.619	160.759	163.175	142.091	182.134	154.82	126.497	132.674	144.537	166.918	139.365	169.227	123.323	173.18	124.827	136.415	84.466	131.127	160.418	166.967	167.686	119.274	153.578	105.546	158.707	131.89	132.89	82.7852	151.332	167.461	155.499	149.656
ENSG00000005513	8.07384	15.1824	8.19352	12.2671	10.7228	11.9276	4.79053	10.2964	5.71762	13.9888	9.04622	11.6879	3.17501	11.7649	8.3673	7.4979	6.19255	23.5784	5.87796	13.0654	6.15349	19.0129	6.72895	6.94772	8.16654	9.78392	6.81472	9.84871	22.4719	14.6904	17.8766	8.13518	4.24454
ENSG00000005700	4.88326	5.4884	4.78869	6.30576	6.6246	5.50281	6.31611	6.5943	4.71149	5.07534	5.36653	9.00092	10.464	4.964	9.0927	4.97169	5.18298	4.86298	10.995	5.31713	4.10992	9.18819	4.13395	6.55871	6.52599	4.95016	6.32495	5.16887	6.6705	5.61922	5.1612	6.58954	8.96509
ENSG00000005801	36.9547	29.8011	27.283	23.7328	32.4338	31.0938	19.998	27.2776	29.2707	33.9759	21.611	24.1733	20.8289	38.0285	16.57	30.9531	28.1769	23.5284	25.1357	30.5665	34.3657	22.8217	33.7873	28.7217	22.0252	26.9005	35.1096	30.0966	28.7666	22.4026	35.376	33.9524	29.5168
ENSG00000005810	12.7472	9.11582	9.8786	10.5051	11.5571	12.5826	6.48774	10.3428	10.9471	9.69537	15.1179	6.006	5.0246	13.3769	9.71586	12.099	11.9743	11.2535	8.86181	12.7306	14.5394	8.42766	12.0381	12.2724	13.9912	8.55482	9.78819	10.785	11.8116	15.4062	17.7956	13.8629	8.02892
ENSG00000005812	15.6815	18.4177	15.5655	19.2941	19.0413	17.334	18.7603	13.2826	11.2645	13.5706	17.3866	16.2263	18.6485	12.9919	20.6649	15.2905	16.4566	15.4038	17.6844	20.6562	17.0699	19.174	13.5787	17.287	22.9419	14.0117	17.6744	15.569	21.3559	18.6251	20.979	21.0993	12.7435
ENSG00000005844	0.0621948	0.225899	0.054742	0.273173	0	0.0622179	0.465159	0.0457728	0.0179382	0	0.321641	0.0605602	0.499557	0.488406	0.0488837	0.0160568	0.0965339	0.0483129	0.130513	0.0304085	0.202463	0.0201234	0	0.0611705	0.0289808	0.0152758	0.0911789	0.214893	0.0365884	0.0681001	0.216812	0.65517	0.109759
ENSG00000005882	64.5775	48.9041	48.3755	35.3685	34.6004	36.4944	44.2541	38.4386	39.1426	32.2835	49.0041	35.4278	50.5334	32.1262	64.508	33.9443	47.6171	28.653	51.8118	36.5014	44.7699	54.2028	29.0445	41.8451	44.9797	42.2759	31.7339	47.3942	29.1554	33.2802	39.545	42.0274	34.1833
ENSG00000005884	20.2174	30.1099	11.1659	46.2253	42.59	55.273	40.7213	11.9307	19.7403	7.53343	38.4787	26.2692	14.1576	18.2682	19.0802	17.8015	19.5968	4.41026	26.345	33.184	16.314	102.138	13.8089	35.2257	20.5817	14.887	32.3679	14.2656	8.30214	47.5395	24.4925	27.0204	5.84641
ENSG00000005889	14.2879	9.42393	15.3	12.3407	20.6642	14.989	15.3554	18.1186	12.7744	9.52149	7.49112	8.98273	6.98603	19.479	9.63579	14.6985	18.2121	7.222	18.7604	19.0037	16.0239	16.9495	13.7995	14.8503	16.9175	7.41173	12.2341	17.6172	8.91874	15.9836	17.2361	15.0181	11.4005
ENSG00000005893	45.7333	44.5526	30.7483	46.5002	42.6459	45.8714	60.7085	39.2584	28.8854	29.2276	45.1323	37.7274	51.2736	31.7517	57.8111	36.8148	33.5507	28.9086	52.8838	31.4773	29.7958	56.9425	27.5208	46.2913	73.0299	32.8149	41.5984	42.23	36.6261	46.1206	35.8736	41.6496	39.0017
ENSG00000005961	5.07892	3.93967	4.41658	6.729	4.34606	10.0868	10.9801	11.749	4.23391	5.25138	8.24882	10.3036	10.0465	2.7326	7.7665	9.0186	4.65796	4.54973	8.6196	3.86559	4.73945	8.01524	9.2397	3.64874	2.76622	4.434	3.75533	5.13794	2.53976	7.6865	5.75541	3.00045	10.9453
ENSG00000005981	0.57261	0.0196888	0.492594	0.347437	0.59078	0.329937	0	1.12549	0.182602	1.09997	0.436664	0.222719	0.879776	0.970513	0.746455	0.383281	0.158708	0.380368	0.273491	0.305759	1.04133	0.468866	0.428953	0.0883856	0.140698	0.191709	0.225987	0.892692	0.107799	0.414939	1.17038	0.281346	0.890128
ENSG00000006007	43.1999	47.1226	51.2696	49.696	47.5622	45.7738	48.4262	59.737	53.092	44.6605	47.4737	55.1491	60.2234	47.511	61.3333	58.2258	48.4683	43.9155	50.2924	44.4889	45.9684	52.3864	46.24	47.2108	44.7894	50.2651	45.3434	50.3685	42.2821	51.8805	53.1864	49.7534	44.2446
ENSG00000006015	74.8312	68.1697	73.1419	82.0252	76.5978	74.6923	71.6931	78.8856	71.6714	71.5989	68.1338	103.855	80.8771	88.9065	84.0314	81.7547	81.4286	86.0067	104.788	90.6366	88.4606	85.2362	133.279	74.0378	79.8995	79.9568	74.6662	84.8447	94.2828	78.6242	70.5903	76.8812	46.3283
ENSG00000006016	8.31827	2.59722	3.40981	4.18438	3.23264	3.12171	2.29491	6.21815	5.95841	7.10617	2.28455	7.44719	3.20108	4.18953	4.00629	5.31665	3.66431	109.832	2.87149	9.26268	6.20023	4.05163	9.77533	3.2593	5.42413	6.04033	4.41559	5.99903	19.3456	2.22719	3.2979	2.9115	7.11333
ENSG00000006025	17.997	11.5136	8.60245	16.7394	15.9391	14.6809	13.2982	8.33344	11.7472	8.96778	12.1101	8.81311	8.8416	8.98089	15.6291	7.09706	8.44221	7.22158	11.2332	8.22472	11.2547	16.2333	8.59052	8.82435	10.8851	10.845	9.34604	8.25238	7.17598	9.46254	10.6522	9.77575	11.6485
ENSG00000006042	193.438	187.447	209.049	163.053	158.967	188.738	175.379	146.414	197.343	200.625	184.829	223.119	163.812	148.568	153.871	186.878	192.075	153.617	165.754	221.136	207.526	158.835	218.629	183.461	202.766	210.211	184.726	163.7	151.432	161.599	176.979	161.55	155.108
ENSG00000006047	8.91832	13.5731	6.65238	5.80183	5.89131	8.36716	8.07747	10.8807	14.149	5.91923	12.8979	12.3676	11.9389	8.21804	10.206	12.3557	10.2312	6.106	9.42277	9.08554	8.59772	2.16818	6.23838	4.42499	4.7448	13.7898	5.66663	11.0534	2.04545	3.68544	9.45071	5.55122	13.2553
ENSG00000006059	0	0	0	0	0	0	0	0	0	0	0	0	0	0	0	0	0	0	0	0	0	0	0	0	0	0.0321849	0	0	0	0	0	0	0
ENSG00000006062	6.11756	5.98518	4.59313	8.43562	7.86354	7.65733	6.334	5.62227	8.11878	6.29137	6.38935	7.85277	5.52012	6.87124	6.48292	6.51267	7.61821	5.29045	9.85352	5.6724	6.58469	6.83011	6.16498	7.50372	10.1651	8.11064	10.689	5.1858	4.60664	5.31132	7.92394	9.77674	7.12457
ENSG00000006071	2.73354	2.5272	2.02016	1.40192	3.50468	6.07761	1.11772	0.658559	2.51518	1.24884	3.26469	1.92646	1.16814	1.13977	0	3.12866	1.57935	0.810349	0.14078	3.60887	3.30171	0.991538	2.17394	4.15413	0.801174	3.06878	2.29783	1.02227	0.377864	1.18445	2.03108	2.17554	0.676568
ENSG00000006116	0	0.0495525	0.0226117	0.0241036	0.0268816	0	0	0.0236597	0.025526	0	0.0246758	0	0.118284	0.0266405	0.075967	0.0749484	0	0.0501023	0	0	0.0986448	0.0563216	0.0515526	0.0445093	0.0253044	0.0236368	0	0.0935358	0.0246402	0.026526	0	0	0.249369
ENSG00000006118	407.357	653.963	344.493	568.12	443.936	524.019	383.705	290.855	379.138	337.156	520.054	290.558	313.465	357.348	438.656	302.163	368.166	362.088	374.662	332.332	508.764	410.487	325.727	394.827	411.091	478.302	335.415	384.055	449.537	442.814	383.147	389.823	270.797
ENSG00000006125	126.111	134.702	117.069	116.745	136.003	145.49	140.612	115.451	108.065	104.79	131.133	128.662	120.479	107.211	127.199	117.206	113.09	102.183	130.228	117.693	104.025	142.912	118.499	139.049	118.885	105.324	131.773	109.34	104.544	148.157	129.204	131.166	103.884
ENSG00000006128	2.12728	7.12391	2.0536	0.0928357	0.505973	1.42264	0.937256	0.241081	1.92487	3.17415	1.89395	0.0966068	0.341833	2.06724	0.896296	2.36277	12.2717	19.4819	4.63553	1.08661	1.30108	0	1.13207	3.04052	1.62486	4.9501	3.87638	0.543763	3.6062	0.303806	23.8053	19.2459	3.5406
ENSG00000006194	27.214	29.3304	30.4926	29.2938	24.5888	32.4141	30.7676	27.9046	27.3005	29.8538	32.1432	34.9538	36.5093	32.481	36.089	32.1929	27.3187	32.5273	28.6892	34.5209	29.6732	28.9709	38.1392	32.3584	40.3499	25.5377	28.1517	33.8761	34.517	30.6324	32.5511	29.8406	28.8185
ENSG00000006210	5.2263	11.5551	7.96754	25.0269	13.2995	14.6075	12.1604	6.63135	6.50907	10.0876	10.3378	10.0775	10.6703	2.87216	18.3663	6.07271	4.88269	4.06323	12.7613	5.90877	4.04974	8.36212	7.50789	9.69171	4.93326	9.40474	7.44748	3.27535	4.16712	21.3837	10.4793	5.66871	10.1775
ENSG00000006282	37.2607	32.9444	28.6523	31.2952	23.897	35.3842	43.0943	34.3029	28.1304	27.9611	20.8074	21.5377	32.3425	31.7925	36.2751	25.6858	31.8292	43.0697	36.7651	33.0283	31.4656	22.4552	27.4809	28.2558	38.4612	40.6548	24.2495	39.6233	25.5026	37.3794	21.4665	29.0198	23.1063
ENSG00000006283	8.84203	2.63067	9.09824	1.46123	1.88786	2.16648	1.87931	11.9766	4.52209	7.43698	2.66213	3.25316	5.62433	5.94953	7.4844	6.14221	5.70922	32.3052	3.48911	4.43493	6.82884	1.71975	5.03304	2.7226	6.36169	7.90553	2.77595	6.84938	13.3194	1.77467	3.19934	4.11017	14.0633
ENSG00000006327	42.2261	144.831	22.7679	208.351	213.79	172.57	223.372	32.468	77.8197	34.2567	177.061	123.01	82.7678	42.6612	111.46	57.0442	128.386	33.7309	309.478	90.3101	59.9519	297.214	52.6227	177.887	220.523	62.9586	286.076	50.5446	49.8723	113.902	76.2747	162.489	54.3126
ENSG00000006377	4.84669	12.4873	4.43559	5.62847	5.57088	12.5051	57.8567	0.484605	3.0959	1.71813	20.9958	0.164467	0.482505	3.78142	0.495622	2.27278	9.74374	0.0690873	0.478992	1.52383	1.11073	0.549386	0.284178	9.20858	6.97811	4.80729	6.46883	5.41799	1.31802	2.15439	21.5031	14.5438	0.141168
ENSG00000006432	6.57149	5.90486	5.68855	5.20975	5.26602	6.26647	5.04389	3.60285	4.97858	4.68185	6.25179	5.69868	4.94593	6.02298	5.36867	4.51144	5.66157	1.06752	5.14379	4.884	8.1729	5.35889	5.91155	7.20521	2.40813	6.47166	4.92093	6.09426	2.74167	4.17038	6.01705	7.36995	3.42296
ENSG00000006451	31.2047	33.869	31.9514	30.8027	32.2434	29.1458	30.9882	37.2216	30.7277	38.0673	32.4347	33.9468	34.6163	36.5555	29.887	43.7179	35.5102	37.338	36.6479	33.5312	28.8142	39.5345	36.6614	35.6144	34.69	32.9465	38.7337	37.1243	42.289	37.4747	34.7595	36.8318	32.3385
ENSG00000006453	5.24177	4.74573	10.2103	6.66885	5.2706	7.0561	8.31976	14.3697	9.93526	5.6752	5.37058	20.286	18.2451	8.56382	17.0032	11.9997	8.43748	10.0015	11.9386	7.23544	9.8955	8.45784	10.4844	5.50935	3.93897	9.50094	9.06557	11.438	6.88593	6.84795	2.38321	5.89593	9.19131
ENSG00000006459	3.31111	2.5116	3.36581	1.41568	1.89693	3.73639	2.50315	3.61219	2.27539	3.84961	2.50228	1.61551	1.95838	6.00373	2.54706	2.59622	3.52777	1.59756	2.10883	3.64537	4.32103	1.61684	4.43346	2.68564	2.35911	4.48937	2.51452	4.17111	2.07761	4.09624	3.24791	3.38793	2.94156
ENSG00000006468	52.4862	39.8755	56.7588	45.5732	37.6944	36.2984	17.6689	43.1822	44.9065	46.5919	41.3828	43.2659	33.0262	51.1961	31.6785	41.3099	33.195	28.8496	38.6496	45.9227	45.3872	29.5935	56.566	44.2494	23.9332	38.8079	38.6581	44.5732	36.3472	40.3499	59.7211	40.0603	35.2524
ENSG00000006530	10.5675	10.3842	8.59326	7.83716	9.71474	8.37219	6.85475	9.79784	7.49182	11.2556	7.51134	10.1761	14.5127	15.6006	6.10319	14.9833	14.6173	16.8108	12.824	10.114	8.80863	8.41442	8.96219	8.0553	8.32606	7.76856	10.7839	14.5874	15.106	8.39317	5.91782	7.44229	12.0077
ENSG00000006534	2.11835	0.384455	1.68389	0.964844	1.30756	0.573518	1.81517	1.78133	0.882926	0.903156	1.47609	2.44675	2.7179	1.37001	2.87639	1.91276	0.695232	1.4544	1.93547	0.94614	0.500684	2.40616	1.34552	1.14815	0.868271	1.3226	0.525575	1.62139	1.03064	1.35698	0.428219	0.713499	2.28038
ENSG00000006555	0.115465	0.0369361	0.0986689	0	0.16354	0.0530833	0.08095	0.0352881	0	0	0	0.0512272	0.106674	0.0519675	0.0323025	0.114601	0.0686686	0.0479833	0.0973547	0.030074	0.0624633	0.0516742	0.147767	0.0911321	0.0740098	0.0265245	0.0819692	0.0221604	0.026416	0.0475726	0.0602296	0.0500478	0.0879744
ENSG00000006576	9.41554	10.074	10.4537	10.9151	11.5534	12.5533	15.7408	14.0403	11.5187	9.42996	11.6106	11.2193	12.4784	10.2897	7.74192	11.5818	10.3161	11.7	12.2617	11.3913	8.77535	12.5304	11.8194	9.0709	22.1749	8.10437	11.1201	9.12073	11.3619	11.563	9.80054	12.098	13.8401
ENSG00000006606	0	0	0	0	0	0	0	0	0	0	0	0.151925	0	0	0	0	0	0	0	0	0	0	0	0	0	0	0	0	0	0	0	0	0
ENSG00000006607	18.7122	18.3741	14.4851	17.8931	19.9201	16.7927	20.8693	18.0049	15.7663	14.4864	21.8627	17.1342	17.9321	17.1635	17.6379	16.9952	20.6048	14.9204	17.489	18.0458	16.9103	18.2999	15.9671	18.2806	23.5127	15.0382	18.2612	19.5866	18.9567	17.7872	15.1071	18.1389	17.449
ENSG00000006611	0.0765784	0	0	0	0	0	0.0408225	0.168226	0.0380332	0	0	0.178677	0.105651	0	0	0.176796	0	0.454771	0.036598	0	0.0366602	0	0.421838	0	0.411385	0.096083	0	0.0948818	0.302881	0.039551	0	0	0.321184
ENSG00000006625	49.0086	44.923	63.9129	54.3032	59.5176	49.4757	53.2417	90.663	81.8167	63.3144	51.5484	88.3043	79.8404	90.139	53.3951	119.866	68.5478	97.7541	65.8884	65.6043	43.5324	50.5406	86.5979	54.4026	51.139	79.1982	83.7778	35.3371	97.5655	74.8196	46.5784	70.2998	81.1108
ENSG00000006634	31.8957	31.1441	33.8959	24.335	25.1065	36.7856	26.3013	42.8616	44.2678	31.4044	31.2731	30.6219	38.0959	39.4175	19.3161	51.862	30.8516	54.609	30.1403	35.7284	33.5264	15.7391	47.1282	29.761	20.7528	29.786	37.5996	34.7615	50.6157	34.7549	24.0171	25.7885	32.1412
ENSG00000006638	0.0956702	0.0895879	0.0433619	0	0.103937	0.103023	0.0332034	0	0.0971078	0.0541561	0.0597392	0.113668	0.108819	0	0.27152	0	0.0610958	0.155211	0.207935	0.11728	0.185037	0.390345	0.0620174	0	0.570452	0	0.147572	0.091271	0.0561945	0.06038	0.0844176	0.042741	0.184102
ENSG00000006652	32.934	30.2717	33.5451	26.156	28.8169	32.103	22.5308	28.3811	29.5871	33.7289	28.0648	23.6453	19.4825	22.4905	22.5281	40.0699	34.6551	23.6716	25.7838	29.9312	27.5234	16.0127	30.4899	33.7673	37.2	30.6752	43.362	27.6483	29.1234	24.0179	28.944	35.1182	40.8762
ENSG00000006659	0.135086	0.559109	0.125894	0	0.432953	0.145138	0	0	0	0.136265	0	0.132558	0	0.141506	0	0.134216	0	0	0	0.244064	0.255029	0.444311	0	0.594686	0	0	0.258386	0	0	0	0.266253	0.234106	0.226738
ENSG00000006695	14.1986	15.6928	15.6137	13.9719	14.9335	14.8169	12.8479	19.7259	13.6737	19.5551	11.9094	17.2995	17.464	19.0134	17.0056	15.1428	16.5599	21.0197	15.8744	14.2386	15.9229	12.921	17.0612	13.7121	16.5452	17.1083	16.7216	16.6855	18.4182	13.0648	14.1182	14.1809	18.151
ENSG00000006704	41.4374	35.5523	33.4372	37.717	34.6633	37.656	33.9237	35.3017	40.572	33.954	36.3533	44.7476	39.4508	31.1413	33.1642	33.0033	30.1818	35.8187	32.4544	36.1319	37.23	34.2094	38.5651	30.0428	32.388	40.3799	30.4835	36.3902	25.3752	32.5805	31.2651	28.9158	28.4953
ENSG00000006712	79.178	80.6532	80.6367	88.3913	79.485	74.9117	76.6307	74.5549	83.7141	80.9381	81.1902	80.845	84.6209	69.5932	80.8453	70.906	79.0227	75.9812	82.6114	80.3451	82.7882	75.8352	72.2722	72.496	82.6837	81.3973	78.009	68.2253	72.5625	77.3249	84.0625	69.1202	88.1568
ENSG00000006715	58.6056	56.4153	49.7291	35.4884	49.9325	44.3102	58.1124	35.3479	39.557	30.9388	51.2837	40.4905	39.5741	35.2556	50.0463	36.7682	42.4913	40.4251	44.6168	42.6319	40.8571	40.1879	39.2954	47.4317	48.1989	41.4189	42.6137	34.5957	45.7272	34.4986	39.6066	49.1045	38.345
ENSG00000006740	6.96451	1.26019	6.82551	2.40418	2.51611	4.74876	2.69702	7.17521	6.46162	5.5478	4.05412	5.15357	4.05845	9.93866	3.05627	7.07356	6.11875	9.45522	3.97667	3.99817	9.13942	2.89467	5.78731	3.45927	3.60646	5.21259	4.43613	6.7789	5.2258	2.68708	3.90293	5.9607	2.89724
ENSG00000006744	36.8288	40.2215	42.3779	46.7845	49.1018	40.453	40.7293	52.5658	47.4089	45.5009	40.8717	53.663	46.8457	63.7184	45.4625	50.2285	51.1507	73.7	56.967	44.9038	40.7738	56.266	44.7044	40.2705	52.3108	48.1702	53.1178	51.2767	59.0416	47.3587	35.7083	39.7137	45.2307
ENSG00000006747	0.460346	1.19639	0.241906	0.952834	0.7978	1.30745	1.03615	0.530769	0.954609	1.4938	0.79809	0.289767	0.32703	0.253651	0.3816	1.16859	0.504445	1.19523	0.0525771	1.19594	1.12832	0.583993	1.17691	0.668463	1.52539	1.75207	1.08284	1.3051	2.02909	0.77913	1.05304	1.97787	0.655331
ENSG00000006756	13.233	9.09115	11.3732	16.9143	13.088	14.9533	22.2073	12.2387	6.9265	4.66798	11.0703	6.68734	10.8836	11.2487	11.1378	8.60868	10.2411	5.80095	15.6856	11.3658	15.249	12.6592	6.23064	14.2662	12.7801	7.63112	4.9192	13.2247	5.87735	15.1177	12.1331	12.5875	6.35546
ENSG00000006757	10.3903	7.28318	11.7913	13.3001	9.48488	11.0261	14.8533	34.1067	0.531104	6.12176	8.14793	22.9311	13.8297	32.4769	24.8774	14.9421	18.2575	26.1823	40.5741	18.4261	15.5929	14.2024	14.5143	12.4518	28.1172	11.5763	14.658	28.3141	17.0526	12.0183	5.73936	13.6969	12.6809
ENSG00000006788	0	0	0	0	0	0	0.0140445	0	0	0	0	0	0	0	0.0127237	0	0	0	0	0	0	0	0	0	0	0	0	0	0	0	0.0123713	0	0
ENSG00000006831	31.5454	32.7498	34.2661	34.9752	35.812	34.9237	36.4441	37.703	35.6934	33.6918	33.4398	33.6356	37.6889	32.3668	34.6807	41.1521	34.7792	35.6945	33.636	32.062	28.9208	33.3198	35.8565	35.5952	43.5408	33.9572	35.8324	30.9889	37.9879	36.6518	34.0577	34.8435	41.9745
ENSG00000006837	3.52383	3.42654	4.80842	4.80286	3.63745	5.60709	5.83596	4.43082	5.48781	4.32094	4.88182	4.82789	6.94912	4.17362	2.79774	4.77919	3.51121	4.48869	2.97111	4.12242	3.80262	3.71358	3.92566	4.72942	2.91567	5.73514	4.82233	3.58159	5.04272	3.90883	4.0071	4.642	5.23371
ENSG00000007001	0.268042	0.0710856	0	0.103708	0	0.038851	0	0.0881837	0.0330944	0.205656	0	0	0.127967	0	0.108067	0	0	0	0	0.0610748	0.031929	0	0.0369477	0.0639109	0.0363338	0.0920242	0.0884993	0.100706	0	0.0380486	0.0709864	0.139775	0.0269249
ENSG00000007038	0	0	0	0.196618	0	0.226153	0.22384	0.151647	0	0	0	0.0621867	0	0	0	0	0	0	0	0	0	0.224247	0	0	0	0	0	0	0	0	0	0.176633	0
ENSG00000007047	55.9643	54.7972	44.4457	49.8493	42.7274	49.8742	58.4667	43.0517	50.5118	45.8023	63.9905	53.5873	55.1145	43.0429	69.3329	37.1885	50.3117	71.2449	73.4436	51.492	54.5128	61.9699	39.9406	45.2331	65.6095	52.4785	58.3436	47.1748	53.9445	49.6304	46.5982	43.1773	36.4645
ENSG00000007062	43.1483	56.6269	64.9104	33.6938	56.4941	57.4823	25.0884	38.9526	73.772	77.3424	70.9968	36.4308	51.4811	48.0836	29.7818	72.2182	55.0858	8.8136	24.6835	47.4275	70.5888	49.2619	65.7381	58.6854	62.8723	68.6358	58.0531	50.1252	19.8284	45.3091	46.0495	48.679	76.7345
ENSG00000007080	271.596	247.623	283.908	288.071	258.546	271.4	271.062	259.841	296.277	273.608	265.383	368.911	282.196	258.473	304.541	279.616	290.456	382.893	351.349	304.12	255.853	297.895	381.665	220.816	296.271	316.672	280.405	284.633	302.669	227.643	224.06	213.989	276.413
ENSG00000007129	40.9232	55.0481	16.5092	107.064	44.9565	92.9771	21.9048	36.0465	35.1001	31.47	64.8934	130.294	18.5917	84.4916	79.4193	20.1977	48.5514	42.3851	196.811	47.1662	77.9543	65.9464	37.0316	84.4818	22.136	67.2451	60.1032	41.4772	63.6277	80.0142	66.8084	75.8063	15.0147
ENSG00000007168	77.286	72.4884	72.919	64.6819	74.4948	71.602	73.0239	72.1424	59.2672	64.2051	71.5512	76.805	75.3362	58.7901	76.5918	66.8585	67.5582	62.9621	79.1211	74.1764	62.77	63.014	64.1482	74.0943	76.5725	70.099	79.0524	67.5164	79.011	72.4472	75.2392	83.3521	74.54
ENSG00000007171	0.711899	0.986421	2.74888	5.4621	1.74975	2.13212	3.26118	12.8416	9.3525	1.48022	2.23281	44.3031	1.51874	4.81474	1.92824	22.1145	0.939977	0.217623	1.07448	2.65065	3.59389	56.3323	5.89921	1.0787	0.109839	1.23571	1.65465	2.91019	0.213756	24.1037	0.951025	0.71498	0.64561
ENSG00000007174	5.16122	0.167305	5.65702	1.93457	6.57361	3.01076	3.92809	3.90177	3.42051	2.68914	3.83598	2.4556	6.44553	4.9025	9.11131	4.69082	4.21174	0.427919	3.35506	1.37901	6.25828	4.39803	3.81648	5.26183	2.8491	5.42936	3.46253	4.234	4.64423	4.08744	3.95539	4.28973	3.07114
ENSG00000007202	57.0247	58.8172	54.5065	60.3645	64.7489	57.1598	57.4173	48.9306	56.022	61.178	66.2609	47.2416	50.782	63.4162	48.4332	52.3467	68.5046	57.007	51.7044	60.6314	73.8445	58.9519	61.2825	62.6642	57.9454	58.25	60.5336	51.7659	60.4076	59.126	57.2626	64.0822	53.1513
ENSG00000007216	0	0	0	0	0	0	0	0	0	0	0	0	0	0	0	0	0	0	0	0	0	0	0	0	0	0	0	0	0.0284137	0	0.0714426	0	0
ENSG00000007237	3.91778	5.54114	5.19703	3.16567	3.49158	5.00951	3.40529	9.23728	6.68651	3.80627	6.20679	25.2387	15.9749	5.77835	22.1847	10.9416	6.15153	15.3775	18.7924	4.97798	7.49885	4.3597	7.81294	6.43409	3.54151	7.82176	5.65258	6.7133	36.3963	4.22029	7.87876	6.88703	5.69942
ENSG00000007255	65.947	56.8608	88.3856	79.1226	53.5446	70.106	84.6671	123.08	90.1084	55.1149	66.7398	124.461	113.24	102.951	122.578	115.764	57.7089	90.0363	104.376	78.9164	57.0699	86.2067	83.4439	40.1955	57.6621	70.8588	53.0742	98.4617	92.0006	85.9788	52.2556	44.1922	56.7838
ENSG00000007264	1.10003	0.374502	1.95117	0.370885	0.48126	0.763964	0.429828	3.18507	1.31652	0.721983	1.34476	0.997066	0.603028	1.38401	1.137	0.935303	0.909789	0.72331	1.47256	1.20704	0.835654	0.506161	2.25306	0.597849	0.871003	0.711222	1.32635	2.12218	1.05884	0.997892	0.126561	0.591165	0.502248
ENSG00000007306	0	0	0	0	0	0	0	0	0	0	0	0	0	0	0	0	0	0	0	0	0	0	0.0326126	0	0	0	0	0	0	0	0.0710084	0.0621158	0
ENSG00000007312	0	0	0	0	0	0.0841021	0.153893	0.265552	0.214083	0	0.0691132	0.421081	0.0832659	0	1.40877	0.140827	0.138714	1.82358	1.69599	0	0	0.259976	0.47595	0.0690641	1.50245	0.199406	0.947803	0.131376	1.46197	0	0	0	0.406329
ENSG00000007314	0.0292972	0.00933622	0.185828	0.0272581	0.0505466	0.020343	0.133788	0.58653	0.510994	0.25634	0.253402	2.70226	0.748774	0.709476	0.324904	0.902469	0.0565401	1.54469	0.962933	0.417941	0.111916	0.010624	1.1069	0.0167495	0.0190453	0.243924	0.240163	0.0528175	1.04988	0.0198814	0.0185572	0.210492	0.0155348
ENSG00000007341	19.8696	30.1025	22.0232	22.5965	21.2743	23.0285	31.8383	34.2563	20.6947	18.7366	16.6661	25.683	26.3611	30.8655	20.3495	26.6586	19.424	24.3193	30.8159	27.3988	27.0952	28.3039	22.1987	19.8644	23.1251	21.8785	22.0853	19.2183	19.6808	23.0768	23.087	16.7708	23.8715
ENSG00000007350	4.08943	19.8327	7.33645	0.695487	0.921955	0.696088	0.569444	1.07174	4.65422	2.32588	8.67686	0.552482	1.1304	3.94447	0.313036	4.46798	16.6997	0.764288	0.362776	2.36264	8.79284	0.263494	2.3653	8.37018	3.12974	5.84609	3.91024	11.1887	1.99267	0.421584	1.02867	15.2104	1.80474
ENSG00000007372	57.8054	20.5267	122.595	5.83201	15.5042	11.8227	6.5686	182.487	86.2261	70.1309	13.2453	147.509	224.208	61.9153	92.9071	106.026	47.3409	5.78507	86.4898	40.7394	89.3809	17.9957	80.3566	24.03	22.7351	85.5807	37.5865	57.0998	24.2032	5.27521	30.9058	32.509	37.1081
ENSG00000007376	29.665	33.7031	25.792	35.2084	32.164	32.2564	29.4672	28.076	31.1931	33.3602	33.7104	31.0786	31.193	33.8439	31.2394	30.7313	32.6525	44.9372	36.9823	33.3834	32.5128	35.2901	33.6323	28.8657	36.6063	39.2958	37.3895	30.8868	39.9463	29.7558	29.3198	28.2431	30.5294
ENSG00000007384	18.6422	35.3593	16.5921	35.9063	31.3672	34.1711	45.8557	19.922	29.1472	26.6565	36.1135	39.5416	28.9094	18.2073	43.2276	19.6885	29.2038	24.3195	43.344	20.8082	25.0278	35.0688	22.6272	37.4649	55.6276	25.1996	34.0963	19.5347	30.2731	23.575	25.5447	30.3284	37.0204
ENSG00000007392	129.03	117.857	60.707	100.152	105.566	107.261	86.547	102.479	140.656	130.571	102.593	94.4128	87.3543	113.741	99.8894	104.243	118.848	113.427	81.0065	109.547	133.412	92.2271	113.835	104.445	97.5654	138.321	115.047	105.104	100.068	96.9424	128.716	107.753	130.312
ENSG00000007402	35.863	30.4094	25.3591	23.0605	19.4827	34.3677	23.5988	18.9916	19.3155	17.0054	28.8157	14.3979	21.7351	17.3789	19.1905	16.9357	25.5785	7.6656	15.8449	23.7436	32.3173	18.1964	17.2917	29.3077	15.353	21.6482	15.2987	20.2618	12.5705	22.1204	28.1367	24.8677	16.6309
ENSG00000007516	61.6931	40.005	43.8818	40.8322	51.1956	65.608	31.4148	31.5646	34.4646	32.7802	33.8597	18.7621	31.8159	18.6807	47.1578	23.6539	28.6642	10.8002	18.5999	31.2889	31.7179	18.8589	23.7719	39.3727	25.0978	21.0021	18.0669	19.9286	9.67533	21.7079	45.8141	36.5244	70.107
ENSG00000007520	79.0902	81.6221	83.3912	100.417	81.8858	85.9503	86.3995	71.073	67.6233	72.7511	92.2269	100.674	93.2112	74.9424	103.483	76.3841	80.4377	86.6964	101.224	100.065	90.2634	107.049	73.8702	74.8866	95.0568	80.0256	77.9509	91.9505	98.0783	90.0956	81.8344	68.9923	57.8443
ENSG00000007541	104.618	94.0325	81.6846	113.656	100.317	104.091	115.779	82.9365	79.6581	90.9432	110.557	83.2291	80.5001	90.8882	109.931	62.3589	89.0393	74.9699	86.5923	94.6801	94.4326	94.5852	72.3977	81.3134	79.7978	103.267	72.6288	83.7708	61.1733	67.8359	86.0493	82.4485	72.8376
ENSG00000007545	16.7244	18.3548	15.4098	14.4568	18.6997	18.5566	15.4932	14.398	21.5565	18.3267	18.3268	15.7662	12.1009	17.3403	15.4753	14.6684	18.8558	15.8606	11.953	15.4566	20.2195	17.6022	18.6647	18.7704	16.2882	18.3404	15.577	14.5645	12.1498	14.9821	18.1964	18.6887	17.9258
ENSG00000007866	29.27	44.74	32.0335	29.7727	28.6772	33.5592	61.7876	25.9857	47.6395	34.7185	50.1119	59.0761	45.8722	25.4579	52.1362	37.7925	50.4139	60.5038	64.1864	37.6515	33.188	37.0003	40.3453	37.6898	93.7897	40.6101	49.9292	35.571	42.7349	28.7199	21.9603	28.9329	48.4463
ENSG00000007908	0.122303	0.220449	0	0.160735	0.234248	0.276745	0	0	0.0230918	0.0214633	0.116616	0.501739	0.0660119	0	0.438913	0	0	0.0557059	0.054761	0.104195	0.021076	5.39204	0.0572072	0.105124	0.258984	0.224709	0	0.0211486	0	0.118474	0.0777221	0.192995	0.232582
ENSG00000007923	64.3185	74.574	78.4399	78.3058	77.7354	70.051	61.1709	76.0007	78.6169	80.685	73.6812	78.0861	59.9899	82.7831	67.5669	70.2215	83.3016	112.324	70.103	81.6964	79.1284	55.235	70.0151	70.0676	89.2338	87.9228	86.6367	78.1687	92.3645	65.207	67.7378	75.8141	82.3682
ENSG00000007933	0	0.0043404	0.33658	0.275456	0.934049	0.572222	0.532126	0.268307	0.282181	0	0	0.399914	0	0.287823	0.254256	0	0.115037	0.344727	0.404623	0.449541	0.350501	0.407127	0.125041	0.417453	0.645084	0.423249	0.349068	0.151482	0	0.131685	0.365535	0.253621	0.725239
ENSG00000007944	9.5561	10.5885	5.42202	13.0662	8.71567	12.6269	13.998	10.0668	4.55059	6.35458	8.86676	9.65438	15.9771	7.52696	39.5183	6.6649	8.87232	19.6513	15.6302	8.55169	8.52522	9.57495	6.10255	8.74515	18.6609	7.27159	7.74403	10.175	17.5624	11.4601	5.80195	7.8051	31.6673
ENSG00000007952	0.101295	0.194298	0.177392	0.0944951	0.105508	0.141532	0.071551	0.315642	0.168754	0.124214	0.193508	0.262189	0.232107	0.313442	0.0330832	0.261499	0.130243	0.196438	0.193637	0.0307735	0.160879	0.183928	0.101013	0.193858	0.0992846	0.123657	0.26759	0.214047	0.0967573	0.207862	0.0969576	0.281747	0.0814104
ENSG00000007968	3.06764	3.27879	7.23265	2.977	2.76292	2.85167	2.96022	4.40197	5.90229	5.87358	3.67943	3.90845	3.96851	3.34674	1.89387	7.92023	4.24493	4.24211	2.48	4.57584	3.32837	1.6709	6.87022	3.15474	2.3868	4.58761	3.77508	3.53635	4.64914	4.54243	2.69542	3.13416	8.13842
ENSG00000008018	195.053	206.371	211.244	244.896	232.987	214.67	252.93	230.739	232.858	224.074	221.893	281.66	248.797	233.464	241.009	303.859	243.76	297.911	315.019	233.802	185.042	268.549	237.558	230.629	265.633	232.997	269.416	270.162	305.462	292.613	220.24	227.769	230.667
ENSG00000008056	11.8472	6.52023	5.85001	5.01404	8.64261	8.61338	3.42949	1.10334	1.86675	4.50821	4.19985	0.743975	1.65058	2.29343	1.69089	1.64107	4.38028	0.424955	1.73096	5.63688	7.88739	2.57707	3.40547	8.15147	1.54848	3.94175	5.3859	4.38631	0.940352	4.25517	8.81485	8.07656	2.03999
ENSG00000008083	47.3179	46.0159	49.0279	41.3063	41.1522	46.7289	37.4075	54.5306	39.8975	46.6835	44.211	49.6667	46.6894	54.6673	49.9503	42.4915	45.0184	27.6943	44.6145	48.4947	51.3613	32.8356	47.6499	47.6999	26.4009	48.5415	36.3641	44.4114	31.809	49.3915	42.2954	53.052	35.5414
ENSG00000008086	2.73209	3.05182	2.13069	4.39837	3.67986	3.49471	3.69278	2.4614	2.52515	2.25226	2.74144	2.19393	2.23774	2.31207	4.99355	1.81561	3.22093	2.52409	2.22799	2.25907	4.86593	4.76174	2.35173	3.62206	3.52252	2.33091	2.70417	3.25328	2.59425	2.94485	2.67312	3.97868	2.51755
ENSG00000008118	7.3029	5.30281	6.60519	5.06594	5.41976	6.13382	7.1859	6.10367	8.58552	4.33616	3.70382	5.54507	5.04155	5.49747	5.39112	6.11353	3.91018	0.777914	3.15848	5.51165	9.72607	7.69803	7.06719	5.77082	1.47617	6.84759	4.59268	6.5604	1.50064	8.74294	5.31181	6.37555	3.37937
ENSG00000008128	51.3092	38.7931	43.7523	39.5631	59.7273	44.6493	49.4168	38.7777	50.5811	52.4929	42.2133	55.6237	29.1329	46.7814	31.6799	28.1079	34.7106	39.5207	55.0174	66.0389	60.2432	45.4358	37.1148	40.9305	62.72	42.8154	32.4748	33.3393	32.9094	33.5374	62.8778	47.576	36.2
ENSG00000008130	70.2243	79.9296	78.8803	87.195	75.1054	67.9919	74.2814	82.0671	73.6969	74.9274	87.265	79.0171	83.8735	79.898	79.0604	66.6592	69.0801	104.276	87.5791	90.8959	82.6604	79.7517	73.7604	64.7811	90.518	69.5766	71.1143	75.8395	73.3667	63.7683	59.5552	57.9757	64.5988
ENSG00000008196	0.346921	5.44214	0.674515	3.42664	7.10965	1.68313	11.4174	0.120508	0.157866	0.853692	1.89759	0.0129218	0.45552	0.573747	0.411842	0.218406	4.34751	58.9698	5.00601	0.934442	0.698261	0.283769	2.07754	1.46803	19.1151	0.88618	0.713772	1.69091	65.4149	0.411278	0.565451	3.41047	9.13049
ENSG00000008197	0	0	0	0.0465768	0	0	0	0	0	0	0	0	0	0	0	0	0	0	0	0	0	0	0	0	0	0	0	0	0.143556	0	0	0	0
ENSG00000008226	1.04517	2.15028	1.16592	2.66652	1.4942	1.61784	0.91769	1.48963	2.22425	2.09924	1.44572	0.799523	1.2913	1.6675	1.84045	2.2321	2.65272	0.0844338	1.13152	1.5197	1.95432	0.477011	1.39329	1.89926	0.155109	2.15179	1.23667	1.91175	0.629628	2.25749	1.1918	1.64706	0.531812
ENSG00000008256	40.87	29.2245	28.029	22.935	38.8978	26.2856	29.5491	30.844	23.5482	28.0733	36.3621	26.9336	29.5914	17.2151	32.399	21.0912	33.1389	55.0788	37.7685	27.7487	30.3861	27.6633	21.1698	34.0899	56.0335	28.5808	26.7957	27.9736	43.0691	20.9372	33.526	33.1808	32.4159
ENSG00000008277	10.2534	7.3065	9.33151	5.79961	6.39907	5.29545	4.72258	5.84511	7.85995	8.61036	5.11429	5.66244	4.62102	7.29157	2.75438	8.25262	7.65618	6.5212	1.37743	9.94055	13.2916	2.72548	7.12637	7.59536	4.67688	7.95618	7.71078	7.95072	6.33736	6.62623	7.76826	11.2742	4.97288
ENSG00000008282	11.0135	17.4725	13.2519	27.2002	20.9408	20.4553	28.9353	25.6168	16.6629	15.5498	18.6503	24.4642	25.7802	21.0019	28.1571	20.2984	14.6333	22.9467	28.4733	18.7024	11.9496	30.6753	17.2133	18.1993	30.8965	16.1465	16.5066	24.2649	25.2975	30.7204	13.1481	14.1864	23.9698
ENSG00000008283	26.5432	30.2011	23.112	30.1429	32.6949	28.781	23.6831	21.7095	28.9177	19.8501	25.5005	24.9102	25.5606	22.0244	31.6388	21.2519	20.1644	4.08994	21.3187	23.3179	32.4249	39.5671	21.76	26.2428	13.1921	28.963	25.9102	12.5373	6.68719	26.2437	22.0467	27.9771	20.2514
ENSG00000008294	74.1388	81.9538	68.2845	64.4485	75.5646	78.1533	74.7527	56.0228	66.3028	61.2635	70.681	56.9281	54.8444	57.0919	49.5017	68.7094	60.3915	33.507	47.1364	63.9816	76.5288	55.6249	64.7949	82.0549	51.8571	69.9562	62.8251	61.8773	48.4366	80.6287	73.8109	90.857	79.1881
ENSG00000008300	21.0787	19.8115	18.9281	16.6193	20.7472	19.1966	15.5097	10.7592	15.8701	19.2873	18.4633	11.5889	6.89899	16.2513	10.2847	12.147	14.371	7.25	9.7314	16.0314	19.1294	13.246	18.458	19.4157	7.14242	14.3981	14.1757	16.2654	8.11617	18.1019	26.2824	22.2024	15.8816
ENSG00000008311	23.99	21.4889	28.397	16.3556	21.0751	21.8644	13.2024	26.468	30.2674	29.064	21.3594	21.4459	22.2349	30.4841	14.6336	35.476	26.407	30.682	16.0875	24.1855	29.8543	13	32.2881	29.0145	16.1072	26.9532	29.158	29.3591	27.8594	23.3021	23.7027	27.5943	34.8771
ENSG00000008323	1.24552	1.4266	1.99286	1.2242	1.13619	1.18551	3.64883	2.38336	2.02877	0.89916	1.93894	4.01734	7.33528	1.09421	4.61315	1.41901	1.4157	0.162065	5.03668	0.930865	1.94054	3.33716	1.55059	0.790636	0.91593	2.48163	0.923982	1.6289	0.959216	1.31231	0.107475	1.11095	4.8917
ENSG00000008324	29.2276	30.2699	37.1546	30.3289	33.9095	27.5812	30.2599	35.5558	43.9601	37.0059	32.1431	41.6504	37.6665	36.5002	33.3608	50.9156	33.4516	59.2102	38.6473	38.4644	29.545	29.5112	37.3061	27.5124	30.1159	32.2346	40.9342	38.8201	44.6475	37.2278	30.3968	33.104	42.2894
ENSG00000008382	80.2028	46.7238	65.0391	41.8789	50.3707	42.2118	49.6241	48.9921	58.5981	49.3554	50.2284	68.4556	64.53	36.484	66.0996	51.1925	54.3279	31.9645	57.1232	57.1684	63.4903	51.2939	85.0759	51.5784	43.8649	65.7547	46.446	52.2495	46.7371	56.6635	53.334	43.34	52.937
ENSG00000008394	35.321	85.336	27.4729	207.549	147.085	158.165	174.232	85.4792	60.8318	40.3369	125.49	200.639	59.1385	100.229	38.9615	98.0228	49.8387	163.36	73.7833	94.3956	10.358	110.411	82.0614	142.587	209.33	26.7008	73.8576	75.8296	154.035	222.966	50.9364	49.8835	94.7084
ENSG00000008405	30.1781	33.7088	25.983	46.4797	30.6674	32.9604	26.1879	21.2876	23.4783	26.4434	35.0033	24.1336	23.637	25.7145	21.2363	22.6598	30.1086	29.6164	35.856	30.4926	27.9256	26.3963	22.3657	28.1195	41.3207	30.088	37.6566	23.8418	24.4775	25.6361	23.0868	27.4927	23.3144
ENSG00000008438	1.64324	0.290535	0.533862	1.55197	1.43913	2.09289	0	1.25379	0.595858	1.69495	1.59242	0.880465	0.703077	0.783722	1.0322	0.148801	0.861032	0.58671	0.713652	0.40436	1.12592	1.47419	0.599002	1.58156	1.04847	0.83958	0.69066	1.24235	0.294967	0.158897	1.32774	1.42807	1.63575
ENSG00000008441	1.43529	1.15577	0.554506	2.83029	3.87937	0.849221	2.97935	0.705868	0.411107	0.54338	1.14634	0.257683	1.19454	0.494115	1.96284	0.245181	0.573243	0.202493	0.500659	0.626569	0.677674	18.0384	0.508745	0.458033	29.7807	0.966075	1.1778	0.731075	0.389771	2.47912	0.612845	0.48117	0.65359
ENSG00000008513	8.40799	4.06617	5.64934	3.40348	5.44598	5.01601	3.48327	12.095	4.68431	6.42867	4.73464	9.17756	8.56753	6.17688	12.2116	5.6104	7.01142	6.21074	8.05216	3.84579	4.76896	4.84156	5.7847	5.43026	23.452	6.1246	6.05323	6.48687	7.86546	5.26419	6.09483	8.20674	8.70751
ENSG00000008516	9.08847	2.30652	7.25928	3.37261	2.63071	3.16418	4.20717	6.44914	10.3238	10.1313	1.735	2.25612	1.89562	11.9456	9.90062	4.13017	7.7575	8.49357	10.2924	2.42619	28.3416	3.63166	4.65508	5.30716	17.6613	5.70233	5.16276	8.67806	7.75906	2.58577	5.94022	9.59817	4.95299
ENSG00000008517	1.13114	3.54336	0.407384	11.7174	5.77787	1.02035	5.40431	0.483255	2.73488	0.797522	1.13299	10.8754	3.86921	0.959921	19.5994	2.0679	5.49513	2.52448	33.1776	8.27387	1.91001	7.1692	6.04959	1.03137	3.18792	1.80884	4.07372	2.06697	1.14241	3.05431	0.308638	2.24221	3.47964
ENSG00000008710	105.027	91.1966	74.7844	112.26	97.1833	100.937	124.701	66.6205	75.1369	82.3672	109.126	59.7217	59.6681	77.4435	89.0504	60.1627	84.6682	82.2446	85.2375	94.3304	98.9375	92.9293	59.6026	93.9594	110.178	79.0962	70.6947	67.895	52.7142	86.229	96.5855	96.9223	70.3138
ENSG00000008735	63.399	49.706	58.2543	31.4453	48.0711	45.7592	17.9526	20.1153	48.0446	45.036	40.9901	6.46705	19.6884	26.279	18.2794	34.9217	49.0794	14.0415	8.12703	47.0967	58.2914	25.8545	38.2005	45.1868	14.4583	54.5685	40.5378	32.9177	21.1838	34.4641	63.1596	56.6155	26.4134
ENSG00000008838	110.076	106.256	93.2968	106.769	96.8756	102.258	101.028	107.882	106.445	109.141	101.975	99.2003	100.498	108.108	97.8191	93.1296	103.539	106.007	86.0741	107.158	107.833	92.0408	102.904	103.294	84.5759	113.281	94.0208	95.6676	94.0756	88.3762	105.704	95.7175	111.177
ENSG00000008853	56.0015	39.2914	42.3459	30.9301	37.7584	37.6533	17.5733	19.8547	27.8928	37.5001	32.9188	14.9223	21.6487	25.4561	25.2873	27.5493	44.293	21.2179	18.9788	31.3933	52.2711	23.2782	30.3943	43.6764	29.4486	45.8417	32.5708	28.9773	21.7272	28.1251	56.754	50.7917	26.7421
ENSG00000008869	7.42299	7.743	7.08779	5.34154	8.19786	7.34773	5.23618	6.57548	5.65248	7.33295	6.2305	4.64569	7.69627	7.43476	5.73614	5.47896	6.68366	6.03013	5.57732	5.50568	6.92047	5.54226	6.65523	7.9052	5.81646	5.97093	6.85993	6.25307	6.57152	6.51491	8.72096	8.77698	6.20471
ENSG00000008952	74.3044	75.0063	69.8954	66.6892	69.0808	73.9256	76.4376	65.6859	68.5076	66.0922	67.6026	57.6978	68.0377	64.7552	74.6235	64.9667	73.3648	54.7038	57.8513	69.5254	74.6866	65.1325	56.8735	73.0855	84.2383	69.8071	72.3098	67.0782	62.0269	71.5343	86.8962	83.9396	62.3878
ENSG00000008988	2528.87	2361.15	2808.48	2207.55	2081.38	2266.09	2586.36	2772.24	2483.77	2422.68	2391.14	2822.13	3076.76	2964.63	2837.07	2920.14	2489.7	3215.13	2929.36	2765.55	2403.12	2349.9	2374.69	2042.39	2400.37	2497.9	2278.75	2771.42	2720.79	2381.76	2710.12	2057.19	2233.31
ENSG00000009307	531.11	574.213	579.649	464.796	483.28	523.807	558.411	501.129	548.229	544.685	567.692	598.985	538.59	568.374	504.458	534.527	551.314	644.219	560.865	569.695	518.04	495.417	580.797	537.627	573.056	563.769	564.743	538.734	566.487	462.46	458.252	556.062	522.192
ENSG00000009335	20.9938	23.0211	20.0264	25.4935	28.376	21.7435	30.1284	21.2536	20.6282	20.8281	25.3621	22.6155	23.8754	23.201	22.3516	20.7559	24.866	21.9115	29.0212	22.4909	19.9529	30.29	21.4157	25.2961	36.9062	24.5385	28.7263	22.6974	24.6721	27.611	20.9087	22.9346	19.1657
ENSG00000009413	8.08374	4.58163	5.72497	7.50645	8.56062	10.6103	5.19578	5.916	5.78575	8.67543	5.56881	4.65017	6.14622	9.50623	5.30654	5.2463	8.1537	5.21711	5.40344	10.0913	6.89993	10.0391	7.91908	8.01394	6.81714	6.833	5.85114	6.0036	5.48819	11.4303	10.4536	8.49191	5.3225
ENSG00000009694	1.79639	1.13514	1.82019	0.380445	0.873417	0.869747	0.949268	0.496091	0.565905	1.4109	1.08482	0.0566108	0.0467588	1.71715	0.188725	0.303567	1.3093	0.113063	0.111812	0.962166	2.05441	0.452427	0.757075	1.75884	1.62929	0.856259	0.757493	2.05429	0.100063	0.67798	2.02654	2.29285	0.0929045
ENSG00000009709	61.7575	50.1093	34.6357	1.07355	3.24105	3.79001	8.43415	15.2531	20.7251	22.3081	22.549	0.985829	7.11786	35.6775	1.10098	7.50381	82.771	6.70946	5.56519	16.3893	90.1221	0.815708	14.3081	16.2125	42.6536	53.5331	24.798	62.3434	22.8476	1.68704	6.32423	53.7606	9.99694
ENSG00000009724	0.63545	1.03063	1.22989	1.03353	1.30889	0.990215	0.850403	0.709458	1.1562	1.29985	1.13067	0.939213	1.19023	0.90146	1.26543	1.32992	0.681524	0.843122	0.72007	1.04551	1.42202	1.04335	1.29562	1.04892	1.09524	0.918566	1.38205	0.945766	0.643204	1.38126	1.87553	1.83763	1.5107
ENSG00000009765	0.0180843	0.0251874	0.0838216	0.105103	0.0105155	0.123284	0.0366324	0.00926879	0.026232	0.0464246	0	0.0257992	0.00989665	0.0547442	0	0.0797494	0.0102687	0.0757882	0.0908399	0.023942	0.0249029	0.0114625	0.0202284	0.015159	0.0353813	0.0608949	0.00770528	0.0280012	0	0.0913878	0.314745	0.17597	0.0421369
ENSG00000009780	5.2564	6.536	5.07578	8.76137	6.67878	6.91584	7.62053	9.03895	5.22226	6.48913	8.60031	7.42056	8.79301	5.82666	8.24198	6.24072	7.15011	4.01503	7.46836	8.52167	5.19884	6.66812	7.65331	6.26239	7.96103	4.17664	6.52647	6.51758	6.90174	6.92015	5.71507	5.69629	9.11353
ENSG00000009790	0.0785543	0.0360332	0.299931	0.0815669	0.0249998	0.0251525	0	0.204542	0.0796044	0.0441481	0.0706187	0.0712091	0.102434	0.0419934	0.0590539	0.107286	0.0812323	0.047113	0.0459937	0.255116	0.219007	0	0.0719413	0.0294941	0.672913	0	0.0851889	0.0229132	0.0229129	0.0505918	0.213928	0.216586	0.164657
ENSG00000009830	37.2974	36.8046	35.3088	33.7091	29.0073	28.0357	32.8278	34.2748	32.5282	42.4079	36.8154	29.1414	38.4713	36.3144	50.3798	29.1304	26.5972	22.2029	33.3099	42.1349	43.654	31.2356	29.9346	36.2842	37.2953	34.9544	29.2596	37.1553	29.5885	30.1647	32.4058	32.7217	40.2967
ENSG00000009844	45.3508	45.8175	48.4898	42.3937	42.4745	44.8911	37.6005	45.3513	43.3405	47.4037	45.6461	44.7265	45.7208	40.3002	36.9257	49.3891	49.2158	44.513	42.5959	43.8994	40.8725	46.1433	42.9779	53.0686	47.9222	49.5558	52.0758	42.9423	50.2849	47.5415	52.583	55.7433	51.7062
ENSG00000009950	1.38192	1.17065	0.513018	0.572132	0.340543	1.23176	1.48706	4.45801	2.18258	0.534728	0.791016	4.52152	0.997465	1.9496	1.76665	0.969871	0.410217	2.29628	1.74167	0.774862	0.970222	0.648111	1.24658	0.356064	0.683355	0.46714	0.425533	0.656603	0.208502	0.609181	0.648972	0.429346	0.95233
ENSG00000009954	48.0643	50.2428	58.7579	46.3192	53.5584	48.6307	48.1108	55.2372	61.1726	61.3612	50.7896	52.4892	51.1753	56.1045	41.578	63.2391	55.9455	61.9455	47.7705	56.3368	52.9454	41.8222	62.8118	51.6041	50.4542	56.019	57.8523	56.9835	64.9416	54.9471	51.5001	53.4059	60.9712
ENSG00000010017	31.6157	31.3827	30.9492	37.7608	33.3703	35.7683	44.5979	32.776	30.5921	30.8181	34.8326	34.2676	32.498	31.1956	30.3344	34.0741	30.3779	29.2395	31.8224	32.2016	29.4729	38.4491	30.7698	33.6335	38.9146	26.5636	33.6832	31.5084	31.3234	42.1003	38.0872	31.8364	30.2509
ENSG00000010030	0.397304	0.58432	0.616	0.588609	0.798255	0.869861	0.587929	0.45095	0.799274	0.259518	0.866791	0.93547	0.87765	0.580023	0.446243	0.608125	0.471314	0.195743	0.765618	0.253947	0.464673	0.309602	0.698471	0.810535	0.414224	0.580438	0.813996	0.557738	0.742874	1.01605	1.00369	0.769097	0.285335
ENSG00000010072	12.4759	9.0135	9.72681	9.67978	6.87282	7.51037	13.659	9.16637	10.3968	7.5771	9.33751	10.0302	10.5053	10.6612	8.78429	9.92467	8.16108	8.084	9.40473	12.0833	12.8491	10.0702	15.2161	6.52694	11.0542	8.09558	9.08745	7.19237	10.0899	10.5684	6.73144	6.88685	7.30694
ENSG00000010165	20.6733	21.034	21.7605	23.6931	23.8447	19.4977	17.9217	22.3631	23.4343	22.7799	21.2795	29.9404	23.0745	27.7212	23.3537	31.7296	22.7887	35.7221	26.0256	24.2691	26.8249	24.8307	32.2376	20.895	19.5906	21.9151	24.7868	26.0602	29.1892	23.991	19.1632	20.1763	23.795
ENSG00000010219	30.5315	32.1706	31.3049	28.1185	29.5756	28.2931	32.1519	30.0838	32.157	29.0967	25.7904	29.6659	32.0962	33.1902	33.5598	38.8703	26.5628	37.4904	27.2354	33.7984	31.2956	32.0904	37.9779	30.7974	30.8968	29.619	22.9382	36.0301	34.3597	33.4354	32.1857	32.3308	33.7741
ENSG00000010244	122.694	119.144	130.165	110.924	120.236	104.217	115.168	139.622	144.585	151.592	113.607	130.031	126.608	141.382	113.237	157.756	132.853	172.434	111.128	124.644	127.105	97.7513	144.444	124.611	131.035	151.604	151.025	139.734	164.937	124.633	120.466	132.34	152.44
ENSG00000010256	257.869	275.093	310.491	281.292	274.939	275.363	257.14	303.048	324.178	298.669	270.7	320.807	332.22	274.676	262.561	362.864	285.521	302.997	288.799	303.881	257.962	282.834	340.738	278.033	254.681	278.012	251.563	264.377	264.435	307.46	263.829	244.256	291.268
ENSG00000010270	68.3299	65.252	66.4197	66.5195	72.9107	71.2794	63.7779	50.5069	55.2245	57.2004	63.5405	57.6255	56.3239	58.2796	54.3075	62.2802	64.8795	47.0929	58.6665	58.7047	59.9994	62.0041	61.7421	79.96	75.9058	59.9839	73.7338	62.7185	62.7884	70.5021	74.9139	76.5511	53.0264
ENSG00000010278	33.5366	21.456	21.692	14.251	22.1587	22.3233	20.738	27.8689	27.1334	14.1386	22.3085	12.0004	26.398	29.3946	28.285	31.509	45.6232	2.15651	12.6594	42.4485	44.6265	33.5741	29.2183	35.6829	14.8782	28.3864	49.1331	37.9825	9.84312	15.1998	14.0951	42.5632	18.387
ENSG00000010282	0.096117	0.0929529	0.308658	0.0902863	0.0507781	0.26946	0	0	0.154489	0.293213	0.30029	0	0	0.100134	0	0	0	0.590002	0	0.0871058	0	0	0	0	0	0	0	0	0.367402	0.216243	0	0.606518	0
ENSG00000010292	76.6514	93.327	126.163	103.179	82.4805	78.1095	112.371	137.999	137.116	125.303	93.7695	165.132	149.972	108.933	88.0474	162.964	110.58	175.975	130.786	133.937	82.9682	79.9808	164.898	83.1603	85.3937	110.917	86.6949	102.231	129.556	101.682	73.6019	74.7572	156.994
ENSG00000010295	20.8034	21.9803	21.0293	23.1498	19.642	20.2394	22.5252	18.9405	22.6476	20.5537	20.8	22.7685	21.9739	20.4474	28.6466	19.9992	19.1611	22.1418	24.1645	21.2268	18.0574	23.8501	21.8027	18.8184	23.52	19.8535	19.0383	19.6033	21.9931	18.9473	20.2284	16.1592	22.5601
ENSG00000010310	7.18924	7.28221	4.1699	8.09109	8.93788	10.8843	8.29258	8.61876	4.3215	3.92431	6.2229	6.58826	4.12419	3.74735	15.1525	1.59048	3.03007	6.68407	4.56981	5.19789	4.31771	9.13558	3.54685	6.01843	4.16157	2.45233	2.90307	4.56931	5.55401	5.5012	5.46999	6.98861	5.92613
ENSG00000010318	5.79768	6.07126	7.87617	5.64372	6.41776	6.58009	7.07114	13.4126	5.67112	4.37836	6.4233	8.98758	9.92208	4.7009	8.52251	7.3289	4.81219	7.05098	9.84622	6.07882	3.32703	5.92658	8.52225	6.04423	3.53667	3.67099	3.96559	6.71848	6.39063	7.19196	5.6871	4.95899	6.46232
ENSG00000010319	0.237854	0.273825	0.124412	0.22398	0.202179	0.335842	0.256875	0.442137	0.647884	0.323513	0.0452795	0.699172	0.271001	0.211773	1.10234	0.122083	0.198652	3.55773	0.454918	0.115672	0.415592	0.618208	0.236659	0.0408015	0.123717	0.22182	0.327006	0.476387	6.21326	0.611342	0.116825	0.03937	0.0252614
ENSG00000010322	128.326	124.155	101.745	107.924	112.591	120.969	131.295	85.8276	102.008	99.1762	121.344	103.35	89.627	100.112	122.333	81.0354	103.198	91.1708	91.3846	95.6683	118.206	121.934	93.6772	109.175	103.163	108.496	95.7524	98.6958	79.803	98.6808	110.602	118.753	92.8388
ENSG00000010327	0.0898916	0.0368411	0.0566167	0.117097	0.0926508	0.13496	0.0406304	0.0087702	0.165566	0.0705846	0.0967974	0	0	0.0333728	0.195576	0.031866	0	0.164541	0	0.058998	0.139528	0.187156	0	0.211237	0.0187451	0.00875394	0.0558651	0.0645131	0.0182217	0.0663272	0.0922997	0.00796435	0.0152892
ENSG00000010361	43.8565	35.9997	55.4364	50.4	39.6069	40.471	53.3803	50.6551	57.9913	47.4744	47.8608	54.8687	70.3944	48.339	47.9468	60.1826	35.4236	53.2413	47.7692	53.6481	41.8542	31.9896	53.1927	30.0788	25.8901	53.9242	35.7843	43.8829	44.0081	42.243	45.5044	33.809	51.6947
ENSG00000010379	0.0429308	0.245793	0.224262	0.0793507	0.99861	0.92925	0.33853	0.0692709	0.721468	0.693623	1.24972	0.874199	0.111093	0	0.39229	0.267006	0.432216	0.295723	0.203978	0.115828	0.214013	0.877954	0.08461	0.683245	0.209804	0.739982	0.200923	0.0389481	0.0822551	0.321045	0.491371	0.287983	0
ENSG00000010404	81.8606	61.8633	33.0158	67.0889	70.9405	79.1973	67.638	34.1918	31.6082	30.2599	58.8247	37.0965	44.7315	36.5675	53.6763	28.5885	45.3653	20.6904	53.6065	49.2415	58.1602	98.4213	30.9128	57.3552	57.0745	35.9135	48.1501	57.1049	23.1998	55.918	50.4345	59.3123	27.0782
ENSG00000010438	0.200014	0	0.0886328	1.54194	0.129597	0.380667	0	0.137116	0	0	0.443065	0	0.0934425	0.479485	0.441151	0.351651	0.551722	0	0.0956285	0	0.209064	0.133247	0	0.129224	0.099446	0.650338	0.727363	0.325554	0	0.104908	0	0.342756	0
ENSG00000010539	10.2558	9.40926	7.94217	7.02038	10.4139	7.4919	6.88451	7.35531	7.53346	10.4347	6.98867	6.05876	7.01922	7.02664	6.0585	7.77579	9.32459	8.56143	7.30534	8.20393	9.55849	5.33518	8.01631	8.98443	7.29679	9.14043	8.81891	8.39989	8.55176	8.21376	9.87134	9.99455	7.81376
ENSG00000010610	2.30737	0.884901	1.20164	1.2255	0.268361	0.934531	2.24206	2.76467	1.06267	1.2454	1.17753	2.42148	1.66452	2.35255	3.64183	1.07777	1.15449	3.4321	5.19149	1.0205	2.4183	0.763246	1.27223	1.59771	3.59805	1.13057	0.988722	1.60749	3.61763	1.53303	0.973779	0.5799	3.13051
ENSG00000010626	12.561	9.76717	11.5138	10.0372	10.762	7.48415	12.179	13.481	9.82929	6.98497	7.32499	11.7292	20.4582	8.51665	20.7485	8.86361	9.95903	5.14921	11.134	10.4926	9.76357	12.6374	8.98484	11.1365	5.39434	7.38321	10.2812	7.59765	8.67672	8.4661	10.3819	10.6745	10.7861
ENSG00000010671	0.174766	0	0.254832	0	0	0.4383	0	0	0.201413	0.466436	0	0.0565154	0.180086	0.180129	0	0.112653	0.0280921	0	0.0556791	0.0531163	0.196625	0.0317244	0	0.297728	0.335339	0	0	0	0.200112	0	0.111362	0.0970424	0
ENSG00000010704	1.08332	1.32496	0.929388	0.713978	0.716179	0.640561	2.08652	2.40287	2.25737	0.680866	1.08941	2.67339	5.57068	1.40364	4.21553	1.72453	0.387064	1.60026	2.12979	1.28426	0.83091	1.20718	1.20254	0.274016	1.83093	1.07203	0.629726	1.06457	1.22242	0.854724	0.396437	0.806816	2.98757
ENSG00000010803	18.4327	18.3731	21.2154	16.1916	17.5685	20.477	22.8233	19.3348	21.239	19.8027	19.5285	19.2832	19.6738	21.3832	13.6698	20.5699	23.4026	27.2034	13.9841	20.5943	15.7381	12.3094	22.7368	21.982	20.4602	15.759	21.6114	20.3104	25.5107	20.3032	17.3467	17.813	20.6706
ENSG00000010810	423.231	356.21	469.126	287.414	308.694	339.311	198.105	286.18	281.238	397.105	320.024	203.393	256.11	342.998	207.572	266.683	320.561	253.382	195.656	391.149	335.353	263.651	322.309	307.768	235.372	320.596	251.797	314.136	311.534	306.133	360.011	267.767	206.288
ENSG00000010818	1.53449	2.08726	1.28097	1.15254	1.49021	1.94602	4.72454	1.46596	1.86183	0.973105	3.39119	1.19422	1.47315	1.22635	2.53997	1.68883	1.76392	0.640185	1.81379	2.0042	3.1741	2.65589	1.56543	2.09536	6.87352	1.18532	2.33279	2.38376	0.968446	2.00163	1.99287	2.04166	1.55387
ENSG00000010932	0.115076	0.169937	0.0730445	0	0.043471	0	0.203418	0.445074	0.174155	0.237714	0.119472	0.359239	1.72194	0.568622	0.375102	0.522876	0.616459	0.260509	0.607166	0.380378	0.232896	0	0.627884	0.154293	0.175303	0	0	0.69316	0.119654	0	0.246961	0	1.49378
ENSG00000011007	25.175	28.8608	25.2092	26.437	31.4326	28.4484	24.0042	22.767	24.7122	25.3396	28.4227	24.1656	20.2418	29.2834	22.2387	24.8569	30.7998	30.3737	27.1398	27.7178	28.1908	25.8127	22.7259	26.7359	33.5693	29.1547	29.592	24.1526	32.8977	25.3502	30.3754	30.7149	28.2756
ENSG00000011009	112.287	114.063	113.518	101.451	101.258	98.3769	108.178	96.646	130.753	124.424	108.052	129.059	103.501	135.302	131.731	109.465	126.194	133.064	139.953	109.378	137.319	115.426	123.161	104.146	94.4301	142.912	138.47	125.381	122.973	99.4674	106.382	118.846	98.4393
ENSG00000011021	32.7962	31.0328	23.0478	28.7635	34.3325	34.3921	23.2122	17.075	23.014	28.3428	25.5731	21.542	18.5032	21.3352	20.46	19.9689	24.652	18.8426	18.4996	22.2825	26.0383	23.6262	24.3509	27.6464	31.5795	21.7336	25.5839	16.792	17.7859	24.1204	29.3428	27.2627	28.3503
ENSG00000011028	37.0055	46.5526	55.3799	30.3525	54.9151	52.12	115.921	67.7396	60.5682	46.4515	65.9659	68.7029	121.363	35.2701	230.88	59.0628	48.263	102.614	82.4771	58.708	34.19	107.899	59.5648	40.0667	256.407	50.0356	38.5304	58.4482	56.1412	58.1275	62.7994	31.8811	86.6205
ENSG00000011052	23.1252	37.6313	26.0688	49.6051	42.0196	42.504	36.7079	23.7936	42.2632	23.9526	32.7963	67.5978	31.2126	18.359	36.9067	30.3665	54.2971	56.0092	58.1585	35.9358	12.7927	47.6265	26.6551	27.5617	36.9884	32.0019	23.7238	13.7433	41.2091	38.6695	23.8497	24.535	33.3026
ENSG00000011083	0.0335661	0.0321913	0.0184055	0	0.0218732	0	0.035563	0.0307494	0	0	0.0401812	0.0204209	0	0	0	0	0.0203238	0	0	0	0	0.0458715	0	0.0362237	0	0.0192367	0	0.019033	0.0200436	0	0	0	0
ENSG00000011105	21.6918	36.8815	22.3859	27.5884	24.0033	24.3796	54.5937	20.1817	22.6826	20.8251	37.4439	33.3787	26.9126	23.3449	58.6867	24.2537	26.5573	37.1371	47.4805	24.5649	23.4663	72.8987	17.5235	24.802	70.8317	25.3906	26.1033	28.5792	39.5668	28.4258	18.0446	24.1906	35.4041
ENSG00000011114	6.22335	5.6519	4.75519	4.38396	5.36586	4.96638	7.1299	6.04574	4.09324	4.96081	5.3677	5.38155	7.02104	5.70046	6.45608	5.01421	6.04224	5.27619	5.57097	6.73223	6.57334	5.33801	4.73108	5.04963	7.27891	5.26327	5.24117	6.96033	6.3431	5.44256	5.24124	6.00445	5.74282
ENSG00000011132	22.1935	20.8847	20.1814	22.0412	17.9993	19.237	17.281	16.9938	19.1396	22.6181	18.1015	19.8213	19.3913	17.0107	26.9092	15.2125	17.1668	23.6098	21.7645	19.9375	23.6995	18.717	24.5587	14.9127	23.231	20.5549	13.9438	14.6421	17.5613	14.4602	15.0857	13.1182	17.5721
ENSG00000011143	30.8612	36.8639	38.5009	32.7453	32.0255	34.6759	34.77	41.3321	40.583	33.43	31.3224	37.883	38.2199	35.5902	41.0868	33.0241	36.034	33.6141	34.2537	28.9169	39.7898	31.2306	32.5589	34.3841	21.6531	31.279	30.0734	32.8343	28.2816	28.3819	34.3668	36.764	44.0075
ENSG00000011198	10.9563	9.93042	8.53782	7.4886	10.5538	8.69152	6.98994	10.9757	7.5581	9.96387	9.25571	6.4102	6.80053	9.46991	5.88259	9.0012	7.92135	5.79625	6.45319	8.69499	9.49218	8.0526	9.70874	11.2651	8.92522	8.13519	10.4768	9.93386	7.4923	11.2052	10.9349	10.3533	7.55695
ENSG00000011201	18.0308	4.56733	31.979	2.58734	5.76892	1.76801	2.13889	32.8307	49.6597	25.268	4.21497	6.95289	13.5135	20.0054	12.451	40.2257	15.3495	1.55963	7.50453	9.92532	50.6501	4.70909	25.3834	12.7082	3.31004	36.6772	13.7509	16.8948	6.88645	4.13354	39.3036	24.2422	4.43989
ENSG00000011243	221.253	184.201	179.934	195.559	157.091	193.175	155.53	185.009	190.235	172.176	177.443	192.04	173.899	165.032	194.594	136.391	137.211	139.351	137.143	141.303	186.907	173.726	224.596	166.473	164.581	157.001	130.736	154.804	113.563	134.5	191.482	158.78	179.433
ENSG00000011258	19.7886	17.9835	20.1989	12.2519	13.8059	15.7398	12.4325	21.0576	19.229	19.4827	16.4019	16.6997	17.5858	23.7718	14.4671	25.3652	17.1087	15.301	12.7384	15.8397	19.7888	11.5519	19.7711	19.6422	12.883	20.0202	17.0226	20.3426	18.5597	16.1507	20.624	22.1324	22.2601
ENSG00000011260	33.6781	36.0553	40.3323	40.6774	40.9904	38.3177	35.6776	47.0202	42.8651	47.0655	41.2043	48.2725	37.7445	50.6391	29.4682	58.3591	43.8613	65.1714	43.3509	40.3173	36.7907	34.334	45.1053	37.2902	39.3218	42.5926	59.5904	50.6791	57.2888	41.778	35.2539	36.9944	39.7436
ENSG00000011275	18.844	20.1107	19.1142	18.462	20.5046	20.9343	18.5567	18.3233	20.7761	20.3463	19.7543	18.7821	19.8358	18.6964	20.8939	17.9347	20.3206	20.5662	18.7321	19.5098	20.9796	19.7274	18.6649	21.6257	25.8263	20.1511	21.1033	20.5257	21.2015	21.2573	19.1374	20.8271	18.9971
ENSG00000011295	33.9361	35.628	34.2686	42.7597	44.4698	46.4691	37.0517	43.9531	34.2353	28.8151	42.5449	40.9969	37.8793	46.9185	36.0043	38.1933	33.1514	26.9643	31.6508	46.9534	43.1543	39.5108	37.4691	37.5577	28.7912	32.4905	38.3509	51.6965	39.8571	41.905	36.2804	41.048	28.1186
ENSG00000011304	459.97	567.268	513.357	560.844	531.82	477.619	541.162	568.444	601.908	602.763	579.166	714.545	613.412	577.93	666.364	513.163	593.495	1057.08	684.115	669.296	530.258	462.576	805.768	378.716	715.847	702.394	600.16	596.822	766.433	489.574	319.992	392.582	664.173
ENSG00000011332	32.4454	22.9322	44.431	16.882	24.6539	26.1566	10.3209	14.5769	29.697	41.9785	19.8319	8.81658	7.36558	13.5741	8.8673	21.168	29.3376	22.8909	6.57273	20.5683	34.5051	7.14569	25.8633	23.9652	20.725	33.3119	23.215	20.7822	22.5102	26.6017	41.7949	30.2262	26.9689
ENSG00000011347	12.1258	5.40407	7.99005	3.22307	7.35288	7.57194	1.22992	4.90576	3.68494	3.56538	4.17153	5.26186	1.65564	2.89311	2.60131	3.73868	4.27669	6.04588	1.45095	5.04896	8.45961	3.26427	6.1303	4.59616	1.25928	3.76416	4.66101	5.17477	6.15216	3.26786	6.63005	5.31859	4.48359
ENSG00000011376	12.7669	21.0354	22.2616	16.5822	17.2708	19.3652	19.1516	19.3062	17.2662	20.6515	16.1816	21.9963	19.5615	23.0645	20.463	18.6793	17.5056	26.0676	17.4732	19.0061	15.9703	23.9059	17.0707	21.4569	12.3269	17.5817	22.7897	20.807	17.5806	18.3436	17.3963	22.7319	18.5267
ENSG00000011405	13.773	20.1433	18.4039	15.0856	20.8329	18.9817	19.8191	17.0132	24.6301	20.797	21.5018	22.7377	22.3913	20.4453	19.1019	21.6544	20.9902	19.908	23.945	18.7064	15.5009	22.0241	19.1019	17.6462	18.629	18.9497	21.5246	20.4715	24.7555	19.2744	15.5041	16.2733	20.9889
ENSG00000011422	25.021	36.1053	25.9772	77.1372	43.9737	32.7222	54.2417	35.8736	29.9889	22.8418	41.188	52.0342	35.1823	25.8817	52.6003	34.9166	31.988	65.6245	90.0391	31.3901	30.777	156.694	55.8424	29.2771	79.9098	23.9316	38.5166	25.7437	55.0614	40.2994	14.0336	21.4656	46.5246
ENSG00000011426	18.0493	28.9968	21.3764	23.8806	25.5115	19.5956	29.8028	31.3189	23.9118	24.5176	27.9073	31.3856	29.1584	21.8887	24.7476	28.0229	27.1108	34.3531	32.3277	24.8837	15.7985	21.8644	27.4106	23.7127	47.1244	21.3427	27.5033	24.1914	38.5074	26.498	14.359	18.5535	32.6159
ENSG00000011451	70.6732	81.7902	90.4959	62.3559	61.3951	60.6736	61.3783	49.244	64.2891	73.1872	69.9549	58.8618	57.473	76.0294	66.0752	36.8556	60.2071	55.7336	65.3684	63.8797	92.5598	61.6442	79.0989	62.828	67.0287	79.2977	65.429	68.5437	49.5061	62.1679	67.9848	56.0698	45.3496
ENSG00000011454	40.6269	43.1229	40.6366	34.6863	37.1297	33.1001	40.4181	39.1755	37.4176	42.8606	36.9363	36.3386	36.6145	31.1388	35.6672	44.4897	34.3896	28.641	31.9885	34.4502	39.6409	36.1818	46.2859	38.5083	42.6597	36.6729	34.9146	32.5066	34.6673	37.4009	38.9994	43.9676	40.6148
ENSG00000011465	1.73897	0.566755	1.97684	0.368341	0.591917	0.413251	1.21993	11.6174	1.22361	4.77012	1.0552	0.01034	1.21229	3.0929	2.1933	8.7903	40.8736	28.2142	34.5444	13.1384	2.51105	2.90293	9.24143	0.150083	277.103	4.23666	4.97652	3.01592	28.1909	0.647756	0.635948	0.368779	42.1095
ENSG00000011478	12.5864	15.2184	13.5241	22.9887	18.8579	17.0867	21.2971	20.3138	20.2459	10.2863	18.3805	24.9812	21.14	19.9287	27.2946	14.4676	16.2911	18.501	34.302	14.9334	10.5893	33.8128	16.1836	14.2561	21.4943	15.9322	17.7995	17.6344	15.9359	14.8154	10.2155	11.9526	17.5183
ENSG00000011485	116.683	119.151	130.039	136.393	120.057	115.597	125.231	132.454	129.548	127.936	117.699	121.437	120.437	127.374	120.308	136.119	126.649	154.331	125.97	128.754	127.174	122.506	125.321	114.461	141.021	130.726	125.206	123.218	133.092	121.129	117.661	108.881	127.336
ENSG00000011523	13.2541	11.8652	12.8121	9.13859	9.41533	9.72073	11.0441	11.9726	12.2755	12.6074	10.2791	11.3761	8.49903	12.9398	8.40537	14.7992	12.1065	15.1302	8.03831	9.83577	11.1598	7.97448	13.4937	12.3935	11.1735	16.6072	11.9062	14.416	13.3118	11.0958	13.1659	12.9315	8.85335
ENSG00000011566	11.5899	10.8249	12.3109	13.4156	11.4274	10.8384	16.7549	13.2002	10.1857	13.8025	9.38561	13.2415	14.2883	15.5334	22.1901	13.4848	13.7733	12.7287	23.6266	15.7315	16.9516	12.2203	16.4724	12.2503	15.6932	11.2401	12.5774	13.8435	15.3167	12.9959	12.0523	13.1042	15.6189
ENSG00000011590	2.33808	0.0471984	0.328933	1.59096	0.428919	3.13102	0.486438	4.26982	0	1.77489	1.15597	1.75194	0.169441	2.87417	0.731786	1.5414	2.64923	0.0477107	0.853351	3.83967	0.421661	3.62146	1.86057	0.964539	1.00646	1.2571	1.22982	0.67518	0	0	1.00037	1.02887	0.671036
ENSG00000011600	0	0	0.177735	0	0	0	0	0	0	0	0	0.418567	0	0	0	0	0	0	0.230307	0	0	0	0	0	0	0	0	0	0	0	0	0.30393	0
ENSG00000011638	14.5938	15.3176	20.3707	12.2794	6.47914	14.7614	13.259	12.8941	14.9302	16.801	16.1084	20.2212	17.6607	18.9127	11.038	19.5443	20.345	16.087	11.7851	15.3111	14.9495	8.16195	16.8656	21.2957	8.40007	15.9709	12.3708	13.0173	14.785	21.3742	13.2548	16.8087	12.4219
ENSG00000011677	11.8261	3.3136	6.69605	2.96828	4.38666	7.18578	3.58918	3.24136	4.23151	4.00953	3.38014	2.05795	1.64903	4.34929	0.56111	6.63738	4.69018	3.82329	0.728527	6.82236	6.47042	0.808976	3.40618	9.50969	2.63579	4.47826	6.15168	5.06234	2.40379	3.9483	8.13809	9.08377	1.83288
ENSG00000012048	18.1167	22.653	25.1613	20.0265	18.2382	22.5259	14.7439	29.4573	33.6074	30.1493	21.0748	26.1259	23.1057	20.9627	13.0811	34.0865	23.1674	34.9164	18.7256	23.3434	20.7028	14.4695	35.6812	20.2441	14.8038	33.2555	21.8577	26.9145	30.8778	28.3426	18.6748	22.7621	36.7693
ENSG00000012061	78.5382	76.5921	75.7601	76.6928	82.5896	71.2213	91.7662	76.1581	87.2982	81.196	80.5147	99.3134	93.5419	81.9814	104.684	80.251	96.4816	137.782	103.841	74.5273	69.0358	92.6397	79.2759	78.8037	122.249	75.0394	85.5858	79.2701	100.977	73.5121	73.3142	70.9751	80.0932
ENSG00000012124	0.248275	0	0	0.0285682	0	0.0627643	0	0.20514	0.0308666	0	0.213255	0.0300727	0	0	0.141822	0.245925	0.0890093	0	0.0295941	0	0	0.0968831	0.407119	0.0263901	0	0.0290448	0	0.0270945	0.209913	0	0	0.417966	0.0737619
ENSG00000012171	9.30229	4.35942	4.7326	3.28699	4.4779	3.76507	6.98133	7.6888	4.11869	6.21904	4.00724	5.24059	17.1525	6.64059	13.8594	3.78825	10.1599	8.17803	7.86543	4.94964	10.538	4.00143	5.02188	4.5544	7.60837	8.72438	5.61577	8.47982	9.04814	3.12635	4.22327	5.49077	9.21043
ENSG00000012174	10.9645	10.7391	9.72549	9.82491	10.5581	9.41204	10.9712	10.3746	8.11835	7.55397	10.173	7.11627	10.0997	9.90739	9.17376	8.96831	9.24918	8.31154	10.5083	10.9795	9.89188	12.6687	8.45456	12.3332	13.5573	9.62721	10.8903	14.5209	9.38424	11.8724	10.7186	12.6226	8.86748
ENSG00000012211	0.97398	1.06972	0.772125	1.54211	0.891016	0.77199	4.65032	1.51494	2.02016	1.0065	1.70599	3.65213	3.17284	1.70441	6.72134	1.18423	1.24378	1.37415	5.33149	1.1049	1.13985	3.10104	1.94197	0.877477	2.4331	1.04284	1.25153	2.12026	2.3569	1.5244	0.291457	0.458655	1.32472
ENSG00000012223	0	0	0.034069	0	0	0	0	0.0246007	0	0	0	0	0	0	0.0263271	0	0	0	0	0	0	0	0.0325405	0.0335463	0	0	0	0	0.286821	0	0	0.0325019	0
ENSG00000012232	138.711	105.59	102.097	101.254	100.849	96.1819	71.8271	91.4327	94.6122	110.423	91.8798	80.3348	92.2244	110.168	90.0569	93.7542	100.366	60.7523	72.201	95.1838	115.367	111.546	92.3724	89.6162	70.7866	95.8017	81.867	95.7111	65.5963	83.6684	122.289	111.832	67.5823
ENSG00000012504	0	0	0.0515442	0	0.496239	0	0	0	0	0	0	0	0	0.0606829	0	0	0	0	0	0	0	0.36836	0	0.0507888	0.164674	0	0	0	0	0.121247	0	0.023181	0
ENSG00000012660	79.2742	73.1662	88.2606	77.0139	83.6025	75.5789	84.2182	95.9442	93.4645	100.107	81.7398	97.7658	95.5074	89.7853	71.5632	108.341	81.7926	112.59	89.9898	84.6315	74.6257	77.2531	96.2637	81.2488	95.7034	84.2561	93.6656	87.5659	100.515	89.3521	74.8546	77.0306	85.9166
ENSG00000012779	0.566056	0.0871753	0	0.0159537	0.268612	0	0.123571	0	0.123341	0.35445	0.0490057	0.0940628	0.117407	0.214819	0	0.123875	0.131926	0.0331651	0	0.221812	0.264054	0	0.264908	0.539579	0.124393	0.0894642	0.164121	0.0735067	0.153567	0.103407	0.0486897	0.265702	0.0549863
ENSG00000012817	0.314702	21.5951	0.41015	0.370292	0.727035	0.211567	0	0.462177	0.458894	19.002	23.6563	0.129915	19.7985	0.369941	0.310828	0.305038	0.334815	15.289	0.220465	0.106229	0.22986	0.146584	0	0.244945	0.14948	20.1347	17.4698	0.290952	20.1826	0.334074	0.341774	0.416417	0.206896
ENSG00000012822	93.1713	93.8312	70.7319	67.7285	63.0561	71.3918	102.221	65.6645	62.8146	48.7698	74.8322	51.0363	64.2143	76.174	96.589	45.7396	59.0118	43.567	51.9849	51.3679	81.9522	82.9644	40.8148	72.1607	63.4767	56.5189	57.6878	66.1329	42.9651	46.3301	90.3271	83.0529	58.3655
ENSG00000012963	15.6731	19.0876	18.8982	16.1466	17.5646	16.0008	11.7545	15.356	16.6761	18.9087	14.7381	14.1532	14.8356	15.5252	8.29522	20.3892	17.3439	21.3706	15.724	16.6443	11.8726	12.4954	17.1725	16.3785	15.4275	17.7196	20.3212	14.7835	18.7503	17.1338	14.7636	13.4254	17.8601
ENSG00000012983	30.1831	30.1994	30.3598	28.2265	27.8293	31.5453	22.4897	30.0607	29.0487	32.1827	34.5059	25.6134	28.3355	29.3986	21.1083	30.1267	31.7439	29.7332	31.3546	29.8556	21.5409	28.2	30.1159	32.8971	57.4249	33.3693	29.6288	27.7085	33.7995	26.5932	27.0242	35.2231	29.8155
ENSG00000013016	6.74689	7.06641	5.33277	5.37578	6.71834	6.93464	7.2984	6.23975	6.02508	5.45568	6.62205	10.1785	7.83393	8.01063	10.8055	6.34039	7.36728	12.7319	12.2706	6.80205	8.56963	11.3431	7.60725	6.44332	23.5363	6.98463	6.25999	7.48367	13.0112	5.99322	5.11378	5.84643	5.35578
ENSG00000013275	60.7953	66.6333	61.2418	64.5742	70.0733	63.4884	56.6282	48.2791	58.783	67.7627	66.5825	61.3379	57.7438	56.2268	63.7695	51.6712	67.5122	78.67	63.7646	63.2981	60.1821	62.0161	57.8924	58.2911	76.8578	69.3509	71.5553	56.5649	69.3807	56.3299	59.9677	58.0895	59.4761
ENSG00000013288	8.71112	8.34191	8.16549	7.17241	8.02909	9.0846	11.9819	6.56976	5.65937	6.6974	9.9146	6.55483	12.251	6.17369	16.6515	7.02588	6.45139	7.01646	6.89549	6.84635	7.85928	15.8253	5.95163	8.05253	17.0441	9.79648	6.05305	5.8642	7.69022	9.20623	7.28127	8.20421	6.07362
ENSG00000013293	0.63848	0.309907	1.15026	0.271853	1.06061	0.778315	1.35578	0.436947	0.370571	1.06353	0.293529	1.0952	1.19536	0.783081	4.98413	0.835852	0.265004	0.989885	1.43346	0.93746	0.349714	0.955888	0.402033	1.49907	1.95528	0.863711	0.586532	0.963302	0.568844	1.44999	0.629293	0.802698	0.973643
ENSG00000013297	2.70514	0.724203	1.52	1.99862	2.5794	2.46427	0.946377	10.502	1.72076	3.70364	1.08676	17.9095	16.2144	3.06747	36.7994	1.95356	1.73156	4.33143	16.4153	3.56293	3.58237	8.48549	3.5753	1.15265	7.71118	3.14683	1.30657	2.09194	5.28638	1.86314	0.985169	1.66758	5.94068
ENSG00000013306	127.333	145.347	119.193	167.474	137.706	137.317	158.986	154.183	133.669	118.895	136.786	136.714	135.766	150.451	167.329	128.762	156.265	156.047	178.909	139.255	145.379	185.788	103.668	120.653	117.788	144.992	132.866	167.293	127.8	131.092	96.4154	125.199	127.995
ENSG00000013364	3.97581	5.93632	3.80201	10.7094	5.901	8.60019	9.81713	9.46352	7.8827	2.16378	6.90252	6.83581	7.67297	4.92245	17.5459	5.30877	5.01028	5.33456	7.16466	7.71212	4.2916	41.3703	6.14405	9.1784	10.0636	5.26631	3.93957	4.19072	5.24489	6.49891	7.35874	1.70086	3.31171
ENSG00000013374	53.9333	50.1613	60.3922	48.9595	52.3267	45.2325	63.5819	70.7766	62.2559	56.0435	59.1206	56.0481	65.7607	66.3769	59.2784	70.9036	61.1329	60.7616	57.1274	53.9478	55.9316	52.7691	63.2097	61.8489	76.6156	57.6272	63.512	61.5527	62.0411	64.6784	56.5758	59.8287	66.2556
ENSG00000013375	24.745	25.8856	21.4231	27.3937	34.5186	27.6038	36.0237	24.0486	26.8548	22.4153	28.8036	30.5356	28.7054	21.5618	27.3785	25.0432	26.2005	32.0029	37.3485	27.7234	19.4173	36.509	26.7136	24.9794	55.7196	28.0362	26.5147	24.2494	25.2683	19.929	20.4943	28.8907	32.0501
ENSG00000013392	4.75473	4.53263	3.42255	4.01734	3.60409	3.4505	4.69074	3.67393	4.15297	3.56846	3.25052	3.46716	4.25401	3.27059	4.26265	4.30333	4.35246	2.07544	3.72045	3.8399	3.91431	4.94571	3.85776	4.68473	5.03834	3.89982	3.90561	3.68726	3.06228	4.42756	3.69134	4.62736	2.90922
ENSG00000013441	36.3127	33.8377	32.3354	26.4719	29.5077	31.641	20.3231	26.5629	33.0167	31.6726	27.5612	19.8667	19.8864	30.4822	24.0107	27.3956	24.5531	23.1539	16.0087	25.0186	23.8385	17.3642	23.1059	32.895	21.1535	24.6388	27.6783	22.222	18.597	25.0955	51.1177	36.0172	39.5117
ENSG00000013503	9.02624	6.21867	8.48009	4.68464	9.53931	6.4906	6.28481	9.9951	9.22622	10.3767	4.59916	7.49603	4.86367	9.74863	3.86087	10.2919	7.86929	10.9054	5.14451	7.75856	7.90006	4.51177	7.83807	5.59367	9.50163	7.39734	7.25608	8.38163	9.37624	4.11099	7.94577	9.71491	8.1844
ENSG00000013523	14.6079	13.0211	12.3858	13.8673	10.3306	12.8807	11.8742	19.7233	12.7693	11.3152	12.0026	16.2142	13.2721	22.5031	14.1997	16.3769	14.9636	25.66	12.6604	11.6215	14.3082	12.3798	15.1382	10.4199	12.1655	14.2337	9.52025	18.3646	16.7452	11.5705	9.38374	10.5424	14.2723
ENSG00000013561	50.8837	63.2329	37.8621	56.2141	57.8783	67.3889	55.6799	35.3138	30.8462	40.8878	58.5687	34.3743	42.2391	40.7559	47.2278	32.2804	54.6765	40.8777	54.4044	46.5432	41.7386	59.5518	39.3276	51.9359	75.5477	36.4979	54.3862	42.515	45.2498	47.4341	47.1819	50.4388	28.0388
ENSG00000013563	24.6079	18.5238	20.3571	25.4204	19.8516	24.0254	36.6689	26.874	19.4673	18.2908	25.8911	32.5621	38.0207	21.0309	43.3182	26.0743	18.0491	17.5301	37.2451	23.3202	21.4029	38.9619	21.9936	18.8209	20.679	20.6937	19.745	17.3722	16.1588	25.7182	16.0716	17.4955	18.8052
ENSG00000013573	75.4325	79.2199	95.5333	97.0711	96.5581	78.0326	80.0053	106.121	132.455	123.554	88.5522	88.7324	74.9316	100.726	54.9838	95.9301	76.5457	112.48	59.7065	103.551	75.6359	51.2279	109.143	95.4321	59.5915	95.0752	87.574	86.4267	71.984	88.2247	87.7047	77.3749	156.918
ENSG00000013583	41.7971	39.8409	57.0822	60.5509	41.7309	50.1341	51.707	59.4242	52.6926	40.4685	51.5713	61.8298	74.9007	38.9881	62.9918	93.1381	55.2375	35.4152	73.0459	45.269	39.1475	53.5155	46.7544	54.9959	30.745	47.9254	44.2894	61.7047	33.228	67.1077	39.9718	41.284	39.8176
ENSG00000013588	0.330811	0.212685	0.542992	0.2256	0.520135	0.280752	0.609181	0.907943	1.25544	0.622242	0.589622	0.539707	1.56995	0.230267	1.30489	0.607656	0.424664	0.358824	0.81704	0.561073	0.308809	0.401041	0.73894	1.17146	1.91654	0.314338	0.620404	0.506253	0.215846	0.112622	0.121255	0.577939	1.05351
ENSG00000013619	4.70664	4.0564	2.36332	7.67804	6.03421	3.56149	1.69963	2.92886	2.09362	3.00445	3.05483	5.4877	3.51019	1.80641	5.46189	2.55	2.33496	1.2789	6.85281	2.2754	3.43692	10.3604	2.50949	5.70984	5.62907	2.60072	2.44986	2.59474	2.38648	4.92709	3.45468	3.14299	3.05883
ENSG00000013725	1.19442	1.41403	0.684964	1.60562	0.383784	1.21171	1.25337	1.72805	1.52525	1.67154	0.839091	0.46382	1.3691	0.907004	0.848971	1.48898	0.728704	1.2427	1.57519	0.905855	0.647258	1.61963	0.63476	0.789512	0.927476	0.310729	0.273521	0.546049	1.22605	1.70183	0.316347	1.83217	2.35144
ENSG00000013810	92.4831	106.379	126.911	119.13	117.738	92.8889	117.336	134.629	162.209	137.601	121.237	165.439	146.086	110.413	96.1081	147.608	120.081	168.216	143.821	140.392	103.168	101.412	147.194	90.0217	95.4293	135.992	115.042	110.188	147.446	113.89	81.967	89.8616	149.936
ENSG00000014123	10.1705	10.4538	11.2104	9.13889	8.81292	10.3679	11.2104	14.854	9.19328	12.6577	9.31688	11.7366	13.9058	12.9422	10.9822	13.0888	9.95195	12.7269	12.6858	10.3128	7.40669	12.6074	9.34482	11.1059	12.7302	10.4	11.1152	13.2698	12.7892	12.4381	13.0361	12.4116	10.509
ENSG00000014138	25.8059	27.9451	38.5771	36.1778	26.0693	26.2329	28.763	42.2669	38.8465	41.297	33.7903	42.7159	27.7825	33.9231	22.2806	37.9143	40.4974	52.5515	33.6974	38.8907	27.4577	25.1933	44.8209	23.5107	28.0602	41.1744	27.3747	32.6906	44.3102	31.1458	26.7086	24.7312	48.2302
ENSG00000014164	16.9791	17.7194	18.862	17.8591	16.3547	16.547	16.2853	16.1853	20.3494	16.9209	18.7042	19.3885	17.249	16.6091	21.3495	16.375	18.8865	21.2253	19.8309	17.5681	20.2703	15.5507	16.8097	16.8954	16.9489	18.3036	15.9698	17.2105	18.5336	16.2041	16.4996	15.7877	16.8535
ENSG00000014216	104.163	124.138	86.6142	130.112	119.808	106.167	121.487	68.2958	70.429	71.3056	118.786	86.3523	89.9274	64.9512	116.091	61.1463	84.7253	71.134	113.19	78.0702	86.5749	178.067	74.4079	98.2209	112.874	88.6948	74.6042	85.734	61.8172	105.294	92.8253	86.106	58.9897
ENSG00000014257	0.332914	0.0489216	0.182432	0.06825	0	0.160189	0.480849	0.163495	0.100806	0.137596	0.146159	0.200453	0.116765	0.231964	1.01336	0.0753543	0	0.0741912	0.139286	0.243474	0.0486944	0.966108	0.0888254	0.0659071	0.174868	0.192191	0.0895813	0.18854	0.0729747	0.472034	0.0975097	0.179427	0.186233
ENSG00000014641	93.3611	110.714	103.31	110.709	127.777	96.8023	109.82	109.402	103.769	94.7365	107.327	119.437	127.506	95.8732	111.185	122.784	95.0454	119.495	115.442	109.622	79.5341	118.428	95.825	112.521	107.815	99.9243	115.477	99.6196	114.741	113.789	97.2492	99.0957	115.649
ENSG00000014824	60.757	62.3227	57.2702	61.9347	55.11	60.4515	62.163	64.3255	60.8498	61.0532	59.5678	56.5548	62.504	65.65	52.7489	64.7492	63.9107	51.3898	55.0588	62.1421	59.911	63.9227	57.2048	62.7206	54.2229	70.1427	66.7997	65.3631	54.5025	66.5291	62.3506	69.0984	59.1474
ENSG00000014914	7.51578	8.22039	3.22085	10.6323	9.36649	10.8871	9.02551	6.04652	2.82445	3.38225	6.82372	5.49939	12.0882	4.97976	17.0248	2.5737	5.27205	4.24194	7.471	2.92089	4.64982	14.5432	2.88857	6.23441	8.08874	3.32618	5.65798	5.4321	4.11472	10.4524	5.95491	6.28742	4.62667
ENSG00000014919	27.8159	23.6872	28.0791	25.1244	26.1072	23.8195	28.6484	32.0416	26.8214	25.2893	25.1893	28.7782	28.88	29.9321	31.4931	25.5348	24.1039	25.8568	25.5385	25.8702	23.6786	32.9431	21.3186	14.6778	19.4273	25.4923	23.6524	29.8793	25.9329	30.1101	26.1338	29.4519	24.706
ENSG00000015133	15.6346	18.6973	18.0151	9.46251	16.7168	16.9694	11.161	15.036	20.1962	18.0687	15.9939	21.5821	18.5622	18.1445	16.3861	17.8948	19.4791	13.4414	14.6417	16.2354	22.2738	9.31045	23.4949	15.9141	7.27097	20.1946	16.9403	15.877	15.7521	11.2762	15.4689	23.1185	26.7419
ENSG00000015153	19.1765	18.1214	17.7724	18.215	20.7923	21.1932	15.651	18.2634	18.7962	14.992	15.8553	19.9576	17.5829	14.3132	14.7229	19.435	16.9565	17.1173	17.5013	16.1271	19.8228	17.2178	22.0175	15.9113	18.7969	18.5097	17.593	14.9046	15.3381	17.3756	22.6602	16.905	15.7066
ENSG00000015171	43.6053	49.3821	40.3163	38.7399	42.6004	44.2234	44.4966	37.8402	39.3611	42.9136	45.3492	39.0021	51.8494	36.4154	42.1176	39.5004	43.2522	31.426	40.4924	39.589	43.1444	41.1343	41.7362	46.6229	57.8474	38.0679	42.7154	37.5175	36.0618	39.4669	51.1753	48.4585	47.3836
ENSG00000015285	4.23247	3.01832	3.1626	1.91541	2.43783	2.73801	4.90361	5.32227	2.19349	3.12102	4.15096	3.64901	6.10899	4.34702	8.71083	2.44026	2.09637	2.17228	3.29071	3.23867	4.05203	2.75403	3.89213	1.77749	2.32552	4.40334	2.52499	3.38693	2.01766	3.85776	1.9965	1.92212	4.07818
ENSG00000015413	0.273651	0.489963	0.691825	0	0.270268	0.435668	0.441463	1.38002	0.272816	0.423599	0.103782	0.427926	0.702072	1.28533	0.744455	0.668483	0.238118	1.76288	0.893478	0.245187	0.815996	0.0861024	1.22962	0.220406	0.0470661	0.699875	0.240887	1.24801	0.998256	0	0.0920486	0.524245	0.38997
ENSG00000015475	6.61909	10.3189	10.5109	19.4449	14.5244	14.5565	16.2131	18.246	20.3028	13.6871	10.6016	34.6554	15.6455	23.0158	13.644	20.508	9.59118	54.0418	19.1733	15.5207	8.49396	14.6378	20.4432	7.93257	18.6141	13.0707	15.6292	19.977	39.2584	17.9293	9.20465	8.39735	16.5697
ENSG00000015479	260.27	245.123	277.384	195.76	234.509	218.225	190.732	254.312	247.712	285.41	224.582	220.367	239.963	266.66	173.34	293.899	261.665	254.272	177.958	256.049	266.407	172.709	268.97	304.559	207.437	282.154	284.401	268.85	291.282	262.577	319.529	336.5	259.391
ENSG00000015520	0	0.0180957	0.0165091	0.0449417	0	0.0839274	0	0.0440884	0.0372975	0.0346412	0.0881723	0.0674916	0.0728139	0.0389073	0.0370023	0.0310071	0.0306601	0	0.0733461	0.057962	0.18181	0.0525323	0.0480837	0.0132373	0	0.0872878	0.0330609	0.0287808	0	0.0519005	0.0612689	0.0254307	0
ENSG00000015532	17.7297	22.0577	18.8754	26.889	21.0862	22.749	31.0064	23.7535	23.0941	16.9687	21.3169	32.5456	25.7725	19.8973	34.2639	16.7841	16.6849	32.8261	37.8583	24.4807	19.236	44.4153	20.1912	17.886	36.3525	18.5518	16.6267	19.2767	26.6979	21.7338	16.9457	13.1072	24.318
ENSG00000015568	15.1751	17.3647	13.5969	9.58367	11.6717	16.1027	9.85377	18.9484	17.2554	12.9818	20.5893	13.114	18.4441	21.504	12.9611	13.3424	22.4524	12.6143	12.5571	15.0913	9.83008	13.0739	16.1892	20.923	14.9511	17.4213	16.8036	14.4609	10.9227	13.7061	17.4189	14.5895	17.3214
ENSG00000015592	142.006	89.5704	77.2578	44.7299	87.1635	89.9133	33.7492	13.9282	33.8747	37.7505	64.6514	5.22777	13.1745	33.6142	4.10871	22.2812	74.8462	16.3548	5.01051	65.4868	93.4223	35.1961	45.6045	98.3852	19.9636	55.8487	94.3767	54.3832	23.3359	41.8507	120.938	130.339	16.5506
ENSG00000015676	76.1438	89.0022	72.2238	77.827	74.8461	75.2932	75.3733	79.1604	76.2976	75.3353	75.9317	70.4137	76.4618	65.6543	75.699	94.5608	73.6752	91.4232	80.2866	76.1794	80.7534	71.4342	84.4651	73.826	92.0952	74.0324	73.5813	82.8982	77.8124	74.7171	76.3654	72.5669	71.5226
ENSG00000016082	2.45058	12.2052	1.129	8.40916	8.21365	10.8466	7.03085	0.442451	1.46084	1.46671	6.79202	0.146389	0.57054	1.53232	0.487113	0.962458	0.849322	13.3696	0.0633604	1.01464	0.825472	1.07209	1.37388	8.34656	2.16686	1.72938	2.49285	3.68562	24.7612	6.13082	4.23331	7.85288	0.122865
ENSG00000016391	1.62845	2.29342	3.08307	1.39704	1.55934	1.37396	1.97366	2.36878	1.43173	1.51108	1.40612	2.56002	1.77218	1.90446	1.25244	2.89529	1.21443	3.38134	1.5556	3.09716	0.808842	1.46122	3.81427	1.51431	0.727578	1.35848	1.25838	1.1974	1.97424	2.39098	1.6972	1.58065	2.90946
ENSG00000016402	0.0469035	0	0	0	0.0243623	0.0245111	0	0.0643406	0	0	0	0.0227369	0	0	0	0.0711185	0.0226213	0	0.0224138	0.064182	0	0	0.0233717	0	0	0.0214238	0.0970821	0.195596	0	0	0	0	0.0938182
ENSG00000016490	0	0	0	0	0	0	0	0.0468263	0	0	0.024419	0	0	0	0.0250591	0	0.0246849	0	0	0	0	0	0	0.0220225	0	0	0	0	0.048765	0	0	0	0
ENSG00000016602	0	0	0	0	0	0	0	0	0	0	0	0.024043	0	0.0255384	0	0	0	0	0	0	0	0	0	0.0213327	0	0	0	0	0	0	0.0236677	0	0
ENSG00000016864	70.4588	73.4541	90.1255	80.231	80.3791	71.5818	86.9644	98.7366	85.1025	74.8598	81.332	97.0007	112.748	75.0855	99.2064	96.0092	75.1163	68.9443	91.4438	77.3292	71.3166	85.9755	83.7961	80.6965	94.8459	66.9651	70.7902	80.5269	74.0065	81.7767	79.4348	74.3151	84.745
ENSG00000017260	39.1024	41.1864	35.8828	31.6005	37.9036	40.7194	40.5267	36.5775	27.9769	37.3359	36.1221	27.703	32.8416	36.466	30.8411	38.5801	34.7464	29.3078	29.0148	33.9006	32.7166	36.1398	33.1186	36.4492	31.7594	26.0212	31.2591	29.7559	30.7844	34.8499	30.6963	39.0539	38.0292
ENSG00000017427	0	2.997	0	0.0797185	0	0.429004	0.206816	0	0.336971	0	1.7547	0	0.223995	0	0	0.261938	0.427066	0	0	0.372328	0.258496	0	0	2.7305	0.0816851	0	1.89884	0.426981	0	0	0.413212	2.48348	0
ENSG00000017483	2.12382	1.50324	1.76964	1.35056	0.786066	0.980431	1.86884	3.25106	1.97043	1.77732	1.18275	4.94447	3.24172	3.89007	3.53866	2.6528	1.40237	0.30058	2.10436	0.769819	4.27954	2.53958	1.73168	1.50499	1.5297	2.80037	1.92214	3.70035	2.1847	3.60424	0.993008	1.3987	2.7477
ENSG00000017797	38.1082	38.5076	38.2744	43.5855	40.0996	40.5356	48.6898	47.995	37.2801	39.6324	42.9328	56.0466	52.5859	51.7113	50.3245	44.0787	41.6351	53.0582	47.6948	43.1734	42.9484	49.1908	39.5154	33.7867	49.2005	39.5395	45.474	52.0538	54.4863	47.094	37.6999	40.1647	33.1985
ENSG00000018189	87.3355	77.3639	79.6454	83.015	95.9857	100.21	60.3311	51.8769	43.2691	72.0453	75.8575	46.1256	54.0676	55.6394	44.3801	47.4715	54.6132	29.6143	43.7585	62.1919	76.2432	63.0983	55.3096	89.3027	50.3707	53.6765	58.2994	61.8945	40.5272	95.1395	115.945	84.0046	58.2857
ENSG00000018236	7.40184	4.77918	2.98806	2.59497	2.95697	5.9036	3.24828	1.2102	1.60255	1.91708	4.06982	0.289527	1.62746	2.97413	1.18432	2.38651	3.80758	1.27575	0.3298	4.87562	2.08505	3.79271	2.01214	7.20629	2.74889	2.50204	5.85158	4.17646	1.37569	2.23397	6.45834	9.1503	1.3128
ENSG00000018280	0.602109	0.0762391	0.302573	0.310425	0.0645922	0.228083	0.855568	0.0932868	0.809829	0.355955	0.209053	0.0926395	0.337183	0.0771682	0.314817	0.493461	0.0787632	0.438586	0.327892	0.0760075	0.407612	0.096888	0.51627	0.130571	0.52316	0	0.353746	0.652791	0.268776	0.359082	0.382646	0.318799	1.34448
ENSG00000018408	20.7407	38.7596	18.2309	66.1653	39.8095	31.431	52.3758	19.5236	20.1695	19.6184	39.9896	27.3861	39.8145	14.1186	44.9229	21.1669	30.9804	120.225	47.138	21.58	17.5318	126.481	19.8777	27.4915	107.044	23.5489	27.1964	20.821	82.4136	40.6716	30.7149	22.2815	34.3231
ENSG00000018510	25.6258	39.7177	36.9223	33.1126	34.9055	44.9248	41.4546	33.1714	33.4398	32.5619	42.523	42.7207	24.3935	41.5396	30.4804	49.2815	36.3784	42.7777	46.2302	37.1908	35.1407	38.5382	34.9962	37.2035	37.348	30.1296	41.1221	35.4122	36.5585	32.6849	26.0807	37.2064	27.2479
ENSG00000018607	0.0478117	0	0	0	0.0999623	0.0502825	0	0	0.094573	0	0.0457522	0.0929608	0.054967	0	0	0.0464591	0.046089	0	0	0	0.0910071	0	0.0484156	0.124024	0.0470047	0	0.0423839	0	0	0	0.045964	0	0.0386626
ENSG00000018610	24.6473	21.1254	18.9433	17.0788	18.0783	17.9901	18.8002	21.3658	20.0486	17.9528	16.2978	17.214	15.0634	26.3761	21.1477	20.0189	18.8408	19.8201	20.8161	20.3072	18.2261	14.1678	18.4495	18.5848	18.9802	18.766	12.9612	28.0403	20.6	20.5472	18.1729	19.2645	19.2472
ENSG00000018625	286.021	104.378	171.234	217.66	150.022	98.5428	190.38	244.977	87.5712	75.9137	103.832	118.37	245.421	177.661	261.663	103.112	58.7072	61.7797	74.9911	120.496	228.567	429.469	206.684	55.9308	165.312	185.851	65.7934	155.343	132.32	136.667	59.0239	55.3442	113.645
ENSG00000018699	10.6599	9.51992	7.89082	8.7487	10.2828	8.00751	7.62483	9.93761	8.65798	8.82292	7.17075	9.94269	10.7295	8.92215	8.20579	14.9867	11.0376	15.9395	9.93027	9.60442	7.97627	8.79062	17.2476	8.12746	8.91311	10.8031	14.1402	10.7123	12.5532	8.03686	8.88421	10.4978	9.29238
ENSG00000018869	3.67368	4.31672	5.00726	2.89795	6.04919	2.72766	2.60469	4.84279	4.91875	4.39429	3.28704	3.22045	3.73632	3.77398	3.41006	3.86527	5.44556	4.11755	3.62806	4.9595	3.0653	3.07831	3.5486	3.6713	3.54198	4.70798	4.89281	3.94607	3.90215	4.19496	6.43372	6.82524	5.5831
ENSG00000019102	0.160544	0.295912	1.04913	0.806145	1.51348	0.589287	0.171908	0.289962	0.848014	0.730825	0.22628	0.548246	0.363864	0.577482	0.157896	0.538476	0.531672	0.156562	0.150072	0.361032	0.4505	0.175395	0.160552	0.408057	0.158948	0.637925	0.620468	0.350202	0.155658	1.37397	0.540786	0.329461	1.87771
ENSG00000019144	99.9138	119.837	117.61	113.912	106.092	113.319	116.784	90.7702	100.09	121.622	112.958	88.9193	109.545	69.8579	105.115	94.424	125.852	88.0084	100.418	92.8693	110.481	108.334	122.288	116.803	149.263	128.815	120.995	83.1197	113.015	103.099	95.9181	119.796	87.1612
ENSG00000019169	0.437644	0	0.189903	0	0.0479733	0	0	0.0421492	0	0	0	0.20872	0.05276	0	0	0.0445921	0.0885229	0	0	0.0417992	0	0	0.091639	0.187285	0.0902401	0.0421482	0	0.0416782	0	0	0.0882263	0	1.86152
ENSG00000019186	0.403966	0	0.342154	0	0	0.0644398	0.896196	1.12163	0.181403	0.11312	0	0.40737	0.185582	0.400377	0.3749	0	0.058845	0	1.69393	0.141983	0	0.0796335	0.0485937	0	0.316208	0.022275	0.367498	0	0	0.0249353	0	0	4.31164
ENSG00000019485	4.45824	5.34002	4.25343	3.82592	4.98757	3.94889	3.98141	2.87941	4.00003	4.33211	5.19541	3.27173	4.37086	3.62583	5.43802	4.16571	5.66046	6.04944	3.15439	5.1758	5.13201	3.58755	4.07954	4.56226	6.13057	4.61743	4.63946	4.2813	4.45807	3.62099	4.33298	5.32198	3.84396
ENSG00000019505	13.1159	10.6471	8.34453	4.84621	7.23853	12.2539	3.38493	3.85141	6.161	4.51526	7.7195	6.03563	4.25195	4.67904	4.12451	6.84781	12.2859	1.50516	2.39479	5.82562	9.89794	2.61301	5.84703	11.9018	2.60873	7.81382	11.0962	6.27089	4.50398	4.94786	11.7079	15.408	9.52839
ENSG00000019549	9.89913	13.814	7.16576	15.9181	13.2431	10.6324	34.1557	10.6791	8.99027	11.9707	14.6732	45.4044	42.8814	7.32879	128.941	6.62987	24.9023	102.891	130.868	15.0733	12.3927	40.2494	13.7215	8.33279	230.435	21.6783	21.8777	14.1724	75.8718	8.61554	7.08567	8.79881	58.5577
ENSG00000019582	4.87132	2.41074	6.75	1.08956	0.317356	1.68619	1.22568	6.58664	4.89441	3.6014	1.92542	10.6495	6.25559	15.7169	12.4118	7.78753	5.34329	7.21686	5.74155	3.29597	7.45621	1.75086	3.76259	2.37026	0.91975	8.2017	5.67257	7.5809	3.42876	1.41219	1.83681	5.30297	11.613
ENSG00000019991	0.0548004	0.0402838	0.0112029	0	0	0.217851	0.0826675	0.903468	0.0126618	0.0779133	0.0349584	0.394687	0.0439168	0.165884	0	0.0370928	0.668928	1.658	0.0349695	0.134529	0.0733313	0	0.0383727	0.0631148	4.09187	0.0670348	0.0706835	0.198904	0.676973	0	0	0	0
ENSG00000019995	12.2894	9.95911	11.0055	9.07537	9.96904	11.7949	10.6642	10.7598	10.6357	10.8535	10.1713	9.66654	10.2447	9.6732	10.1242	10.3309	10.9013	8.69718	9.49052	8.86375	10.5989	9.46829	10.0185	11.7883	11.6762	9.24572	10.9628	9.64259	9.53546	9.52434	12.1776	11.6267	10.0631
ENSG00000020129	42.5781	37.3476	32.5348	34.6677	38.5508	35.3258	32.9564	29.2027	34.3368	33.203	34.8091	23.9733	28.8984	47.0561	34.8452	27.1731	36.9731	34.6463	29.5833	36.4798	43.1687	34.7159	29.6563	37.4265	32.969	36.8185	40.2154	49.6526	33.4299	32.093	36.3884	42.0727	27.2547
ENSG00000020181	2.0412	4.24129	1.37298	5.03669	3.98655	3.50974	11.708	1.8115	3.06745	1.17224	4.39311	6.20303	2.80037	2.43425	18.8736	3.1274	12.7026	72.9197	29.8996	10.4583	1.9609	10.9937	2.08636	3.25909	120.521	1.87392	5.99134	4.72106	39.0215	4.28865	1.07696	3.43456	12.6259
ENSG00000020219	0	0	0	0	0	0	0	0.093929	0.0505672	0	0	0	0.117621	0.0528669	0	0.0497114	0	0	0	0	0	0.0557438	0.051025	0	0	0	0.090765	0.0928912	0	0	0.0983773	0.214726	0
ENSG00000020256	22.3288	20.705	24.008	18.3147	20.4095	23.57	19.4757	23.019	21.2202	21.3385	19.8063	23.214	21.4174	23.3243	16.6485	21.1684	21.1617	33.9536	20.6296	22.5668	22.9334	19.828	23.5364	19.7623	25.1116	21.8665	19.0181	19.2249	21.5894	17.7554	22.4046	19.8722	27.2245
ENSG00000020426	29.4236	27.8485	27.6106	28.0601	24.3859	26.5008	45.6727	30.8526	40.668	22.1761	31.5037	31.7443	21.0323	31.1244	30.7595	35.2374	37.66	36.0643	30.7607	35.2468	28.4738	24.3428	27.3784	25.4357	44.4702	31.7396	34.2033	34.5658	32.2518	32.9078	34.0927	24.1993	17.6763
ENSG00000020577	4.61989	8.25023	4.41771	12.0976	14.3839	10.0487	11.1725	3.77499	6.86176	4.82146	11.0117	10.919	9.13264	5.94458	10.2435	4.88481	11.0175	7.48315	22.2919	5.85761	4.48787	11.7793	3.65895	13.3803	22.6006	8.03666	17.1523	5.81861	7.22559	12.1473	6.69147	11.9828	11.2549
ENSG00000020633	0.0616008	0	0.029107	0.0191328	0.90678	0.0870416	0.0326124	0.196333	0.209379	0.0283052	0.204125	0.0197619	0.248424	0.0430336	0.207569	0.178763	0.029704	0.412678	0.600158	0.0561581	0.0587171	0.691567	0.21069	0.0534442	0.210956	0.196803	0.0181103	0.0744327	0.208257	0	0.0195032	0.0676029	0.177887
ENSG00000020922	11.2236	7.89999	11.5358	9.31755	12.6921	9.6307	11.5751	15.5589	15.0186	18.636	7.48495	16.2243	13.7712	14.6472	7.56954	16.1188	15.7331	15.2405	10.6747	11.6071	10.8552	9.80717	15.2897	9.27082	11.9436	13.4593	13.7294	11.4427	18.7649	12.2555	6.8153	11.3289	23.0438
ENSG00000021300	54.5728	53.3738	49.0797	47.5309	29.9371	51.8357	43.8685	135.805	40.9261	40.3713	53.3912	68.4971	94.3253	112.457	98.9351	89.9869	38.923	13.2826	35.2495	56.0667	59.3829	54.814	86.7731	41.8049	23.2455	53.1534	25.5291	58.5239	28.0788	57.7781	36.9376	52.6724	17.588
ENSG00000021355	0.90595	0.539609	0.486681	0.294497	1.39283	0.999276	1.78746	4.29776	2.27002	1.76208	0.743056	3.4407	6.39028	2.98055	2.97216	3.05813	2.99512	1.24192	3.95801	1.23049	1.94403	2.50821	2.09393	0.985659	1.62113	0.966119	3.47422	4.28808	2.20851	2.2241	0.407476	0.835854	3.02025
ENSG00000021461	0.0880894	0.362094	0.352699	0.134906	0.123335	0.228334	0	0.180991	0	0	0.287508	0.117827	0.0833722	0.1451	0.0895945	0.304279	0.146453	0	0.696818	0.144829	0.111856	0.183085	0.287821	0.0625646	0.118321	0.220051	0.129008	0.255749	0.175754	0	0.183374	0.259962	0.18453
ENSG00000021488	0.742682	0.783487	0.247595	0.696104	0.473486	0.913439	0.416084	0.655694	0.355494	0.945335	0.708723	0.439615	0.212161	0.350669	0.557523	0.172023	0.325352	0.094226	0.210881	0.53214	0.621648	0.644812	0.423562	0.34728	0.287435	0.263555	0.662572	0.205994	0.0930398	0.728764	0.762425	0.986211	0.433733
ENSG00000021574	5.04215	2.08654	2.31944	2.29219	3.31887	1.3093	1.26037	1.19732	2.95585	2.12688	1.39927	2.12903	2.53367	0.795389	0.133628	3.77042	3.30653	2.18666	5.83e-05	1.77524	2.95547	0.623752	0.622571	2.76544	0	0.350774	3.17183	1.13187	2.19829	2.04182	3.76212	2.69131	4.45593
ENSG00000021645	4.11928	4.13671	5.02832	3.75686	2.70574	6.45892	17.4409	4.56263	3.497	2.81908	4.81787	2.42482	4.28064	3.59503	5.41542	4.44047	2.69528	0.313047	1.51702	2.67292	2.83733	5.20855	2.27358	3.53513	2.27866	3.07592	3.69779	3.98175	1.12948	3.60518	7.51195	7.36226	2.30386
ENSG00000021762	23.8697	37.2188	27.934	41.1848	29.4773	35.7375	33.1186	23.9233	29.6519	22.2124	32.7555	23.4125	30.8326	20.0649	29.6008	20.3647	21.4452	30.7244	30.0162	24.4317	24.6961	37.9994	23.3435	32.5136	36.6491	24.5699	27.6109	20.2493	28.2701	33.6741	33.5343	27.3783	19.9001
ENSG00000021776	11.3201	9.96616	10.5344	10.5338	9.89052	9.62902	11.4871	15.0713	11.1237	12.0368	11.21	13.8028	12.7603	11.2657	10.7829	12.513	12.5533	15.3805	11.5757	11.1602	12.437	10.8673	11.5046	11.8542	11.814	11.6696	11.9803	12.5871	13.9814	12.2215	10.9412	11.4844	13.3047
ENSG00000021826	8.06474	7.03774	9.2613	9.16841	7.45497	9.16228	8.57218	16.5839	8.18143	5.12291	9.19615	8.39746	3.04134	19.1686	7.2542	12.8508	10.8374	9.57396	11.0083	15.8977	9.67785	9.8603	13.895	9.83969	8.81308	8.99143	8.3271	18.2075	5.06083	4.51532	6.25031	11.13	9.10171
ENSG00000021852	0	0.0392327	0	0	0	0	0	0	0	0	0	0	0	0	0	0	0	0	0	0	0	0	0	0	0	0.0374758	0	0	0.0391261	0	0	0	0
ENSG00000022267	86.1032	69.9116	62.9459	86.2516	63.1112	80.925	81.8933	42.8145	42.0579	31.4284	73.0431	52.791	57.6425	40.8662	70.0193	27.7925	51.1484	25.2471	85.6742	56.309	58.9744	59.433	35.1166	33.0635	266.606	21.8468	38.6346	76.0354	30.431	41.0684	47.9263	52.9027	64.4767
ENSG00000022277	83.013	77.7459	80.5982	70.4784	78.3844	75.0176	72.9779	76.9421	73.0886	73.5437	72.1507	78.131	84.8647	65.9276	81.8506	78.868	87.0553	90.5547	87.4355	77.0419	75.3151	86.8932	81.2784	78.731	85.0091	85.9428	85.2475	72.3637	78.148	85.5434	85.0266	78.2815	111.237
ENSG00000022355	0.557784	0.519309	0.193272	0.199387	0.0383263	0.644155	0.218367	0	0.316689	0.388829	0.540565	0	0	0.247023	0.152624	0.255124	0.612577	0	0.101523	0.617223	0.0633543	0	0.155153	0.841673	0.320043	0.314548	0.166469	0.197465	0	0.111608	0.62435	1.16518	0
ENSG00000022556	1.77126	0.478767	0.314944	4.71015	1.74683	1.2237	1.53696	3.53295	0.214444	1.17169	0.800778	0.179625	1.96444	5.67984	0.139939	2.38054	0.387172	0.399746	3.18165	3.33113	2.18393	7.94077	0.373677	6.59893	1.64896	0.666409	2.88516	6.19497	1.4254	0.803739	7.01719	7.00433	1.48972
ENSG00000022567	9.17603	11.702	12.1606	10.0653	9.59283	9.97301	8.79285	12.635	11.2898	15.1705	11.0276	12.0256	10.2834	14.7905	15.8798	10.6352	15.4431	10.0074	13.8815	11.5709	13.2843	10.4687	13.3076	11.6837	7.53058	13.3566	14.224	13.3551	13.2839	10.0262	8.23923	9.53687	8.12642
ENSG00000022840	111.91	124.17	96.3826	117.397	104.249	114.841	97.499	98.4254	96.8879	91.5573	112.693	104.946	96.1248	103.944	115.142	94.6275	96.8655	96.114	112.512	107.524	104.21	104.28	89.5271	108.243	115.869	99.7238	93.7966	91.4951	91.5392	96.7925	114.721	103.41	82.1463
ENSG00000022976	9.23681	7.87595	10.6027	6.85013	7.97204	6.16113	6.79529	9.08932	9.40133	9.05254	8.16467	8.91949	9.48973	10.8224	9.89209	8.18177	8.98237	9.38297	7.33976	8.98851	9.14413	7.07241	7.48137	7.20978	8.03569	7.48476	6.81603	7.65203	8.84838	8.55439	7.07117	7.4651	7.3263
ENSG00000023041	21.563	20.4875	19.6443	22.287	21.6307	23.4594	20.0813	23.0194	24.8485	24.6608	18.6406	20.8511	23.4917	22.8876	24.1346	24.8664	21.7687	23.3719	18.4618	22.8421	18.4309	17.8118	22.6869	24.0699	19.1044	21.9146	23.8816	24.3113	23.3141	24.8042	22.4938	23.9075	33.2123
ENSG00000023171	11.308	7.45437	7.77444	7.32612	7.59116	7.84745	5.36785	17.9922	8.14489	9.15264	7.10967	20.5834	21.7141	7.93591	25.5318	7.39131	7.3592	4.19491	12.4016	8.77574	9.81061	8.26015	6.78962	5.10178	6.06845	8.43856	7.00315	8.89777	7.05448	4.5907	5.27138	6.38646	8.51471
ENSG00000023191	46.8008	54.7355	43.0698	62.5244	59.8412	62.1724	56.8111	29.9634	48.5408	49.6275	67.684	58.7614	51.7309	31.7536	56.7401	42.3565	54.0253	54.875	65.0063	54.236	44.1482	68.7579	43.7671	46.8487	74.2062	46.0102	57.6991	48.6744	55.7196	57.3343	44.4976	42.3428	48.0865
ENSG00000023228	22.261	27.2253	23.5835	33.6481	29.3879	29.3154	29.4448	29.7463	26.0425	24.96	28.1484	32.3926	32.1171	29.9606	27.0312	23.9179	23.8022	37.4865	34.8916	28.1176	22.2362	35.0885	24.7801	27.833	35.0288	24.0743	30.6071	26.323	31.5094	33.1573	24.5495	25.993	27.5928
ENSG00000023287	17.7625	16.1428	19.6299	16.0495	15.6092	21.3073	17.4915	20.7483	16.1448	18.482	19.1083	16.5089	19.5633	24.1921	17.8198	23.257	17.4092	16.4943	18.1076	19.9097	20.2782	20.73	17.0511	22.197	20.7121	20.1923	21.3664	21.6334	23.4612	15.672	20.4004	22.1062	12.9088
ENSG00000023318	11.1309	11.4917	9.70106	10.6909	11.6239	11.912	13.5186	11.8316	9.66796	10.1903	10.6377	11.4333	12.0769	9.80361	12.4395	11.7882	11.1246	9.68626	12.426	10.1028	8.80759	13.7671	8.85755	13.0054	17.0209	10.3416	11.8699	11.1281	11.0129	13.0991	11.616	12.2048	10.7137
ENSG00000023330	39.6469	42.2999	37.5327	46.8861	38.0135	45.9219	52.4566	38.3557	38.9357	37.024	41.2333	44.9277	40.7762	38.3403	41.1895	42.2368	39.0842	45.7042	50.995	35.0686	37.9972	47.2772	41.9781	42.5821	48.3121	32.8638	38.4937	36.6096	41.0042	38.9943	39.9726	35.5949	37.6403
ENSG00000023445	0.501585	0.861453	0.226795	0.0831643	0.0154405	0.534321	0.313137	0.0505701	0.0510761	0.0817628	0.0351716	0.0357517	0.0509392	0.045934	0.225766	0.0484678	0.410664	0.0486615	0.296908	0.189468	0.237674	0.0200799	0.242574	0.171813	0.169187	0.0407294	0.180345	0.172322	0.0842815	0.0541091	0.0351497	0.502366	0.174295
ENSG00000023516	6.95567	6.89588	6.16807	6.73982	6.80139	7.32812	8.29375	7.04722	5.77079	6.61921	7.44964	5.24643	6.57963	7.01907	6.45731	6.37877	6.71945	4.50891	6.61792	6.82177	6.0167	6.55268	6.52227	9.16895	6.0724	5.97788	6.72705	7.69817	6.37213	9.58381	9.0184	8.47505	5.95794
ENSG00000023572	17.3165	25.083	18.8447	26.8778	26.3667	22.6261	23.3839	21.733	22.1849	25.756	24.5409	21.61	21.4935	21.7373	22.0374	26.3987	21.7006	33.7045	28.3239	24.5611	21.4247	21.9099	21.7759	26.6815	38.29	18.9246	30.3021	23.8779	35.1285	38.0681	27.5003	30.1314	19.5767
ENSG00000023608	7.34042	8.05882	6.98491	7.91279	6.68825	8.45821	9.15831	10.3805	7.87858	7.13791	6.61693	10.048	8.6471	8.25275	8.55438	9.48122	9.78795	6.65735	9.70331	7.0694	6.2909	6.47347	7.11262	10.1868	7.51515	9.0401	11.8361	8.54856	7.5597	8.69071	8.02312	8.50677	6.83521
ENSG00000023697	39.8887	34.0045	50.0569	37.2124	33.9696	35.6221	33.4329	55.5905	46.5699	48.1538	31.9071	46.5942	47.0118	43.3311	29.2081	60.8978	46.5686	69.6408	43.1726	44.4126	36.1158	23.5216	44.3856	34.5269	29.1591	35.3566	44.6321	42.2971	53.9868	45.571	36.6308	35.8936	51.6705
ENSG00000023734	175.489	175.849	184.987	184.004	181.762	183.394	157.668	184.304	190.729	194.596	179.694	184.132	163.328	207.094	160.081	240.089	193.589	197.644	190.311	176.624	165.369	173.303	179.987	205.545	199.457	181.171	218.836	195.515	195.254	187.511	202.819	207.599	185.277
ENSG00000023839	0.533547	0	0.181659	0.164943	0.749259	0.149331	0.297715	0.499495	0	0	0	0	0.208614	0.072768	0.597679	0.243424	0	0	0	0.11296	0.316829	0	0.353186	0.741572	0	0	0.246638	0.784886	0	0.284138	0	0.253279	1.04961
ENSG00000023892	1.59644	0.662648	1.36936	0.971764	0.757787	0.381192	1.72336	1.8991	1.41792	0.869832	0.798885	3.23269	2.75054	1.39631	2.19093	1.26778	0.630954	3.84327	2.95342	1.532	1.11664	0.673373	1.82947	0.282189	1.83859	1.73365	0.737142	1.21869	2.66592	0.447959	0.41788	0.838877	1.65807
ENSG00000023902	81.3308	84.3521	83.0479	59.1348	70.2459	72.2125	67.8036	62.4724	82.7005	88.8171	75.9105	59.6263	59.9802	63.204	57.4787	79.0392	89.7581	88.5565	60.921	75.4761	114.821	54.1193	124.026	82.2281	95.3142	81.2096	79.5339	72.6786	83.5683	70.0162	92.7875	80.5347	71.5769
ENSG00000023909	5.50159	3.13757	3.12226	5.47487	6.14144	5.27334	3.8743	4.32834	3.43603	3.61176	4.01628	5.12412	3.39353	4.88863	3.51303	3.86718	3.82009	3.66642	4.64998	6.36944	3.48741	5.88104	3.61666	5.78085	5.19201	4.27529	4.1958	6.55625	4.76475	5.50088	3.59575	4.30776	2.1524
ENSG00000024048	6.48495	7.04349	6.76293	5.98815	6.3354	7.68893	6.68461	6.33612	6.47256	6.29561	6.81465	6.29736	6.37012	7.02601	7.1621	6.69823	6.73859	6.48884	6.93658	6.22805	6.95636	6.57362	6.28735	7.40734	6.32716	6.35173	6.36008	7.12006	6.39372	6.84664	8.09414	7.35965	5.53881
ENSG00000024422	2.28887	1.70673	1.2576	7.08288	5.74797	1.71859	6.77748	2.85245	0.912301	0.589016	1.72477	7.6743	4.76519	2.86417	20.9384	1.44781	11.4324	2.62545	12.5876	3.63082	2.00831	26.4664	1.29269	1.58127	56.8101	2.28111	4.64048	3.56491	4.99066	3.65852	1.0014	2.08955	9.01803
ENSG00000024526	7.24227	8.35359	11.5895	13.3634	11.208	8.27551	19.9179	19.1006	17.703	11.3997	14.545	19.4998	15.0726	13.8408	8.77735	20.0905	10.5085	24.1935	16.9747	10.9297	6.81335	8.50477	16.1989	8.67779	17.2795	11.7645	12.7093	13.8728	25.6427	15.3001	7.55817	9.078	14.0918
ENSG00000024862	9.06203	8.96394	7.52326	9.73977	6.27573	7.3363	11.8386	13.2441	9.58787	6.08127	8.94186	12.0172	13.5176	12.2227	15.1558	15.4013	7.3239	13.386	10.3799	8.11243	7.97222	10.0342	7.30288	7.44399	7.30348	7.77267	11.2561	9.27618	11.5656	8.60187	5.84454	5.79103	6.85755
ENSG00000025039	7.88646	13.4528	10.7539	14.5694	14.8743	13.0624	22.3496	12.8598	10.6125	9.43574	16.1333	11.2351	15.0567	3.36422	7.44816	10.0999	6.9496	1.41357	5.92486	9.22743	4.41573	20.0016	6.00988	10.0535	6.71282	8.83396	7.41804	4.18778	2.93634	21.5103	8.18439	5.92542	14.4126
ENSG00000025156	18.2031	14.4408	20.1491	15.1396	13.2493	15.0587	23.0891	21.0958	17.4837	20.3236	15.0217	16.5832	17.3749	21.5845	12.2567	22.5342	18.1621	16.8132	15.9298	17.0887	20.0956	13.1962	21.418	19.8583	16.6361	16.7293	17.8213	18.1749	18.0104	17.8896	18.8218	17.6575	19.5535
ENSG00000025293	39.9337	29.7298	36.682	31.4436	35.9931	26.8089	39.3267	38.3112	32.8333	35.5337	35.0932	39.8197	36.9828	35.0921	34.0726	42.3133	40.9986	52.7636	45.2171	32.4349	37.4952	34.2775	44.4506	28.3178	32.4352	41.3055	41.5019	29.0933	39.2952	35.6646	26.2352	32.0424	56.3552
ENSG00000025423	0.715833	1.95232	1.74271	0.97509	1.17317	1.0702	0.996817	1.65687	1.79591	1.66971	0.524472	2.15247	3.18641	0.893675	1.80164	2.76739	1.05985	1.28556	1.72943	1.40624	1.07931	0.565214	1.38995	0.602904	0.567142	0.909861	0.960417	1.33019	1.16968	2.4731	1.17823	0.910909	2.92499
ENSG00000025434	10.3048	8.12445	10.8814	12.1641	6.94774	9.0814	12.8261	11.9626	13.8275	8.28024	10.5997	20.5676	16.7348	10.4588	18.6574	14.5027	12.3853	19.3748	16.3595	10.7931	10.3206	11.8189	12.9724	7.07008	13.213	9.58147	9.18678	12.4353	15.3162	10.7283	7.43369	7.28682	9.44595
ENSG00000025708	2.54516	3.97308	4.18747	3.25379	4.13219	4.07679	3.07762	2.68195	3.86493	3.44628	3.30384	2.30041	3.91027	2.60362	4.14035	3.12593	2.51182	2.07768	2.50164	3.30524	3.86134	3.66956	3.78958	2.88661	2.43877	2.69043	2.49888	2.19544	3.58966	4.43944	2.12407	1.99842	3.15444
ENSG00000025770	66.5082	68.7568	81.2624	74.5578	72.636	68.6611	58.748	68.2344	86.5888	82.0252	77.2365	73.0129	68.1883	64.1997	50.0982	77.6257	83.3369	92.5821	68.0658	96.994	67.8077	47.1481	86.8996	66.7439	68.8457	87.1632	72.2363	65.8165	85.5196	67.7486	79.735	64.1064	91.1812
ENSG00000025772	28.1378	27.6287	25.4448	39.477	33.0168	34.0629	39.5245	42.3695	31.3558	29.0785	32.4102	36.7682	35.8511	43.9124	34.9742	37.9987	32.493	36.7329	47.3558	31.2107	30.8671	51.8437	29.5184	32.4681	24.7693	30.4559	41.0559	42.8408	31.911	40.1658	26.0982	28.5313	39.8992
ENSG00000025796	81.0704	61.2547	65.9482	66.4068	62.9616	85.3082	63.9661	61.1236	73.2088	60.1096	75.6342	56.0227	56.6465	82.2044	55.7274	71.6754	75.1025	65.0811	66.6116	76.6401	77.8509	69.868	64.2622	76.731	74.3426	56.2596	69.2068	65.1306	59.2593	65.3263	73.3426	74.9536	48.2343
ENSG00000025800	14.9749	17.1114	14.6418	17.2378	16.917	16.9414	22.7027	15.5508	15.3661	16.307	17.6992	18.4612	17.5352	16.4504	18.4735	15.5568	16.266	17.1366	18.6955	14.7878	15.6274	20.2887	16.4863	17.1058	21.088	15.1047	16.177	15.1922	18.0041	17.6829	17.8751	17.7528	18.6763
ENSG00000026025	1773.39	3456.68	1416.86	4980.77	3489.8	4069.38	6572.12	1865.44	2141.78	1883.02	3758.44	4680.29	4733.5	1333.32	5514.44	2314.38	2688.09	2290.48	5525.21	2714.84	1857.44	6660.1	1859.24	2856.21	3548.79	2193.36	3900.49	1868.24	2701.01	4538.99	2212.95	2216.86	1916.4
ENSG00000026036	5.96696	5.69135	4.35935	6.40193	6.09392	5.38308	3.53945	4.59073	5.98958	5.97262	6.11978	3.40203	2.96337	5.77118	4.35691	3.32515	4.60477	5.18541	4.0818	5.93504	7.46345	4.7388	4.25452	4.90421	4.97731	5.90974	4.82563	4.58167	3.52603	4.47763	7.33584	5.06434	7.45399
ENSG00000026103	1.96402	3.32312	2.15452	4.71753	2.43238	3.07476	5.69872	3.88062	2.95128	2.05854	3.20623	10.8042	2.28386	3.19164	5.13163	0.57389	3.26102	5.32942	11.1141	5.33627	1.40161	8.23076	6.35103	2.85458	6.39068	1.81614	3.07927	3.40901	4.64183	3.22815	2.38078	1.62336	10.0886
ENSG00000026297	14.9514	20.7022	17.823	23.3279	14.665	32.791	81.2729	24.3034	13.949	14.754	46.5453	22.2895	32.3033	21.5278	20.2498	21.0446	16.2789	11.6628	22.9134	17.5975	16.1343	26.9305	17.7526	19.1005	28.7768	14.6853	14.6222	21.6744	18.366	21.5014	13.5784	15.35	13.6752
ENSG00000026508	1.93255	4.26499	0.763296	40.5285	31.1239	9.04981	14.2095	2.86189	4.77031	1.84642	6.69017	19.7458	14.9965	3.84333	21.3402	5.32071	2.88288	3.37786	21.2307	11.9711	1.65961	97.7297	4.82392	6.8146	13.5159	3.09829	11.5172	3.51656	2.61862	19.8769	1.86084	4.97302	3.0578
ENSG00000026559	7.43018	11.323	12.6768	5.44116	11.29	22.9622	67.8238	15.3574	7.54298	12.0847	19.8893	28.4298	18.6143	6.23401	18.9834	15.08	9.1514	36.1733	38.4599	16.4269	6.07876	27.8356	15.584	10.6108	48.9298	6.05794	15.3223	10.3174	21.2075	4.71728	4.53948	6.40758	12.7922
ENSG00000026652	24.1489	24.6933	22.3913	24.1404	23.5047	26.0963	22.6481	25.284	33.5441	20.7126	23.4109	22.1968	23.1387	27.0912	18.1338	26.2293	23.202	20.901	22.4958	20.644	28.0253	22.796	28.0712	24.4122	13.0167	27.428	21.1703	25.0051	18.6213	24.3708	25.1498	28.3337	17.6191
ENSG00000026751	0	0	0	0.0335626	0.0236262	0.0366211	0	0.0320047	0	0	0.0427217	0.237448	0	0	0	0	0	0	0	0	0	0.0380555	0	0	0	0	0	0	0	0	0.0510922	0	0
ENSG00000026950	12.6597	10.0301	8.41088	9.92104	7.28422	9.78706	9.13532	12.405	13.1939	7.75634	10.3361	8.86723	7.88469	18.8697	9.58525	15.7324	6.82896	4.66543	3.77037	9.72562	9.9159	12.6381	12.948	12.8808	6.00838	7.40414	5.82259	11.3968	5.38306	9.815	11.3508	11.0335	5.33611
ENSG00000027001	7.42276	9.40485	10.2539	10.8573	11.8159	8.18163	8.06652	14.1235	10.4318	10.9424	8.9676	11.4506	12.8006	14.2522	10.0013	12.9448	10.9719	16.0422	12.7731	11.395	9.14192	11.6513	12.8032	8.92676	7.95001	11.7203	11.6652	13.1171	14.6953	13.0425	8.54095	10.0042	10.2424
ENSG00000027075	4.15883	2.89538	4.27059	4.50793	3.06182	2.45961	4.12293	4.38283	2.83341	3.49661	4.36242	3.32883	5.38442	8.5869	3.09586	4.34124	4.8557	1.30799	2.87239	4.36094	6.30822	5.50719	3.53129	8.21682	6.03705	3.71181	6.68836	5.85374	3.7509	1.6648	11.7615	11.5029	3.03273
ENSG00000027644	0.31883	0.450277	0.357728	3.34978	2.41346	1.44098	0.784937	0.0554599	0.509026	0.0694826	0.361663	0.0147061	0.0173153	0.21859	0.0148534	0.248633	0.14648	0.440635	0.217646	0.374239	0.231874	0.47914	0.272213	0.456229	0.0889303	0.290738	0.212032	0.136999	0.27392	1.95073	0.17339	0.565934	0.254182
ENSG00000027697	28.1552	24.642	25.9663	25.4463	26.2016	21.7435	21.1824	29.4785	27.0476	26.3611	25.6141	27.4511	23.045	22.4568	29.8184	24.2428	27.0586	21.9253	25.5223	25.1309	24.7445	24.4504	21.6283	22.1996	34.9444	20.987	24.7319	28.233	24.0209	20.5165	23.5279	22.5754	28.2144
ENSG00000027847	32.8865	40.894	27.8233	41.1253	39.7259	38.1228	46.3451	26.9946	33.8533	32.032	38.5938	32.8222	38.5638	30.6663	40.7562	26.9102	37.0792	34.3998	43.6297	32.5657	39.185	47.2301	31.5267	31.9741	53.3608	36.1893	33.0872	31.1289	27.0278	34.2176	35.6558	32.109	26.9259
ENSG00000027869	0.311697	0	0.688291	0.100797	0.309242	0.161514	0.930231	2.04982	0.815204	0.492499	0.154874	3.6014	4.16647	1.82584	3.21703	2.18418	0.409417	5.98859	3.81083	0.388551	0.2051	1.3903	3.93305	0.305431	0.159196	0.148713	0.971448	2.1317	4.07616	0.633228	0.154067	0.0453413	0.414618
ENSG00000028116	1.64595	4.03164	1.7534	5.9219	2.46485	4.58401	10.1275	3.44788	5.17459	2.77612	4.50572	9.15038	7.71989	8.46765	4.34701	8.56059	8.73036	8.40239	9.27627	4.93764	3.76777	2.81423	11.1394	3.31698	9.09236	5.88332	10.6175	7.81566	10.4319	5.13923	0.382081	6.54929	5.65972
ENSG00000028137	2.70084	0.699119	0.793879	6.02949	1.1688	1.83966	0.426421	6.35592	1.16273	0.647721	0.785186	4.73016	0.776886	2.57972	3.00267	3.06672	1.25543	15.8115	4.17731	1.57075	1.02349	6.23685	2.64963	0.386806	0.535438	1.63998	0.812013	3.95207	4.61189	1.6857	0.295932	0.311382	0.952156
ENSG00000028203	85.3738	85.3825	79.1479	63.7324	75.495	80.1431	80.7704	76.1344	66.0156	59.7262	86.6161	36.0398	46.5792	65.1477	43.1657	81.1923	72.0099	52.5188	38.5634	76.8252	84.6294	64.2576	55.8883	83.2709	80.7103	51.2007	69.4825	65.0426	52.4427	67.2147	85.2557	84.6208	66.7574
ENSG00000028277	62.7049	18.8555	43.6458	28.6354	32.9031	35.5535	15.2603	4.59143	13.7381	20.7165	20.9212	4.18547	3.04109	15.5458	4.58091	8.44404	22.2394	2.59159	4.73655	24.7989	37.239	8.19778	16.8217	24.033	6.19022	18.3665	18.8302	17.3831	2.5816	25.1893	41.6995	24.1574	14.0297
ENSG00000028310	44.2877	50.6647	40.8616	50.2864	56.2519	49.951	44.6189	37.1282	44.2395	48.9711	49.0554	47.5924	43.0468	37.9864	43.7589	42.9636	45.6447	46.0803	44.9477	46.1416	45.9408	46.7899	51.0078	46.3671	45.7756	48.4084	57.0763	41.0589	56.8868	52.7156	44.0942	43.4967	49.3997
ENSG00000028528	142.202	168.74	142.21	172.866	148.786	130.91	121.178	117.187	135.361	130.461	144.371	102.467	133.868	134.363	164.805	135.165	142.298	223.702	125.546	156.127	166.411	148.245	144.487	112.677	167.408	154.882	118.798	125.516	238.568	146.947	125.933	114.812	148.44
ENSG00000028839	67.5859	62.5138	60.575	56.1925	56.4081	62.9323	51.5721	55.443	66.9036	61.3012	65.0373	52.1754	41.9843	63.4133	36.467	76.4074	62.4227	51.6468	47.395	57.3122	53.1133	38.3944	56.8672	66.0635	49.5361	48.6217	66.8067	65.2752	58.1547	72.3884	81.8873	69.6808	50.8301
ENSG00000029153	3.82587	9.9875	5.12731	12.4306	11.3602	12.7469	10.1213	4.97283	8.31962	4.75765	14.2561	8.30074	2.71774	4.63742	2.04172	8.07621	6.92276	0.495325	5.97966	6.4066	3.61957	11.7848	6.68833	13.838	3.88255	4.00529	10.6919	3.81108	1.38839	13.0321	8.0982	9.8391	4.0404
ENSG00000029363	96.199	104.503	94.6682	96.2616	110.048	89.7743	83.0066	105.198	102.647	111.633	101.944	86.7629	94.7397	113.618	82.9027	91.9664	110.876	103.465	93.2563	103.962	115.773	94.8487	102.022	120.127	93.1283	109.755	112.337	119.33	117.146	107.881	108.627	126.059	113.061
ENSG00000029364	25.0128	24.2954	23.5759	24.8668	24.0709	23.6769	27.7756	25.823	21.0727	25.3368	23.724	23.3688	32.604	23.4717	28.8385	21.6004	23.7151	24.5963	27.8494	20.7242	22.8622	27.4618	22.793	23.8109	27.4453	27.6443	24.9328	22.7	26.054	26.2574	26.8573	26.1374	26.0382
ENSG00000029534	2.48957	1.05853	1.27392	1.35038	1.36752	1.28648	1.41334	0.905078	1.17996	0.52562	1.17975	4.49495	0.746094	1.01814	1.21789	0.232952	1.16887	2.02581	4.05375	1.65912	1.7125	4.18116	2.25795	0.99961	1.26013	0.86765	1.05759	0.9804	1.74403	0.93951	1.21915	1.30154	1.25967
ENSG00000029559	0	0	0	0	0	0	0	0	0	0	0	0	0	0	0	0	0	0	0	0	0	0.0611673	0	0	0	0	0	0.0509985	0	0	0	0	0
ENSG00000029639	7.41254	9.26023	7.50516	12.0526	12.0376	11.7436	11.8999	14.6608	9.85031	7.40121	10.3029	13.9797	11.6561	11.5386	10.9817	10.5954	9.74282	10.6658	12.1848	11.9594	5.53269	12.223	7.38514	7.88493	9.71106	9.69756	11.0221	11.751	9.19349	12.2267	5.21055	9.00416	9.10231
ENSG00000029725	48.9038	42.3081	44.0578	37.2165	45.2036	39.6244	37.1706	43.124	42.0249	44.1619	49.9749	38.4624	38.8769	51.6427	36.9081	34.9579	43.5784	42.6538	35.0254	39.5998	52.2083	33.7979	43.7739	46.7794	50.2785	38.3701	45.941	46.0104	47.0863	36.9859	42.6697	43.582	45.3842
ENSG00000029993	340.316	253.357	332.565	214.988	248.408	231.813	250.196	373.833	365.202	312.889	269.176	325.558	306.278	358.742	217.036	388.481	361.167	382.243	335.846	309.464	357.138	223.268	371.187	320.653	228.329	292.839	309.365	388.709	341.967	298.052	265.402	266.486	360.247
ENSG00000030066	47.9552	39.144	44.3505	40.4921	31.2677	34.82	21.3986	37.7697	48.6642	48.3144	33.1659	57.3413	44.1585	55.1397	23.2899	57.1198	47.4859	60.175	39.016	47.4951	48.4498	26.9036	62.8669	31.3419	39.1981	42.0209	36.0372	41.4689	48.5422	29.4689	32.9398	29.5892	48.8382
ENSG00000030110	20.881	22.6532	21.2856	27.2126	22.8137	22.0209	24.3075	22.2754	22.687	24.4861	26.5982	32.9186	23.8231	22.2376	31.697	24.2822	26.0888	34.7297	42.585	24.8639	22.4137	29.107	23.6516	21.1909	29.5848	22.2732	27.0998	24.86	30.4215	25.3389	20.087	20.642	23.0027
ENSG00000030304	0	0	0.0667064	0.0272984	0.017666	0	0.329867	0.130256	0	0.0155985	0.287177	0	0.0194316	0.24138	0.298976	0.322559	0.140343	0.0459768	0.142227	0.0216542	0.040822	0.0258454	0.0743599	0	0.0286686	0.0867448	0.0667875	0.0307192	0.0324018	0.0773597	0.0162344	0	0.0759787
ENSG00000030419	5.32925	5.15824	5.95319	4.66905	3.973	5.80661	9.67959	8.37236	6.11344	4.58163	5.8568	10.5409	6.27372	4.56748	5.1137	5.53383	4.92897	1.20873	6.88884	6.96458	4.77276	3.82271	3.58013	6.50586	1.47802	5.35687	5.69272	5.90569	2.26718	5.09934	4.66406	7.19337	6.77246
ENSG00000030582	119.289	138.378	93.9264	144.11	108.176	103.578	213.86	111.996	93.9865	76.4674	133.648	145.481	177.043	95.1668	323.847	91.6481	116.662	115.114	173.911	102.579	98.5183	234.437	74.4655	91.2581	200.99	124.55	89.5002	106.903	129.135	123.663	78.3978	88.5708	112.52
ENSG00000031003	15.858	15.2659	12.5665	12.5333	16.6155	10.3071	9.96088	10.7093	12.0929	12.458	13.3265	8.21223	9.08603	12.318	8.3251	12.2658	16.3794	7.07684	7.03348	12.1539	20.8087	6.93441	10.0911	20.6046	14.6185	19.7777	13.6285	12.4886	10.8945	11.7987	18.7768	23.42	11.7591
ENSG00000031081	7.53904	5.70524	3.88044	5.32612	5.50891	9.76472	2.3843	7.49497	2.24651	6.11572	3.89076	3.25073	5.34451	5.78236	6.69694	2.67134	4.8927	9.39268	7.58002	4.97571	7.98541	7.70969	4.46252	5.62149	12.364	4.88362	2.88985	6.09815	9.35853	3.71681	7.05664	4.86631	3.95614
ENSG00000031691	6.48284	7.64614	9.91855	8.94916	8.21731	8.57682	9.92134	10.195	10.8816	11.609	9.02494	10.8874	9.31927	7.82027	5.68529	18.3798	10.273	8.39709	7.46446	8.7609	5.70179	7.9797	11.9122	10.4071	8.40368	9.92556	13.1999	10.8402	12.6342	13.0671	10.4386	10.349	14.7425
ENSG00000031698	163.564	175.062	149.194	160.948	177.521	199.468	190.451	152.241	135.69	154.916	167.581	152.862	142.091	154.987	143.931	158.308	137.403	211.994	155.629	184.802	134.071	160.316	136.544	172.466	193.689	128.635	172.075	169.678	196.914	144.73	168.872	142.066	137.155
ENSG00000031823	114.294	117.845	130.75	118.226	103.486	114.01	112.092	106.395	126.702	124.047	118.254	125.066	112.901	108.195	111.853	130.137	120.896	146.755	118.662	123.291	129.171	103.906	178.669	110.658	117.441	134.448	106.832	113.186	122.508	108.307	115.394	111.023	126.516
ENSG00000032219	20.142	15.9245	21.133	19.4716	17.8869	21.5482	13.0931	19.3713	19.8713	18.4299	16.1472	12.3197	17.0582	16.0646	13.839	15.3542	13.1319	11.8189	10.3376	14.9376	18.6425	11.7223	15.82	17.5252	12.6545	15.2577	15.4376	15.8318	14.2528	18.7273	27.598	19.2193	18.5838
ENSG00000032389	44.1265	40.2808	41.1427	47.0882	40.5828	39.7065	33.8876	39.6801	40.535	36.0649	29.7368	42.8802	38.9628	45.9159	40.5304	50.7873	41.4891	47.576	37.663	39.2986	32.7425	40.4975	42.3836	36.1975	41.9362	39.7333	38.0379	39.4504	47.9181	41.8829	37.4719	35.1068	36.7366
ENSG00000032444	57.2708	61.827	50.941	73.4468	57.3536	67.7977	72.2601	55.1861	50.7333	41.1276	68.1223	76.0298	64.9432	49.6771	98.6653	40.4082	47.6558	39.1448	82.0299	49.8311	56.6658	78.5149	70.1756	49.1396	54.6631	42.3771	35.2048	53.3053	41.2058	48.6889	53.9108	44.6789	45.4841
ENSG00000032742	13.5243	14.1004	14.6967	13.2634	15.0411	12.5675	11.4037	15.4085	14.6416	12.2487	13.5097	10.1758	15.7456	11.0907	11.6767	13.7785	13.4891	9.09456	9.75079	13.2691	13.6	11.5969	12.5	16.0017	10.1742	12.7939	13.8732	11.3544	12.5794	12.0254	16.1049	15.6187	15.4107
ENSG00000033011	13.0213	12.2442	11.8852	14.6313	14.0098	11.2068	12.4636	9.98494	12.3089	11.6024	12.3623	11.6599	13.4562	13.8205	16.0701	12.5507	11.2184	15.202	13.1999	13.5934	11.836	15.2666	9.93916	12.4346	13.8976	14.3343	15.2224	14.0479	14.4411	11.9183	11.1681	11.3445	13.0711
ENSG00000033030	13.6319	15.9141	14.908	11.5737	15.6156	12.7652	13.4672	16.7669	14.3196	15.7475	15.7023	13.1419	14.7932	13.77	14.3834	16.013	15.1709	15.805	11.2618	14.524	12.9706	10.0687	15.5643	14.2242	11.8312	15.7123	18.9359	14.6118	16.3623	14.0224	15.3769	15.9707	18.1843
ENSG00000033050	51.1572	46.9117	36.2086	44.6835	49.1653	54.0612	36.8651	37.3831	50.3423	36.1967	41.3415	43.4015	36.7119	50.8785	44.1208	41.5069	49.5686	55.2671	43.7432	44.432	51.4359	39.2855	38.5878	45.4471	44.0258	49.1309	56.7649	43.0737	48.7079	36.7735	41.9492	51.6873	42.0683
ENSG00000033100	32.2555	40.4476	22.7331	38.6097	37.7414	31.7649	49.9072	26.253	30.7359	26.7362	40.8728	29.0939	37.7464	25.2017	59.3573	23.6769	32.3276	28.2737	48.4377	32.4112	40.5245	59.4906	30.8431	33.2191	58.3904	33.0973	32.055	30.693	29.8981	35.6211	32.8242	37.2836	33.0328
ENSG00000033122	1.96729	3.04847	2.18314	1.74076	1.22252	1.17834	1.21214	2.74418	2.91695	1.56706	3.69554	1.40214	1.33982	1.6856	1.91373	2.36204	1.42019	0.877062	2.04487	0.681232	1.82264	2.09426	0.902752	2.85888	1.97499	1.63598	2.25896	1.19164	1.11977	2.41845	2.92021	1.86519	3.66901
ENSG00000033170	40.6317	45.3161	34.5293	30.9252	36.603	32.3733	39.155	30.5559	39.6745	37.3847	40.0021	31.4306	40.259	39.6623	33.9742	43.6445	31.5096	25.1018	26.9837	39.912	35.8993	75.6408	40.0558	44.9505	50.7325	40.5757	30.1285	29.4955	26.0758	35.8484	67.3778	51.8475	27.8204
ENSG00000033178	29.7349	37.1477	39.1549	40.0697	36.5404	45.7478	35.6226	44.894	28.4174	23.1352	30.4367	46.8846	36.0185	36.702	32.0418	34.1759	40.371	31.0633	33.9482	32.347	39.2418	37.5976	33.9599	40.6309	46.6421	37.7367	38.7257	32.7493	36.4879	43.9637	23.2989	38.961	32.7499
ENSG00000033327	16.7349	15.8446	12.6733	12.3523	14.4816	19.0963	13.8153	8.61892	12.4331	13.9432	16.5603	9.82273	7.24265	9.18979	7.36975	11.7796	15.9104	10.8922	8.39048	9.77166	13.5676	10.3035	14.8252	16.5868	9.27955	10.8671	16.3697	9.84207	11.8438	14.4145	11.8462	17.1661	9.30821
ENSG00000033627	56.0231	54.9687	38.0949	39.4072	47.4398	56.5894	51.867	30.7081	32.2197	34.2622	48.2587	31.9422	37.0139	32.3276	43.774	27.4794	34.506	21.8283	35.1266	36.6586	43.6005	40.2106	29.2341	50.0647	29.8675	36.1437	36.9953	33.5813	24.8337	35.1158	52.6876	47.5437	31.112
ENSG00000033800	45.3702	44.1301	56.1159	31.7021	40.2321	39.6865	57.1	52.9263	38.9184	47.9225	40.4494	57.3885	55.3671	43.6875	41.7822	47.7228	40.746	52.5296	42.8701	37.1226	51.2087	35.2684	45.6728	36.2499	45.4678	37.3151	38.1739	51.8786	47.4696	30.9055	36.7404	38.6133	47.5507
ENSG00000033867	12.5819	11.648	13.2078	14.1292	14.1314	14.563	15.1465	14.4077	13.6194	16.3915	13.8788	21.6136	14.3187	17.3367	12.1177	19.0548	13.0786	16.626	19.6564	13.5411	10.2643	28.8322	17.1893	17.2379	15.5863	11.2729	21.8582	17.7231	17.5008	16.5187	12.8987	15.1502	10.95
ENSG00000034053	28.0306	23.0632	33.1199	21.7895	29.9445	21.4632	20.0643	20.3578	19.9441	27.8542	19.5168	23.2594	19.2532	20.5387	13.2985	22.1974	22.0788	29.1984	25.173	27.7661	27.8148	16.2951	25.834	22.9705	16.5922	27.2987	21.9911	25.0362	45.3324	33.8713	21.1366	25.5007	15.9709
ENSG00000034152	19.7645	15.1413	14.8393	21.2412	13.823	10.9146	16.5151	15.9748	14.5744	12.2661	14.2881	17.9967	14.1491	18.0931	19.5698	20.4298	14.1515	20.5467	19.9685	15.638	17.1709	23.0122	18.2741	10.8394	17.2267	12.414	11.996	18.0952	15.7883	22.5778	11.7876	12.2837	14.5297
ENSG00000034239	3.20036	3.82506	2.10308	6.04849	2.17721	2.47409	2.12482	5.78035	5.50081	4.13958	2.3012	14.6882	15.6553	2.12589	12.6068	4.09266	2.51716	4.27767	8.75034	5.3267	2.7668	3.0276	3.7104	2.26642	0.87747	5.27441	5.00626	3.47701	3.51642	4.14197	1.48561	2.33577	5.48021
ENSG00000034510	4274.78	5874.94	3183.81	6912.74	6271.77	6121.99	6693.52	2821.51	4018.02	3514.71	6410.03	6480.58	4877.71	3431.25	6432.5	4123.44	4936.53	5162.87	7497.14	3426.58	3736.48	8122.24	4451.91	5468.12	7862.69	4857.67	6345.74	3914.65	5958.96	6209.53	4791.56	5526.29	3222.85
ENSG00000034533	0.99882	1.27601	1.70762	1.19868	1.69769	1.03384	2.13441	2.57145	1.97307	1.12431	1.30706	1.35956	3.06252	2.54488	3.26856	2.15699	2.64196	2.82212	3.62284	0.885808	1.49803	2.13147	2.72125	0.934813	2.55945	2.02432	1.72454	2.28874	4.68114	2.02468	0.740808	1.90807	2.5541
ENSG00000034677	13.1599	19.8193	13.3668	29.2329	19.2049	21.2308	48.211	12.0863	10.9071	10.4183	23.4507	13.2621	16.2278	10.4639	17.3404	11.4912	14.1755	9.01423	16.4963	10.9869	14.1541	28.7655	11.1281	23.1063	15.9088	12.2667	17.5723	11.0053	14.1486	17.7822	21.9608	22.2353	14.6104
ENSG00000034693	7.75656	9.91126	8.34763	8.64475	12.2704	10.0003	8.09872	12.1122	10.1474	8.03638	9.23559	8.41567	11.1175	8.95854	9.74034	10.1887	12.6394	12.1475	12.4788	9.17254	10.5243	9.76575	9.10889	11.091	14.6971	10.1981	13.0374	12.8902	13.6755	9.91937	8.47817	10.7778	11.1736
ENSG00000034713	137.479	125.835	124.11	126.851	112.928	152.797	117.301	111.938	115.27	115.094	127.261	101.099	112.248	133.641	104.871	125.187	120.978	105.734	107.396	131.371	117.552	136.099	108.564	158.288	112.383	119.83	130.075	111.769	109.801	143.372	197.604	186.296	90.4459
ENSG00000035115	24.8372	17.6509	21.9704	20.4832	22.9625	18.2563	18.4978	29.329	19.241	27.4664	22.4831	28.4648	30.5549	22.116	23.0079	21.7464	17.601	23.4897	19.9793	22.0886	18.005	17.8929	24.446	17.8516	24.4308	22.0883	15.3259	27.3728	21.7097	22.9759	21.3487	14.879	24.1759
ENSG00000035141	42.8161	46.5638	49.6173	51.2532	59.013	55.9088	42.131	65.3862	61.5875	60.8079	56.2949	59.8773	59.119	65.2059	36.8956	76.2929	56.6263	62.9851	49.5358	55.1626	51.4598	47.7759	58.4156	52.1868	36.0316	52.9362	66.1664	71.267	66.919	61.6306	59.8934	44.1939	39.8091
ENSG00000035403	107.849	230.53	74.8758	254.116	226.583	201.696	447.8	98.2452	100.834	93.8652	267.175	200.027	153.955	92.208	219.861	92.9628	169.997	110.474	309.904	122.459	114.009	238.873	102.769	198.129	311.778	116.069	223.942	145.054	134.393	182.507	100.2	156.593	175.795
ENSG00000035499	24.0368	21.4311	44.4721	23.0757	23.8895	24.7007	22.7342	47.8832	52.8473	41.8384	24.258	35.0846	35.6559	44.3987	17.025	63.8207	35.381	33.2257	32.0341	40.0794	33.4677	15.1613	50.0088	26.9051	14.6097	39.3933	36.299	36.6122	35.2437	33.7267	31.5628	27.2541	44.7986
ENSG00000035664	2.24923	0.449198	2.16998	1.6922	1.27003	2.16968	1.23867	2.62926	1.82096	2.33324	0.720597	2.45496	2.1158	1.34741	2.53304	2.60329	1.8194	3.17397	1.763	1.51719	2.76464	1.23884	4.36156	1.10354	3.74644	3.96864	1.83356	3.96665	4.00638	1.62957	0.750341	1.19105	3.90579
ENSG00000035681	13.0734	19.5391	13.8269	21.1604	21.553	18.6743	24.658	19.7911	15.2616	14.8212	17.5998	20.7965	21.64	21.3924	18.2739	15.846	13.9072	22.6217	17.7135	15.0282	16.9918	18.2332	17.4295	17.1523	26.7851	11.9402	17.5639	17.4347	22.9975	18.4486	17.2472	17.3825	20.2769
ENSG00000035687	23.815	28.4753	23.9027	23.9393	28.0406	27.7056	28.8788	30.5	25.9628	24.8243	29.1247	27.1318	28.2158	27.9691	21.8303	32.2069	28.4571	36.8395	24.3028	25.6109	28.6078	26.4516	41.3138	31.8341	36.8704	23.2941	37.3813	30.4813	49.0733	27.9953	25.6416	30.3798	27.9139
ENSG00000035720	0.0575969	0	0	0	0	0	0	0	0	0	0.077312	0	0	0	0	0.0788579	0.0774811	0	0	0	0	0	0	0	0	0	0	0	0	0	0	0	0
ENSG00000035862	126.804	127.141	92.2971	152.633	147.333	128.256	174.224	77.9179	74.1208	81.999	133.654	75.8665	127.577	57.1263	169.358	70.7544	116.573	65.9113	138.087	88.7948	102.413	251.501	60.8863	109.475	263.073	98.8249	90.1319	86.2813	94.9027	155.337	113.316	121.512	86.1893
ENSG00000035928	32.5554	29.3679	43.758	28.3724	28.1861	33.5004	35.8444	41.9783	50.2633	35.3037	31.4592	37.9301	42.6887	45.3604	30.6679	43.449	34.4221	42.1513	33.1594	35.883	39.2323	24.9686	40.973	33.4841	29.1215	45.7083	31.9044	36.5165	39.7908	41.0696	32.365	33.2684	41.4167
ENSG00000036054	12.9034	11.1524	8.00507	11.02	12.6177	10.4983	12.0249	11.3264	12.4834	10.9116	9.75	9.43171	10.7413	8.48739	12.6699	12.4377	10.652	13.9535	11.1817	9.91447	8.18992	13.9665	10.0366	11.36	17.3868	8.63921	12.4947	11.8374	13.3071	10.8879	13.206	10.9525	10.8054
ENSG00000036257	42.3794	48.3316	49.8462	46.5754	47.8061	49.5384	51.1622	52.0966	48.0195	50.398	48.4863	44.8031	50.0518	49.3583	44.2238	55.5882	47.5847	50.4065	44.1245	48.9168	45.3756	39.6534	46.7367	56.9295	51.6779	45.1327	49.1882	52.2396	51.9219	52.6849	53.1685	55.6308	48.4796
ENSG00000036448	0.768865	1.10005	0.224204	0.860519	0.356121	0.683433	0.447514	0.720456	0.0874736	0.2821	1.6957	0.0741751	1.03101	0.447318	0.225516	0.226426	0.172426	0.0612969	0.635398	0.306591	0.916515	0.545475	0.226821	0.787784	0.529612	0.480289	1.27745	0.256906	0.636879	0.457626	0.763295	0.229065	1.9024
ENSG00000036473	0	0	0.163826	0	0	0	0	0	0	0	0	0.179974	0	0	0	0.182743	0	0	0	0	0.0518005	0	0	0	0	0.0500877	0	0	0	0	0.18113	0	0
ENSG00000036530	7.11387	3.59859	5.6115	3.55061	4.0084	3.75587	4.29724	3.88493	5.30512	5.0606	3.1867	2.32997	2.7799	1.98069	1.44319	3.46759	4.72102	0.794148	2.68933	4.26756	4.34701	1.76921	2.64836	4.89027	2.39775	3.79984	2.22863	2.93507	2.03521	2.52837	5.52372	4.44371	6.51366
ENSG00000036549	22.2633	27.2139	19.6789	18.2201	21.7061	21.7309	21.8911	23.0454	23.4361	24.3867	27.003	21.7373	22.0078	24.5632	19.6804	27.2498	24.275	30.5526	21.1261	24.8844	23.1304	20.1924	24.4835	26.1547	23.6577	22.3362	24.1887	24.4116	30.0217	17.4267	25.0852	27.8957	21.8881
ENSG00000036565	2.52957	4.11171	2.30642	2.82686	4.47794	5.37551	0.873076	1.08529	1.69423	1.5551	1.69309	0.362424	2.51753	0.21791	1.87777	0.611864	0.981188	0.280059	0.121001	1.53611	2.19663	0.594677	0.612371	4.34438	0.499396	1.93993	0.887234	0.992622	0.0995238	4.56418	2.58969	2.17382	0.278059
ENSG00000036672	1.32792	1.08348	1.82726	1.7337	1.3927	1.11175	2.0241	2.56508	2.39709	1.51629	1.01317	3.99613	3.40036	2.2115	3.30878	2.98382	1.3393	1.57724	2.71256	1.73688	1.10899	1.25044	3.17204	0.811919	1.87292	2.03299	1.24639	1.60163	1.98344	2.87781	0.984473	1.06375	3.00034
ENSG00000036828	0.110766	0.0480039	0.0590855	0.0396298	0.0676725	0.0614302	0.108579	0.0582716	0.0871465	0.0184683	0.0386334	0.0431266	0.0223019	0.0603595	0.045214	0.0862617	0.0877367	0.0189077	0.0482047	0.0559793	0.139821	0.11938	0.231927	0.0923909	0.0100095	0.0464505	0.0591778	0.041535	0.0779876	0.0429799	0.0742014	0.107443	0.0261535
ENSG00000037042	24.7015	18.9298	20.1038	16.4561	20.3649	23.7086	20.8417	20.2303	19.7117	14.9075	19.9783	16.6638	18.8429	15.2483	23.6341	11.4989	12.25	16.587	17.9852	18.2856	17.1786	19.5032	16.389	20.065	21.4313	14.1773	14.8247	13.6912	15.4863	17.0894	21.2464	18.5555	21.3287
ENSG00000037241	67.8959	73.89	71.7483	76.303	76.8324	62.792	76.0106	79.7436	81.2276	72.2663	74.2847	81.9901	83.7959	79.5201	86.6029	81.1218	77.9513	76.4487	96.5379	72.8649	83.8303	81.5688	68.3175	70.6294	76.7205	76.8055	88.2776	81.0497	91.0757	79.2723	68.4556	75.9081	72.2812
ENSG00000037280	5.728	7.31267	12.7851	5.95067	8.45393	8.33978	4.68906	9.44841	17.2088	13.1229	7.21895	14.021	6.13081	12.426	2.39769	17.239	16.3665	36.1334	8.46147	14.7215	11.385	1.89852	23.5179	8.41349	5.76465	7.52448	11.9852	8.0216	9.99928	6.6124	5.76353	11.6141	15.0803
ENSG00000037474	36.9618	43.5686	36.8579	58.1471	61.1773	47.2112	35.012	45.147	48.0395	47.1366	44.8714	41.2555	38.9447	59.8608	38.0425	41.7407	45.8666	71.0469	51.5957	48.2023	42.0387	46.1398	42.477	43.4018	55.1476	45.529	60.1762	44.1533	63.0439	48.0867	42.6557	47.0405	50.6724
ENSG00000037637	18.332	19.8911	17.246	14.3817	14.7795	17.3146	15.7315	14.9159	16.2888	19.9107	15.704	12.5167	15.2251	16.0273	17.0222	16.0646	14.1939	17.644	15.1179	15.6926	17.537	13.5588	16.4189	18.4959	18.5389	14.0079	16.0145	15.405	17.3909	14.0508	19.7496	18.5976	14.6621
ENSG00000037749	34.5397	36.751	35.2967	23.3382	32.1732	28.9174	26.8999	26.7838	26.8364	33.7562	31.2874	31.3125	34.9091	35.4043	35.4447	31.1992	33.3795	25.2735	26.9352	29.8352	32.189	29.9296	22.2952	31.8279	37.9169	32.2182	30.5761	30.632	26.4737	32.535	37.4557	40.7201	27.6827
ENSG00000037757	3.89281	29.0954	15.0008	22.6884	28.726	23.5936	13.0054	23.9978	22.8869	18.0052	5.08479	23.1016	31.6059	19.9537	17.5668	14.1847	14.7019	37.249	35.8556	19.7392	30.2509	37.4127	22.5139	12.9753	7.83202	30.7164	17.7926	30.8706	16.7663	7.40014	23.7877	20.2604	14.9437
ENSG00000037897	15.2513	17.0532	15.1316	16.5741	19.733	11.4569	10.809	15.4852	21.3819	21.0896	17.4623	16.4245	9.89777	28.7569	13.6868	24.939	21.7	29.7892	15.0884	23.7699	17.9715	16.7438	22.7977	12.2306	22.2088	17.0925	26.0708	20.5575	25.7312	16.327	11.5998	18.0889	18.3546
ENSG00000037965	0	0	0	0	0	0.0467659	0	0	0	0	0	0	0	0	0.0436446	0	0	0	0	0	0	0	0	0	0	0	0.0393907	0	0	0	0	0	0
ENSG00000038002	11.2553	11.2368	12.4985	14.1098	11.0473	16.4473	15.6379	14.8982	20.1947	11.9599	8.72571	16.6889	14.4073	14.9735	15.9193	14.4709	9.80495	9.77893	18.1893	15.7687	19.5092	15.3272	15.9878	15.0943	15.7316	9.70139	15.3831	9.54386	14.6527	16.8748	11.6178	14.305	14.7519
ENSG00000038210	4.61829	4.76354	5.88602	6.9915	4.34579	5.2461	5.01006	8.50413	6.41167	5.81624	6.89714	6.73321	5.53727	8.58143	4.4162	9.76465	7.29078	6.60389	7.7837	6.5997	6.65849	4.54687	6.74499	6.52122	5.54649	6.394	8.64897	9.35605	8.45977	11.9058	7.76091	7.67292	6.63892
ENSG00000038219	15.0941	13.2516	14.2814	14.5391	15.4263	18.1705	16.4448	14.1944	13.0107	17.0593	16.2103	16.7259	15.79	15.909	16.1207	13.5614	15.7624	11.0752	16.6202	15.3995	15.5378	15.7864	13.5354	16.626	16.4678	15.866	14.0072	15.5635	15.7549	17.7776	15.9768	14.2165	14.284
ENSG00000038274	52.1576	53.6339	67.7924	55.965	45.3932	61.3139	43.7941	71.511	76.4668	72.251	53.3601	74.1463	63.5471	73.4287	47.1834	86.3259	60.5161	55.0769	55.5646	58.3244	56.99	49.5306	76.3951	58.4092	38.0044	70.5472	66.6069	65.5359	60.3449	63.0306	63.1808	57.5304	65.0922
ENSG00000038295	0.584452	1.60838	1.36917	0.829319	1.08043	0.638965	6.71585	0.223123	1.54563	0.995433	2.74791	1.06043	1.63837	0.401841	1.20596	0.659079	8.19395	2.05513	3.5655	0.866282	0.325254	1.19746	0.513073	2.09618	36.521	0.629038	4.12697	0.844866	2.24053	0.482722	0.3009	1.80794	1.56447
ENSG00000038358	59.6693	55.369	51.9721	48.6008	55.357	53.8505	51.7116	46.5534	53.9345	56.1227	48.8956	50.2632	50.6041	50.217	58.8851	46.733	47.0545	45.5214	50.481	46.8521	57.2583	43.2289	50.4119	48.1371	49.7515	51.98	49.1323	49.3883	46.2901	44.951	51.7488	55.5086	49.7264
ENSG00000038382	61.8737	53.2131	30.5205	73.2187	63.1798	67.0689	46.3167	35.8089	42.0634	45.9667	55.8615	27.3895	24.9197	58.0619	35.3369	30.3153	62.0168	51.1011	58.066	50.6968	61.2005	53.3202	38.2891	55.4546	104.353	49.6596	58.5379	36.3721	41.6958	49.1133	65.3024	66.773	32.0019
ENSG00000038427	45.9132	36.6876	45.9925	39.9685	51.5205	34.9203	137.324	42.8893	46.1099	54.678	47.4849	62.8824	39.1897	41.0213	30.5259	38.7195	35.5936	162.17	61.1066	43.1875	27.9967	88.066	55.4141	39.3137	90.4783	56.7227	33.9091	60.5507	128.476	61.3346	69.1749	49.1631	48.9412
ENSG00000038532	10.2612	11.2297	9.42544	10.3441	9.949	10.3444	11.1074	8.044	8.90871	8.70758	10.7577	8.11117	8.58987	9.03782	9.94616	8.23917	10.1796	10.3591	9.74696	9.80875	10.9347	10.4043	10.1194	9.84504	11.5449	9.94773	10.1913	8.96728	9.1482	10.0738	11.0368	10.324	8.93947
ENSG00000038945	0.48598	0	0.645134	0.0362449	0.0404994	0.870892	0.28123	0.852295	0.322755	0.685097	0.730175	0.0277077	0.0831652	0	1.84011	0.989335	0.51414	1.94915	1.29053	0.141685	0.926188	0.408597	0	0.538647	0.0279196	0.259317	0.46306	0.56541	1.08977	0.53036	0.0273552	0.856416	1.16009
ENSG00000039068	0.61161	2.40002	0.0417187	0.15684	0.294331	0.970526	0.545476	0.11858	0	0.603708	1.96971	0.0550013	0	0.670545	0.0385414	0.152974	1.36309	0	0.151043	0.258357	1.08243	0	0.531677	1.91556	0.0209415	0.517718	1.98414	0.62688	0.0368938	0.318583	0.327488	0.381822	0.272798
ENSG00000039123	70.992	72.4142	63.8593	68.3699	77.7513	66.8487	74.7301	89.4159	88.7898	76.2697	62.5248	85.9896	67.2945	87.0531	62.1579	87.4118	67.0527	108.002	68.1671	74.1875	73.7282	67.8913	86.2314	71.7156	69.9037	80.8823	80.5631	79.7121	96.369	77.4501	68.0334	62.0052	82.4734
ENSG00000039139	0.638735	0.421269	0.461204	0.595933	0.874111	0.833763	1.00231	0.664272	0.552057	0.908409	0.648395	1.04636	0.288145	0.886251	0.775072	0.898257	0.92327	0.348449	1.80043	1.05397	0.709553	0.569207	1.00561	1.24521	0.28179	0.43895	2.21988	0.845278	0.634018	1.06193	0.786555	1.30056	0.675205
ENSG00000039319	31.9208	19.9248	15.2085	19.5469	25.6649	20.0796	15.4174	38.3893	17.4787	16.9084	19.5965	35.6917	24.1398	21.2505	44.522	20.4989	18.8667	16.2401	27.0933	19.3001	22.1701	33.858	18.1089	20.2355	17.7285	21.2134	14.0727	23.6371	19.9608	19.2673	26.0211	26.7912	25.7964
ENSG00000039523	41.9078	46.3299	37.1883	48.3247	44.9278	53.2553	45.5919	26.4935	43.6794	35.3725	50.5134	32.9282	28.371	33.5269	45.2572	35.3162	34.1654	35.3443	46.4579	32.7199	37.5965	52.374	33.9377	48.2355	54.9148	38.9757	41.8362	28.8677	31.6007	35.7387	40.1508	47.0505	26.916
ENSG00000039537	0	0.232382	0	0	0	0	0.100754	0.086821	0	0.0204116	0	0	0	0	0.646301	0	0	0	0	0.0609265	0.0212341	0.239491	0.187769	0	0.239201	0	0	0	0	0	0.236054	0	0.0774145
ENSG00000039560	61.2964	101.334	56.6846	69.6793	88.2752	75.7655	144.492	42.3289	69.1769	78.3809	111.018	80.7198	71.0722	58.9193	58.6397	73.1149	96.9677	75.241	152.652	67.241	56.4247	68.6121	81.6869	77.864	139.871	70.1878	92.3187	61.9843	82.6186	62.7721	40.2208	79.8432	125.013
ENSG00000039600	0.154192	0.0988188	0.0902987	0.599592	0	0	0.109351	0.61396	0.559343	0.109235	0.369037	0.451405	0.118283	0.372141	0.453883	0.332736	0.247704	0.0499446	0.716247	0	0.244502	0.50449	0.102619	0.177905	0.101138	0.425149	0.319486	0.140119	0.296232	0.212178	0.0778821	0.820584	0.249766
ENSG00000039650	114.909	114.879	94.5933	131.103	119.061	129.042	116.769	127.945	150.426	127.385	114.275	126.491	118.143	117.436	139.936	96.0733	113.049	112.525	109.803	108.531	140.013	115.267	116.515	120.452	90.5621	117.258	92.2135	104.72	87.9282	97.3499	126.822	112.041	121.747
ENSG00000039987	0.571872	0.68783	0.329375	0.456871	1.24306	0.190675	0.306681	0.130082	0.979966	0.334386	0.413951	0.469013	0.448131	0.927032	0.651227	0.0854291	0.351873	0.215783	0.210154	0.475728	0.0579009	0.359064	0.671048	0.0696476	0.129674	0	0.816778	0.0798578	0.562123	0.400817	0.523249	0.878548	0.533214
ENSG00000040199	4.45667	5.24847	4.71866	4.12604	4.97963	4.26938	4.90682	5.25963	4.1204	5.10339	4.85931	4.85928	5.60118	4.45409	4.87363	4.3372	4.47941	3.6385	5.22439	4.11413	5.07493	3.98047	4.07454	5.17587	4.84003	4.45788	5.32924	4.13509	4.23728	5.18941	5.44768	5.63426	8.05965
ENSG00000040275	48.2889	43.147	33.9401	41.3934	38.372	39.3511	47.8071	44.8441	54.8408	53.0873	40.377	51.2507	53.6031	52.5717	48.9173	60.8809	48.946	63.6839	65.5455	54.2579	41.0062	32.7206	59.7938	42.6304	53.6655	43.9742	50.072	41.994	66.3946	36.878	26.2784	43.1373	53.5654
ENSG00000040341	84.8551	68.9335	70.9675	53.0415	60.1441	66.9264	61.7596	69.7685	70.7411	62.8381	60.8074	65.1222	64.6445	56.5591	53.3379	74.8811	65.9444	53.9774	55.2747	61.1948	62.3054	52.9784	75.1373	63.1895	49.5816	62.378	63.7062	59.1504	59.6051	61.2453	66.4873	69.3899	50.3171
ENSG00000040487	26.0658	30.5536	28.0388	29.1587	27.6577	28.5559	32.787	23.9351	31.7546	26.6576	33.4601	27.8017	31.4904	23.3648	26.083	27.796	29.5577	28.4835	31.6507	30.7689	35.394	26.3908	26.7945	28.4189	28.862	30.9217	26.9078	26.1321	30.7656	26.0488	27.5966	26.4541	27.4571
ENSG00000040531	18.1334	19.3599	20.147	23.155	23.806	17.8447	21.7714	16.8782	19.4797	17.6143	19.6647	23.1403	25.2376	16.2223	30.4174	17.3296	17.8071	16.4713	23.5903	17.6671	18.2586	26.0115	16.3264	17.7627	18.6788	22.55	14.9378	18.2579	18.434	13.8602	18.9032	17.4528	26.1947
ENSG00000040608	23.3824	23.994	25.444	17.4117	23.7991	19.8729	16.8898	20.2934	20.747	23.4973	25.4488	23.9836	23.2604	16.102	18.4284	19.521	19.366	18.0762	18.6579	23.0289	22.236	14.9392	27.1595	19.1591	10.2739	21.2759	20.1798	20.4713	13.4175	21.1425	13.808	15.5753	23.7306
ENSG00000040633	97.6639	100.719	88.734	88.4091	90.5139	87.8853	100.85	90.9292	84.7787	92.0378	91.5763	87.31	83.7012	96.849	105.713	88.0213	90.1969	107.712	86.816	101.987	105.448	92.3427	80.3342	83.0836	112.197	101.085	101.126	99.961	93.0184	77.7192	88.9666	85.9476	96.3065
ENSG00000040731	20.8905	20.4739	16.9704	11.8014	11.417	16.8387	13.4264	19.8667	19.8975	16.607	17.744	5.36678	8.41587	29.637	7.55462	19.8249	22.1623	2.83384	5.14748	12.9117	28.3482	11.4378	18.2013	23.8264	8.02273	22.9399	14.6271	26.0985	4.91358	12.7452	36.5161	31.9256	4.70326
ENSG00000040933	20.5298	17.9407	18.5639	20.3078	17.0051	19.6588	18.1968	17.837	13.4133	17.3314	20.4529	16.0929	16.2653	16.3476	13.3082	16.6093	18.3928	19.1487	18.6786	17.7887	21.6319	16.3449	17.4669	19.3296	19.8293	16.7458	16.8375	18.21	20.5476	14.1524	19.4322	22.3859	16.9962
ENSG00000041353	1.8189	1.34891	0.739937	0.373383	1.23074	1.90579	1.00311	0.919449	0.392592	0.313635	0.638977	0.172662	0.203171	0.828747	0.972209	0.373467	0.627629	0.152152	0.311013	3.88827	1.62452	0.558345	0.414276	1.51881	0.204631	0.368816	0.502533	1.57487	0.97533	0.4059	3.12072	1.54619	0.166639
ENSG00000041357	386.568	406.865	466.435	412.681	437.564	408.336	428.97	459.349	440.83	475.801	403.611	491.283	445.433	453.211	401.091	540.212	429.576	564.701	502.724	425.768	361.816	388.173	461.587	409.505	451.714	421.253	493.265	452.074	517.584	501.982	403.073	433.461	460.008
ENSG00000041515	0.139691	0.191569	0.0279558	0.244134	0.0394161	0.314564	0.343476	0	0.282774	0.219017	0.0908917	0.123266	0.307635	0.328287	0.0925078	0.0932647	0.318088	0.0238574	0	0	0.752788	0.103692	0	0.194295	0.033356	0.321711	0.225979	0.163562	0	0.134529	0.0746405	0.284364	0.159247
ENSG00000041802	21.6149	16.6572	16.4778	16.5645	21.8695	16.188	13.6474	16.2707	24.8062	19.331	20.7369	17.8336	16.6239	16.6885	16.6445	18.3258	23.7259	21.954	16.9233	21.1208	17.2599	16.7483	17.3418	22.1277	17.2239	19.7247	27.8691	19.0233	22.5252	19.6861	20.6037	26.3184	34.2769
ENSG00000041880	4.58576	3.21791	2.93569	3.6563	2.89728	4.38859	6.08883	3.06437	2.80104	2.81652	4.42986	3.01774	4.35487	2.33353	4.79006	2.85723	2.95739	5.10896	4.31057	2.51086	4.19849	9.84608	2.46731	3.39502	4.55776	2.02163	2.28657	3.20805	2.85909	3.12919	3.27392	2.19406	4.24986
ENSG00000041982	7.18443	13.4367	2.13958	131.304	79.2913	27.1131	41.6257	2.12247	6.15488	1.66531	13.9444	19.7352	8.08367	4.72383	53.4805	10.4687	32.9878	87.463	35.6639	23.4797	3.35695	302.186	9.52182	11.3592	201.76	2.67364	9.43262	6.66507	74.4012	125.107	6.01678	6.75939	27.9058
ENSG00000041988	21.4245	23.4252	21.5551	19.0067	18.0947	19.4805	21.0434	20.1086	23.8355	17.5721	21.3611	24.1531	25.314	14.0963	22.3057	22.2151	19.2431	23.2526	20.7672	17.5657	18.9113	19.4591	18.9682	15.1826	21.8014	18.086	19.5802	18.3192	22.1682	23.3644	17.2097	17.7281	20.9044
ENSG00000042062	0.163598	0.809551	0.37984	0.0449328	0.349551	0.56224	0.381019	0.438226	0.779174	0.163314	0.476006	0.442447	0.339368	0.170444	1.22692	0.858513	0.870154	0.451771	0.284439	0.475603	0.171089	0.158247	0.180001	0.404435	0.133029	0.313022	0.297169	0.225082	0.248472	0.395929	0.750157	1.17257	0.575368
ENSG00000042088	36.7299	33.2756	43.1332	37.5045	37.4309	34.1457	37.4219	52.7367	41.7262	44.2133	36.1298	52.2639	48.615	50.6858	33.5842	59.6624	39.0274	56.3067	45.7893	37.4203	38.0791	34.0727	59.9009	36.7415	30.1523	38.5503	43.3963	48.5656	55.3588	42.7329	30.3882	39.3558	41.3044
ENSG00000042286	4.16012	6.6889	1.63305	11.4568	7.75602	8.32373	8.23695	3.34691	2.6038	3.4878	9.25989	3.137	4.62575	2.6775	5.4063	2.37009	4.75259	1.53131	4.15501	3.30076	4.73604	8.23641	1.95319	5.65408	5.45284	3.98379	5.49648	3.23957	1.69273	6.9294	3.37627	5.10884	4.36399
ENSG00000042304	0	0.0442669	0	0.0465341	0.0956312	0	0.0972407	0.074866	0.0452323	0	0	0.0444593	0.0525622	0.0496021	0	0.0444247	0.0440975	0.0445526	0	0	0.0870862	0	0	0.158971	0.0900809	0	0	0	0	0	0.131854	0	0
ENSG00000042317	14.3468	7.55041	12.1079	8.78833	11.2542	11.7707	7.78352	14.9649	8.2833	7.76336	6.33015	11.4018	9.22707	9.15162	9.42584	9.72213	9.02245	6.37996	8.79087	8.59679	8.46206	7.64076	13.2411	10.9063	5.75714	8.92101	8.90124	10.1555	9.2184	15.5812	10.123	8.1952	9.9906
ENSG00000042429	21.3062	25.2388	22.9531	23.8899	27.5031	23.4981	25.581	21.6941	22.2881	22.2952	22.1794	20.1251	21.6094	27.7883	22.2505	27.5146	26.8243	21.1329	27.7187	25.3908	24.8122	23.204	22.1644	28.0794	24.6453	25.6028	25.7232	22.1408	24.6518	23.8971	33.1357	27.8972	27.8831
ENSG00000042445	17.9829	19.3339	11.3658	24.4645	20.0126	15.4379	25.7939	20.2474	12.8108	13.3035	17.7209	26.9136	18.2686	20.9942	33.3009	12.2144	12.165	18.8654	25.7011	16.8732	11.9935	35.6992	18.494	16.1726	18.4427	16.7856	14.5079	14.5854	17.7959	21.381	15.3347	16.9317	18.642
ENSG00000042493	0.982068	1.05068	2.22276	2.66071	3.41186	1.58812	8.69056	1.66096	6.4238	3.96752	3.29161	13.0079	7.33411	1.28837	6.93053	6.46838	5.39773	5.51487	4.77962	3.67414	0.747232	10.6835	4.79702	1.08242	6.01669	3.29685	4.05784	3.76271	3.28693	5.48985	0.334345	0.832951	4.98744
ENSG00000042753	183.841	219.673	207.472	337.456	244.207	201.282	279.025	224.416	216.081	207.518	251.518	267.934	271.634	239.277	317.464	257.676	222.237	345.705	360.621	238.931	195.41	386.268	209.185	182.691	344.962	220.941	225.347	236.681	279.569	272.399	178.885	171.225	211.193
ENSG00000042781	0.230763	0.0813045	0.33898	0.0226061	0.100643	0.0759465	0.0167009	0.664555	0.10776	0.518796	0.0578409	0.0235208	0.359878	0.112359	0.323547	0.352802	0.0468755	0.291633	0.0116071	0.133094	0.127561	0.0132147	0.145148	0.0729459	0.0355476	0.166021	0.0846883	0.208108	0.412197	0.185591	0.173221	0.130633	0.164391
ENSG00000042813	0	0	0	0	0	0	0	0	0	0	0	0	0	0	1.12951	0	0	0.18712	0.181739	0	0	0	0	0	0	0	0	0	0	0	0	0	1.28999
ENSG00000042832	0.416092	0.283378	0.341896	0.278007	0.542444	0.0319065	0.355879	0.763783	1.09229	0.729652	0.272857	0.0148156	0.0291206	0.628747	0.202673	0.517316	0.348015	0.302929	0.294705	0.430125	0.270613	0.757143	0.483196	0	1.24737	0.263024	0.540775	0.173871	0.277232	0.0781926	1.80888	0.771909	0
ENSG00000042980	0.178846	0.484012	0.296822	0.100895	0.153795	0.468458	0.6026	0.0593691	0.0855048	0.181222	0.130043	0.701175	0.0950944	0.163872	0.226528	0.264849	0.671619	0.0838739	0.0518116	0.289971	0.448066	5.06526	0.292794	0.158264	0.822997	0.0691486	0.0760827	0.263444	0.0412696	0.0993709	0.197321	0.351756	0.256416
ENSG00000043039	0	0.0817603	0.0409319	0.115467	0.0974762	0.0980642	0.0991152	0.148738	0.0922392	0.0784933	0.215289	0	0	0.0794985	0.0377508	0	0.40462	0.20268	0.0813922	0.127365	0.0741877	0.0519739	0	0.140004	1.38098	0.0352934	0.515161	0.450937	0.0815695	0.069948	0.0372747	0.494642	0.137412
ENSG00000043093	13.492	10.9852	9.1723	8.30386	10.0364	12.1813	12.3523	13.1301	10.4147	11.4706	8.88819	9.15387	12.5542	12.2452	7.54449	15.1179	12.9959	11.7919	8.91784	13.6929	12.1181	11.4487	13.4377	13.6368	11.4697	11.1027	13.0482	10.2634	12.6637	10.5775	12.7659	10.9348	13.0527
ENSG00000043143	1.41642	2.52668	1.67693	7.74703	4.70892	5.72493	13.2279	3.18886	1.98259	1.01748	4.66506	6.35701	9.81179	1.93014	9.32643	2.27328	1.11446	0.895395	9.40732	2.48136	1.58752	13.4509	2.47756	2.88637	2.13208	1.51471	2.54708	2.35453	1.3672	4.2991	2.02234	1.96955	2.1437
ENSG00000043355	264.17	201.442	228.805	102.688	169.55	175.504	243.367	312.732	197.513	223.772	212.413	270.212	416.154	198.757	342.052	170.786	195.116	65.711	245.921	194.855	267.082	161.324	184.84	182.697	153.738	222.958	180.6	230.268	157.452	104.11	165.084	200.186	372.251
ENSG00000043462	0	0.0518377	0.224096	0.237697	0	0.227118	0.808316	0.14866	0.0533428	0	0.258123	0.0524402	0.197308	0.51628	0.105806	0	0.207819	0.301196	0.103059	0.0490393	0	0.366926	0.0371902	0	0.504109	0	0	0.405472	0	0	0	0	0.072956
ENSG00000043514	24.8116	22.1506	24.968	21.6341	23.2751	21.3101	18.1397	29.7865	27.8569	34.2547	27.4187	27.4969	21.5745	27.3572	18.8371	31.1065	23.922	27.1166	23.8528	23.0388	19.0853	17.6086	28.7982	25.2352	18.2257	24.3748	28.9248	28.3879	22.3301	23.4248	18.5611	23.9689	31.9419
ENSG00000043591	0.0563483	0.243008	0.0246447	0.237613	0.205126	0.383269	6.96176	0.103145	0.0278152	0.0517484	0.295804	0.136649	0.419562	0.0290342	0.634631	0.081703	0.108931	0.027524	0.161568	0.102997	0.0807686	0.184105	0.0562743	0.170346	0.441307	0.0515283	0.0995446	0.152923	0.107456	0.086561	0.0807632	0.187661	0.158118
ENSG00000044012	0.19642	0	0	0	0	0	0	0	0	0	0	0	0	0	0	0	0	0	0	0	0	0	0	0	0	0	0	0	0	0	0	0	0.166639
ENSG00000044090	26.9758	24.4523	21.4344	25.4301	24.2146	25.5551	34.8444	31.6034	24.3619	22.8017	29.168	29.2679	29.3923	24.762	39.3875	22.0225	22.1569	34.9032	32.3493	23.0906	27.5292	30.548	23.8283	23.0342	34.2283	24.2804	16.9925	32.3127	24.9841	21.8304	25.8315	23.1997	26.1476
ENSG00000044115	325.739	302.681	257.379	297.757	302.24	268.115	353.153	235.384	237.446	245.723	298.355	247.474	279.313	220.73	359.949	218.528	288.122	243.966	269.909	235.287	278.003	316.282	228.251	238.913	318.654	250.013	243.635	247.256	254.657	249.454	257.868	254.644	230.441
ENSG00000044446	21.2165	18.8148	15.8127	21.3782	14.6532	19.7686	20.4683	24.5548	13.2621	14.2794	18.5437	16.5079	21.2895	21.1918	18.3235	13.659	19.0923	15.7543	17.6487	16.87	23.7348	23.5178	15.6691	20.2992	11.1402	13.9775	11.9838	21.391	14.0947	21.3515	13.1576	11.7996	19.0026
ENSG00000044459	5.10028	4.30044	6.56205	4.76823	4.0297	4.21769	4.32786	7.62971	5.54936	6.8533	4.61616	6.78786	8.65759	6.19084	4.77455	7.03618	5.27312	8.74037	5.45041	5.28882	5.24181	4.46925	6.54892	5.84504	4.02289	5.75002	5.70676	6.10822	7.40012	5.08505	4.71015	5.01852	7.00209
ENSG00000044524	9.63793	3.49143	16.684	0.519389	2.5036	1.73274	1.99878	15.2352	9.81393	16.9132	3.48386	2.15908	19.1649	5.62706	14.451	7.71736	3.8703	3.46647	0.816507	7.08336	4.87343	1.54343	11.6311	2.80704	3.16638	7.69108	2.39905	5.17868	5.63131	1.05969	6.4879	5.70171	9.23279
ENSG00000044574	231.831	272.949	183.108	281.792	308.245	285.462	352.508	230.624	203.325	225.01	287.888	304.789	254.137	268.703	316.314	208.736	273.575	271.854	365.46	249.468	212.94	386.604	180.572	247.004	539.051	229.81	280.626	256.698	265.316	270.893	210.005	225.316	216.486
ENSG00000046604	17.5721	15.3355	11.6058	18.3867	18.7383	20.4984	22.0286	13.4372	18.448	11.7549	17.9689	32.609	25.7148	14.3086	21.5687	26.5671	19.4146	2.40194	19.6363	20.4738	23.4795	22.002	24.2511	19.8887	8.94312	20.0934	30.642	14.2094	7.86903	22.8249	11.2582	21.0511	11.7046
ENSG00000046647	22.1404	12.2761	22.9699	9.26761	11.1674	11.5336	14.8825	33.0153	10.0858	14.0358	10.4173	14.3024	20.6336	23.5423	15.6792	14.5437	16.5016	22.6264	19.2227	19.4782	19.698	10.7744	13.5436	20.3729	23.9791	13.9825	8.86696	31.419	17.0598	12.7901	26.9684	16.1677	16.4357
ENSG00000046651	16.0143	11.7429	12.5077	10.3384	10.2167	10.2186	9.19168	19.9718	10.5636	9.89784	10.3012	7.96467	10.5035	17.7041	8.25756	12.0738	11.551	10.6068	11.4827	13.5409	10.7958	7.93197	11.5676	18.7744	16.1292	12.3814	9.66188	21.3459	10.216	12.854	15.9681	15.9925	11.5312
ENSG00000046653	126.312	44.7665	146.662	59.3909	74.4375	48.7921	18.4212	73.6013	57.4384	98.1171	35.6146	35.9815	49.534	97.3446	25.1914	66.1856	81.3809	37.3458	28.0881	78.6293	90.9942	50.7267	85.207	102.409	47.4781	56.6551	50.81	70.9426	55.2626	81.0684	194.463	83.6201	84.5792
ENSG00000046774	0	0	0	0	0	0	0	0	0	0	0	0	0	0	0	0	0	0	0	0	0	0	0	0.108637	0	0	0	0	0	0	0	0	0
ENSG00000046889	2.73981	1.51227	4.17715	1.3619	2.75793	1.81238	1.63674	3.30941	2.80145	5.59498	1.92893	3.53113	3.68375	2.73559	1.58368	3.98112	3.91884	4.45408	1.40609	3.10886	2.06819	0.664678	3.66743	2.21915	1.47809	3.08878	2.98813	3.63468	3.54402	1.67812	2.244	3.59493	5.22013
ENSG00000047056	10.9922	11.7176	10.5588	13.1221	11.2504	14.1571	14.2542	8.63456	10.5006	9.97701	15.8507	12.7148	8.96838	12.5125	12.4235	9.46934	14.344	13.3219	13.1845	15.6151	15.7608	16.0643	12.1933	15.591	15.039	11.7446	11.8553	9.82884	10.6949	14.6642	16.8923	15.6653	9.67052
ENSG00000047188	8.78547	10.2287	10.9385	4.92429	11.1223	12.0485	6.8121	10.4161	10.8956	10.0683	11.0833	6.83713	12.3371	10.6671	13.3492	11.2706	10.6911	10.5619	9.11132	9.91077	10.4858	8.62847	13.0153	11.3594	10.3747	9.63722	11.8056	5.92052	10.2932	9.95915	11.7096	10.8788	14.1131
ENSG00000047230	26.0045	17.5764	27.4023	25.4154	26.4199	31.4724	37.9793	35.2895	18.2911	14.6213	16.2486	21.3159	18.4648	35.1664	15.1547	40.5979	26.9839	18.7075	31.6944	27.4022	29.7588	27.7863	25.9182	34.4636	26.7339	13.598	20.162	32.1398	18.7719	36.7061	31.0791	37.1658	19.0066
ENSG00000047249	28.048	27.4179	24.2829	30.1994	27.7167	28.048	28.7986	22.7726	22.5841	19.9095	24.4487	21.2083	20.8095	26.9002	27.5456	25.5641	25.7488	24.1706	25.4162	25.2156	24.7235	32.6412	22.7068	28.3879	31.0462	20.9471	25.3131	26.7271	26.0231	29.9057	31.4436	32.6936	19.1961
ENSG00000047315	63.1802	65.3489	69.9278	63.5225	61.6305	59.4661	68.1325	70.7751	64.9096	63.3273	65.7609	77.9689	69.3974	74.3231	70.4192	75.8679	79.9171	82.1945	80.2533	70.4416	68.8115	66.166	72.751	75.5873	72.4515	73.586	79.7885	73.0084	85.133	70.6444	73.5069	79.636	73.2267
ENSG00000047346	26.4925	20.1571	19.1645	21.8266	20.4939	22.093	15.7627	22.7724	15.8942	16.2906	18.092	15.5074	19.8774	24.5336	24.4473	12.8951	19.0595	6.95908	15.0681	18.1287	28.8399	24.9361	16.117	25.822	14.4339	19.1805	15.5727	20.8716	11.1812	21.0767	25.8366	25.493	9.91913
ENSG00000047365	0.377111	0.512645	0.377974	0.209493	0.203822	0.481785	0.162285	0.455106	0.266548	0.408476	0.251432	0.108147	0.640763	0.383263	0.220555	0.224713	0.320682	0.600889	0.0733299	0.247456	1.05218	0.187824	0.816396	0.505172	0.131694	0.738776	0.780373	0.34658	0.170532	1.52621	1.68247	0.470168	0.600475
ENSG00000047410	44.3204	41.7496	37.47	41.343	44.5586	44.3673	43.1727	52.171	49.2054	49.1842	43.2214	51.605	45.2524	46.9886	45.1761	44.2142	47.5123	61.1437	50.5038	43.3468	61.1146	45.4931	80.9132	49.4773	47.5369	45.1094	41.2081	45.2743	55.8112	46.0076	42.7556	45.2705	54.4578
ENSG00000047457	0.66128	1.2982	3.3971	0.593783	0.808296	0.688548	1.6606	13.6872	10.2418	10.6844	0.489576	58.839	83.9464	2.96672	62.0908	15.9662	4.60045	15.3761	82.9179	2.36842	4.54139	1.36304	15.5622	0.679186	1.72523	6.75736	3.80713	2.56364	30.4046	0.205837	0.786608	0.171069	29.9095
ENSG00000047578	17.1621	14.1931	13.3298	18.4437	13.7921	10.1514	14.346	14.7918	16.3227	14.4775	16.2235	15.7454	17.9904	14.0089	18.5275	14.0604	14.0957	10.9499	17.8154	12.2567	15.4339	18.4853	14.0059	14.7113	14.3523	14.5595	12.3059	12.261	11.9613	18.9402	13.9084	14.5354	19.3392
ENSG00000047579	22.5894	23.1015	23.0669	23.0703	20.7426	23.1315	23.9336	20.2964	19.6643	18.4021	21.1144	25.0735	25.1471	20.718	21.0063	25.9904	19.9863	41.0978	18.6958	18.8781	21.0373	19.0119	19.6762	19.1437	26.8681	20.6291	17.2875	22.2323	20.4243	21.3528	16.2439	17.0415	20.9259
ENSG00000047597	0.252659	0.312801	0.272351	0.332055	0.308106	0.247998	0.203843	0.57002	0.131898	0.190434	0.410667	0.388678	0.355928	0.657195	0.290798	0.372214	0.372821	0.0575103	0.255668	0.325652	0.46817	0.242601	0.606956	0.21691	0.174099	0.393004	0.389119	0.60346	0.0846688	0.45462	0.113145	0.332359	0.165859
ENSG00000047617	14.7616	7.06424	10.2489	1.04386	2.0449	4.65952	0.526132	10.2045	6.32965	9.99569	3.82402	3.10597	6.65981	5.52713	14.3992	4.31205	8.96915	1.57894	3.72351	8.59884	16.8439	0.948366	7.44094	5.96274	4.34932	11.7871	4.25719	10.6028	5.08825	0.295349	8.32018	9.51584	1.47551
ENSG00000047621	7.74638	8.62516	7.40801	6.61845	9.48121	7.96936	8.36714	7.03029	6.14244	7.41794	8.46939	7.22985	7.82973	7.99928	8.40718	7.96113	7.50139	9.30755	5.17862	7.31704	4.53182	6.42491	10.5044	6.67022	12.8113	6.8578	7.226	8.4141	13.2798	9.58062	7.40008	9.01049	7.81972
ENSG00000047634	4.68169	1.85417	6.19359	2.59813	3.03274	1.90155	2.89608	6.2909	3.42972	6.90301	2.60833	2.90101	3.26359	7.0704	2.18711	4.95729	4.5341	15.7437	2.80253	3.78416	2.07639	2.12048	6.91741	2.67786	7.87929	2.29892	2.99653	6.36615	10.5332	3.10407	4.03817	3.03252	7.55034
ENSG00000047644	22.6393	21.5279	16.2542	22.6264	19.3794	18.4408	21.2551	19.5281	18.6664	18.1247	24.4286	19.8596	16.0205	21.1296	16.7982	16.9838	18.7203	11.4705	23.7789	15.6402	19.4129	17.5063	18.3286	26.4771	20.6593	18.2161	21.585	18.5113	15.1705	21.8793	19.0643	22.9919	14.1838
ENSG00000047648	2.05016	3.01932	1.30467	1.0694	2.07171	1.3275	3.11034	2.07868	1.41929	2.03768	2.08641	1.80379	1.10785	4.09781	1.42099	1.1408	2.39638	3.85647	1.46664	1.95473	3.63482	1.44746	1.02477	1.8083	4.16632	2.07622	1.76406	3.76881	2.57933	1.48465	0.885988	1.62574	3.88725
ENSG00000047662	0.175793	0.181526	0.14005	0.144027	0.115624	0.150058	0.163076	0.359279	0.165117	0.247725	0.143991	0.2	0.62896	0.0949772	0.634441	0.152383	0.270388	0.112027	0.150862	0.271128	0.282712	0.355576	0.168574	0.200653	0.141595	0.20589	0.311969	0.157928	0.0995768	0.197967	0.318779	0.277289	0.421329
ENSG00000047849	151.025	140.248	110.693	140.07	180.17	143.857	160.502	123.946	110.423	109.652	152.018	136.751	125.727	101.245	152.786	105.498	127.881	110.779	175.813	115.954	121.768	169.497	118.665	137.203	176.457	113.58	153.381	126.153	120.937	141.805	133.461	133.362	104.045
ENSG00000047932	11.0849	10.1041	11.1346	8.56055	9.78799	8.13508	8.44307	11.0776	8.43461	10.9269	8.37667	10.436	10.5271	11.1186	9.56581	10.9472	10.3532	17.1817	10.0796	10.0417	8.22401	8.46044	10.0307	10.0011	13.9927	8.58108	8.29257	11.2502	16.2882	9.87282	11.1082	10.1151	10.9007
ENSG00000047936	0	0	0	0	0.010655	0	0.0216922	0	0	0	0.00980108	0	0	0	0.0100643	0	0	0	0	0	0.00982738	0	0	0	0.0100359	0	0	0	0	0	0.0195596	0.00850897	0
ENSG00000048028	15.2243	15.748	13.958	12.0156	13.5633	15.0533	17.9153	21.7665	18.3129	15.7895	14.11	24.6377	15.2563	17.1456	15.1499	20.4794	14.867	30.7142	19.4438	15.2415	12.9713	12.1248	18.8208	15.7218	19.3388	13.9142	11.9363	14.4312	22.1845	15.5509	13.0696	13.2199	22.0935
ENSG00000048052	9.59816	11.8201	10.0412	12.3183	13.2285	11.722	24.9129	14.6323	14.0313	8.56918	12.4726	10.3298	17.2882	10.8245	11.4842	17.5396	9.87631	2.93375	8.51187	7.05777	8.83949	10.3075	14.2319	13.6195	5.55142	7.41784	14.3044	9.71283	3.53506	13.3251	10.5318	14.17	8.87272
ENSG00000048140	44.3915	62.4035	39.4799	81.5557	70.0747	70.356	79.8339	39.6398	35.0716	41.8898	70.8408	63.2617	53.2077	39.7969	76.1291	33.8936	38.2895	31.4924	63.2125	61.7701	37.0949	95.728	47.5726	60.8396	69.0565	35.8104	43.9142	40.562	40.6239	82.3469	53.1519	48.5427	34.4214
ENSG00000048162	17.1527	19.603	21.3623	30.6492	29.0055	21.1693	23.3366	26.1789	27.2091	26.0679	24.1326	30.3194	16.9404	36.5804	25.0596	26.0408	22.7383	57.7824	30.2501	28.0216	20.9989	30.759	24.5083	24.5739	28.6089	24.7512	31.4178	33.1942	44.9848	27.0493	21.0731	24.0836	23.0033
ENSG00000048342	18.7263	14.9689	13.9375	17.462	19.106	18.9587	14.7996	22.2888	15.4042	12.9993	17.5916	15.0518	27.9112	19.0187	27.9135	14.9739	15.9371	14.146	16.6459	15.4546	17.0965	18.6365	13.3124	17.626	17.76	15.6152	12.5202	18.3347	16.6657	18.9674	17.8853	15.2525	13.5831
ENSG00000048392	8.00798	9.78075	7.91423	16.0541	9.83022	10.1082	18.6366	14.7548	11.081	8.82078	11.2459	26.4418	8.75402	11.3196	14.8802	7.79528	7.50932	9.22	26.4435	14.419	5.37362	20.1046	9.56383	11.9039	13.8137	6.57878	11.7968	9.80938	11.5324	12.6284	7.61166	8.74864	11.943
ENSG00000048405	4.4482	6.09244	4.5534	4.72804	4.93732	5.02151	5.51606	5.29033	5.49261	4.73432	4.17289	4.20163	4.25693	5.22289	3.92704	4.48613	4.88201	3.34361	4.09335	4.7054	5.10918	4.32047	5.57656	5.24837	4.65401	4.44249	6.24903	4.42141	3.71449	5.60509	6.80766	6.84392	4.07849
ENSG00000048462	0	0	0.256059	0	0	0	0	0.15539	0.248927	0.209768	0.0928037	0.0941912	0	0	0	0.439965	0.15964	0	0	0	0	0	0.166967	0	0	0.26834	0.0874582	0	0	0	0	0.437506	0
ENSG00000048471	12.2625	12.5374	9.22121	10.0108	10.5725	10.4263	9.98531	9.09545	6.11662	7.54698	10.4262	4.93806	8.66667	9.58213	7.25446	9.57518	9.70136	5.7796	6.22725	9.12659	10.8746	8.38667	10.8816	9.74151	9.94109	8.06573	6.44499	7.55955	6.70685	9.26652	11.2987	10.1292	7.08736
ENSG00000048540	23.5723	21.7443	19.4438	9.50685	14.8889	22.0197	7.54804	17.1619	23.1194	14.6017	16.324	9.41924	14.0509	18.5709	2.83873	31.7574	14.1896	17.3446	4.31657	22.7601	15.9698	2.62903	18.6834	30.3214	11.1294	12.1702	11.3763	25.3827	11.8246	12.9366	26.3618	25.6653	26.9891
ENSG00000048544	13.9586	20.7499	16.3259	20.5122	21.6514	20.321	20.6873	22.0605	19.5787	20.628	18.2122	18.9461	20.742	20.7266	20.1132	23.2911	17.9701	24.2512	21.5518	15.5038	16.4581	24.2938	19.5802	18.4567	22.6868	20.0247	21.2026	19.0949	21.1507	23.476	20.8102	17.6974	20.9991
ENSG00000048545	2.52376	2.8494	2.74885	1.23122	1.03426	1.79192	1.75228	2.70023	3.42068	1.42056	1.52394	10.3021	7.58831	1.70342	7.80802	2.00584	3.22554	1.94775	6.79128	1.64694	2.34822	2.63332	3.72941	1.47288	1.51258	2.47271	3.46484	1.14748	4.0626	1.41721	0.746798	1.80828	2.4922
ENSG00000048649	72.101	63.2471	72.5794	56.6366	66.5424	65.9862	61.9342	75.8453	65.0414	70.4686	68.062	60.4919	56.6328	73.1363	65.8624	76.7179	71.8041	49.4477	60.1882	70.3152	67.8064	67.5585	61.7753	67.631	68.1215	59.6241	59.7622	66.8767	55.2594	58.9458	72.9498	69.3197	58.2661
ENSG00000048707	3.3714	2.82544	4.7895	3.96007	3.70917	3.46675	2.74867	2.99048	3.6886	3.64195	3.9776	2.69734	3.21101	3.63044	6.74349	2.87484	4.84643	3.37473	4.10928	3.80034	5.09865	3.69594	3.19286	3.76634	3.08448	3.46223	3.12323	4.27501	3.35472	5.00353	4.50522	4.34243	2.61803
ENSG00000048740	24.37	37.5486	16.3383	35.6907	34.0258	29.4524	17.3091	12.0508	16.6601	19.682	31.3793	10.944	12.3127	12.1705	10.0202	14.2119	21.1222	8.82893	13.2822	17.7582	19.6617	18.7282	19.2278	33.2815	19.6178	20.1339	23.4441	16.1401	28.6817	39.8011	33.5735	27.3634	12.1531
ENSG00000048828	26.3834	28.4985	21.5536	36.9963	36.4669	27.2357	29.6484	34.2647	25.2027	24.8265	31.3147	29.9887	28.0851	32.9775	27.4452	26.1167	25.9146	36.9278	30.2128	34.2725	24.3366	37.5974	27.9928	23.1698	42.3644	25.1488	24.2313	28.6028	30.8028	34.8015	23.8705	22.1113	27.3109
ENSG00000048991	33.6939	32.3054	31.6874	24.7245	30.2928	36.4782	29.8218	38.8406	36.4435	28.6473	32.4966	34.6952	37.2966	37.9347	27.3002	36.8536	25.7963	42.3372	29.381	35.0102	33.9142	26.7414	40.6509	33.0397	27.2799	37.3157	30.0597	40.9071	36.6582	28.8145	30.4908	28.033	38.8485
ENSG00000049089	11.898	9.63067	18.9127	12.0983	6.15764	7.76866	12.2572	21.2709	15.8297	11.3268	9.01643	30.61	36.7081	14.9763	47.4203	16.1011	11.9094	15.7414	20.6339	12.6408	15.3678	16.1764	16.1039	11.978	10.7941	11.6275	9.36609	15.9519	14.8575	11.4804	6.78829	11.0422	25.4773
ENSG00000049130	16.0331	24.0569	19.5307	14.3274	19.8147	21.1239	8.17272	8.87724	21.6134	16.1748	25.2511	11.4378	9.31364	19.2423	9.10483	20.4067	24.0851	17.5027	5.91943	16.6037	17.619	12.6788	15.156	39.3643	20.437	22.6658	24.8623	17.812	12.9801	17.3688	42.4903	40.231	15.0998
ENSG00000049167	7.92997	8.28109	7.37104	11.1257	7.24594	10.3734	7.41081	10.5702	9.15302	10.0927	11.7294	12.8415	12.2675	11.732	9.56312	12.891	10.4594	15.7697	10.0333	8.82012	8.4808	10.5255	11.8298	9.52647	10.5639	12.1183	13.5339	12.6722	16.4889	11.0429	8.10965	12.0025	9.32162
ENSG00000049192	3.16516	2.42051	2.22641	1.02466	1.64085	2.97451	2.03828	2.45772	1.55413	0.850108	2.17902	0.699619	2.40289	2.7615	2.3175	2.00928	0.841076	0.973168	1.24993	2.12951	1.22129	5.58161	2.34144	3.55462	4.52881	0.591976	1.97641	2.13061	0.39008	1.99604	4.05018	2.14996	1.64385
ENSG00000049239	14.0602	17.2739	11.9119	13.3954	12.0389	14.5885	18.4843	13.6304	9.9204	10.5701	15.0511	8.67662	16.9708	14.3932	14.3386	13.9362	13.9766	14.8559	12.1055	17.0741	11.3524	12.631	12.9841	12.927	15.9584	13.913	10.1644	17.6287	12.3601	18.6734	11.6914	9.39413	13.7775
ENSG00000049245	33.9878	46.7461	28.5891	59.5219	46.6006	45.1391	62.1005	46.9818	34.1494	28.6822	49.3176	54.691	53.4845	39.8232	59.1145	42.8356	36.2459	41.1698	54.5032	43.7312	27.6075	71.9215	31.0026	39.6255	52.6801	26.2409	43.741	49.1375	44.1327	58.4375	31.8665	35.6913	42.1194
ENSG00000049246	2.19527	3.15979	3.66508	3.36045	2.56867	3.23193	3.7252	5.05701	3.25142	2.81006	2.91587	7.34196	6.1278	3.60706	5.38882	4.6186	3.46064	6.90608	4.0184	2.31827	2.15515	2.75568	5.14297	2.96918	3.2527	2.27655	2.90374	3.06667	5.22147	2.63707	2.35843	2.1223	7.85832
ENSG00000049247	5.80599	3.85671	0.781169	0.206728	1.17461	14.2606	0.30398	0	0.433721	1.08222	0.873098	0.214389	0	0.229377	0	0.0680396	7.58863	0	0	22.0739	1.32568	0	0.0950886	9.9792	18.1879	2.50418	4.14575	2.6268	0	0.466636	1.07793	12.3327	0
ENSG00000049249	0.0773606	0.0837669	0.079176	0.448394	0.255823	0.229093	0.165245	0.16009	0.215713	0.131124	0.110468	0.187614	0.150455	0.093272	0.940877	0.211663	0.210235	0.306056	1.53308	0.119142	0.20762	0.65111	0.217592	0.188459	0.171355	0.131901	0.308899	0.117178	0.605076	0.693226	0.403296	0.177994	0.21122
ENSG00000049283	1.53964	0.211724	0.358931	0.541074	0.267205	0.171713	1.04447	0.47973	0.411327	0.720591	0.677236	1.18928	0.499085	0.32213	1.15305	0.0496766	0.385962	2.84688	0.263153	0.281836	0.970213	0.230045	0.152969	0.636493	0.561973	0.269204	0.845598	0.573461	1.20482	0.366411	0.61503	0.346167	0.619866
ENSG00000049323	42.9507	240.276	37.6339	348.134	210.688	239.037	234.64	50.0933	126.794	54.0462	272.392	91.7587	67.1946	76.8366	53.9713	127.793	98.0809	21.4834	75.3412	75.8293	56.5708	94.0042	69.2848	155.867	148.112	70.9741	104.585	78.5433	45.4152	408.62	97.7734	88.4753	15.8946
ENSG00000049449	148.203	134.845	175.465	171.821	164.858	162.54	215.976	228.901	161.092	173.741	148.575	239.799	259.559	207.383	246.149	205.753	167.851	137.955	276.71	195.567	153.655	235.791	159.152	173.841	210.025	156.245	168.425	228.655	212.611	166.733	148.103	143.692	146.494
ENSG00000049540	22.4095	10.9106	22.2577	5.78743	9.38327	6.76947	7.42782	17.2718	16.7953	17.1324	9.70757	9.32735	30.5082	13.8325	23.2013	16.2766	22.8651	6.59576	8.58134	19.0514	24.2278	7.68154	20.7889	7.0086	16.5324	23.3913	18.5125	18.8082	6.16283	12.7197	4.72241	7.44365	16.3913
ENSG00000049541	71.9155	73.3146	107.225	69.9383	70.225	68.2261	72.7221	107.793	116.974	105.479	76.0322	116.297	111.437	86.3872	76.1911	140.103	92.5279	121.421	98.2305	96.7693	76.9889	70.0871	119.377	67.6793	73.785	99.0708	96.4819	85.8719	128.002	85.8883	65.6912	63.9492	114.769
ENSG00000049618	28.8028	24.246	28.3017	20.7062	21.9637	22.75	23.8554	26.0821	28.1876	26.4993	23.0471	23.4365	25.4101	27.1002	26.0938	25.326	30.0258	29.7689	22.4066	25.5542	33.5132	21.773	31.4557	25.4004	25.266	29.0412	22.5175	27.5362	31.5788	22.7541	21.4622	26.2436	26.7111
ENSG00000049656	51.1547	58.6	50.0089	57.8975	62.0197	57.9176	53.5618	50.257	53.9269	53.8937	53.7255	45.6527	49.3822	57.4993	46.1494	28.0055	62.4775	53.0803	63.6075	51.1545	51.8777	61.9869	45.609	56.8063	68.6624	59.1034	66.2471	50.9643	54.3096	62.9964	52.188	53.8287	62.3502
ENSG00000049759	64.5888	100.14	37.4979	61.1617	78.4437	68.7195	72.7167	23.3311	28.6681	41.1675	99.1243	20.1395	17.5633	34.6258	10.2739	33.7932	54.173	27.5702	17.0413	42.9102	60.2505	25.3548	33.2283	70.477	50.922	43.5856	41.7369	54.0602	23.1444	45.3142	67.1036	73.602	24.7631
ENSG00000049768	0.224958	0.475021	0.491843	0.303497	0.421946	0.476474	0.26818	0.356204	0.392749	0.139409	0.163961	0.307543	0.520734	0.296707	0.368588	0.270338	0.673293	0.233021	0.241797	0.340431	0.302625	0.224406	0.108131	0.268699	0.222466	0.231735	0.0955759	0.821478	0.241824	0.546018	0.450021	0.37247	0.319824
ENSG00000049769	12.9336	9.23211	16.1297	9.62515	9.84726	11.8025	12.0419	10.2474	13.3466	10.5111	10.6573	13.9346	11.557	10.9134	10.6083	11.1185	9.78634	9.7457	10.3845	10.5397	15.8812	11.3488	11.2977	13.4579	8.30818	9.34496	9.12064	9.38467	8.86581	10.5582	12.6329	11.833	9.15695
ENSG00000049860	31.1514	37.3827	36.3922	63.5004	44.5538	48.6081	55.5694	60.8551	35.8908	32.9335	43.0648	76.51	51.8887	43.5782	90.0399	43.8202	46.025	60.1242	88.0901	53.4407	42.5867	91.6868	43.856	35.2528	66.9463	40.3161	40.9086	39.9313	55.1899	53.5222	26.5355	27.8162	32.6967
ENSG00000049883	4.28062	3.70243	5.50519	4.89084	4.06807	4.84136	3.82922	6.38102	4.9925	4.57994	3.97973	5.35747	6.4876	5.78924	6.43155	6.74245	5.27399	8.13343	6.15723	4.50929	5.2785	6.33119	4.22113	5.94331	3.50391	3.6463	5.73265	7.29978	6.73003	4.38285	3.6141	4.01637	5.34816
ENSG00000050030	1.32398	1.20329	1.12236	0.973256	1.08968	1.14839	0.65103	0.525821	0.841693	0.819231	1.21237	0.440873	0.757779	0.892714	0.200462	0.675171	1.48482	0.0707563	0.258957	0.832419	1.3229	0.456808	0.644907	1.68415	0.811636	1.15926	0.909187	0.461576	0.235971	1.07113	2.08135	2.27468	0.540217
ENSG00000050130	40.9751	40.5268	24.6827	54.9838	54.1501	34.9936	43.5007	34.7562	30.6913	37.0434	40.6429	36.2553	30.955	28.3984	44.4014	29.2077	36.1289	29.1594	32.0532	29.676	38.7556	52.7168	34.2481	42.7276	44.2221	36.4281	42.345	30.3575	23.8256	46.5589	43.1567	42.7042	39.6494
ENSG00000050165	44.9212	48.5525	44.925	59.9246	66.4168	63.1829	105.07	52.5983	35.891	35.6315	77.1017	86.3412	64.2116	30.0263	144.827	29.9493	51.8592	26.9304	89.8296	48.8049	51.7787	151.586	45.5658	55.4707	246.193	56.2603	36.1167	40.6221	40.3036	64.5923	37.0869	46.5428	65.6633
ENSG00000050327	0.0249704	0.322097	0.339174	0.0503232	0.250991	0.145688	0.190634	0.0790041	0.122302	0.14149	0.240457	0.723126	0.308634	0.482914	0.968362	0.234756	0.573936	0.635221	0.376843	0.0984647	0.21533	0.182873	0.247352	0.0491233	0.521141	0.193543	0.363201	0.118312	0.260908	0.135607	0	0.169718	1.31579
ENSG00000050344	2.65578	2.56499	4.22716	6.60329	2.12784	2.42086	3.45152	4.64196	5.31083	4.77792	4.97868	20.2597	10.8577	6.94308	16.6677	3.15115	3.00712	1.09322	35.746	2.92002	9.96992	8.39583	5.76134	4.7552	2.54192	9.29559	9.79919	6.15572	7.85086	4.25872	3.8687	6.04904	6.25634
ENSG00000050393	7.37212	9.4683	8.45985	14.8712	13.7398	12.4673	13.7877	10.5162	8.57585	10.0865	12.9871	15.1617	12.3781	9.86407	10.7526	10.615	11.2598	13.0043	15.8691	12.5477	8.10322	12.2883	10.3595	10.3286	11.7539	7.34213	14.1388	12.346	14.404	16.9016	8.03335	9.39245	8.08117
ENSG00000050405	21.115	36.7748	12.9183	37.7603	37.1565	34.2796	59.8426	12.3694	17.713	21.7287	39.0162	12.8054	14.6649	19.6394	15.9153	20.9568	28.59	42.5134	20.1745	18.9139	19.6582	27.4867	15.7492	44.2486	62.5713	18.9668	41.1279	23.4672	32.4572	35.0996	32.5945	39.2391	15.1318
ENSG00000050426	26.5308	26.0754	39.5126	29.3898	25.8412	25.3611	40.8712	44.924	28.9735	31.3058	26.0292	43.393	38.346	32.407	47.1474	45.1208	21.1865	21.9182	37.3152	24.1728	20.6319	31.8639	32.5551	25.6905	18.5993	21.9367	24.6826	38.9887	30.1804	34.5457	28.2194	27.1361	30.1686
ENSG00000050438	26.0709	24.4387	20.8446	11.9825	17.0561	21.6309	12.8554	13.8134	16.3465	21.1174	18.7786	8.26857	11.0713	18.7063	7.52902	18.4126	16.0554	5.47054	6.27661	26.9882	27.3324	12.4016	17.7013	22.6861	10.1524	25.3144	15.9168	18.4251	8.17933	15.9874	22.9528	24.5739	14.2039
ENSG00000050555	0.388429	0.143799	0.28416	0.211409	0.278748	0.413947	1.11337	1.15519	0.384362	0.458437	0.324342	1.38714	3.09056	0.67273	3.50234	1.02078	1.60771	5.80015	21.8325	0.918252	0.95615	0.621576	2.53468	0.167373	64.5469	0.360429	1.04512	2.22898	6.06966	0.78132	0.0331503	0.176262	8.28583
ENSG00000050628	7.83388	2.49775	2.73994	0.569749	2.98523	2.75336	0.609501	0.0966925	0.627259	1.65929	1.43315	0.0384933	0.0748894	2.26903	0.0642859	1.00874	4.26584	0	0.05072	5.7658	2.1333	1.0037	0.641386	4.02765	1.25861	2.14738	4.9527	3.48866	0.463039	1.0516	1.81285	7.61199	0.0276171
ENSG00000050730	4.29174	0.351725	1.70004	0.0315451	0.0355042	0.258983	0.334508	0.125411	0.284564	0.254363	0.298306	0.04636	0.0387205	0.301746	0.0666751	0.114467	0.695051	0.118423	0.231158	0.155315	1.43143	0.0369373	0.242245	0.484611	0.208637	0.658758	0.594534	0.590376	0.369944	0.127647	0.724914	0.869482	0.100884
ENSG00000050748	19.0212	22.1133	19.8656	26.305	26.7491	25.4869	26.3515	20.8011	20.3769	18.8591	29.0443	22.7469	20.3278	20.4274	21.2079	20.1416	25.4117	26.3869	25.2192	22.6481	20.4599	19.7694	19.1037	23.7866	34.5748	19.2971	24.6845	18.6879	25.2186	23.949	20.0009	24.9955	23.5486
ENSG00000050767	0.739076	0.13504	1.20216	0.328365	0.696754	0.110682	1.04444	3.57972	0.31291	4.56552	0.201735	2.11829	1.97645	0.290472	4.55232	0.443087	0.712684	19.0794	1.87141	0.80956	0.597492	0.728566	2.56223	0.134807	0.744002	0.902514	0.434161	0.952103	38.4757	0.469648	0.202211	0.108594	10.5222
ENSG00000050820	77.1238	143.54	84.5861	160.731	148.142	120.593	171.4	64.0891	106.233	99.1355	149.202	153.158	118.75	66.2233	209.993	67.0872	133.719	132.021	236.532	118.985	91.5044	196.699	97.0562	108.646	214.499	137.133	167.213	75.9256	130.141	129.122	75.305	102.936	98.1616
ENSG00000051009	18.1775	20.0165	15.3335	24.3646	19.1387	20.5813	18.6857	18.4359	15.8053	16.3721	17.2221	13.4611	17.8647	17.8144	17.6422	14.3289	16.8031	9.58219	18.0905	20.0366	18.4146	18.9794	13.5209	17.4094	16.3576	15.4594	12.9312	17.5398	13.929	16.9721	20.1408	16.7648	15.4564
ENSG00000051108	40.943	55.2912	25.8609	44.8742	56.3681	65.1853	49.5215	31.6143	22.0615	29.0303	53.5435	25.3145	19.9054	41.0872	34.3428	26.4926	39.4882	40.8175	41.4947	48.7306	27.2548	49.7561	22.7983	43.4457	73.1212	20.5242	36.2937	38.6033	31.7698	34.0397	40.5932	31.4753	23.1559
ENSG00000051128	177.845	197.729	157.174	199.452	194.52	172.496	161.318	113.505	156.691	172.434	165.656	150.524	74.1565	151.197	101.219	150.141	141.745	160.841	120.526	246.623	176.169	149.079	173.865	173.728	142.77	156.078	130.884	172.216	140.809	215.991	236.192	125.932	82.5778
ENSG00000051180	16.8125	24.5487	24.0772	24.1247	21.0231	21.8735	19.7913	27.8093	34.6704	32.0939	23.3872	31.5345	28.1597	22.0467	11.9171	41.7502	25.9367	49.0775	25.5957	27.2559	17.0882	17.9699	37.7	22.2377	23.8377	25.4402	29.5547	21.6116	49.1903	22.9997	14.4039	20.4538	27.9529
ENSG00000051341	2.6676	3.78883	4.53722	3.40623	5.01736	3.33884	4.51615	4.28683	5.35986	5.89811	4.37453	5.00929	5.30024	5.13532	3.01338	6.0514	5.56584	4.14169	4.44134	4.80385	2.58815	3.56231	5.01148	4.04113	2.99572	3.9816	3.98748	4.88926	4.13066	5.00925	3.23263	4.27228	6.20456
ENSG00000051382	5.40088	4.94655	4.83973	6.59966	6.24469	6.76228	7.41534	7.43788	5.82563	5.23877	6.20605	7.3938	6.38274	5.52831	4.42349	4.99653	5.10717	4.03987	6.42301	5.42729	5.1517	6.38302	6.15136	5.53625	5.24505	5.24554	6.82624	4.94805	4.56649	5.54851	4.97112	6.86279	6.869
ENSG00000051523	75.2337	108.63	120.069	40.3608	40.5809	60.5214	83.965	114.884	147.52	67.7716	115.602	141.221	185.55	101.717	325.127	177.23	117.363	172.625	240.189	77.7066	85.9652	170.478	127.941	72.1791	44.6857	139.178	112.916	84.1106	124.433	59.6424	59.4143	69.1551	134.768
ENSG00000051596	67.6901	50.0596	67.8931	96.3323	38.4427	66.7548	86.7781	51.4145	84.5595	81.1481	73.2127	135.329	58.5746	51.7399	76.1277	97.8478	95.208	82.9612	113.918	85.8982	66.5665	70.1983	61.4285	58.6409	40.0346	80.4059	59.4697	99.6789	63.9621	69.1529	45.3371	73.9418	74.9685
ENSG00000051620	17.2194	17.9323	24.2015	46.1381	34.1058	24.4357	30.4834	24.5642	18.2771	20.2312	28.2852	47.9271	38.9666	30.3408	39.0432	27.5061	17.6809	33.3871	44.0097	37.8127	37.3026	41.8522	33.9039	23.3412	25.9862	20.8313	27.1197	43.0663	33.4281	45.4902	18.8496	24.8944	13.2014
ENSG00000051825	17.2147	22.7358	20.4169	19.5529	18.0149	22.3942	14.9789	20.1282	16.5337	25.2043	16.6514	21.9016	17.9331	18.7018	13.9908	23.9684	22.0709	26.5963	22.2213	20.7886	17.1146	13.589	23.0582	21.9256	18.5928	20.3231	20.9643	14.7182	21.1614	21.6972	13.5069	15.2445	29.5595
ENSG00000052126	34.6656	36.291	35.057	21.9461	30.0784	32.0425	37.074	43.4044	45.2878	34.6635	37.4482	26.9308	41.7268	43.9296	33.4663	50.7148	38.3426	33.9457	21.8002	34.4504	49.2879	21.2121	47.4014	41.8877	32.5116	43.4987	39.3978	41.3442	39.089	24.726	42.4963	44.5034	44.9984
ENSG00000052344	0.0704894	0.181951	0.65369	0.209992	0.253748	0.516151	1.8053	0.90771	0.565436	0.266821	0.627059	2.30253	2.43764	0.435921	5.49639	0.648337	0.190336	0.0873191	3.20933	0.0818788	0.453313	2.04909	0.0996746	0.36461	0.370821	0.542443	1.23399	0.505353	0.0862089	0.808543	0.0431892	0.142301	0.548425
ENSG00000052723	26.05	31.5032	28.5299	29.2495	29.4347	24.1354	31.4068	29.1757	31.1467	33.9494	32.1686	47.9226	31.8983	31.3409	40.0502	28.8833	38.4786	50.5227	37.67	34.2097	34.7889	34.1831	28.0828	29.5646	44.6177	28.3308	36.5633	40.569	37.4672	34.086	26.3787	26.8474	32.0184
ENSG00000052749	14.3505	17.0753	16.0911	19.1781	24.8506	20.0587	19.1178	15.0227	20.1439	20.8326	17.9125	21.2348	19.4797	22.8313	20.6742	17.0778	20.0287	32.4962	21.1611	20.1294	19.2167	21.2834	20.736	18.0153	19.2802	20.3481	25.1577	20.8037	22.009	17.0222	17.3095	17.7045	23.598
ENSG00000052795	9.19216	10.0702	10.9087	7.29828	7.46041	8.79927	7.97082	8.57729	9.13543	10.314	9.35916	6.86724	7.89201	8.96328	6.63604	11.8532	10.8357	8.50086	7.10517	7.8796	7.94283	5.10585	7.45324	9.8625	9.49875	9.78877	9.22174	9.50173	9.93805	9.09128	10.9381	12.1668	9.64429
ENSG00000052802	84.105	70.5571	80.5595	110.096	102.359	112.836	97.9874	92.2239	74.6611	91.6934	82.7752	107.499	103.236	68.6305	68.4885	85.2062	83.0246	88.4986	117.467	84.7649	60.5736	105.605	88.9125	90.1522	180.523	65.9845	99.4265	71.6707	95.79	101.369	84.091	87.4719	117.349
ENSG00000052841	31.3177	32.5016	30.2712	28.0027	31.6391	37.4979	37.6969	37.0436	33.0622	33.0826	33.3431	31.4338	35.1495	26.4922	37.9295	33.917	26.8499	27.1806	24.5528	25.4752	28.838	27.8747	32.953	32.6437	37.9208	29.4735	27.1125	32.1045	29.2135	35.8448	31.8128	34.4868	39.994
ENSG00000053108	0.242296	0.361529	0.385534	0.448802	0.741185	0.382056	0.303529	0.312868	0.136148	0.770408	0.337774	0.522565	0.118451	0.26998	0.710248	0.685046	0.361055	0.122651	0.201036	0.315338	0.467345	1.48837	0.416005	0.602272	0.202667	0.366067	0.465243	0.374504	0.0329203	0.0353613	0.620792	0.756871	0.28363
ENSG00000053254	11.3109	12.3791	9.05458	7.86451	9.61899	10.705	17.513	13.6791	10.1246	11.2021	10.5912	17.9721	14.3886	9.79794	10.8863	10.996	9.381	26.3779	12.0515	12.8431	9.23528	12.0659	12.9579	9.27132	20.2258	8.47719	9.78356	11.0474	17.5822	9.62958	8.37945	7.78202	13.598
ENSG00000053328	0.248636	0.950985	0.439346	0.46642	0.437164	0.791546	1.65488	0.995364	2.13797	0.772003	1.08588	5.03558	2.88337	2.55292	0.917048	4.33123	1.03764	0.565942	1.74328	0.601592	1.22743	0.181119	2.20687	0.57771	1.97043	0.690292	1.12085	1.47254	0.160848	2.359	0.966643	0.846307	2.49693
ENSG00000053371	66.5984	61.8308	69.0033	71.9982	61.8808	61.4506	65.8716	89.5642	73.0409	73.4148	55.4266	95.096	99.3582	82.6101	85.7896	79.8929	68.8463	106.551	80.5109	86.618	74.5923	64.8551	74.1174	59.6364	72.9477	78.9267	61.9155	79.2212	91.804	76.8798	67.7903	58.14	60.1201
ENSG00000053372	30.4051	34.8968	36.0501	42.1511	48.6212	35.7415	32.6726	43.432	48.736	46.8728	38.0733	43.6884	32.2654	60.5395	36.2897	49.0623	50.4535	72.2607	40.7215	49.213	42.5383	40.4444	40.3297	41.411	44.9342	56.8428	58.2946	43.4629	54.4978	44.3947	32.0024	37.9324	42.7042
ENSG00000053438	857.165	6.57604	52.5784	5.67343	445.38	37.8593	578.211	152.452	167.223	455.004	466.794	8.20227	111.818	250.754	4.82788	409.278	6.1209	2.89609	12.1575	9.26038	987.754	6.27764	11.4288	584.189	166.735	80.5419	4.56563	380.655	142.013	497.04	530.041	814.368	254.898
ENSG00000053501	31.2652	37.6311	32.483	32.1115	31.5979	33.1041	34.0042	28.6508	24.7842	27.4287	36.9785	31.0033	31.5136	23.5423	33.7599	21.0687	33.5274	27.154	32.1538	28.9996	27.1375	31.054	41.7951	27.7738	46.6459	30.7278	23.7206	21.9794	29.5494	26.5066	40.4066	26.8381	30.3021
ENSG00000053524	2.04133	1.65671	0.8415	1.58974	1.36087	2.7313	2.31895	0.368126	0.75553	0.286665	0.73173	1.99416	0.797302	0.86003	0.775589	0.527374	0.476987	1.21716	0.475101	1.33213	0.33967	1.64737	1.5398	1.04745	2.08028	0.964727	0.651096	1.65257	1.32667	1.3793	1.53965	1.04756	1.24126
ENSG00000053702	0.911001	1.26844	1.54495	1.12336	0.907728	1.59943	1.02674	1.23428	1.10198	1.45532	1.40196	0.684914	1.13331	1.05955	1.35259	1.0229	1.24786	1.62261	0.89008	0.986177	1.83551	1.37698	1.7506	0.978494	1.35285	1.37116	0.983743	2.10993	1.37284	1.14433	1.3529	1.45804	1.2962
ENSG00000053747	0.363628	0.510175	0.460636	0.59431	0.299782	0.100324	0.302457	0.794478	0.459925	0.210188	0.432059	0.296648	0.628564	0.295577	0.411163	0.180982	0.392915	0.208729	0.64517	0.482379	0.447708	0.282706	0.251569	0.444444	0.317026	0.638672	0.204667	0.410227	0.0735085	0.261427	0.221611	0.277009	0.076408
ENSG00000053770	27.9358	22.6583	27.4733	22.0513	20.5206	21.6773	22.0035	26.1058	24.6151	26.2057	24.5454	29.9369	32.5964	24.9521	26.1988	27.2232	23.8016	23.3367	25.4118	23.8224	24.3563	23.0734	24.9996	24.2477	27.1434	25.0964	25.0047	20.9099	24.753	24.2447	25.9193	27.3186	24.244
ENSG00000053900	12.8845	11.9252	14.0097	11.2541	12.0125	11.2595	10.8028	12.1921	13.8302	13.1721	8.66463	10.4543	11.8077	14.2404	8.94708	15.6266	13.8292	11.2137	8.51931	11.4192	11.8196	8.56619	13.7327	15.5298	10.8503	14.5343	13.5331	13.8509	15.308	12.2323	15.6641	15.4585	14.821
ENSG00000053918	1.22427	0.672819	0.962346	1.0721	0.399282	1.06043	0.616979	1.13318	1.17876	1.52087	0.709979	0.706486	0.598443	0.646421	0.404275	1.41024	1.07065	0.36769	0.603774	1.08135	0.838859	0.424229	1.31474	0.313055	0.225394	0.785689	0.759979	0.873026	0.498255	0.751744	0.0844684	0.641633	0.740005
ENSG00000054116	64.7328	60.2558	59.4183	74.901	64.6191	66.1347	89.0501	59.8722	54.6963	55.0984	65.984	75.8866	76.9322	52.1812	83.9694	58.8547	60.7033	74.2534	86.0706	61.5564	58.6475	90.6191	53.2807	62.9421	86.95	59.2652	59.0987	62.3337	64.1778	68.5064	62.7867	64.0714	62.1748
ENSG00000054118	71.6474	72.5179	75.983	74.5288	74.5621	70.7162	72.2785	85.0599	77.976	84.4705	71.7497	80.3396	74.592	83.7537	70.0925	83.3692	72.2121	89.8301	69.3943	78.9016	78.1318	70.3843	85.6805	71.2346	77.3014	79.6353	82.6647	79.1914	89.132	77.611	77.8163	73.771	80.8953
ENSG00000054148	329.508	341.914	340.929	379.873	301.372	349.623	391.841	330.66	390.389	315.476	334.437	587.885	324.019	284.227	409.961	306.522	294.321	397.858	544.017	468.833	252.914	424.603	362.091	275.958	362.204	339.53	295.284	302.555	331.975	332.527	337.332	234.768	374.422
ENSG00000054179	0.232377	0.684106	0.255472	0.112006	0.371784	1.42766	0.0657077	0.27722	0.229374	0.271069	0.264976	0	0	0.248095	0.405548	0.283031	0.378756	0	0.220397	0.208546	0.476332	0.380309	0.232073	1.14106	0.0572407	0.164166	0.675759	0.218254	0.112926	0.774862	0.616309	2.15337	0.141571
ENSG00000054219	0	0.0106264	0.00969988	0	0	0	0.0117741	0	0	0	0	0.118548	0.135957	0.0295311	0.121366	0.226644	0	0.0555329	0.0747639	0.0101496	0.0106466	0.024186	0.033244	0.185447	0.0280544	0	0.050341	0	0	0.0226348	0	0.0275792	0.0602441
ENSG00000054267	18.0154	18.0084	18.5621	16.1226	18.8246	15.7835	17.3516	14.9592	18.8345	17.5142	16.0021	13.8053	15.6825	15.1562	15.5558	17.2774	18.4761	13.7458	11.1381	14.6663	22.1439	16.2596	22.122	18.9326	13.9261	16.185	16.6614	15.6624	14.8181	16.5864	22.5763	21.3121	17.5576
ENSG00000054277	19.4846	16.5954	26.7448	13.458	13.0188	18.7898	14.6008	26.9364	19.1772	25.5713	17.6081	31.7114	45.7044	17.1076	21.5312	27.7863	20.6585	27.1481	22.2219	21.8164	20.5104	10.2952	45.1041	18.9661	19.5663	18.8932	20.0164	17.5785	26.3816	17.8135	16.3295	16.4339	29.0084
ENSG00000054282	5.84847	3.94757	6.13683	5.83934	4.48086	3.75404	4.64778	5.56369	3.5755	5.08074	3.03342	2.80424	4.62296	4.55344	6.70661	5.81888	6.19529	6.6619	3.74552	3.5666	5.93327	8.52102	4.18118	3.85465	3.02063	3.38517	4.39298	3.15987	5.67648	8.12768	7.693	6.92198	4.90428
ENSG00000054356	31.2503	15.6786	12.6581	22.6023	24.8528	42.5149	14.6003	3.16793	5.13195	5.6277	11.7505	2.15059	2.75748	7.92415	7.19653	4.46618	10.5072	1.55013	3.66106	22.9723	19.9544	14.2869	5.70361	19.396	8.35039	6.47769	11.5135	10.855	2.55985	12.9452	14.8331	23.9377	4.65163
ENSG00000054392	2.5956	2.25555	3.18938	2.39799	1.87432	2.24134	2.77625	3.1521	2.95414	2.99192	2.1864	4.32344	4.06195	3.41256	3.6949	3.79099	2.71809	3.61959	3.43857	3.33164	3.71298	3.09418	4.61679	2.55651	4.163	2.76559	3.48488	3.28859	3.36201	2.90046	1.90994	2.62727	2.85179
ENSG00000054523	46.1261	40.9432	54.9933	43.2872	52.2938	44.0111	25.9547	41.0935	38.8367	62.0995	41.9159	38.0453	39.434	29.358	30.3048	36.1716	40.5815	23.7135	32.3782	41.2846	41.6751	30.5099	46.4072	47.4713	33.7737	43.4457	35.4855	33.585	34.7638	52.9656	65.1495	42.139	60.9881
ENSG00000054611	12.784	13.064	13.6312	13.5883	10.9033	12.0186	14.0566	13.1037	14.6213	13.0329	10.5884	16.571	16.2714	12.3391	17.1729	13.881	14.09	20.0572	17.3582	13.3986	12.2529	16.5994	14.6759	10.9989	15.8116	12.9496	11.7356	15.6489	15.3551	13.1879	9.83118	11.1545	10.3258
ENSG00000054654	23.6074	18.3163	26.2095	17.7773	17.7967	20.8553	20.0721	23.695	34.5631	23.187	26.4629	19.2626	17.1439	27.351	18.6392	29.2509	29.2903	11.532	14.0378	17.9516	25.9048	19.7131	30.664	25.725	15.4825	24.3008	18.1871	25.7958	14.3702	28.8696	29.6224	28.1914	14.8434
ENSG00000054690	3.68662	2.52879	6.17517	4.8112	3.11135	4.15488	1.03046	2.97326	7.93377	5.12119	1.50852	3.97067	0.964514	6.26637	0.587865	6.46844	4.48003	4.4829	2.12715	2.30121	4.22901	1.10266	5.8254	4.28413	1.16978	4.48646	4.07283	2.75493	6.63504	4.27852	3.80808	5.42964	2.09162
ENSG00000054793	35.5514	27.024	28.3473	21.4333	24.3834	24.4454	18.1397	12.7704	18.2092	24.0021	20.3634	7.5283	16.2383	16.4735	11.4167	14.2833	23.9729	20.3183	10.2509	19.0895	29.5306	23.6947	17.2643	29.6636	25.4231	19.179	21.759	20.4047	14.3691	23.336	34.6491	35.7787	27.7641
ENSG00000054796	0	0	0	0	0	0	0	0	0	0	0	0	0	0.132451	0	0	0	0	0	0	0	0	0	0	0	0	0	0	0	0	0	0	0
ENSG00000054803	0.079357	0.10138	0.0231314	0	0.192504	0.16601	0	0	0.0261112	0	0.0757266	0.0256546	0	0	0.0259028	0	0.127568	0	0	0	0.100896	0.0288059	0.0527337	0.0227666	0.207092	0	0	0	0	0	0	0.0440181	0
ENSG00000054938	0.332081	0.14381	0.349913	0.233091	0.256872	0.532885	0.0529638	0.445654	0.454989	1.04235	0.322241	0.326754	0	0.66095	0.328215	0.41137	0.796446	0.145265	0.22423	0.246382	0.515224	0	0.666409	0.293603	0.195947	0.688494	0.334634	0.869205	0.564876	0.0513754	0.0722524	0.910784	1.01931
ENSG00000054965	42.5762	46.9006	31.0953	37.8309	38.3173	43.6921	58.0631	31.8582	27.614	30.5595	45.8097	23.817	28.2417	29.2579	30.644	26.7981	34.0085	26.6691	25.9253	36.3282	35.1908	37.0637	26.1565	40.9984	37.8905	32.6071	27.7354	32.4483	26.7787	42.1087	47.1736	41.1387	25.1287
ENSG00000054967	9.86258	10.4193	12.0579	11.4392	10.2197	9.8865	10.9556	8.38468	13.9566	14.3349	10.3322	12.7749	11.3806	10.6949	7.36776	12.5827	11.4494	18.8312	10.0397	11.1173	11.7562	10.6335	14.0763	10.5929	12.4512	13.572	12.4416	8.69864	14.2892	9.84213	10.1402	9.70408	12.9025
ENSG00000054983	13.0408	16.6917	15.2068	13.0957	7.66456	16.2254	19.3506	22.9813	12.4095	11.4855	18.4875	30.6433	23.6489	20.3947	29.1567	28.5616	9.57537	16.5772	26.6651	18.9516	19.0085	24.0073	30.8963	15.8428	22.2475	15.7384	17.9153	18.5921	21.3492	17.4176	9.78792	18.5523	21.1405
ENSG00000055044	75.3942	90.8543	90.2586	87.5221	92.4093	76.9457	74.3883	101.825	97.0821	105.822	76.7519	91.2351	76.7435	120.141	74.4276	112.417	97.672	154.252	89.6685	97.8147	86.524	61.9078	98.2104	83.2488	99.3416	101.682	125.631	105.379	121.02	90.2993	76.505	93.9223	116.46
ENSG00000055070	149.957	169.497	150.385	188.035	176.995	164.603	181.43	136.979	154.067	168.905	174.626	163.784	170.684	139.531	173.232	164.853	170.807	177.794	203.606	175.463	148.707	190.286	150.366	157.107	205.524	183.094	191.635	147.497	186.261	182.763	158.157	170.039	169.534
ENSG00000055118	18.0635	11.2319	17.9409	9.24371	11.5858	14.4309	9.53568	9.82177	9.14892	10.1856	9.81622	3.38538	4.75775	11.5586	4.0292	12.1843	10.9343	3.09586	2.49526	12.6079	17	4.5414	12.5829	10.7213	5.40853	11.2506	9.24691	15.5996	6.37278	9.93095	13.8212	12.7913	6.15735
ENSG00000055130	50.8289	49.527	51.0086	45.1707	47.5009	49.4517	53.2163	56.4092	56.107	52.5181	53.0456	51.3459	51.9179	56.6351	39.8905	63.06	55.7798	59.5273	53.1414	52.7706	49.062	42.2163	56.7816	55.2087	53.0826	50.1534	60.2657	57.9089	58.1657	46.0827	53.3796	57.069	49.5089
ENSG00000055147	19.0157	17.364	14.9632	17.1522	18.5791	15.0174	17.4441	21.0678	13.9958	18.0136	16.7013	15.5461	22.7391	18.1991	20.088	17.3858	14.8262	23.5599	18.1093	13.4923	17.1857	19.7709	13.4254	17.7023	20.1278	18.6107	17.4449	13.5159	19.9814	15.1161	21.6678	16.3872	16.9748
ENSG00000055163	83.2948	68.331	72.7701	71.053	64.638	76.0541	60.2721	64.5376	59.1599	60.6264	68.5936	84.5799	52.1002	74.0341	45.2834	42.6554	67.0921	30.9065	83.8582	79.4885	73.1274	69.8437	73.1252	70.8998	71.3368	62.324	67.1598	64.9788	42.1258	63.7428	71.138	68.2177	55.9057
ENSG00000055208	28.8213	28.7509	26.6039	23.4267	24.6661	24.0745	34.2235	36.8097	27.817	23.6237	27.9648	33.4943	44.4241	26.0608	39.3379	32.898	28.1899	29.1648	35.187	27.798	26.9543	30.7587	28.6736	29.3603	35.7727	27.1209	29.735	29.562	32.8162	27.0672	24.4612	29.1231	31.5968
ENSG00000055211	16.6642	19.9648	16.5376	23.0035	21.3296	20.4117	35.0304	26.0579	17.1898	17.4817	25.1275	22.9401	32.3045	16.1107	27.7205	21.7398	20.2429	16.9632	20.8788	19.1035	18.8386	35.8459	15.5591	22.6155	40.0272	17.9047	16.4153	23.7515	20.3973	28.9556	18.1682	19.2062	17.7946
ENSG00000055332	6.90579	10.2238	6.71784	9.22094	10.1066	10.613	10.3948	16.5494	6.85129	9.03834	8.89483	8.74931	10.4208	11.0499	7.64693	8.27011	7.49183	10.418	9.86244	8.63924	8.79581	11.4647	8.08221	9.95778	12.2462	8.43284	11.2541	16.4583	10.1299	9.89896	7.81612	7.48447	7.87122
ENSG00000055483	18.3636	17.6828	15.0436	19.6207	20.2919	20.0579	14.9581	22.716	19.5594	18.7369	21.0937	16.8407	15.5768	23.1081	21.0086	22.5216	19.8043	26.2795	21.2583	19.8719	18.804	24.2208	17.5138	19.2515	23.635	24.6497	23.0821	22.4043	18.023	18.7566	25.7735	17.6004	21.8051
ENSG00000055609	5.17028	5.39479	5.32652	7.3607	4.36319	6.21763	5.52209	4.83386	4.72177	5.54719	5.54536	4.64663	3.24071	4.40319	4.97201	4.18454	5.98549	3.00611	4.48437	7.10642	7.37737	3.36669	7.29241	5.64193	6.02309	4.98276	3.48115	5.82621	4.46499	8.05986	9.77209	5.09996	3.73341
ENSG00000055732	0.307886	0.198565	0.103572	0.165564	0.214717	0.185872	0	0.0812756	0.0584405	0.162589	0.0847539	0.200978	0.135481	0.148149	0.0588188	0	0.0575406	0.116072	0.141424	0.0809453	0.0860716	0.0661123	0.0662283	0.0804189	0.17388	0.0270902	0.12833	0.219347	0.114094	0.0909645	0.121221	0.221024	0
ENSG00000055813	3.0082	1.06063	2.60533	0.275311	0.708182	0.346956	0.342307	0.148193	0.87616	0.739008	1.01496	0.551257	0.104714	0.452193	0.154285	0.692466	0.560625	0.0762967	0.207163	0.690387	1.89517	0.616773	0.839607	0.836813	0.389941	0.471221	0.879073	0.569503	0.0413152	0.290766	2.14026	1.57801	0.141666
ENSG00000055917	21.2913	18.4082	21.5232	17.734	20.6071	19.8988	20.4339	24.3143	16.2926	24.1776	19.0576	22.7562	21.9465	18.7938	15.7114	24.8853	19.1213	15.6259	20.4661	17.5475	15.6882	14.5802	27.3551	24.4051	23.4467	20.1673	23.3459	24.7399	18.5843	24.5633	25.1929	22.7841	26.878
ENSG00000055950	133.26	119.104	99.3087	130.225	88.8049	91.5597	134.872	104.778	122.888	94.9487	104.673	143.687	132.505	101.835	140.503	92.5445	107.156	143.637	141.365	139.618	93.6537	142.933	122.131	106.404	143.169	105.098	97.3968	125.899	109.327	124.574	88.9826	80.7816	87.9522
ENSG00000055955	2.74435	3.78424	2.02801	2.29562	2.54005	4.23195	0.10171	5.05576	1.38727	2.16836	2.04234	0.531412	1.15467	2.03409	3.11875	1.87493	4.60297	1.59559	2.22779	1.06578	3.12663	0.803475	0.425901	1.82016	1.94889	3.50843	3.2381	3.03694	1.78212	0.788761	1.95223	2.57794	1.13055
ENSG00000055957	0.185695	0.236826	0.310029	0.650376	0.130034	0	0	0.173677	0.243059	0.114817	0.275271	0	0	0	0.0812543	0.403331	0.352222	0	0.18062	0	0.230757	0.204081	0	0.214387	0.162916	0	0.396427	0.400393	0	0.714517	0.544236	0.373072	0
ENSG00000056050	59.3724	79.5156	88.5912	80.9541	70.1025	73.3885	58.4722	120.356	109.113	87.3059	68.4844	90.8934	87.3002	64.9962	76.7838	131.048	78.8906	69.0231	71.4428	69.8691	78.9701	56.6911	86.1652	93.8127	68.7053	75.6029	80.1284	76.9006	86.6364	80.4474	86.6111	81.272	80.5697
ENSG00000056097	76.834	75.7557	69.672	63.7959	64.2898	66.5959	60.198	68.9268	58.8811	68.8828	69.5233	64.3247	64.5882	62.8008	55.3966	73.7298	59.0161	66.8109	60.8597	74.1506	71.7679	62.9005	69.2785	68.7494	64.0083	71.8259	70.6444	60.979	66.8051	61.5835	69.7564	64.2722	61.5904
ENSG00000056277	3.86191	2.04068	2.8906	1.93345	2.59068	3.1645	2.55223	5.77007	3.94348	4.02913	2.65353	3.2161	2.89371	5.16851	2.70731	4.18226	2.49921	3.65717	3.02209	4.21579	3.84317	1.94287	4.79593	3.07879	2.20871	3.03831	3.60233	7.06271	3.73976	3.39342	2.965	3.83766	3.56064
ENSG00000056291	0.377099	0.15112	0.0647584	5.90645	0.55566	0.475209	0.627988	0.160185	0.181049	0.0416357	0.516257	0.143168	0	0.0901655	0	0.169431	0.565843	0.458144	0.0748777	0.757263	0	0.320731	0.146793	0.188497	0.0857287	0.203425	0.0802722	0.359542	0.0758867	1.46294	0.368512	0.0665227	0.0717056
ENSG00000056487	83.3229	62.0231	70.5814	34.6006	48.0361	78.4827	19.8508	19.6936	43.6342	50.5806	50.973	18.4834	14.6784	30.0788	12.4027	34.4059	55.8884	21.4686	10.9464	52.6815	68.3328	24.2262	50.7968	78.6441	16.091	58.6619	56.1165	34.365	30.4589	36.5775	83.9856	76.2379	40.1775
ENSG00000056558	0.229032	0.452685	0.624107	0.296429	0.219774	0.422235	0.532889	0.36564	0.382895	0.249438	0.732263	0.775155	0.726883	0.662684	0.862368	0.706624	0.547495	0.637864	0.637972	0.743023	0.502397	0.612543	0.749438	0.23183	0.301479	0.379604	0.738435	0.590069	0.437431	0.478738	0.242718	0.632328	0.676458
ENSG00000056586	15.3535	16.9791	15.5468	18.9263	16.496	18.0919	19.9758	13.5967	14.0458	18.0728	18.0307	15.216	15.604	16.7949	14.195	14.2359	17.5109	15.3637	14.6591	15.8305	15.1739	16.5836	17.7164	17.8492	17.1932	16.6349	17.3146	17.7328	17.1856	16.9144	16.924	17.7467	16.6287
ENSG00000056736	2.19697	2.53155	2.83004	2.68888	2.84537	3.12349	2.30864	2.62863	3.17364	3.27281	2.60264	4.47842	2.61352	2.85644	2.67856	2.86872	3.34911	3.70554	2.20744	3.32295	1.93556	2.26339	3.03623	3.07223	2.72058	3.15855	2.47274	3.41298	2.34044	3.65689	3.66756	2.50873	4.06604
ENSG00000056972	20.1091	14.0489	12.5766	32.011	18.3262	18.469	12.3875	14.849	10.6669	12.9122	8.89526	10.8622	7.5351	39.3543	8.65244	8.44856	16.858	16.1475	7.325	31.4556	18.7168	42.4343	16.1324	19.6199	22.0355	14.6998	13.3044	22.4183	11.0698	34.5406	23.4789	22.8767	2.75906
ENSG00000056998	68.5957	59.516	67.3665	65.7643	72.4886	64.9816	98.9899	88.1606	89.6064	35.3668	52.0154	52.6073	64.333	85.0414	51.8567	64.9948	86.4925	32.7586	103.542	76.6168	87.1606	41.1052	55.1902	78.6829	65.7562	49.4483	53.3187	75.7688	33.9627	75.6198	62.4899	80.5471	39.455
ENSG00000057019	29.1464	38.9376	45.8758	41.0456	37.4155	38.1284	62.4584	35.1527	44.9336	44.292	41.2441	51.1153	71.678	32.3381	83.5105	44.7578	34.3274	28.1946	80.3561	37.1684	39.399	96.1755	39.0071	38.5314	42.2742	41.1953	46.0089	28.8704	28.7856	37.1812	47.7638	47.2856	42.1231
ENSG00000057149	0	0	0	0	0	0	0	0	0	0	0	0	0	0	0	0	0	0	0	0	0	0.0520315	0	0	0	0	0	0	0	0	0	0	0
ENSG00000057252	6.9867	6.17757	10.3741	10.9576	11.2958	7.59423	10.717	7.93043	8.0091	11.0206	9.71051	7.89182	8.63529	9.9942	8.1146	11.5781	9.82404	8.27403	8.42468	8.59731	9.67945	14.7498	14.9309	5.4136	12.6922	8.45993	9.09306	8.00391	10.3074	9.60477	6.92866	9.75781	11.4236
ENSG00000057294	5.56248	12.2222	5.27534	6.42324	8.95148	11.3376	10.1334	5.57628	9.82034	3.99894	17.1101	10.5459	5.5912	6.42734	2.83432	8.40481	10.0418	1.21702	5.45412	8.86522	6.64694	7.90326	4.63096	15.7916	4.46047	7.31361	15.7943	6.62874	1.43251	7.99592	6.932	11.7917	3.00972
ENSG00000057468	0	0.0233209	0	0.0226885	0.0758932	0.0254522	0.0772243	0	0	0.0670113	0.0232264	0	0	0.0250746	0	0.0940423	0.0469679	0	0.0465385	0.0222085	0.0696613	0.0265095	0	0.0209447	0	0	0.0426862	0.0440167	0	0.0996091	0.0697089	0	0.0194872
ENSG00000057593	0.373899	0.447429	0.240564	0.0957102	0.435774	0.461892	0.98291	0.28249	0.484024	0.222396	0.194309	0.528934	0.471134	0.282954	0.736645	0.0328234	0.262098	0.0328753	0.683468	0.0618	0.290773	0.51592	0.731036	0.204592	0.385126	0.376125	0.80155	0.310295	0	0.214467	0.463943	0.65975	0.250928
ENSG00000057608	225.785	218.374	251.819	210.481	218.036	231.522	255.77	285.076	267.88	259.658	214.478	261.896	253.733	275.947	212.399	334.373	245.018	254.724	240.807	254.274	218.386	228.559	285.332	240.589	225.412	229.808	273.109	285.421	289.557	262.824	219.667	240.861	235.59
ENSG00000057657	0.775496	2.00585	0.244332	4.31547	4.31103	3.14681	3.68342	1.26956	1.13587	2.06591	2.87642	1.98274	0.635523	2.67167	0.478912	0.816709	0.737474	0.741462	2.0942	3.23556	0.76465	5.87682	0.821671	3.62131	0.905437	0.849335	1.75292	0.94857	0.307912	3.78431	0.794494	1.80607	0.0498012
ENSG00000057663	8.04733	9.76837	8.14423	9.81967	10.6316	9.45881	9.65898	11.3466	9.69113	7.37784	10.2645	9.41807	8.43642	8.0598	8.13782	11.0218	10.3231	10.1169	9.68556	7.7695	8.53926	8.35265	7.83702	10.7468	11.4212	9.93807	11.7521	10.4619	9.88742	10.6851	9.84561	8.87118	9.17249
ENSG00000057704	3.23942	1.21627	1.72165	1.12155	2.99637	1.61083	0.982666	1.76621	2.43638	2.08924	1.40259	3.78589	2.60036	0.64455	1.35023	2.93986	2.17156	1.01262	1.5567	3.17824	1.40067	3.90184	1.78323	1.5568	1.31289	1.4862	2.56554	2.13776	2.73165	2.57133	1.89551	1.91124	1.7287
ENSG00000057757	45.0752	48.8527	54.2941	53.3821	50.881	52.3297	46.8993	55.5836	48.2944	46.1216	47.9344	55.0793	56.2136	55.2391	44.3018	59.0593	46.4206	43.1019	46.6533	56.5785	47.5783	39.6983	55.322	46.0423	45.7634	47.4415	46.2141	58.5756	47.5476	51.3208	61.9355	46.9835	41.6262
ENSG00000057935	31.1921	30.5001	34.8898	26.5191	26.138	28.367	39.4083	42.3765	36.9517	31.3178	31.8921	43.6559	44.5697	37.0709	49.2693	46.5632	32.1388	45.705	37.222	33.0722	26.3835	36.3531	41.6205	32.1394	52.4714	29.8266	31.3491	41.5369	42.2271	26.338	26.4739	26.4496	43.5432
ENSG00000058056	9.31444	7.96677	8.35775	9.4297	9.71756	9.3608	10.0285	12.2652	9.36306	8.87324	9.68182	12.7266	12.2975	12.5135	10.467	10.0779	8.83507	15.051	11.1961	11.3741	7.87335	8.30321	11.3517	9.94509	11.0193	8.99968	10.2907	8.98985	13.6092	8.60477	6.90356	7.53223	12.7007
ENSG00000058063	15.5699	14.4627	13.2406	16.4877	12.8671	13.7561	15.6001	16.3709	13.5057	12.9187	16.5617	13.9588	13.1815	13.6353	11.3009	15.7039	11.7707	13.6971	16.003	14.5556	19.3465	14.9838	14.7554	16.146	21.2141	13.0676	16.5282	12.2422	16.835	13.1733	13.8221	19.0321	13.052
ENSG00000058085	0.222098	2.47462	0.136339	2.61995	0.724886	1.58783	4.87496	0.439907	1.10348	0.266936	2.45421	0.837082	0.999676	0.309223	1.85522	1.06068	1.55316	0.145503	0.484021	1.20505	0.810313	7.86373	0.899404	4.03294	3.79619	0.820136	1.46104	0.398676	0.290267	0.816569	0.585309	1.25271	0.79546
ENSG00000058091	29.663	37.2896	22.6144	32.3841	34.8998	37.4068	26.6134	25.1198	22.2846	26.0422	34.3636	21.7109	24.5686	23.1679	20.7269	23.5955	28.5797	22.7651	26.9617	27.2266	29.9892	28.4353	24.4733	38.7294	39.5047	29.3728	28.4555	27.1185	29.3266	34.6792	28.455	37.8938	22.6042
ENSG00000058262	101.297	118.922	86.1767	121.265	136.322	116.113	144.69	85.2849	86.1495	94.795	124.66	95.3484	96.6842	90.4331	132.618	81.6734	111.993	111.297	132.589	109.617	101.927	171.879	86.2493	112.516	227.411	106.103	120.274	97.9115	115.298	122.831	106.712	115.638	102.073
ENSG00000058272	35.1735	45.7021	26.0774	32.0059	38.1608	39.1641	45.2166	29.2919	30.1954	26.9042	42.9421	29.4633	27.2493	29.4458	29.1672	32.4877	31.3916	32.9576	34.2891	35.3928	33.1592	33.9722	28.9077	39.4006	51.5133	31.5157	40.5423	33.5116	35.7582	34.3909	35.4421	37.9648	36.8718
ENSG00000058335	0.754647	0.217536	0.0433913	0.732498	0.070917	0.249042	0.120573	0.0779341	0.0737272	0.0781398	0.163634	0.387494	0.0280663	0.177157	0.109859	0.336684	0.304179	0.486057	0.270343	0.325773	0.08587	0.0133973	0.0842559	0.300855	0.482918	0.214842	0.191496	0.160173	0.105899	0.028887	0.10438	0.401424	0.874235
ENSG00000058404	7.56219	5.97591	3.34021	1.48423	4.91089	8.33325	2.28779	0.744869	1.41773	1.93152	4.03004	0.314174	0.257493	2.4683	1.00154	1.7802	2.78102	0.385506	0.807591	4.69069	6.2346	2.78152	1.14191	4.57313	2.50345	3.46355	3.26178	3.5595	0.380039	1.00012	4.85133	8.13832	1.13587
ENSG00000058453	71.2906	46.0659	65.0826	58.9429	52.0664	58.2611	28.4965	81.9495	81.6397	83.0634	51.7321	48.8975	46.6006	81.823	39.4288	72.1221	47.4575	52.1738	33.6303	78.131	78.0228	39.6571	79.5573	58.3445	30.5489	65.7978	40.2615	75.8633	36.1352	55.9549	56.5443	59.8342	57.8713
ENSG00000058600	20.2473	21.261	19.5532	20.1285	19.7181	19.7927	18.1296	21.1206	26.3397	22.1177	20.1819	19.0999	16.945	25.3625	16.0187	23.939	20.9107	26.4732	15.7752	22.3728	22.9276	16.9957	24.5456	17.8372	19.1036	21.4771	20.2635	22.5406	21.6965	20.1136	18.3784	19.7858	19.1055
ENSG00000058668	14.8609	18.5571	16.0068	22.8941	20.2559	19.7025	33.2456	15.818	12.5272	11.2704	23.7978	17.3569	18.8784	14.2193	23.0557	12.0783	11.2032	11.0474	17.1529	14.5477	13.6957	34.3318	17.7006	18.0553	13.405	10.6317	8.55302	17.6139	11.3954	23.7831	18.1008	15.0154	16.8235
ENSG00000058673	54.6975	47.8367	55.354	39.4807	42.5789	44.7529	48.1897	51.4875	54.7049	57.5854	43.9447	51.6934	50.4078	50.7146	49.8105	53.3817	50.0085	54.1104	42.9865	49.3723	73.4861	38.2631	77.2987	48.5902	50.7231	52.6695	49.0665	48.3005	52.9964	43.4339	54.5395	54.0927	62.2732
ENSG00000058729	11.8027	11.3388	9.50174	9.75244	13.6142	12.1213	10.2295	13.5815	9.85606	11.0855	11.7474	12.8269	7.99901	12.9025	10.7929	10.6341	15.0228	15.0464	8.81227	10.2671	10.8337	10.8159	13.478	16.4095	14.524	10.5729	12.5135	10.1147	15.9835	12.6931	10.3894	12.0616	13.1006
ENSG00000058799	21.8863	21.4686	19.8359	15.6279	18.7166	17.2471	19.1039	17.6306	17.964	19.3983	19.5654	21.2681	22.839	17.6837	22.3019	19.7219	23.7297	21.0838	22.5975	19.343	20.8377	21.5481	20.168	24.0118	19.7365	26.431	20.8373	20.2984	21.2719	19.5264	19.4745	24.3425	18.8384
ENSG00000058804	13.7991	14.5469	19.4901	15.2778	17.3163	17.6534	16.5706	23.9419	23.0211	22.7075	18.4127	23.1663	22.7015	22.3214	15.3646	27.6453	18.6462	21.4208	20.1527	20.8643	17.6796	15.1301	26.4564	18.8354	14.7694	19.6357	19.8608	21.4076	23.043	18.7373	13.648	17.2735	25.0757
ENSG00000058866	0.516875	0.280217	0.155294	1.90921	0.382862	0.597948	0.292204	0.934433	0	0.0421754	0.466388	1.39891	0.506549	0.290813	1.63464	0.190993	0.326493	0.660686	1.18294	0.352839	2.59426	1.63032	0.78854	0.824449	1.28979	0.369406	0.14741	0.176883	1.8475	1.28575	0.089384	0.166287	0.792635
ENSG00000059122	52.0615	57.0284	39.3505	54.787	40.1344	65.5671	53.2357	42.5186	41.3846	32.8891	54.1904	54.249	41.23	45.2757	67.6381	35.4432	42.6903	44.8271	70.2871	40.7381	66.5364	60.671	41.3462	41.7251	47.6266	47.2819	36.6987	38.2913	36.0566	36.9603	45.4416	41.059	39.1069
ENSG00000059145	20.2368	17.4187	19.8573	18.5263	20.5386	21.1472	19.4855	19.2653	19.8554	23.9478	17.3119	20.8082	18.0422	18.6721	23.9036	14.3792	18.2469	17.6502	22.0747	18.3067	21.1699	20.2763	14.5463	16.7376	19.0721	21.7338	14.7589	18.1523	13.8569	16.6544	20.305	18.2546	17.9005
ENSG00000059377	6.06745	5.00553	5.62176	3.89059	5.73908	4.77214	2.02743	5.03043	6.76469	7.08594	4.11253	6.83729	3.17476	7.31609	1.82122	5.24378	5.38729	8.9374	2.93046	7.3265	5.68247	4.19649	6.39671	4.64486	4.31071	5.46457	4.99588	4.40353	7.79259	2.62372	5.24091	4.005	6.73663
ENSG00000059378	2.4313	2.39357	2.23524	5.88718	3.46576	3.30521	0.746467	4.50278	2.59935	2.74149	2.45204	2.57813	0.685794	6.89391	1.27914	2.43857	2.06594	0.694411	2.04309	4.99611	1.35862	3.65382	3.06753	4.42975	0.762523	1.22991	2.15269	9.71958	0.401727	3.33776	3.40738	3.38547	2.45442
ENSG00000059573	65.0052	65.256	71.2983	63.5911	64.9222	64.1111	73.165	73.0309	82.8479	73.1084	66.2118	68.8338	65.0951	88.4931	60.2206	87.5881	83.5194	104.271	72.9725	71.7217	79.9378	71.5248	78.9537	68.7037	95.8187	85.2375	92.8865	86.6435	107.927	75.3755	67.7409	74.114	58.1556
ENSG00000059588	9.67201	8.4381	8.98605	6.4896	8.25165	10.6905	5.79865	16.6943	9.54158	9.18202	8.74963	9.77506	6.00588	10.6935	6.75352	9.14284	10.0262	12.0926	6.98461	11.9248	12.5916	7.36791	12.9458	9.56946	7.05206	9.44823	9.92468	15.1751	11.4604	7.67403	8.17484	9.04534	14.1254
ENSG00000059691	14.173	17.7754	19.1846	12.6647	17.2824	12.7443	20.2341	14.8757	14.3497	18.3345	12.7425	14.7657	17.8547	17.4566	17.5832	19.9117	14.9558	24.3815	21.1443	15.3156	13.56	15.591	14.2628	12.6086	11.72	16.7498	16.5382	16.6174	18.9089	17.7105	13.7897	15.2504	16.8368
ENSG00000059728	3.38794	3.64008	2.2768	2.67497	2.91264	3.16437	2.60667	1.28572	1.7019	1.59193	2.75508	1.35293	1.55848	2.32832	2.04159	2.65476	3.26627	1.14864	1.61314	2.36881	2.67182	2.36919	1.33405	3.9055	1.84614	1.93016	3.0136	2.0133	1.2318	1.73087	3.32318	3.31493	1.78595
ENSG00000059758	20.6174	20.9054	22.1112	21.5603	21.7408	21.4622	19.6948	18.3963	18.4978	20.1664	19.4998	15.6274	18.7915	16.9973	19.8553	20.2304	17.1009	17.9439	14.3738	18.5224	20.6543	22.2957	18.4792	22.9755	18.8703	18.3507	23.0147	21.5912	21.2896	22.4608	25.0115	25.4519	17.211
ENSG00000059769	4.40699	5.32928	5.38041	5.31441	5.5412	6.01629	6.42138	5.08938	5.60265	4.36176	6.10534	4.8217	6.4022	5.76073	6.63154	5.77652	6.00453	5.96138	6.77519	6.35123	6.85696	6.31776	4.27592	5.79683	8.9061	4.89345	6.52041	6.63962	7.1931	5.78262	5.94729	7.44159	6.42996
ENSG00000059804	139.679	222.114	121.245	93.8164	153.303	182.108	152.552	94.9444	112.817	139.739	200.7	161.337	101.793	77.3064	182.913	74.282	206.58	25.7494	276.037	225.25	155.27	128.102	108.899	190.068	133.585	156.446	175.219	93.0942	69.8296	103.461	231.688	226.769	78.6859
ENSG00000059915	54.3501	37.2843	44.6193	37.3811	45.5693	53.5137	17.773	16.5075	25.3458	34.9765	29.1072	10.345	9.63364	27.5085	12.354	19.3348	31.7423	12.4563	10.7418	35.9827	44.4217	17.871	39.4808	43.7532	14.249	28.232	30.7979	25.4149	13.6714	34.0379	67.4153	48.0425	20.0666
ENSG00000060069	15.1601	18.9897	15.462	17.4964	16.549	15.5988	12.5523	14.6552	19.3226	18.5081	16.2098	16.1921	14.8683	17.8007	16.2839	16.4382	17.1613	22.1443	19.5394	16.4565	18.2016	16.9379	16.713	16.7037	18.2036	20.5106	18.2578	16.809	18.1078	14.8591	15.6092	15.1899	16.0478
ENSG00000060138	56.2711	91.9526	59.0178	139.545	104.426	93.2451	138.524	119.324	81.7058	53.5313	101.523	228.895	102.104	150.363	138.313	74.0232	92.6696	256.044	221.151	117.829	63.0207	162.671	104.533	77.2471	121.001	77.3989	116.661	132.495	175.818	111.933	55.0452	63.6284	77.5952
ENSG00000060140	0.0267294	0.0512226	0.206797	0.0249155	0.0277906	0.0559201	0.251533	0.99657	0.422434	0.194737	0	0	0.241903	0.055078	0.266501	0.0774835	0.860194	0.0517905	1.73813	0.0487535	0.263761	0	0	0.364936	0.0261591	0.313885	0.712278	0.213725	0.875467	0.273889	1.01354	0.466906	0.258897
ENSG00000060237	54.0066	44.7344	48.3897	48.1939	51.3648	50.6447	66.1778	46.7118	54.335	49.6853	46.2543	47.2548	50.7489	54.9383	57.6265	46.234	48.8741	39.8235	50.4164	49.4054	61.6185	48.6635	50.8485	49.7141	53.6009	50.4202	42.6082	49.7656	37.5099	55.9785	45.0129	44.825	41.4312
ENSG00000060303	0	0	0	0	0	0	0	0	0	0.345039	0	0	0	0	0	0	0	0	0	0	0	0	0	0	0	0	0	0	0	0	0	0	0
ENSG00000060339	57.6173	62.6556	55.0639	58.0917	61.4731	47.069	55.9894	56.5941	67.8354	72.6021	55.1271	55.7356	46.8656	68.4296	47.6248	56.6536	64.0675	59.1139	49.8995	63.7542	65.7651	40.796	53.9926	59.7716	53.7278	64.6283	58.9455	65.1894	59.2517	54.4073	69.805	64.7954	64.2181
ENSG00000060491	43.018	46.7903	42.3726	47.8621	44.7485	42.7347	41.6689	39.931	45.2587	40.2266	42.4526	37.2668	35.5194	51.6452	53.8859	36.2616	42.4627	48.8887	47.593	42.7958	45.4026	48.5421	36.5466	41.3114	46.3451	44.0358	42.0751	49.2846	44.5386	38.6896	45.1487	38.6041	53.2145
ENSG00000060558	0	0	0.0680301	0.0724517	0.222439	0.0407232	0.0411689	0	0.0383536	0.196343	0	0	0	0.0400639	0	0	0	0	0	0.0707124	0.121877	0	0	0	0	0	0	0.118958	0.0742642	0.0797752	0	0.03245	0.108028
ENSG00000060566	0.0640239	0.0616512	0	0	0	0	0	0	0	0	0	0	0.253885	0	0	0	0	0.0623109	0	0	0	0	0	0	0	0	0.0521321	0	0.0295292	0	0.112868	0	0
ENSG00000060642	6.3047	7.17127	6.85977	6.58303	4.81879	6.63751	9.24977	8.30461	7.14728	8.02248	6.51879	7.33171	10.5618	6.19444	8.95669	7.72321	6.49571	5.3046	5.81853	7.38531	5.18982	8.22552	5.59678	7.08894	5.53505	5.91982	4.50238	7.55207	6.24749	5.7671	5.92821	5.75728	6.23293
ENSG00000060656	37.9949	37.3274	39.1106	22.4586	17.8366	44.8427	104.657	53.2822	48.6911	23.2319	56.054	91.7303	80.5493	37.8082	112.705	45.2891	43.521	22.9446	83.5512	44.7447	47.3376	50.5888	51.9657	35.1517	55.3959	39.6535	38.0164	54.2377	27.4772	25.1099	15.5314	28.6448	41.2956
ENSG00000060688	69.4652	63.7904	87.6314	69.9817	69.0953	65.7473	66.6049	86.2543	90.4626	94.1313	63.6518	93.6672	76.939	87.9118	63.4857	106.555	89.3546	116.788	73.513	86.5356	69.2352	54.8744	93.8786	68.4108	67.0696	89.7045	81.3729	85.1824	102.506	76.215	74.0427	69.5755	84.5384
ENSG00000060709	4.82861	5.27351	3.89134	3.83017	2.25937	4.96021	1.01966	6.41137	2.80265	1.40377	5.44946	5.01191	7.20382	2.40054	6.60605	8.84847	3.03894	7.01068	4.20468	6.90164	6.74843	3.32838	6.45351	7.03923	5.4525	4.1402	3.63472	3.14408	6.996	1.29519	8.00352	4.50659	9.61879
ENSG00000060718	33.8069	84.0159	32.6885	94.4551	83.3623	72.2045	144.043	53.9902	76.4015	38.8719	94.197	126.1	103.96	42.1065	238.147	70.2628	60.1613	59.4922	300.341	36.9039	63.1228	92.7929	59.0765	69.4839	231.908	74.5859	113.44	40.6352	83.5765	91.2764	30.981	74.9302	81.6438
ENSG00000060749	11.5645	12.5715	10.9615	12.5684	13.1244	12.484	13.2402	13.0852	10.3482	13.3666	13.369	11.1927	11.1901	14.0946	9.32214	12.8292	12.1888	14.0858	12.6805	10.6896	12.2093	10.7065	12.3686	13.5179	11.5025	11.882	12.6754	12.8852	14.4301	15.9252	13.4393	12.7593	10.9963
ENSG00000060762	45.9547	40.8223	43.9776	45.0228	41.0797	50.5899	30.9639	38.9978	40.473	34.2896	35.8956	37.8727	47.7454	42.4757	43.4628	43.1127	43.2347	42.0956	53.6154	38.4357	37.4327	71.3267	26.9911	40.001	53.206	42.6003	48.0046	39.8077	35.8217	43.2766	48.5895	41.5134	34.7133
ENSG00000060971	29.7298	31.1923	24.9632	43.7237	37.1104	32.155	32.3371	18.7743	22.0078	28.0173	32.8387	25.1512	25.3943	26.9096	32.9691	23.3487	29.717	23.0267	27.7876	29.933	30.9149	44.7313	18.5131	34.6281	32.0144	26.9752	25.8357	28.2387	28.0249	36.6545	33.5551	28.9055	22.903
ENSG00000060982	45.4439	47.0247	51.4346	50.0744	66.4424	44.1344	29.3145	54.9615	90.0387	80.3216	51.2415	87.2745	57.9685	63.2094	47.1428	86.9507	63.1974	89.4138	88.8808	64.5635	51.8945	81.3509	86.8644	37.596	76.9851	69.0072	84.8496	62.2021	79.2182	55.9459	29.2339	41.7379	58.4224
ENSG00000061273	71.132	111.58	68.977	96.6809	100.709	107.698	106.131	56.7268	79.1184	88.6396	110.654	113.793	72.4099	76.2806	108.409	65.1436	107.918	86.9655	138.735	81.7019	81.0894	95.9199	97.1139	110.562	164.899	83.1316	123.89	64.8377	86.752	86.5383	77.1539	105.685	92.6695
ENSG00000061337	13.979	17.2378	8.58812	9.09709	12.7448	14.0499	26.8504	12.0769	14.1737	10.9336	21.2628	38.3877	34.3053	7.92009	114.176	10.8506	12.4648	17.8841	80.8443	14.2804	13.9612	12.3922	12.7997	13.8411	18.1861	21.2461	17.4339	10.83	29.3638	9.84981	19.2779	14.8171	29.9969
ENSG00000061455	0.00818656	0.0156572	0.278774	0.045742	0.101684	0.0682093	0.886954	0.0149346	0.155447	0.00748217	0.0233879	0.153215	0.0746072	0.0588679	0.359991	0.31069	0.0553894	0.777344	0.0312941	0.281083	0.231463	0.0712415	0.00815103	0.0491646	0.156467	0.14605	0.144241	0.459103	0.0232758	0.0666518	0.0155541	0.0541567	0.394352
ENSG00000061492	0	0.0559855	0.102351	0.143475	0	0	0	0.0496264	0.0576005	0	0	0.105034	0.177236	0.120499	0	0.0566965	0	0	0.0556223	0.0491105	0.221299	0	0	0.146043	0.0531437	0	0	0.0698935	0	0	0	0.0649628	0
ENSG00000061656	1.11603	1.48145	1.42034	1.51805	0.861892	2.18182	1.55943	3.73221	2.929	0.543301	1.28658	7.76559	6.41602	3.48426	11.9434	3.23056	2.76332	3.25883	12.016	1.25828	0.770631	2.78549	3.57886	1.25913	1.23872	1.66251	2.17306	2.26686	3.47425	1.4622	0.838006	1.36433	4.31686
ENSG00000061676	48.8444	48.6938	44.7446	46.8699	49.8598	47.1344	54.0599	52.6124	43.5413	44.2843	53.3259	45.8249	49.7879	43.3038	46.2163	48.9056	47.4289	41.6387	47.2027	48.7473	42.0444	50.1745	45.4824	58.8659	63.6078	43.3194	53.9106	48.9428	48.3159	58.0336	51.6916	53	45.991
ENSG00000061794	22.7903	24.9726	22.1747	27.8372	31.5104	25.8614	26.8006	32.2392	23.9701	26.5135	21.8136	27.6518	28.4223	29.4689	25.7886	29.2288	27.866	37.3126	26.822	28.0751	20.1516	28.4367	24.3575	27.4329	29.5178	24.4361	30.7935	32.1724	32.8663	30.7429	27.5068	26.5966	23.7143
ENSG00000061918	6.5354	4.4781	5.07332	2.66493	5.23292	4.89002	2.58484	5.83413	4.81132	3.92693	3.8158	3.88595	8.99142	5.34969	6.93636	7.99379	9.55656	5.79411	3.86521	5.19915	6.09084	2.06575	5.29107	6.03527	6.86627	6.05881	6.10351	6.68957	6.09684	4.94213	4.3717	8.6582	11.4371
ENSG00000061936	44.902	44.8213	49.1213	39.9246	38.5511	48.3911	35.6513	44.7602	44.7565	47.5837	40.2327	43.9158	43.3089	47.1852	42.125	40.9681	41.0924	59.7244	46.1957	45.5046	48.6599	38.0847	51.3918	44.268	43.7644	47.3856	43.7796	40.6308	50.8438	38.9796	47.8557	44.5506	46.7895
ENSG00000061938	23.052	24.7235	29.8217	29.6376	25.7118	24.0428	21.8134	17.9996	27.0682	21.0761	21.7674	16.8416	18.8999	21.3917	19.3562	18.025	20.0458	15.3254	19.1978	21.2781	27.6468	29.4622	21.1285	19.8387	20.0986	21.6796	17.6457	19.7085	12.4841	22.2946	21.1321	20.1459	16.7531
ENSG00000061987	9.92598	9.30881	10.5866	6.855	8.53047	8.67497	10.329	9.1662	8.72467	9.44337	9.71126	9.96238	10.0468	10.2106	9.81167	10.8036	9.77061	10.04	8.02754	9.71462	8.80701	8.49677	10.2327	12.0758	13.5713	8.70027	8.92311	9.98402	10.3908	9.75194	10.3459	10.7909	9.9398
ENSG00000062038	9.36667	117.992	6.54096	68.4338	57.9118	62.1047	41.3017	3.752	5.23486	4.27471	85.2725	10.6878	5.67748	6.88131	11.2505	5.80206	18.519	8.6311	6.36269	14.0883	4.88235	41.9202	5.26734	43.0558	22.3704	6.72309	15.3923	14.14	4.048	65.2897	15.3241	32.2771	3.86596
ENSG00000062096	0	0.0402609	0	0.0391538	0	0	0.0405047	0	0	0	0	0.0741743	0	0	0.074865	0	0	0	0.0730898	0	0.0363783	0	0.0762696	0.0724245	0	0.0350247	0	0.0760719	0.0803188	0.0451943	0.0422892	0	0.307619
ENSG00000062194	43.2349	39.571	50.7116	33.3329	37.2561	40.5198	40.6189	50.0669	48.7443	44.4459	38.8325	47.423	45.4015	44.5749	37.1793	52.3617	41.0587	39.6468	38.9687	42.5442	41.6925	33.0367	45.4979	45.8701	38.5659	41.7969	48.8638	43.8548	46.7722	43.4695	50.9728	48.4911	51.4674
ENSG00000062282	0.385052	0.275319	0.428985	0.719839	0.305451	0.534704	0.788397	1.01043	0.794409	0.48539	0.404133	2.49012	1.44402	1.11114	1.11097	1.45378	0.758769	2.13937	0.88629	0.45437	0.978744	1.22876	1.24634	0.196869	0.204368	1.15032	0.274607	1.33623	1.43451	0.552156	0.287808	0.289856	0.476289
ENSG00000062370	5.01686	5.37694	4.44041	3.37597	4.77352	3.65313	3.66074	3.72481	3.52579	4.47786	4.23562	1.92475	4.37102	3.89979	3.36206	3.83217	5.004	2.98518	2.29213	4.57844	4.54461	2.26504	3.83518	4.80693	3.97185	4.50603	4.61932	3.44617	3.99435	3.35178	5.4786	6.93265	5.47207
ENSG00000062485	101.743	100.551	98.571	114.615	119.686	98.6112	120.077	107.078	96.2162	106.388	101.123	102.267	111.773	110.618	105.893	102.498	94.3408	115.927	112.524	103.179	90.2202	122.705	100.974	102.72	107.756	96.9342	106.756	106.548	118.939	122.713	98.959	94.6833	112.478
ENSG00000062524	0.125813	0.022027	0.0459001	0.0428607	0.0969815	0.114122	0.0288524	0.0620363	0.0458873	0	0	0.0222977	0.116374	0.034923	0.157611	0.10542	0.0894652	0.156943	0.112398	0.183783	0	0.0857426	0.0815528	0.180885	0.0995591	0.0852039	0.0596302	0.0623567	0.337941	0.0478104	0.405417	0.194572	0.110391
ENSG00000062582	166.664	178.883	170.893	210.921	178.98	166.367	199.656	216.472	188.218	184.804	179.664	217.18	208.197	218.497	197.976	192.992	189.269	273.53	241.077	209.621	179.06	217.353	185.638	143.977	211.984	195.767	170.41	220.961	222.822	183.939	158.453	140.463	136.364
ENSG00000062598	44.7378	46.0771	39.4416	38.3935	43.7084	42.8365	41.0357	35.0675	36.1409	44.2313	40.047	34.1207	36.8531	36.9719	38.6809	39.1777	41.1502	37.5534	43.5413	36.0419	41.3474	41.6472	33.1811	43.1455	49.8105	42.6398	39.5285	39.5678	37.7772	39.7101	43.4704	46.113	58.2692
ENSG00000062650	19.9204	19.2482	20.12	19.6828	18.9677	20.3026	17.9186	21.3463	24.2544	23.5693	21.0641	23.834	22.3203	23.5786	20.5494	27.1634	22.5143	25.5919	20.1583	22.0313	20.7657	18.4907	23.0488	20.8711	20.4019	21.2218	22.3101	22.8257	23.7651	19.616	21.9873	21.5215	22.0466
ENSG00000062716	65.5159	77.623	61.9267	80.702	76.3107	72.6319	98.6203	68.238	65.3994	61.486	75.4214	86.8849	92.1284	70.3173	114.222	87.2759	70.9169	55.6431	119.247	68.8616	56.2698	128.01	62.7005	72.6975	154.743	59.2669	91.3887	62.37	63.231	71.8563	57.4479	72.9205	69.8514
ENSG00000062725	43.4454	42.7083	44.0585	31.1931	38.9102	37.4686	41.2179	39.111	34.6606	44.431	38.1794	33.2515	36.5066	37.8299	37.0696	30.273	40.2844	29.0984	42.0778	43.5527	38.9543	43.7114	27.9275	42.9652	30.3173	40.1918	35.6091	38.7584	34.0488	26.84	49.1577	45.4833	38.5138
ENSG00000062822	94.7052	99.8614	131.039	103.589	96.4704	96.3153	81.4211	125.679	184.549	152.526	107.053	137.785	115.516	110.609	79.2238	162.946	115.737	217.749	112.282	134.982	111.14	70.0892	148.904	80.5025	74.3777	147.541	117.313	116.136	142.739	93.1618	87.4513	85.8094	163.287
ENSG00000063015	6.46441	4.85078	4.55792	5.75993	4.74371	5.70596	6.99567	1.48803	1.03867	4.5764	5.62549	0.551559	0.533016	0.957931	1.50712	0.628121	2.27108	0.430904	1.44155	5.61447	2.49663	1.15966	0.927752	7.03545	3.19026	3.10983	0.852639	2.16054	0.950751	5.33084	9.16309	3.79779	1.12869
ENSG00000063046	370.806	336.684	412.437	367.877	289.253	351.939	488.485	515.88	345.627	325.5	365.894	511.841	609.069	498.924	540.815	478.494	321.543	601.99	431.854	397.797	341.663	436.221	426.008	294.82	330.47	357.843	305.269	455.241	457.198	360.068	286.687	254.236	358.808
ENSG00000063127	10.6931	11.2875	9.71969	7.31667	10.9873	11.2045	10.5341	12.4227	12.9912	12.281	14.0273	8.96287	9.00987	14.1031	20.9447	11.8112	9.93898	4.69953	6.49452	8.40781	7.84901	10.5175	15.4151	8.38159	5.32196	6.6845	5.88871	11.2542	6.41709	14.8498	10.1137	5.93213	13.8932
ENSG00000063169	21.6969	21.3537	20.3429	20.4567	18.5029	18.195	19.2947	11.5341	18.9926	20.6275	22.7556	18.4877	16.8772	18.8641	18.8481	16.4346	23.1199	19.0533	16.8668	14.6958	28.8341	17.9817	15.5157	17.9027	18.1741	18.4427	15.5442	15.9897	14.1292	16.8078	18.6136	24.4709	20.5631
ENSG00000063176	38.2865	34.6825	36.7441	34.7193	32.2207	35.2414	26.7631	26.2786	36.9687	37.42	37.0234	32.3516	28.9412	33.0753	37.2484	30.4062	32.6402	34.3154	38.6275	33.867	40.8374	36.0686	41.693	29.7342	28.2892	40.4732	31.7671	29.4488	35.4812	22.353	31.0556	34.0593	37.8851
ENSG00000063177	2059.92	1722.76	2274.1	1928.47	1616.08	1723.35	2097.38	2452.37	2032.42	1913.14	1818.99	2399.42	2532.96	2464.15	2448.38	2349.28	1922.47	3213.41	2619.84	2454.38	1959.48	2203.72	2284.46	1463.16	1984.68	2104.39	1726.06	2598.8	2364.76	1937.02	1716.85	1350.56	1650.16
ENSG00000063180	63.4835	45.6066	47.6705	48.3099	38.3361	55.8461	39.174	73.4529	40.8739	42.4952	34.2973	47.8356	57.1796	54.2832	83.531	40.0532	33.5534	23.9102	32.4174	39.5706	49.512	36.2919	29.2788	47.2198	19.1473	47.114	28.2016	59.8752	21.9875	31.5152	62.07	49.2538	68.6886
ENSG00000063241	37.6814	35.2911	47.855	58.732	43.8664	40.1807	61.8314	44.7361	48.3846	46.7071	43.8027	59.1567	44.8937	55.9698	67.8552	35.1314	49.5151	77.2701	75.1377	51.7316	39.9942	72.0211	46.2357	40.9273	60.4017	52.7025	44.9641	68.3566	43.8824	59.5677	26.5662	35.3608	40.5526
ENSG00000063244	413.121	404.018	420.854	396.055	398.046	359.924	337.077	358.074	469.865	492.351	379.325	385.65	363.975	431.795	351.853	392.903	437.859	651.723	380.482	464.275	431.548	317.775	437.561	347.671	413.055	518.838	455.772	398.729	458.109	349.635	352.097	375.598	434.224
ENSG00000063245	164.655	177.874	165.462	183.497	167.489	156.687	184.451	146.157	165.846	154.529	182.56	175.214	170.425	146.709	194.017	149.586	174.828	200.469	185.346	184.071	162.518	194.244	146.259	143.497	194.675	181.211	160.85	158.059	167.762	164.389	152.224	137.635	146.654
ENSG00000063322	33.6165	36.6274	29.2236	33.0639	29.6366	30.3425	38.5366	32.8924	31.3405	31.1174	37.4094	38.3775	37.2763	39.7954	42.3034	37.1804	36.252	36.9741	38.5855	34.409	37.4847	36.6784	31.2056	28.0628	29.1812	32.7004	31.9041	39.7856	30.8864	35.122	31.9533	29.4219	28.6144
ENSG00000063438	2.09506	1.83633	0.782885	1.83727	3.41097	0.773767	1.67432	0.556998	1.09818	0.706014	1.27637	1.73106	2.88258	0.362816	2.14778	0.474144	1.18164	0.776033	0.352117	1.26662	1.54942	2.89121	0.713216	0.493076	3.07042	0.414627	0.393134	1.00944	0.52721	2.00376	0.417262	0.433892	0.524613
ENSG00000063515	0	0	0	0	0	0	0	0	0	0	0.0882678	0	0	0	0.180564	0	0	0	0	0	0	0	0	0	0	0.085037	0	0	0	0	0	0	0
ENSG00000063587	11.4988	8.83187	7.06777	5.60301	8.28234	9.04363	7.71032	6.44693	7.84845	7.85312	8.588	9.0437	7.84995	7.7817	8.97057	7.06909	9	6.70227	9.41937	8.69394	9.18157	9.03459	8.69959	9.56908	11.4227	9.30399	8.71298	7.65798	7.7557	5.55309	8.49795	10.6501	7.4426
ENSG00000063601	20.7264	18.2713	14.7324	14.2778	16.7624	14.1859	15.7936	17.4689	15.0716	15.2141	17.1902	15.6311	15.1828	16.82	10.9069	13.5443	17.7617	14.0995	15.0711	16.7248	17.9809	16.8606	15.3867	19.8522	12.3769	14.1152	19.4932	21.7935	12.6011	15.9659	19.5904	18.9633	16.0051
ENSG00000063660	118.527	119.992	111.181	109.767	123.963	108.315	101.065	81.3748	106.482	106.539	109.988	85.7661	75.4025	85.983	96.3998	95.0231	106.167	75.8728	77.4893	94.0211	140.218	123.183	106.17	109.434	95.4857	129.987	97.8888	85.5778	94.4302	106.639	111.792	135.072	87.0953
ENSG00000063761	6.36604	5.93071	8.2099	6.75449	6.69925	6.37107	6.44991	6.50449	7.3478	8.01207	6.09063	6.5626	7.48289	6.53619	8.81472	6.77371	8.44068	8.5379	8.09612	7.92836	6.95564	6.86261	9.4651	7.61024	6.17632	6.38383	6.52424	9.2964	6.18214	7.1182	5.66617	7.1102	8.01091
ENSG00000063854	89.2842	95.8807	92.6336	103.944	90.2453	95.7405	106.209	76.6432	75.5363	60.1877	89.731	75.2905	77.2446	92.9276	75.7927	70.5826	67.6657	72.705	80.7249	85.664	85.4827	106.973	71.1135	81.5104	90.4554	76.154	78.3851	76.0865	65.8847	89.121	76.5583	91.6724	54.2671
ENSG00000063978	79.9643	100.907	109.778	99.3737	98.2005	96.808	135.229	89.2441	98.4843	90.7358	112.17	109.017	118.996	94.33	96.8063	101.786	97.5662	120.767	105.333	85.7386	94.0601	112.088	110.437	88.86	142.711	98.735	103.274	98.427	99.476	90.8021	87.455	82.4339	108.767
ENSG00000064012	1.24178	1.83011	0.514313	5.19168	3.25566	3.20466	4.05242	1.21964	0.747712	0.428033	3.81507	2.23756	3.64247	1.11421	7.00807	0.759644	1.16156	1.21688	7.18499	1.39188	1.16097	6.13207	0.452491	2.01146	5.87363	2.17863	1.1516	1.33937	1.65917	4.04343	1.50836	1.46437	1.48627
ENSG00000064042	7.65357	16.2997	10.1458	10.2925	18.0816	20.2351	11.8843	6.59763	11.4255	17.0306	16.5763	4.162	7.7895	4.10418	3.57933	10.2708	17.6947	61.1701	7.64198	14.1369	7.01376	7.28884	9.10004	16.4692	43.9845	11.6003	17.8848	7.43019	29.0542	13.507	10.5156	13.2746	13.3307
ENSG00000064102	10.749	20.9297	15.5093	15.2891	16.9508	15.1338	13.8073	19.6508	13.8359	12.4832	14.0004	13.1783	12.4064	18.4259	11.5492	17.2637	19.2351	23.0042	14.8966	14.198	14.4063	16.5197	13.3481	16.285	19.9107	13.1438	18.6467	17.928	22.3671	17.0967	18.5942	16.2065	14.8311
ENSG00000064115	31.1906	44.0872	42.4661	72.8912	51.7889	53.682	51.4323	44.3995	39.5412	40.3036	46.7672	74.3584	33.3706	43.965	49.7648	44.0423	27.0492	41.2581	41.3296	52.7744	31.0778	84.8409	40.1187	39.8474	41.0973	26.9698	35.2689	47.0186	42.3281	58.4321	33.507	30.3071	40.7335
ENSG00000064195	0.364979	0.236035	0.451663	0.114594	0.259194	0.560973	0.0989568	0.085574	1.61561	0.343318	0.352592	0.238459	0.142433	0.868759	0.279037	1.08457	1.22408	2.64851	0.119093	0.330023	0.780774	0.266493	0.731548	0.320496	0.243025	0.895941	0.221212	1.23226	1.07497	0.159666	0.478381	0.207728	0.650178
ENSG00000064199	58.8207	50.5575	74.8002	68.3903	63.5533	57.697	55.1738	90.1703	73.6975	65.2844	56.7959	82.4695	92.7899	58.0228	71.716	99.3798	51.7685	47.9502	67.8646	69.3011	60.6044	48.7428	82.0739	55.2637	32.8675	71.9144	64.1731	49.7016	51.9053	74.5079	59.0893	60.1371	73.5868
ENSG00000064201	1.21061	0.858575	1.36221	1.64506	1.2109	0.63773	0.851797	1.16334	2.55459	0.464057	1.1045	0.370499	0.915763	2.69508	0.351272	2.56568	1.00891	0.49251	0.194873	1.64814	1.5484	1.46696	1.20506	1.23112	0.620874	1.6056	0.57868	1.38438	0.443492	2.80755	2.22772	1.22757	0.496265
ENSG00000064205	0.176423	0.0573134	0.157635	0.149058	0.0805132	0.0710446	0.122792	0.0276346	0.0567052	0.130157	0.251254	0.205893	0.100205	0.0307538	0.196862	0.0565656	0.148883	0.0557443	0.229145	0.132715	0.123407	0.321767	0.101038	0.188424	0	0.0802602	0.0605158	0.0793371	0.0412018	0.0930746	0.0279849	0.223171	0.149568
ENSG00000064218	0.264737	0.0362911	0.3314	0.0705929	0	0	0.571837	6.5875	0.259822	0.766012	0.0361432	2.42389	18.2599	0.275496	3.03958	0.842995	0.255266	0.587029	6.67433	0.51684	1.76529	0	0.716748	0.293674	0.29681	1.59422	0.0667334	1.7824	2.78524	0	0	0	0.456738
ENSG00000064225	3.43882	2.21169	3.06512	2.41543	1.77964	3.15875	2.19291	3.97777	4.6941	3.31809	1.3404	7.2725	5.17455	2.31581	2.09291	4.3743	2.79177	5.37074	2.41878	2.59813	2.18592	3.47643	4.48329	2.20447	5.38238	2.53608	0.7835	1.56277	4.58737	1.92605	3.32063	2.30551	4.29396
ENSG00000064270	0.492315	0.188853	0.244898	1.03344	0.320174	0.389222	0.0612951	0.328297	0.584822	0.230242	0.799636	0.20535	0.0781602	0.345094	0.506742	0.134883	0.251346	0.197989	1.03964	0.536936	0.110423	1.0745	0.39466	0.192572	0.479731	0.105717	0.504764	0.1048	0.167467	0.239703	0.293564	0.208612	0.171159
ENSG00000064300	1.29889	1.54177	2.05231	0.734813	1.72487	2.41011	1.1523	1.56959	3.13575	1.97846	1.93054	3.83302	1.16622	4.3946	1.61217	3.2066	5.87842	156.44	6.51738	2.6301	2.43363	0.449955	5.90221	2.19592	5.64794	3.07297	3.57392	6.57693	163.506	1.01974	1.67419	3.68128	13.2243
ENSG00000064309	20.9116	16.74	26.6596	3.75679	7.44667	11.5385	8.70399	36.137	25.7728	29.9667	10.725	22.8862	38.0042	23.7617	28.3624	26.6876	35.3391	17.1353	26.3313	11.9547	46.41	12.1067	26.729	13.3172	18.4547	30.8111	16.3542	31.3528	32.1533	4.25435	18.8547	18.9531	61.8901
ENSG00000064313	32.8448	39.2458	37.2851	31.285	29.806	31.4952	31.9767	34.8134	42.0717	35.5306	31.6572	41.3877	29.1603	32.5951	25.9503	32.7095	34.551	44.0456	29.4417	35.1952	36.1933	31.0024	37.9438	36.3982	39.0235	32.3724	37.7878	29.8297	39.5367	21.3141	28.0947	30.9727	33.1155
ENSG00000064393	20.4366	19.2756	21.9129	17.8391	20.5801	19.8256	13.1421	11.0745	17.683	23.0011	22.5003	17.3384	13.4565	16.4449	14.699	15.4711	22.7182	12.2065	12.089	17.5088	28.0256	16.3073	20.9508	23.5322	16.1515	23.1833	16.2997	16.7939	15.1375	22.9697	23.9022	26.2438	12.2204
ENSG00000064419	44.054	52.0284	49.7622	48.5329	49.9223	50.7257	43.892	49.9303	54.8889	48.3774	50.3811	50.385	42.409	55.1169	37.3587	59.1122	47.5619	46.7314	42.065	49.7509	47.2463	41	55.8104	52.6496	42.751	51.8499	46.3951	51.2358	45.6192	52.5187	54.9129	53.3775	46.2107
ENSG00000064489	13.1789	10.1923	11.8917	8.40045	15.653	9.70873	10.687	14.4317	12.8089	11.7347	16.2544	14.0922	12.7507	16.341	11.0172	10.8526	15.4773	18.642	15.9211	13.8331	11.3566	14.7041	12.8577	10.2298	11.4808	12.1145	10.2275	10.5263	16.0204	10.1815	7.75932	8.93151	11.7953
ENSG00000064490	121.425	113.613	121.447	95.4144	97.5585	108.896	112.752	115.192	113.665	103.271	100.224	134.311	131.287	105.426	153.622	116.042	121.109	177.705	115.309	104.986	105.489	113.507	146.932	90.32	116.087	118.509	109.397	127.151	126.746	93.3114	106.135	90.106	102.907
ENSG00000064545	40.04	32.0256	39.8279	42.2573	36.4008	37.2899	45.6078	51.3847	45.5951	39.1078	37.1409	59.9932	49.6186	38.0503	61.0512	38.5776	34.7116	55.8241	55.2081	41.9188	36.7901	46.2743	60.3052	30.187	38.2907	41.3058	35.835	44.1022	40.7764	34.5878	25.4223	24.9223	41.5386
ENSG00000064547	115.968	118.243	104.759	97.4588	119.598	109.975	68.4277	61.2922	97.0019	106.3	97.2819	65.3072	70.7697	68.7446	93.0887	56.9654	84.9161	89.4151	59.6994	70.1256	96.9454	80.3381	118.009	95.1587	73.8086	101.329	85.535	75.9226	56.4104	84.4803	120.205	91.6546	105.957
ENSG00000064601	59.4206	62.2466	54.3318	74.0487	66.8908	46.7151	70.1386	48.5009	45.9161	40.3636	62.9746	45.6951	54.2569	47.7536	142.659	32.7086	48.1649	51.6937	73.6123	49.537	69.4808	97.9978	37.3002	42.5266	82.7868	71.17	37.4744	48.1988	47.3172	51.0509	56.693	56.4992	88.4073
ENSG00000064607	75.2853	71.5511	68.9657	74.9945	70.1414	78.0474	63.8335	69.597	71.068	65.7936	72.3992	62.2472	58.0504	62.2959	55.8438	68.8832	62.9338	58.6952	58.0294	69.171	70.5545	62.4142	91.6543	69.5964	54.6998	62.2617	55.1998	61.3286	51.685	75.347	73.0601	68.2281	72.4543
ENSG00000064651	9.82891	9.19302	8.04936	12.6423	19.1181	8.00294	6.1255	9.69558	6.52916	11.1866	7.8578	8.08458	9.37496	9.39006	9.15942	6.59089	10.1944	6.34645	10.8233	10.4495	8.83929	12.8745	12.0216	9.10582	9.88492	7.65646	7.77732	8.38775	7.75742	11.1014	15.3686	7.69227	7.87163
ENSG00000064652	16.8095	19.7025	16.5214	15.9983	19.6157	17.1825	24.9388	21.5792	18.534	19.4082	19.3718	21.3658	27.0645	17.9053	18.6632	23.1229	21.6429	15.098	15.6838	19.7092	18.1292	19.0174	18.829	22.219	18.609	20.0221	22.4041	19.9308	17.807	23.3083	22.4266	22.2939	24.5739
ENSG00000064655	1.558	0.216731	2.56309	2.15738	0.547515	1.90892	0.659835	1.53974	0.885482	1.62039	1.44152	0.435035	1.17795	1.17091	0.201635	3.28327	0.970667	1.80875	0.491721	0.718907	0.535654	0.880486	1.40615	0.849633	0.998587	1.20176	0.572864	2.07518	5.41926	2.41986	1.51035	0.273955	0.411464
ENSG00000064666	208.264	495.496	185.436	383.43	326.285	233.766	707.933	178.4	281.258	237.377	436.542	399.028	368.387	155.23	379.341	223.288	372.905	267.635	468.492	353.609	267.831	344.017	357.749	407.938	645.412	370.201	342.661	258.534	321.843	200.681	251.765	293.862	269.531
ENSG00000064687	34.5204	19.9453	18.9243	18.2694	20.6234	24.4224	25.3755	16.8957	19.8823	15.6738	18.4302	14.8421	14.964	18.9219	29.3289	14.2087	17.717	5.41482	10.6111	16.6211	26.6731	25.1509	15.8236	20.152	8.92968	15.4154	12.3547	14.4215	7.73137	13.6586	20.847	23.3741	16.5949
ENSG00000064692	5.16488	9.03625	7.15052	1.62375	5.20074	3.53973	4.81151	2.4665	6.88758	4.21826	6.44346	5.18401	0.923082	1.88321	1.23768	6.94641	4.53983	0.967396	0.793968	1.86378	3.6313	2.8482	6.10359	9.12349	2.79968	4.50603	3.67689	4.27158	1.08617	6.32369	7.63251	9.10805	7.66437
ENSG00000064703	13.444	12.5253	13.4213	13.0067	12.7091	11.4132	10.8437	14.9289	13.2469	14.8317	13.6162	12.3985	12.1784	16.3982	11.2513	15.6637	13.1601	20.8324	14.1544	13.4669	14.0298	10.7873	14.0143	12.2873	14.4348	15.4785	15.3888	14.3142	15.9372	12.053	12.5334	13.9247	14.7076
ENSG00000064726	25.282	28.4608	25.743	34.7953	29.9154	34.9276	37.2762	31.8935	25.4162	27.0745	30.8818	33.1777	30.9115	28.8782	36.0296	33.9607	27.5889	27.2684	33.7783	31.9323	25.5647	35.4413	29.1929	30.8172	36.6365	24.5839	32.477	34.1465	33.6061	41.7659	34.3335	33.3051	25.2414
ENSG00000064763	4.355	18.3545	3.06856	8.24618	12.528	14.2117	16.6791	1.69572	3.25839	2.46758	15.6299	7.71405	1.63512	3.9424	5.29138	5.73642	12.8934	21.3092	1.48152	8.70577	2.37759	9.67649	6.35508	14.1489	43.9193	3.54834	11.3634	3.7721	11.7426	13.7737	7.42506	9.86338	3.88075
ENSG00000064787	0.106254	0.256271	0.0688138	0.106144	0.0408654	0.0412505	0.121659	0.215749	0.149406	0.105879	0.217695	0.0821757	0.0314657	0.367635	0.125863	0.111494	0.0254312	0.110416	0.132186	0.102075	0.21343	0.0998995	0.112984	0.414067	0.0939341	0.0719115	0.0112081	0.0829973	0.0788414	0.118819	0.340615	0.0970803	0.169594
ENSG00000064835	0	0	0	0	0	0	0	0	0	0	0	0	0	0	0	0	0	0	0	0	0	0	0	0	0.0576531	0	0	0	0	0.186208	0.171612	0	0
ENSG00000064886	0.288023	0.267641	0.0333804	0.339201	0	0.293674	0	0.311757	0.102164	0	0.0990638	0.228401	0.296128	0.107198	0.33741	0	0	0.143194	0	0.180552	0.155938	0.214277	0.107726	0.0328674	0	0.188184	0.0935606	0	0	0.149754	0.100533	0	0.245523
ENSG00000064932	14.0718	15.7351	16.192	19.7745	15.5797	15.5281	21.7102	16.9225	15.5066	16.7705	16.7597	24.7739	21.7352	17.4017	33.522	14.3621	16.1782	23.5473	26.6944	16.5052	19.0327	23.9881	25.1317	13.4433	17.0789	16.3156	15.038	17.5688	23.8426	14.5268	10.7879	13.4296	14.3056
ENSG00000064933	17.2598	15.3735	20.2495	16.11	15.5234	15.8945	16.2713	22.2741	19.384	23.0068	18.6627	22.8381	18.7844	22.2606	19.3915	24.1929	15.8174	20.8256	17.5023	20.3713	16.8624	16.8046	20.5152	20.2902	15.6082	18.6915	18.0362	22.9838	17.774	19.0227	14.7781	22.9612	21.8126
ENSG00000064961	156.112	165.616	159.901	213.802	164.685	169.447	178.891	179.812	139.315	143.105	177.887	204.33	211.774	157.701	261.162	136.84	137.857	210.434	231.206	159.34	173.261	239.722	191.72	133.901	177.473	146.873	122.179	157.234	199.81	158.827	154.093	146.158	129.992
ENSG00000064989	0.811952	1.09611	1.29602	0.380661	2.78672	1.18428	0.880023	1.9389	1.43662	1.20505	0.631068	0.551983	0.995988	0.675692	1.53539	1.12702	1.16388	1.53117	0.522426	0.743957	0.761687	1.09856	1.12103	1.00366	1.69937	0.808087	0.723796	1.98195	1.71755	0.476471	0.972747	0.669677	0.923903
ENSG00000064995	30.064	33.3742	29.9581	26.9351	28.9365	30.6939	28.212	32.6679	35.9775	34.1284	30.4677	32.0074	31.6333	37.3313	29.8003	39.7204	43.1208	43.5549	29.0808	33.9255	37.4408	28.2309	31.4005	37.7257	36.8674	37.4696	40.7062	38.5306	49.1196	31.7572	37.2099	45.4859	33.8804
ENSG00000064999	36.0456	41.9947	27.675	19.2091	25.4653	29.2432	19.4331	21.451	30.6235	26.6391	35.4644	19.9054	19.7882	37.4256	22.4069	24.2096	43.151	20.8194	19.9204	26.0543	49.1273	15.7822	27.9077	37.7775	27.8954	36.2475	33.8143	32.5989	25.2283	20.9015	37.2652	48.2508	21.2248
ENSG00000065000	10.4968	10.8233	9.89682	16.707	13.7027	11.0179	14.11	9.09389	9.27109	10.8043	7.88967	12.2896	6.99059	11.8286	12.3509	4.86281	10.6207	10.1393	11.0939	10.7223	12.6848	11.4534	12.4687	9.86597	14.5119	8.75324	8.9748	10.6163	8.33699	7.96962	13.6737	12.2542	12.9734
ENSG00000065029	54.2418	39.4074	39.965	42.5688	35.8757	41.0336	39.2345	39.4109	49.526	40.898	39.9121	37.7987	41.5996	39.4884	39.756	35.6755	35.8538	33.0632	28.1589	46.2215	45.7255	32.1679	36.3926	43.0195	29.4289	43.8584	31.8217	37.4042	29.7819	35.8562	47.1541	39.0729	48.1234
ENSG00000065054	16.6234	30.6377	15.9092	40.1543	24.2345	20.5141	33.6736	18.3621	22.5848	16.8682	24.3174	33.0753	33.1868	18.3349	41.3467	17.8529	20.9145	68.4632	50.5966	11.3247	15.482	36.9483	20.1982	11.7063	53.4881	14.7757	14.7633	21.5065	24.4389	27.193	13.4039	7.45773	10.1718
ENSG00000065057	34.0989	30.5256	36.6621	39.0996	39.7656	26.8621	26.0164	40.6009	40.4743	42.4125	30.2083	43.9178	40.0283	46.214	32.9365	44.099	37.0246	79.7751	48.8198	50.2535	33.6038	32.7889	43.9425	29.1275	31.0609	42.6486	40.2521	44.0514	48.2585	37.1239	30.0359	27.0086	35.8877
ENSG00000065060	5.00476	4.98935	5.46704	4.16975	4.35988	5.94053	6.00838	5.06767	4.93273	5.7063	4.75049	4.9668	3.86255	5.4888	3.10807	6.06231	4.55113	6.02518	4.71374	5.09984	5.20071	4.39527	5.14011	5.65138	4.32605	4.28235	4.72602	5.53614	4.84196	6.13024	5.29749	4.82395	3.84331
ENSG00000065135	7.24191	7.35826	6.87086	7.48042	7.99417	8.13794	7.42358	7.62984	6.82875	7.31804	7.58365	7.26049	6.99599	7.03202	6.68344	8.26801	7.94808	6.7698	7.74275	6.91224	6.51099	7.42176	6.38207	8.47441	8.2774	6.94933	9.10142	7.66379	7.70743	8.41884	7.62245	8.82314	6.78975
ENSG00000065150	90.7915	104.686	118.441	102.742	112.036	115.371	118.517	142.318	142.741	122.326	107.84	142.457	137.113	129.862	84.7749	167.101	106.832	139.745	130.036	132.15	89.6659	110.282	134.875	123.507	85.0144	101.759	139.556	133.675	131.207	127.771	92.7305	102.73	128.196
ENSG00000065154	28.2009	26.7098	30.2078	36.2782	31.4095	28.3271	31.8488	27.3517	24.9847	20.1064	24.2786	20.8246	25.023	29.4793	33.8681	32.3423	33.1249	33.1167	35.2302	25.7292	20.159	35.9807	21.9491	30.1413	64.7358	25.1347	33.1084	37.0912	34.7047	34.9258	26.8019	29.3637	21.1477
ENSG00000065183	12.2388	15.6582	16.605	16.0275	21.2911	14.4157	15.0436	19.251	20.2089	22.6183	14.17	19.2936	16.6798	29.4819	14.1823	21.6854	21.0126	40.7116	17.6707	21.4679	15.9956	17.5283	20.8587	16.1278	20.3165	18.0163	23.3627	21.5958	29.0331	17.6509	12.3157	19.1279	17.301
ENSG00000065243	13.8045	14.9352	15.7041	15.9669	14.3323	14.2982	18.3361	21.0088	16.2148	15.7188	15.7162	18.3382	18.8911	19.3849	15.9408	21.2072	14.4816	14.7817	17.4962	15.4037	13.264	15.7072	15.1796	18.5395	13.8098	16.4317	18.0662	16.8725	15.6357	20.0029	18.4004	16.0295	22.2321
ENSG00000065268	90.2479	97.8056	99.0109	112.307	80.3842	101.485	89.7836	74.9943	94.5967	124.526	93.9642	126.645	101.852	90.8731	117.036	84.2295	96.8719	155.818	107.836	111.895	92.3082	99.4514	123.88	90.2045	84.8067	132.618	91.035	79.9133	128.05	97.2054	89.6414	78.8546	83.9466
ENSG00000065308	10.2882	19.4563	7.86249	17.5131	19.4425	18.2745	25.0115	10.4926	11.8906	10.7357	23.6874	14.8101	18.3749	9.47136	24.2069	9.92333	18.1268	14.7698	29.0047	15.0225	11.9096	18.7154	11.1078	18.9366	50.995	15.0266	21.4029	13.0068	18.4564	14.5963	9.14152	15.518	18.3448
ENSG00000065320	10.9703	14.657	16.9637	37.0892	21.9012	18.143	12.3458	2.97253	7.14073	10.4373	15.0411	8.84119	1.87054	7.15992	2.40145	9.37981	11.8565	5.88614	7.43399	18.0525	6.9208	32.0984	24.8631	18.4292	22.1081	8.5856	9.09211	7.77366	11.6395	31.758	27.1603	20.5218	1.10118
ENSG00000065325	0.0446936	0	0	0.0707453	0	0.0177707	0	0	0.0167965	0.0285809	0	0	0	0	0.238167	0	0	0	0.22965	0	0.0162534	0	0	0	0.242067	0	0	0	0	0	0	0	0.0135881
ENSG00000065328	17.9397	14.826	23.2669	17.0344	16.0142	16.404	11.9953	21.7381	28.1171	27.092	16.2336	22.4646	15.7313	18.4952	8.65348	29.3193	23.5985	30.0678	18.9274	20.2553	16.2945	10.2091	29.5799	17.4624	13.6493	25.7423	23.3438	16.1043	32.6709	20.4945	13.8137	16.9862	29.1578
ENSG00000065357	12.4064	19.6966	7.39601	20.901	12.5917	18.259	37.1558	12.1926	10.6952	8.45342	18.004	22.6688	19.7455	7.88938	32.3865	8.64682	11.5925	18.7641	35.8944	10.3192	9.2364	30.5425	11.0438	10.5129	27.8753	8.48447	10.9956	6.92603	15.3979	17.8246	9.58951	9.32716	15.6016
ENSG00000065361	4.71424	2.66873	2.16884	3.6545	2.68828	2.07476	5.55731	6.82482	3.77486	3.3854	2.53763	4.58815	6.73604	8.037	5.03829	5.02759	4.60016	50.6871	4.35419	2.94681	5.90444	5.76033	2.84337	3.74561	6.35756	3.5517	2.61818	4.66472	76.4448	5.66962	3.79659	2.36838	2.85489
ENSG00000065371	0	0.102547	0	0.0498509	0.0558221	0	0.113497	0.13576	0.105527	0	0.000543461	0	0	0	0	0	0	0.418673	0	0	0	0	0.214097	0	0.0942159	0.176057	0	0	1.43265	0.228893	0	0.373547	0.0783456
ENSG00000065413	5.04923	4.35821	2.30115	6.48284	5.68299	2.55273	3.6895	1.59327	3.95693	1.12538	1.66982	1.1115	0.927906	2.04229	1.81009	1.58601	3.09913	11.0805	2.43117	1.4056	2.16188	1.43852	6.98004	4.25477	7.90057	1.44468	1.52166	1.71674	6.71894	4.48655	1.86163	3.64406	5.57495
ENSG00000065427	105.886	114.74	115.114	128.206	131.729	123.922	112.262	130.084	124.696	126.742	117.41	139.38	123.76	141.616	107.54	141.942	124.388	191.109	132.415	135.723	109.643	125.422	130.694	117.94	123.406	129.734	147.123	140.147	158.042	133.24	107.774	116.418	131.758
ENSG00000065457	48.27	40.7939	46.0507	44.7658	51.0222	59.7035	34.0812	31.739	59.8789	45.2183	39.1942	36.2888	36.9896	52.4397	33.8939	39.6947	50.1444	42.6573	34.9357	50.1833	47.2504	34.1149	50.6416	46.468	46.64	51.647	43.2866	31.0018	46.8482	40.7937	48.9442	60.2696	45.9138
ENSG00000065485	13.6139	13.3433	21.2273	21.2183	20.0165	16.7506	32.9177	19.4979	17.8828	18.9217	17.3547	23.8445	24.3726	17.6817	39.6209	18.6038	23.54	20.8899	35.7423	22.3498	12.9661	37.6104	22.7935	12.9852	66.1715	11.5849	19.3868	19.5403	19.6907	20.2592	10.616	11.4377	23.7212
ENSG00000065491	10.7807	9.08328	10.1117	10.6668	8.70933	10.8868	9.15863	10.0359	9.22722	9.35414	8.93853	9.93066	8.85338	8.42962	10.1544	10.4787	8.42582	9.39173	8.88733	10.4367	9.04562	9.1261	8.83379	9.47514	8.89801	8.76723	9.5446	9.54178	8.70614	9.48545	9.55184	9.33779	10.4568
ENSG00000065518	192.973	182.394	207.519	210.63	192.816	174.966	226.838	250.186	227.006	213.312	178.993	252.107	260.856	201.914	214.24	241.716	199.233	222.996	250.775	213.078	168.117	210.43	237.448	198.594	199.765	192.078	181.096	211.558	208.312	222.9	203.202	174.268	229.426
ENSG00000065526	19.9284	20.9498	27.2545	20.6205	19.5848	21.5865	25.5519	19.9208	25.2433	28.0444	19.1164	23.4917	19.5066	18.8039	21.4241	20.4365	21.5865	26.8441	20.665	20.7499	27.0146	18.4659	23.2597	17.6747	20.7874	24.6714	16.7381	19.6502	18.5428	17.5623	23.8394	19.3722	23.4435
ENSG00000065534	2.69519	2.62252	5.5469	14.5027	9.73984	8.46408	3.59528	6.85527	6.7823	5.44102	6.34682	32.6671	11.3788	7.88967	13.133	3.56517	2.45336	3.78219	17.863	7.21885	4.63994	6.01763	6.59749	5.7436	20.5952	5.01249	4.88242	9.89097	4.63404	10.6902	3.79292	9.93814	4.66545
ENSG00000065548	52.4917	50.5996	50.1903	53.1277	55.5508	50.5415	49.2995	54.8282	56.6988	56.058	48.3727	46.9343	45.5683	73.1917	43.4172	61.0459	54.2028	67.3233	43.2641	51.9955	47.1548	43.6715	48.3113	52.4002	56.8535	54.3056	64.1423	57.4652	62.0958	56.3412	59.4474	59.0432	55.3494
ENSG00000065559	20.6984	21.9353	19.3985	19.6028	21.1788	23.3099	25.2795	22.5798	21.0432	20.7587	22.3857	20.1505	23.6605	22.8524	18.2781	23.1691	22.1788	18.5314	21.2465	21.6554	22.5648	21.2248	19.4301	27.9635	20.3887	20.5015	25.299	26.9372	21.1958	23.4043	24.4593	27.7629	19.9786
ENSG00000065600	32.4112	19.729	20.9859	22.0158	23.8504	23.887	20.2417	18.2416	21.1466	24.9582	18.7239	16.9504	18.5805	21.9127	11.9692	24.807	20.9778	16.3058	17.4541	17.9112	26.7068	24.9949	29.2934	21.2104	19.9987	21.8097	22.4302	22.607	19.8403	23.5156	25.0575	21.2768	13.49
ENSG00000065609	11.3491	4.8912	5.49301	2.84023	5.39141	9.24602	3.10391	0.72112	4.27836	2.66809	4.12767	0.856726	0.802209	2.43638	1.41618	4.32952	3.76672	1.13077	1.07811	6.30384	8.22784	4.31772	3.61191	7.68432	2.08627	3.38282	4.53759	2.28845	1.09029	4.73508	8.47294	10.3319	1.71766
ENSG00000065613	12.9933	14.1353	11.7956	15.0207	13.6432	12.1198	11.8016	16.1242	11.7533	13.3467	11.899	15.1206	13.4149	13.5697	12.2367	14.5479	11.3703	14.7977	12.9555	13.3264	12.3243	13.38	13.232	14.4984	13.7237	11.2089	13.7403	13.8524	15.8008	14.7848	11.8846	13.0335	13.1224
ENSG00000065615	6.59318	7.7965	6.92346	4.50729	5.4394	5.52271	2.80696	7.26858	7.87363	9.75219	4.85105	6.67792	5.20574	6.42278	4.25963	11.2124	8.71282	8.02947	8.78092	4.89414	8.68808	6.72254	7.84364	9.06808	6.26753	8.39787	9.34958	8.17473	8.69746	8.67717	8.91463	8.57642	7.6382
ENSG00000065618	0.073965	0.642828	0	0.394404	0.739682	0	0.0590025	0.172839	0.192616	0	0.450043	0.840186	0.563017	0	0.205505	0.0992875	0	0.336563	1.51015	0.152491	0.04725	2.22625	0	0	0	0.316602	0	0	0	0.49648	0.121105	0.204793	0.0560416
ENSG00000065621	1.14279	0.865506	2.11457	1.79945	2.47147	1.53509	1.80427	4.54231	2.14219	1.06044	1.49434	3.04799	1.24218	2.21971	3.13912	2.96603	1.43815	4.19142	4.10244	0.867276	1.62096	1.48923	1.95404	1.81124	1.19796	1.53076	3.52783	0.990397	2.06253	2.06129	1.00451	1.57268	1.86327
ENSG00000065665	42.7956	41.0907	43.3882	38.9394	44.0522	41.2347	31.1711	34.5789	30.5051	42.2325	37.2624	25.7658	30.8924	28.8638	28.6477	31.8418	41.8701	19.9794	35.3271	39.2838	45.7551	39.4171	25.8211	44.6608	38.7749	42.3802	43.7912	31.188	24.7331	37.947	45.3406	46.7747	39.0855
ENSG00000065675	0.711637	0	0.619358	1.32287	0.930166	1.2066	0	1.94473	2.31582	1.66481	0.854023	2.67802	1.29542	1.46025	0	2.08168	0.11549	0.750065	0.647094	1.8981	1.15383	0.386888	1.7706	0.304514	0.34626	1.23766	1.10286	2.62719	1.37597	3.13668	0	0.402267	1.14584
ENSG00000065717	6.46816	7.81073	6.02273	17.6649	18.9687	16.7434	19.8808	1.24997	1.18034	3.62491	7.25772	0.70692	1.51343	3.34716	6.02711	0.665322	7.18963	5.00907	0.992863	3.04257	2.45017	2.30412	4.92749	8.85324	9.84641	1.24453	2.39209	13.5765	2.49589	5.33307	1.97061	6.28697	4.03356
ENSG00000065802	29.6275	29.462	28.4384	36.0801	30.139	32.3486	34.765	19.7682	20.9297	25.2139	32.783	35.2676	26.9823	22.2393	26.7727	22.0544	29.4074	20.7822	30.998	30.7701	29.4513	43.4216	26.7987	33.1626	36.4883	28.843	30.551	24.7636	22.9064	31.7484	27.7452	27.7261	28.9528
ENSG00000065809	43.2566	42.1765	39.9643	33.3653	37.2267	43.1776	22.6381	35.2698	42.2243	36.8382	38.6441	27.8502	26.1354	46.6937	18.4953	46.8701	49.3574	34.7987	29.8809	40.2107	46.6957	19.7593	43.1462	46.2424	39.439	41.4133	48.0821	42.0188	43.5226	41.5373	47.0406	64.8946	31.3398
ENSG00000065833	0.400074	0.383177	0.164547	0.855234	1.02682	0.83631	0.472672	0.344355	0.44126	0.323803	0.471421	1.7797	0.511003	0.436218	0.852458	0.431694	0.908017	0.569762	0.742244	1.13784	0.179575	1.58864	0.140721	0.364354	3.19921	0.322486	1.11362	0.595566	0.717005	2.35831	0.112274	0.234699	0.244789
ENSG00000065882	79.583	77.9688	85.6537	61.2338	54.4759	58.7915	70.3055	107.576	93.8766	96.1406	73.2754	77.3981	87.4599	91.5544	71.0826	105.433	93.4231	109.612	82.8881	84.3483	100.498	60.6072	104.88	68.2157	85.9437	97.8665	90.5684	72.5583	93.9553	53.569	54.5953	80.7127	107.136
ENSG00000065883	17.0244	16.716	17.381	14.0982	15.8087	16.6051	14.3408	15.7311	16.5967	18.411	15.116	16.4187	15.7793	17.805	17.4858	17.5749	18.1859	16.9903	17.2451	19.2812	19.8588	14.0039	18.8664	16.1149	16.9271	17.4163	17.0351	18.1364	16.446	15.277	18.7707	17.7289	16.3991
ENSG00000065911	50.5901	71.9959	42.7099	61.0274	69.0922	101.111	82.0967	89.5014	57.9557	68.7391	75.3881	83.6084	50.4213	96.1296	46.1603	82.6459	56.2343	106.791	91.8754	85.0312	31.691	84.4797	55.1908	88.5483	105.792	52.5149	96.8915	72.6203	87.407	57.8696	50.3332	45.7584	51.568
ENSG00000065923	5.6961	4.02854	2.61535	4.49855	3.82999	4.46236	2.53272	2.56805	1.54869	1.63749	3.93064	1.19647	3.82182	2.97727	0.75993	1.44959	2.65637	0.376894	1.42845	5.41832	5.56863	2.62165	1.92424	2.88459	2.24458	2.64574	2.53605	4.11987	1.27538	2.4776	3.31244	2.60931	0.727791
ENSG00000065970	10.1617	9.86544	8.86107	7.69383	8.57234	9.33215	10.1916	9.50595	9.26822	9.38197	10.6718	8.40792	8.65062	7.95326	8.18527	8.64475	9.27311	9.51386	9.13331	8.82506	8.41872	9.55282	9.04428	9.67815	10.4251	9.24759	9.47066	9.5961	8.36185	8.39519	8.8627	10.4116	10.7962
ENSG00000065978	1907.19	2023.09	2317.77	2260.1	2140.51	2130.98	1951.32	2157.58	2190.25	2317.22	2070.5	2698.45	2385.83	2260.31	1960.21	2472.32	2048.65	2629.57	2391.59	2388.58	1992.18	2219.43	2174.1	1909.7	1892.48	2325.26	2394.5	2147.4	2600.78	2314.87	2111.08	1879.47	1875.3
ENSG00000065989	2.28418	2.21767	2.68804	1.6593	1.14041	2.10378	2.6283	3.02849	1.74572	1.75563	1.86163	4.1971	1.85884	3.50266	3.5463	2.20423	1.80757	2.15736	3.35695	2.54138	1.893	1.6651	2.78628	2.27061	1.2705	2.2304	1.9742	2.67203	1.82576	1.45338	1.89653	1.72991	1.97708
ENSG00000066027	2.95851	3.27398	4.22255	7.08549	4.69202	5.09344	5.0169	5.32601	3.34805	3.679	3.84486	6.99932	7.26108	4.47861	9.86417	4.65623	3.49319	5.53387	8.6047	6.15625	6.11485	5.80436	4.75363	3.75144	6.63768	3.14674	3.78058	5.81113	8.29294	6.15014	4.85259	2.284	5.46787
ENSG00000066032	26.6169	14.9115	25.0381	6.57449	13.0731	15.8866	5.46353	13.9354	14.4042	19.0902	11.3324	18.0106	35.2156	10.7201	15.8425	13.941	15.2291	4.33283	6.39573	14.6531	19.2465	3.35411	22.8602	17.6714	4.68788	15.4197	13.5636	11.3444	9.51267	9.38758	24.2984	24.1262	50.5485
ENSG00000066044	98.3011	111.779	112.044	121.28	114.397	110.63	101.733	108.699	122.113	125.831	113.125	140.853	122.001	125.695	111.337	128.637	126.824	133.112	121.187	144.11	128.809	119.354	149.836	101.667	110.18	115.375	134.153	137.032	157.117	131.842	118.037	118.09	115.663
ENSG00000066056	11.3299	9.77201	4.59709	6.61927	5.35977	16.638	11.0502	4.07735	5.11112	6.4841	13.6225	5.03331	2.558	21.467	4.09316	6.10017	8.85325	14.1336	10.8394	9.48313	6.438	6.16531	4.94798	17.7619	6.54296	11.4581	10.7021	20.1507	7.38787	4.17808	8.73748	14.6306	1.17911
ENSG00000066084	19.8883	16.4512	18.0209	12.9309	15.0299	15.6416	10.5258	12.2739	13.9915	16.7837	12.8502	10.953	14.2971	15.9629	12.0391	18.1032	18.0303	18.8607	12.8341	17.1037	20.3028	12.5995	15.4967	16.6531	16.0984	19.7085	14.2076	15.0916	21.7505	16.2648	20.1413	18.2111	11.2989
ENSG00000066117	253.171	285.212	318.247	230.14	227.431	253.742	224.126	281.339	263.426	304.869	264.148	280.464	257.497	286.011	226.56	279.871	252.162	310.635	224.98	259.428	306.814	196.436	295.224	232.472	194.123	296.369	263.315	280.204	246.378	217.82	240.946	239.933	260.721
ENSG00000066135	65.1569	63.1078	54.3012	48.2519	51.2322	52.8292	51.8052	39.4609	45.9388	44.6265	52.6316	44.1891	46.3988	50.5184	56.713	41.2048	46.9172	38.234	40.1639	46.0009	56.6923	58.1442	45.3497	49.8849	48.6165	50.3757	44.1969	48.0882	44.1655	48.686	59.8831	55.3239	36.1353
ENSG00000066136	80.6556	89.1316	90.697	62.7608	63.9006	73.7011	69.1263	80.8411	94.0216	86.4882	69.2129	66.61	79.5337	72.8406	73.2953	90.4382	87.8078	75.6232	66.612	78.1079	88.4686	57.0834	76.5706	81.9814	71.9487	91.3212	86.1118	81.9363	77.0441	67.8196	79.0189	89.0757	79.7267
ENSG00000066185	0.636354	1.22948	0.894488	0.466549	0.377357	0.122222	0.246983	0.307142	0.344691	0.176412	0.449565	2.39969	0.632862	0.395149	0.421821	0.771908	0.51933	0.0464095	0.511905	0.173967	0.807593	0.537246	1.73609	0.800828	0.114209	0.907383	1.29927	0.301308	0.233731	0.591032	0.733214	0.702636	0.463646
ENSG00000066230	7.43388	6.82301	7.44801	2.86213	9.6579	7.41571	5.16639	9.97208	7.98623	6.42203	9.30101	6.54431	2.42337	7.09864	6.19398	5.78258	4.162	4.63692	8.29357	5.54465	6.71358	8.83456	4.07102	5.07896	5.83314	7.12112	4.88931	4.53043	5.28401	5.84923	8.76881	3.25169	9.73638
ENSG00000066248	5.00564	2.20791	2.03126	3.34883	8.58226	3.00782	4.40615	6.01698	2.44781	1.61389	1.69289	14.1385	7.25838	1.81871	6.51347	1.41696	1.93925	3.58134	8.38676	4.15498	0.991078	2.31413	2.76268	1.54429	1.41119	1.19023	1.72201	2.54993	4.80632	4.54443	0.516898	1.22291	4.30733
ENSG00000066279	8.54281	8.90705	13.4385	9.07946	9.32811	9.58312	12.8333	16.5154	15.9715	13.5571	10.5636	15.347	17.4821	14.1652	7.86168	17.4725	10.8936	16.5376	13.1237	11.9849	10.4783	7.90047	24.2279	10.9726	9.79681	12.2157	10.9959	13.2547	16.8788	15.3236	10.6213	10.3526	14.5503
ENSG00000066294	0.0193324	0.0495967	0.0261245	0.00900538	0.0304535	0.0308963	0.0103253	0.0177386	0.00995463	0.0180105	0.113396	0.0204099	0	0.0304743	0.0101754	0.020015	0.028824	0.0196793	0.0184953	0.0355862	0.0285204	0	0.0192524	0.00843566	0	0	0.0171626	0	0.0565276	0	0.0276414	0.032043	0.0153868
ENSG00000066322	18.3549	39.604	17.9615	71.8923	62.7798	43.9013	72.3264	23.6363	21.1851	20.6476	48.8833	35.4321	40.4187	20.3345	56.6548	20.0002	36.1668	61.516	58.5414	37.9488	13.916	76.6246	27.4689	30.8212	103.654	22.4601	38.3908	25.1066	54.2926	51.7027	22.5943	25.0236	30.6552
ENSG00000066336	0	0.0758032	0.151299	0	0.0827919	0	0	0.157821	0	0	0	0.0677873	0.199509	0	0.167052	0	0	0	0	0.213946	0	0.185486	0	0	0	0	0.156796	0.0634352	0	0	0.228781	0	0
ENSG00000066379	4.80136	4.39179	4.59308	3.52578	2.80089	3.34063	3.65456	2.43837	2.8147	1.78651	3.74146	3.12717	2.20781	3.06294	5.11156	6.54856	5.07795	10.5398	2.6772	3.5464	4.10348	0.287896	6.34916	4.33872	3.88709	3.80715	3.08134	2.76048	6.77515	2.7266	1.93622	3.29054	3.7147
ENSG00000066382	37.9358	30.91	30.4384	27.8058	13.2601	35.3672	9.13825	15.6605	20.1829	20.9878	18.8335	2.09048	2.93717	34.0861	1.70643	15.8358	31.4904	5.21918	2.28016	13.825	40.6285	9.9823	14.8403	32.2043	8.84526	34.5195	19.3487	32.4705	6.23883	27.236	64.835	44.2972	1.73782
ENSG00000066405	0.508009	0.381816	0.517925	0.399758	0.425128	0.469993	0.543869	0.610798	0.444063	0.842724	0.493572	0.299662	0.385075	0.303001	0.567616	0.290967	0.173887	0.304702	0.156154	0.410433	0.501043	0.32802	0.403313	0.429682	0.411497	0.245773	0.296655	0.286545	0.647393	0.244761	0.320029	0.258672	0.289294
ENSG00000066422	5.04394	4.40937	4.82132	5.24013	5.1084	4.50966	4.90467	5.46639	4.05582	4.88294	5.46727	4.87343	5.74784	4.4129	4.61883	5.40556	5.19864	6.88024	4.33322	4.57465	3.87422	5.87517	4.27118	5.41945	5.46611	4.67981	4.90297	5.43841	5.59598	4.36923	5.62218	5.56488	6.40142
ENSG00000066427	12.148	12.5247	14.0671	13.0486	6.17158	14.2975	8.27913	11.6111	5.2456	7.45951	13.0709	20.5624	10.6792	16.1978	10.388	15.1868	11.1069	12.7008	8.61877	11.605	15.8494	15.8285	12.3685	13.9911	11.399	8.57909	10.4497	7.75505	7.83308	18.6062	14.2426	11.5988	10.0864
ENSG00000066455	11.4973	11.4283	11.0666	12.4851	11.3787	11.7424	14.5933	12.9343	10.7389	11.9979	11.1296	13.1899	14.6183	12.3385	15.178	11.7216	11.9714	13.795	15.0423	11.9241	10.5559	16.6514	11.2285	12.1445	24.5305	11.2736	13.752	12.7866	15.9437	13.2971	12.1602	13.6282	12.9044
ENSG00000066468	5.06389	1.40011	7.6909	3.84223	1.99458	1.10589	4.52971	9.59585	3.01665	6.88502	1.33752	27.726	43.3115	1.95123	50.2937	4.40844	3.7187	11.9423	20.3437	4.5626	3.38866	4.63613	10.4174	0.407933	4.91948	3.15255	2.85827	2.66321	8.30869	3.93934	2.60541	0.794165	23.5922
ENSG00000066557	22.7498	22.2551	25.0865	21.2087	21.5748	23.9789	19.5347	28.4912	23.229	23.7804	23.5202	21.716	21.6622	23.3857	16.4439	30.3325	23.6337	26.5756	21.3178	23.6401	20.6818	19.5601	25.5373	25.6031	22.6514	25.1308	27.874	26.4226	25.8577	25.406	25.0081	27.539	25.0226
ENSG00000066583	16.9702	21.6555	24.6844	22.8318	19.7029	25.9237	18.1107	27.6169	24.8023	26.3941	19.244	35.3177	27.7557	32.7855	17.8681	28.9177	26.6867	35.9703	19.1443	35.2544	27.8653	19.5513	28.0488	23.6854	15.4506	23.9883	26.6598	22.891	25.8334	28.3368	24.5816	26.3653	23.7312
ENSG00000066629	30.7235	34.0754	31.063	17.0975	25.719	26.2836	34.2035	30.8076	30.4098	30.7626	31.7949	29.7481	28.3509	24.4792	24.2777	36.3525	29.9595	19.8248	27.8146	34.8692	30.9583	26.0247	30.6438	30.8468	25.016	32.2167	31.1899	29.0633	24.7652	19.5649	30.6939	32.4391	41.4828
ENSG00000066651	13.2646	13.3431	20.0077	14.7274	13.0778	17.3772	23.615	31.4845	23.4384	19.4034	14.0635	23.5198	23.4848	26.1971	16.1805	28.8614	20.0263	30.3193	21.4342	20.6459	16.499	14.6802	26.0981	16.332	12.0243	19.659	22.2103	21.7473	26.0337	20.6163	16.9801	15.6452	22.2701
ENSG00000066654	36.3915	34.333	36.9087	26.1416	28.4003	30.3567	31.2367	34.6905	33.3345	33.0603	32.29	39.9235	38.6753	37.1888	34.9299	35.0522	29.6393	32.1082	33.1834	30.0401	36.047	33.6248	34.3718	32.9122	34.9043	37.1687	29.9921	37.7875	40.1811	24.5976	30.9217	33.8662	38.0377
ENSG00000066697	59.1272	68.0844	59.3897	61.1493	62.0141	67.3946	67.9967	46.1641	56.6812	51.5676	59.4098	56.2826	57.3746	54.7205	51.9939	53.532	59.9578	43.0261	61.6602	55.7664	56.8115	69.0752	51.6289	66.2368	62.6857	55.4888	61.1084	53.5301	42.941	66.3637	58.6252	61.1425	47.0372
ENSG00000066735	31.0762	23.2493	36.5644	20.1792	23.6561	28.0268	20.8136	17.2955	29.4395	24.9054	29.9629	16.0554	6.72249	26.6548	2.81381	31.3859	22.5682	24.2098	4.39041	36.1815	31.6971	10.3849	36.2432	26.7168	12.2138	29.2745	19.771	27.4326	11.3411	28.4423	30.3174	24.7196	4.19721
ENSG00000066739	5.91055	5.29713	5.33013	3.87625	5.48229	5.59187	5.16959	6.93221	4.71021	3.14226	4.17844	3.95627	2.96055	4.80735	4.53688	4.34539	5.56985	4.33829	4.54317	4.49029	6.24853	4.46268	4.1595	4.34438	5.03745	3.06922	4.35109	5.37415	4.03788	4.75629	5.57317	5.48428	3.3706
ENSG00000066777	16.5705	16.7057	21.0248	16.9441	19.4833	16.8744	23.832	13.1077	11.3779	16.6761	21.3782	18.8763	20.161	14.7437	12.7862	18.9242	15.8535	17.4105	16.9513	17.477	18.9528	19.2563	14.5268	21.4767	16.9281	14.2624	21.2483	16.5546	13.0603	14.5959	17.7395	22.2065	14.011
ENSG00000066813	0.0631413	0.229687	0.650727	0.762366	0.370971	0.257177	0.597506	0.234529	0.139919	0.42306	0.557994	0.246362	0.576792	0.53497	1.03549	0.367629	0.227696	0.25428	0.244779	0.599297	0.751562	1.03435	0.582471	0.378812	0.33514	0.226981	0.402338	0.469861	0.197316	1.38023	0.791068	0.988489	1.27601
ENSG00000066827	4.10554	4.80218	6.39038	4.45161	5.0471	6.19796	4.3642	4.72059	4.52993	4.39124	3.74275	5.42638	7.67684	5.32099	6.09898	3.3351	6.86597	5.72047	4.04867	7.01607	5.79668	5.79231	4.82952	4.61111	5.91511	4.95631	3.67067	4.14974	5.17328	5.79926	4.54716	5.0201	4.73332
ENSG00000066855	32.8747	33.6837	50.3907	37.1928	33.5941	35.1712	24.5117	50.7527	40.5297	35.6265	30.6115	52.8445	44.0583	53.3269	30.6203	48.9963	36.0429	49.9075	48.1129	40.1177	30.1918	35.5621	38.9581	37.9033	35.1826	35.0227	39.557	47.0008	50.6632	38.883	40.6356	37.3054	39.4206
ENSG00000066923	26.5063	15.0579	16.0752	10.405	15.695	15.8508	12.2179	9.6236	16.0376	18.5495	14.8737	9.32289	8.94335	13.9012	11.5442	12.3409	14.4747	8.20712	8.60644	10.8854	19.4429	10.6302	12.993	16.9979	9.30766	17.6331	15.3429	12.5336	9.034	9.96051	24.1204	22.6824	15.3345
ENSG00000066926	27.7912	28.8199	24.047	39.2323	29.756	34.7242	42.534	36.9417	33.6883	20.7539	29.752	39.4705	39.1246	36.222	42.6193	35.0868	29.333	35.9802	33.1351	32.9673	19.3096	52.3645	17.8746	28.2103	28.854	35.0986	24.7075	34.2381	38.686	42.2895	22.4055	25.4613	29.2294
ENSG00000066933	3.20054	5.94059	5.07949	6.26931	5.61026	4.78236	5.23228	5.22653	4.75623	5.23657	5.93834	4.84027	3.08856	3.63749	5.00016	4.05008	5.99628	5.02734	4.52296	4.61752	4.01813	4.43466	5.21503	5.89566	4.26377	4.81804	6.71906	4.75351	4.98164	5.84448	4.7375	7.44433	3.95058
ENSG00000067048	0	23.2121	0.374032	0.0555895	0.418157	0.25961	0.0370394	0.0480816	0.0588771	27.6587	27.5884	0.0169971	33.589	0.0541441	0.0343324	0.129655	0.125599	33.2006	0.755576	0.0543537	0.573758	0.0190937	0	0.0784768	0.499802	23.862	29.4192	0.24087	32.3238	0.263948	0.257214	0.0145452	0
ENSG00000067057	19.623	28.5252	18.664	66.6831	56.4007	36.2603	45.5958	33.6451	33.8585	17.9576	38.9168	126.723	88.3496	19.8361	179.928	31.9997	37.6183	44.9418	182.627	50.6616	13.775	153.999	42.0485	26.2996	102.507	31.1092	43.7709	21.2442	39.4073	62.7046	26.9543	15.789	73.9515
ENSG00000067064	102.95	99.694	111.638	124.353	124.912	127.318	115.7	113.555	108.019	121.901	121.024	118.613	106.018	100.21	72.9647	133.619	117.653	151.535	126.855	115.523	83.7433	101.39	123.067	124.735	204.192	102.264	146.519	99.6667	161.719	124.83	116.127	110.941	141.795
ENSG00000067066	0.535811	1.18744	0.342563	2.7869	1.43935	2.08777	3.27013	2.4658	0.188204	0.795594	3.16751	0.768245	0.859384	1.87847	1.99799	0.468583	2.52359	1.04103	1.24816	0.844246	0.665995	4.0624	0.888857	0.513223	3.28136	0.735213	0.764685	5.53406	0.695991	1.22138	1.26964	1.24412	1.23059
ENSG00000067082	20.4373	24.2031	26.1467	26.1266	42.4995	27.997	19.4082	21.1317	15.7759	29.3931	20.4823	37.4088	24.1532	14.1884	41.5183	12.4249	21.3015	36.6298	51.2051	23.6154	18.7218	39.018	18.5008	19.0261	65.4818	23.4849	27.2483	16.648	43.0343	20.5611	18.179	20.3801	35.9107
ENSG00000067113	12.4568	12.8225	12.3658	12.4238	12.4637	12.5696	13.2013	13.6821	10.7529	9.86856	14.8151	13.7188	14.3052	14.082	17.9854	12.6999	13.0207	13.2992	18.9028	14.4403	13.4312	14.6651	17.2142	12.3251	18.2159	10.436	12.6942	13.937	18.5114	15.0387	10.4196	12.5353	10.5284
ENSG00000067141	82.4345	67.3753	72.6168	36.957	53.9697	63.3839	38.0536	56.664	58.0278	58.0448	54.9727	79.303	73.0024	43.8135	55.2371	53.6152	66.5413	35.8578	78.1374	47.4451	73.6234	45.6795	33.7263	65.813	37.4875	62.912	50.4441	50.1539	46.1101	47.043	65.5584	65.6068	59.6039
ENSG00000067167	64.0112	69.4314	58.4353	66.7479	62.802	58.9291	73.9528	71.2478	61.4664	57.5032	70.0095	67.0065	83.9131	71.0447	78.7951	71.2781	70.4719	64.7922	90.0476	72.0652	62.7398	74.9517	66.576	63.9086	106.267	68.742	74.823	69.2533	65.8896	70.145	61.0849	62.014	61.2098
ENSG00000067177	2.13563	2.43713	2.52637	3.95637	2.61134	3.51617	3.68554	3.9242	4.08956	2.01204	2.84655	2.55653	1.80467	5.42941	1.09015	5.55162	2.33998	3.04594	1.74057	3.21187	2.17385	2.63237	4.28047	3.66993	1.18805	2.70099	3.17338	3.21083	2.0826	4.30812	2.69894	2.90944	0.841504
ENSG00000067182	51.6316	61.9001	35.8885	67.3216	60.688	65.4812	79.5646	46.6768	39.6719	42.1901	62.9269	58.2024	78.1133	42.1575	122.122	35.9916	49.6178	58.0705	85.0736	57.2885	48.8678	110.703	31.8153	53.8139	75.0325	49.241	50.4011	48.731	48.9048	58.1764	53.1799	49.6279	43.7568
ENSG00000067191	28.4397	23.0508	17.9451	22.9253	23.1383	25.4419	15.7958	10.9612	16.8307	13.8549	18.5346	8.52342	10.2327	13.1011	12.6079	10.4475	11.9732	9.97758	11.5135	15.8845	23.2526	17.5932	14.3583	25.3972	17.8298	18.4033	13.4812	12.2212	5.87274	13.8839	24.3452	21.227	14.2215
ENSG00000067208	3.83223	6.4873	6.39073	6.80752	6.60586	7.97626	10.7641	6.54	3.82697	4.64838	8.10253	7.53979	7.28274	5.36425	6.68876	5.29753	7.21294	7.30912	7.33317	7.21753	7.36136	11.0175	6.36271	7.03854	8.6101	6.86725	6.57032	6.60607	10.0052	8.93266	7.29479	7.06865	7.04896
ENSG00000067221	18.6479	15.5829	11.9318	16.2495	17.0104	15.4387	13.4072	10.1449	6.68752	9.75219	13.5383	8.27342	10.4737	7.86796	15.9519	7.73832	15.9608	11.5123	11.5648	13.0478	10.1966	16.8721	10.3691	14.177	13.4012	10.4925	9.63158	10.5103	9.64227	14.6779	11.7408	14.0193	9.87252
ENSG00000067225	999.277	1379.05	1073.28	1736.16	1559.44	1255.7	1842.71	1088.03	1301.53	1155.87	1535.11	1896.38	1718.19	1022.26	2386.46	1260.58	1339	1272.65	2373.95	1274.4	1089.42	2160.86	1106.59	1136.85	1333.62	1254.04	1469.07	1082.98	1333.42	1391.8	994.897	1149.9	1440.86
ENSG00000067248	9.26523	11.4776	10.7449	10.6989	12.9107	10.9601	7.98224	12.6282	11.5242	11.9514	10.6726	10.7429	11.4487	11.8294	10.3803	11.3055	11.541	14.4772	11.2772	11.0824	13.0486	10.2688	13.6673	14.2671	14.3188	11.924	13.5296	14.1992	14.4194	13.0606	11.9037	14.7761	12.3007
ENSG00000067334	21.0195	24.0538	24.8121	26.491	28.7255	26.7497	22.8362	26.4333	26.676	26.4094	22.0303	26.768	22.2214	29.5272	22.069	30.3825	27.9178	36.3583	26.3955	27.865	23.8725	23.7698	27.1516	25.0133	25.9245	29.0222	33.0127	29.7725	35.6596	27.1421	28.1485	28.2446	29.6498
ENSG00000067365	48.9891	35.8001	33.4629	34.671	34.7858	44.3428	36.3401	35.0795	44.0594	43.4076	43.6435	48.5186	42.3859	29.0278	56.0923	37.7797	37.4551	39.4011	56.4655	35.1137	45.5759	38.5949	41.3647	42.1769	38.1088	36.3543	33.1472	40.6882	29.747	33.5738	35.6169	31.8516	48.3589
ENSG00000067369	78.4654	68.3384	64.0715	58.6553	66.3037	64.4381	59.0252	56.0911	61.8078	69.8662	66.3741	56.3541	65.8439	55.6827	74.6647	54.8077	68.9479	43.4933	53.0037	59.5233	80.0697	57.625	65.1215	67.0133	46.5358	61.6563	58.6993	57.3541	46.4672	59.9431	75.3633	73.3965	65.536
ENSG00000067445	156.21	102.278	95.3637	77.9097	79.8429	105.134	83.7308	76.9292	78.1554	84.1039	91.153	63.9833	73.2724	88.8714	120.677	67.2811	86.2659	58.4309	67.3624	77.8942	95.3347	102.11	71.6178	111.414	96.2733	92.749	71.738	80.1742	64.6798	68.0807	118.451	125.474	88.0116
ENSG00000067533	4.76822	7.77367	5.49041	3.80037	10.9475	7.54424	3.77838	5.46466	8.20644	9.37904	8.28178	5.77712	5.36297	9.79395	9.17674	6.63492	8.36196	10.6968	6.06388	9.97622	9.60165	6.03539	7.70825	6.80531	9.31188	8.66884	10.0706	7.86584	9.48039	6.26123	5.78385	8.76045	7.56684
ENSG00000067560	489.713	546.791	525.237	576.821	555.977	528.565	598.061	607.459	517.809	516.214	530.737	607.017	620.613	486.734	557.083	611.998	532.831	638.465	651.749	550.396	432.469	589.363	518.858	522.75	696.608	471.637	575.26	523.406	650.693	589.921	524.267	484.461	545.525
ENSG00000067596	35.6498	31.523	36.9329	33.7561	28.4552	33.6649	30.5511	32.0028	36.8136	42.2424	31.6003	34.5935	34.2226	44.2831	34.5027	33.9785	37.2117	41.8271	33.9579	34.489	42.7826	36.8461	36.8533	31.4269	32.9624	35.019	34.8431	36.8858	41.6064	34.8702	37.4456	37.1195	37.885
ENSG00000067601	11.0913	7.67257	13.4136	8.20506	10.2958	10.1976	12.2213	11.0809	6.83116	9.8757	10.7643	8.62477	14.4942	5.04397	10.1953	7.67882	10.2345	8.65057	7.0863	8.13006	8.97038	8.58256	5.72346	10.043	15.3242	13.1302	10.6616	8.70006	6.68526	8.02772	8.44209	8.51333	10.49
ENSG00000067606	36.7272	25.3568	31.3832	14.4058	23.8861	24.8322	20.9582	39.9805	23.372	19.9741	21.7709	39.1432	38.4951	38.2313	50.6302	28.9555	31.689	5.68574	32.0318	29.4014	46.1242	41.8122	26.8024	19.8982	8.72324	35.5652	30.8506	35.9448	16.6531	26.0253	16.7419	31.2085	19.9829
ENSG00000067646	0	11.1141	0.051534	0	0.0237417	0	0	0.199045	0.326788	8.34729	10.1738	0	3.27508	0.0467255	0	0.235209	0	2.77152	0.202763	0	0	0	0.128473	0	0.269071	7.15731	7.94367	0.0206566	5.89502	0.0742539	0.0346341	0.030199	0
ENSG00000067704	33.4771	35.9691	38.0582	38.2408	36.9329	37.2978	41.9234	44.0254	41.7176	38.066	34.4898	40.1348	42.4079	43.7229	38.1814	51.0991	40.5728	50.2123	42.625	37.855	46.3775	41.0144	56.7657	36.2927	40.8271	38.6432	44.1124	42.3731	50.9379	41.024	35.5923	38.7237	35.0414
ENSG00000067715	35.3481	31.5729	25.753	28.4102	31.0459	48.6189	33.2039	10.035	18.3805	23.5455	27.0157	5.5894	5.16992	18.4885	5.40012	15.5159	24.1612	3.01846	4.88716	24.0732	28.8687	11.3099	21.8383	46.1491	8.3886	22.8512	27.0158	21.9792	6.11281	31.1197	40.996	45.2771	8.76942
ENSG00000067798	8.19514	7.06688	5.15144	5.40666	8.79928	8.7637	4.22465	5.54711	4.76478	4.3742	6.50383	4.80526	3.63383	12.2292	5.87831	5.9709	7.11979	0.956151	3.57652	7.88316	9.84585	3.51749	7.97405	9.0156	7.59047	5.39507	6.39911	8.41352	1.97079	6.78815	9.01735	11.6508	1.91672
ENSG00000067829	109.819	78.2756	66.5149	81.457	77.4273	69.6407	77.0052	70.7603	67.5546	75.6755	73.8519	69.8938	82.0394	66.8631	85.9917	58.4784	63.1045	80.7029	77.7468	76.9037	71.8371	84.3239	62.7866	64.1759	93.9392	80.888	61.4472	70.7619	68.4722	70.6473	78.7368	62.5942	65.2285
ENSG00000067836	68.2057	71.4913	48.3392	67.7953	70.6551	68.4573	57.8059	47.6303	39.9798	45.4847	64.8033	53.3092	65.6464	36.4136	103.004	37.045	47.4889	31.2181	69.8678	50.571	64.0964	83.6247	32.5112	47.5111	68.6803	57.9842	45.4807	45.402	39.1004	56.0096	61.2634	53.6922	44.5321
ENSG00000067840	220.058	150.907	194.459	122.641	134.478	179.47	79.9407	83.7485	132.792	140.649	130.222	99.2836	102.437	68.4961	88.2145	94.8035	127.614	96.8535	74.7456	131.627	153.401	64.6184	140.316	146.618	92.5378	134.199	141.161	124.549	92.7387	119.607	182.255	164.317	147.661
ENSG00000067842	0.387798	0.405231	0.161098	0.0434708	0.160095	0.289145	0.212042	0.334761	0.126058	0.19631	0.189957	0.233028	0.0220158	0.0898416	0.0646197	0.179694	0.0451447	1.07551	0.051417	0.216619	0.573427	0.0419827	0.51622	0.221653	0.376399	0.272975	0.209866	1.01491	0.889489	0.0486888	0.240557	0.367392	0.208459
ENSG00000067900	10.6525	12.3291	9.47327	12.2256	12.9753	10.7229	14.0926	14.3074	11.3598	13.1084	9.95608	11.7675	11.7656	13.4919	12.8977	12.9679	12.3445	18.859	14.4338	10.6875	9.86976	14.3247	12.3155	11.88	17.8129	11.2149	12.6496	14.5066	19.2537	15.8789	11.1157	12.325	13.7242
ENSG00000067955	39.0036	37.6334	36.9405	44.5256	41.1882	40.4877	51.1829	58.339	46.1653	50.8592	39.9892	58.0493	62.6572	66.16	63.8327	59.6879	44.4851	98.3532	70.2988	71.705	69.0346	54.1063	52.0194	28.0911	63.1499	38.9717	46.3118	60.8272	126.129	41.4909	30.8077	42.7881	41.9404
ENSG00000067992	6.20966	2.10526	5.61428	2.47768	1.90763	3.50926	2.80904	8.90871	3.22302	4.33781	2.25757	4.75739	5.45222	7.15634	5.59387	4.43959	3.88719	3.11296	5.73069	5.21795	7.47418	2.98202	3.88599	6.34341	4.89216	3.2392	3.1242	8.61593	5.39986	3.14152	5.66804	4.0835	3.77766
ENSG00000068001	92.2787	98.3719	88.63	89.7799	83.2386	78.9339	118.295	88.3064	84.9076	91.2858	101.01	129.734	121.516	76.7264	141.784	85.9618	90.4706	102.259	118.873	104.899	93.7128	134.27	92.8415	77.0934	110.428	95.8081	77.0875	88.4242	99.2077	92.3353	69.4511	82.794	92.7113
ENSG00000068024	9.01037	6.85079	6.80684	7.76726	6.99891	6.68751	10.0182	5.52302	8.05723	7.58458	7.27359	6.32498	8.59586	9.32975	6.03398	6.33472	7.03588	9.56165	7.04183	11.2362	11.5921	6.8724	6.91845	7.17524	5.90741	6.8588	4.69265	7.78882	6.45864	6.70186	8.98785	4.84245	5.98177
ENSG00000068028	22.2549	23.5346	20.1877	19.81	22.0338	20.5714	18.4241	15.8231	23.2947	20.3339	22.1999	16.0005	18.1722	15.3786	19.7527	21.3174	24.9698	22.3887	28.2693	17.9754	22.3068	16.6698	20.058	20.3073	36.4166	18.9543	23.6303	16.6077	22.2733	17.7871	19.7692	19.0588	22.0312
ENSG00000068078	4.54218	7.62442	38.0534	7.2941	28.2622	9.49365	7.79189	13.7072	21.7264	49.7416	8.00704	45.1632	28.9802	7.14221	30.2442	15.1662	18.7108	9.26142	33.4338	12.0539	5.62667	5.06388	44.7959	5.04291	18.2676	14.055	14.4816	11.2785	19.7712	9.32102	5.75389	3.06015	91.8779
ENSG00000068079	0.14714	0.427179	1.04174	1.40758	0.904115	0.7648	4.1444	1.98178	0.54391	0.478541	0.141278	1.69542	2.49927	2.13829	3.55456	1.41769	0.566965	1.93737	1.83981	1.77408	0.742229	2.19731	0.994834	0.239209	1.16922	0.738154	0.330156	7.22757	2.01774	0.875549	0.907921	0.369081	1.13714
ENSG00000068097	17.0192	17.8835	19.7275	17.8396	17.0539	18.0022	13.9271	15.806	23.2216	16.4334	22.6003	22.5131	17.2438	16.8938	13.2236	16.32	18.1726	15.0596	11.8617	18.2966	18.0828	18.7695	22.613	22.1479	13.8746	18.3327	18.2941	18.8086	16.0898	18.4473	18.8239	19.5552	19.1401
ENSG00000068120	47.096	47.5751	50.2317	54.9505	42.7458	54.2296	54.5508	60.3675	51.7171	43.5977	53.9194	75.3701	71.2179	47.2818	74.1822	49.6106	47.363	71.3316	77.8432	55.5966	41.484	59.968	43.8038	42.8204	48.8599	45.1344	35.9231	48.5054	51.8158	42.1993	41.2334	32.7749	58.3123
ENSG00000068137	24.5067	26.1843	21.7933	31.6841	25.1664	25.2549	27.9658	25.6702	21.348	17.2107	23.6624	28.2631	25.6681	23.4645	39.0113	15.9195	18.6073	36.8814	44.0048	30.2611	21.5092	37.3957	20.682	17.9764	25.3218	20.3838	16.0561	25.8139	23.3306	21.2962	19.7951	13.7587	23.0914
ENSG00000068305	9.5765	9.79536	9.23646	10.2573	11.1057	10.4426	12.7968	15.1154	11.0694	11.2788	11.5784	9.9848	11.5269	8.37161	16.4918	14.7163	12.0704	12.6851	12.5559	10.3881	10.8698	10.4751	11.5506	14.2941	21.2675	9.69188	17.9625	12.4629	15.494	9.51474	12.548	13.3122	12.7725
ENSG00000068308	59.8415	49.5997	46.1853	49.2352	48.7271	45.5305	49.0753	45.7877	49.608	41.0129	47.6655	57.3716	52.261	45.0776	60.6495	49.9029	52.5869	44.1391	50.888	41.6769	59.8568	54.2813	42.8136	43.2869	49.2337	47.0484	44.0808	50.9173	40.7778	45.9837	47.3473	42.2654	42.457
ENSG00000068323	45.7232	44.8132	32.6517	51.9884	52.8964	51.6976	45.3008	29.5763	29.0097	27.0303	45.1884	32.4482	35.3418	34.577	41.6812	23.7679	42.941	30.5126	58.8722	38.1105	52.1737	44.0593	25.0194	48.682	49.5322	31.2102	37.4806	41.7668	27.2554	38.0917	36.646	33.4351	26.7604
ENSG00000068354	12.9673	13.2138	13.0776	11.9462	10.9445	13.068	11.1611	8.22437	8.20686	7.46815	12.1752	8.45459	9.36104	8.29021	12.9019	8.10217	9.92681	14.8031	10.8597	10.065	10.8583	13.227	10.13	11.9615	13.3351	9.72426	8.90197	10.1021	8.77672	9.89673	9.87118	10.3772	9.19927
ENSG00000068366	57.9464	27.8735	37.2624	25.4897	27.4192	44.5852	39.5126	69.5234	40.5612	26.2061	35.6547	49.2176	25.3345	95.3269	24.718	70.5558	62.8616	15.1846	65.7297	36.94	80.4344	37.6927	44.421	51.1578	42.5031	29.1575	41.4243	72.9461	26.5723	18.8995	32.9844	65.5403	15.3645
ENSG00000068383	27.696	28.0886	28.5081	37.371	31.8472	28.2126	34.777	25.1985	30.4971	27.7331	31.287	24.6527	28.4937	25.2315	23.185	26.6215	26.0235	22.9196	25.6892	29.404	28.8738	32.7832	23.6422	29.2423	33.8806	29.6503	31.8577	24.8459	25.021	34.4589	31.4148	27.5755	17.6043
ENSG00000068394	39.4961	28.4313	28.2915	31.9335	25.6268	29.4276	28.2878	28.653	29.07	29.0734	30.6043	34.7932	33.5163	26.6015	34.4832	31.1289	31.4365	36.8498	30.7072	27.3715	27.8294	31.1432	31.5768	28.2472	32.2129	31.0779	27.3652	32.4144	35.6124	29.6516	31.0332	24.466	31.8734
ENSG00000068400	79.5214	63.3135	47.0511	48.8163	61.0468	61.5035	49.8058	41.4729	52.1615	50.3087	55.4796	37.6664	34.6512	46.028	49.2733	40.6256	63.5602	32.0184	37.0863	52.3533	89.1032	49.2151	41.5216	62.7584	35.3462	49.3306	47.5571	58.2708	33.9093	44.3917	65.7886	64.1176	47.2764
ENSG00000068438	41.8839	33.8822	32.7188	34.1046	37.1907	36.8314	31.9945	31.458	37.9943	32.5918	33.9316	35.7371	33.7781	31.5642	35.5965	30.7341	32.2258	43.2784	41.8021	32.9767	42.6717	39.2127	36.9894	35.5775	43.5956	32.0609	41.7966	30.4185	34.4849	29.9322	33.8581	36.632	34.1041
ENSG00000068489	33.6853	33.3797	51.5348	37.7444	39.0604	33.535	48.1503	61.6021	52.7961	49.4319	45.97	57.7254	65.0681	46.6329	43.6908	57.9242	41.2549	54.6266	62.3563	48.9037	31.533	35.0949	56.5415	35.304	47.6695	41.6709	44.8535	45.5654	60.1519	47.8887	34.1361	36.5827	56.9915
ENSG00000068615	8.2999	5.99631	8.46781	3.70252	4.7288	7.85118	2.45475	1.65538	2.87021	5.42376	4.91877	1.50651	1.08437	4.48855	1.22548	3.98637	5.34853	6.54512	0.89561	3.91423	6.76482	1.81951	6.1173	6.0468	2.39695	5.6771	5.33713	3.80612	5.77601	4.89254	9.28677	8.60314	4.20923
ENSG00000068650	30.2598	36.6628	24.735	32.1563	35.2902	47.4081	30.9245	27.906	36.9442	30.6136	36.0473	32.0173	24.8867	37.6752	23.0851	29.9432	35.5855	35.0097	27.9716	27.4105	39.3566	57.2924	32.1669	37.9919	18.9245	37.0095	40.2891	26.1109	34.5685	33.2528	24.8673	42.179	25.4669
ENSG00000068654	21.3374	25.9244	24.1459	17.6345	33.0625	24.175	18.687	19.8373	24.5778	28.2204	26.2271	21.2553	19.5471	28.4507	18.4238	26.865	27.969	31.7952	26.1367	30.4769	30.4107	19.4683	27.4975	19.3096	28.3346	30.3147	30.8372	24.1772	27.4314	24.1714	24.8038	24.7131	24.6345
ENSG00000068697	145.364	216.996	128.502	164.545	154.105	168.752	253.754	160.981	135.656	112.625	201.386	148.928	186.89	162.369	231.737	163.925	144.58	185.154	201.245	142.817	124.481	215.772	127.531	179.737	399.147	123.502	148.077	173.035	184.808	184.802	162.088	163.919	145.039
ENSG00000068724	11.3724	10.6928	10.9667	8.99412	9.12678	10.5847	8.51596	14.4901	13.2383	10.9932	9.86843	28.5561	22.8166	10.2867	25.4979	14.7724	14.2698	9.66126	46.6905	11.0966	11.8554	9.80202	12.2232	11.1538	8.88128	13.746	15.8338	10.9592	11.5223	9.21919	7.68495	9.13524	17.2937
ENSG00000068745	148.236	137.07	128.536	147.75	124.34	123.604	158.681	118.804	124.414	139.839	131.692	126.895	156.61	126.569	158.55	105.117	115.604	129.053	120.153	120.405	124.663	150.933	105.133	131.891	116.918	149.715	107.038	131.016	113.52	112.578	138.807	139.108	142.27
ENSG00000068781	1.11115	1.96097	0.488574	4.17157	11.6561	2.83926	11.6959	0.221163	0.534313	1.00609	11.0708	1.34129	3.42923	0.7619	1.0579	0.158541	3.7159	0.806922	14.6813	1.47777	0.960588	4.15844	0	2.98566	3.02323	1.28655	4.4048	0.683835	0.155717	4.22207	0.98258	2.95635	0.45847
ENSG00000068784	15.2711	15.1412	15.0819	12.9636	14.6624	17.5761	13.7536	19.8328	10.3662	18.6538	11.3955	17.6589	18.1713	15.5416	13.6507	17.8376	13.0302	18.4987	11.5065	15.135	14.9882	11.5933	16.6696	12.9675	18.0166	14.7451	12.3054	11.9411	18.7252	14.8339	13.0869	15.8195	14.4373
ENSG00000068796	55.7851	55.8892	53.1482	45.0478	55.4036	50.8489	53.8623	57.7894	53.8051	60.7147	59.807	45.5517	55.2916	61.3524	46.0626	59.8187	55.4922	63.1799	52.2402	56.1861	49.0564	44.4819	57.1694	58.9635	51.2078	54.5777	61.2629	54.2189	70.4127	51.8693	54.9416	60.8718	52.8573
ENSG00000068831	4.53269	8.34208	4.98639	14.307	6.5762	11.8057	7.59179	4.41445	3.54656	3.59646	9.03672	4.94058	3.79195	2.10494	11.2874	3.75841	3.33965	2.73594	4.09608	3.10973	4.07364	6.63046	3.33486	5.51004	7.2398	1.92399	5.09819	4.62401	3.07182	10.1715	9.0965	5.76517	5.59043
ENSG00000068878	15.7248	21.3966	19.5491	21.4477	23.75	21.2405	24.5099	21.9007	21.0559	21.1827	22.1973	24.7551	21.595	24.7303	19.9271	22.3951	23.8648	21.3838	25.3964	20.8824	22.0291	23.4298	21.2132	25.2629	20.5633	20.5353	24.3661	20.9846	23.2653	26.338	21.3666	23.0376	21.0767
ENSG00000068885	24.2826	23.0816	20.8222	22.8098	23.5269	24.9434	32.4146	28.6741	25.9774	21.8381	21.3326	26.4955	28.4467	22.1809	28.3893	27.4925	24.4187	19.3861	23.1418	24.4557	20.1334	23.2185	24.8643	30.4263	23.6078	24.1171	25.2611	25.0319	22.749	28.6556	24.7898	27.685	33.5535
ENSG00000068903	22.2749	20.9243	16.7529	19.6146	21.7195	18.4186	18.8816	13.2704	12.652	11.8553	19.8212	10.1259	12.9297	10.3612	19.1684	10.8246	17.0433	19.3344	14.1494	16.3591	17.4937	23.0885	13.5637	17.8305	23.1077	14.235	12.7301	11.7083	14.6609	15.4438	16.9925	16.875	11.9628
ENSG00000068912	57.9689	52.3337	50.4124	53.2683	46.7399	50.5382	71.1625	45.7185	40.3935	35.8255	57.047	46.6771	55.188	41.9503	79.9089	41.6303	48.7712	49.8552	74.4645	43.4851	43.9163	84.7754	41.6796	46.0141	97.9455	56.517	41.7454	53.4585	48.2382	48.9362	49.9149	49.0485	36.6515
ENSG00000068971	35.6957	33.4904	27.5844	28.9201	31.3868	29.8378	30.0439	14.5886	21.5098	16.6521	28.7766	15.8331	17.9956	19.3184	30.3426	14.9949	25.4436	17.9754	24.3049	25.4879	31.8968	30.775	17.8411	30.3485	31.4146	23.3154	25.6849	22.2776	18.7021	17.0672	30.4301	31.172	20.4995
ENSG00000068976	0.605647	1.27769	1.0049	1.46313	0.869814	2.07377	2.72032	4.78248	0.919362	0.655972	1.39696	3.13328	2.84242	1.35177	5.06899	1.93011	1.36023	1.73672	2.20323	0.762095	0.690722	1.87172	0.835413	1.0719	0.891495	0.785398	0.573107	2.40903	2.17348	1.33608	0.623255	1.02553	2.05438
ENSG00000069011	0.0685926	0.0976864	0.180998	0.0642349	0	0.288283	0.401451	0.18964	0.100608	0.128122	0.196201	0.200513	0.0792636	0	1.40029	0.134048	0.163699	0.36178	0.0324505	0.339292	0.0648804	0.110965	0.0677136	0.058536	0.133113	0.378399	0.122832	1.01665	0.265018	0.142398	0.513547	0.233785	0.269834
ENSG00000069018	0	0.0395179	0.0234429	0.0768638	0	0.0280416	0	0	0	0.0379305	0	0	0	0	0	0	0.0517106	0	0	0	0.118259	0.274139	0	0	0	0.233661	0.0323895	0	0	0	0.0394916	0.0446142	0
ENSG00000069020	3.00992	3.42663	3.09225	3.04201	2.12631	3.26848	1.98865	2.55037	2.80754	2.36759	1.76652	3.3707	2.90184	2.4998	3.20928	1.54697	4.19456	2.53987	3.52395	3.20391	2.06348	3.9421	2.87824	2.15041	11.0359	3.06045	2.39965	1.89371	1.97586	3.29989	3.70147	2.01898	3.04348
ENSG00000069122	0.0408017	0.013009	0.20143	0.213256	0.242496	0	0.02869	0.0496683	0.067048	0.0871053	0.0388698	0.0263431	0.0310106	0.236607	0.885925	0.0261924	0.104979	3.52726	1.39077	0.80481	0.0519363	0.0147993	0.094822	0.0466921	2.04147	0.024796	0.208186	0.147225	2.63629	0	0.22244	0	0.760104
ENSG00000069188	44.1965	31.0317	32.4937	32.3806	26.1292	28.3887	35.3009	38.415	31.4079	32.1575	32.7687	57.7598	70.3682	31.9308	55.0479	24.9722	32.2994	20.2488	46.3901	33.963	33.7058	28.8923	35.6911	26.465	21.6975	33.0026	20.4854	36.9162	27.3021	26.0024	25.4704	25.7292	46.8911
ENSG00000069206	0.0450199	0	0	0	0.0470287	0.0492578	0	0.0826451	0.0445141	0	0	0	0	0.110361	0	0	0.043401	0	0	0	0.0225368	0	0	0.0928043	0	0	0	0	0	0	0	0	0.0189076
ENSG00000069248	27.5431	25.2218	30.3784	30.4219	28.2745	28.2436	27.7291	37.1757	28.8916	32.7323	24.0501	36.2498	28.5446	35.9843	29.1249	36.1456	28.0542	42.1448	30.4804	33.7201	34.6164	27.1469	44.9219	28.8155	28.6465	34.2592	29.7342	38.0406	36.7651	25.6057	25.6297	24.7409	26.5807
ENSG00000069275	157.422	221.695	222.95	174.198	150.043	188.791	210.033	220.045	249.422	207.023	194.047	203.498	215.546	197.946	187.057	287.243	226.064	213.511	203.686	256.745	254.065	156.956	338.151	182.595	148.772	165.597	225.176	221.857	236.614	209.29	235.425	183.794	264.506
ENSG00000069329	121.408	132.017	118.143	107.692	139.388	123.919	135.927	112.294	119.942	113.397	131.624	100.208	103.206	117.159	104.147	111.123	120.831	81.3293	121.206	113.778	104.674	117.934	99.8824	131.16	95.4772	105.63	120.147	114.449	89.6017	123.463	111.359	121.364	98.9825
ENSG00000069345	52.7007	56.2331	54.3972	48.0416	49.3832	54.0906	54.0862	57.6652	56.914	53.4303	53.5802	52.9843	56.6024	61.1608	53.3255	66.406	54.2599	51.3666	51.9708	54.1294	48.6702	56.1098	47.6235	55.1655	52.3439	52.3108	61.5156	55.2228	57.5947	51.3836	57.9818	56.0042	55.1088
ENSG00000069399	5.51966	7.65872	5.20647	12.4707	13.5203	10.2002	12.6362	4.91977	4.9925	4.12844	7.75243	9.31613	8.7766	4.27948	26.2422	3.67479	5.87899	5.06846	10.4308	8.84459	3.63545	27.7395	3.37914	6.99823	12.607	3.81169	4.72612	5.69464	3.13329	9.90266	6.16015	4.36074	3.60928
ENSG00000069424	16.9902	17.9717	18.4018	14.4284	11.2976	16.8547	18.2727	19.5702	15.5837	8.41752	12.0675	13.748	19.4786	16.9867	15.4287	12.7699	10.9648	10.3004	12.0174	12.8999	16.2096	15.4924	14.6056	10.0895	10.9382	13.2611	8.43806	16.0918	10.0172	13.7682	13.3973	11.7237	9.7588
ENSG00000069431	0.611804	0.686254	3.08361	0.96352	1.01886	0.310387	0.123066	1.75065	1.32563	2.7469	0.548195	1.71909	2.43018	0.324329	1.6107	1.15321	1.52057	0.863778	0.760886	1.27671	1.06199	0.467245	1.84569	0.664181	1.98009	1.04499	0.842122	0.791395	1.43352	1.4306	1.9052	0.688314	2.92996
ENSG00000069482	0.124933	0.727425	0.556008	3.8849	1.33168	1.07173	0.40528	1.97516	0.995366	0.587973	0.362197	2.93932	0.87814	2.09051	1.97196	2.60057	1.68209	3.06114	0.955576	3.38756	0.944497	11.3582	2.12869	1.42706	0.249708	0.116628	3.09857	1.61131	1.96384	1.98165	0.24575	0.647597	0.939853
ENSG00000069493	4.06629	4.71743	2.46578	2.58582	3.26	3.04503	2.38599	1.88212	3.26956	3.0713	2.35022	1.61456	2.30181	2.73721	1.9203	3.17389	2.34929	2.03357	1.55605	2.33523	2.17263	2.03746	2.15749	2.68383	1.9768	1.47834	2.70675	1.81978	1.32757	3.18396	2.35709	2.95962	3.33625
ENSG00000069509	27.3907	20.5206	22.8928	21.5471	19.8238	21.0161	23.1223	28.9024	21.2362	24.3074	20.9395	20.2033	24.9115	24.7217	20.6735	29.1118	22.2741	17.4028	36.1135	24.3185	26.8901	24.2712	18.596	35.0854	33.4719	24.5372	23.8811	30.0992	21.0318	23.9802	28.7673	31.0828	21.214
ENSG00000069535	0.854	0.303264	0.671985	0.672619	0.560632	0.331272	0.253124	0.749987	0.687201	0.407028	0.822473	1.35534	2.13608	0.717489	3.34089	1.07109	0.732073	0.153305	0.332544	0.394005	1.07759	1.14422	0.983622	0.463302	0.233974	0.578914	1.27988	0.737796	0.574818	0.421584	0.345368	1.16071	1.87937
ENSG00000069667	1.59374	0.958982	1.99376	1.16509	1.36156	1.17609	1.31549	1.59781	1.27541	1.39059	1.41747	1.99617	0.95014	1.14753	1.40038	0.66902	1.1724	1.47241	1.35429	2.43953	0.767947	1.36139	0.935541	1.58207	4.65562	1.09515	0.96007	1.39988	3.2718	1.16556	2.53031	2.13969	0.919251
ENSG00000069696	0.660866	1.76245	0	2.80843	1.22077	1.94488	0	3.77687	1.75921	1.84079	1.17487	0	0.002722	1.06875	0.816676	1.9677	1.22262	0.865356	7.63577	0	2.39326	9.93e-07	3.24914	0.165891	1.0087	0.374577	0.352725	0	1.92673	1.39909	1.50676	1.2018	0.629641
ENSG00000069702	0.299975	0.211561	1.25593	1.16645	0.559986	0.437028	0.890433	1.27687	1.53059	1.55362	0.501361	3.84918	1.59007	1.57926	3.90784	1.35786	1.86131	15.0167	3.62999	2.28213	1.26298	0.3361	2.61375	0.261328	1.11215	3.52531	0.962242	1.40169	18.037	0.285037	0.348069	0.789659	8.71969
ENSG00000069764	0.049359	0.184933	0.0429543	0.416176	0.303634	0.313755	0.157543	0.0443079	0.197588	0.0893661	0.0470383	0	0.174967	0	0.299278	0.0955249	0.0460293	0	0	0.0875418	0.0453066	0.109176	0.275805	0.0938113	0.338889	0.0455684	0.0434756	0.0912677	0.143949	0.150242	0.0933112	0.258443	0.0402408
ENSG00000069812	0	0	0.0320309	0.0515223	0.0190453	0	0.357023	0.0506644	0.0366249	0	0.335501	0.109719	0	0	0.0360397	0.0531064	0.0177564	0.907689	0	0.0167437	0	0.224783	0.0563318	0.0161374	0.0359906	0	0.318742	0.0167	0.337926	0.271467	0.162119	0	0.318996
ENSG00000069849	129.857	113.211	110.105	142.612	132.407	130.722	141.859	138.94	113.25	107.773	134.13	135.402	148.159	120.66	100.233	120.246	120.318	93.4102	145.076	122.251	116.08	130.863	124.423	122.455	109.743	103.913	132.029	120.718	112.124	128.046	118.444	125.693	112.886
ENSG00000069869	8.49275	14.8232	7.99311	12.8628	14.2819	12.4317	22.0516	7.59246	10.5414	6.48287	10.9779	7.74199	7.81943	21.8607	9.30263	9.7826	12.9417	15.0911	9.17828	16.2826	6.96767	12.9523	7.89886	15.1415	14.5722	7.01546	8.62512	9.59032	14.6488	18.2555	13.2371	12.8872	6.1439
ENSG00000069943	3.42969	5.10498	5.945	6.08093	3.38728	6.37701	7.45689	9.2736	6.06904	5.62801	5.2521	8.24828	6.25561	9.72277	6.5266	7.74303	3.83046	6.26196	6.10781	5.033	4.21428	7.15728	5.74005	4.76481	6.11047	3.2212	7.64801	5.74796	4.82588	5.68318	7.06135	6.83315	6.2203
ENSG00000069956	47.8415	51.9026	43.6401	40.0019	46.628	52.7534	50.7545	48.4353	49.309	45.5653	46.3142	52.4239	52.2543	52.0622	44.9368	53.3837	51.9933	45.0281	65.8566	43.3379	50.3424	43.6928	51.9243	56.5458	50.2556	51.2314	68.5376	48.2729	56.7073	49.5153	44.9461	63.6289	45.5178
ENSG00000069966	36.7113	37.9317	31.172	27.4365	27.8572	33.2876	26.6821	28.852	35.9808	26.793	31.2013	26.7596	37.3447	27.7653	36.0051	38.531	31.8597	9.75302	29.3261	30.0145	38.1824	32.563	28.9171	38.5131	20.3746	38.2219	40.3698	29.9519	17.38	26.1482	41.7462	36.954	27.1759
ENSG00000069974	4.27862	5.37975	4.21652	6.57222	6.60173	5.93097	6.13774	4.75433	6.11934	4.70804	5.70393	4.73731	7.42213	4.53125	6.39071	4.70758	6.83646	11.1153	8.66835	7.05607	4.89636	8.56982	4.38363	5.93922	6.66097	4.2272	5.08055	4.45611	7.42106	6.81006	3.99214	4.46882	5.64304
ENSG00000069998	41.189	33.8299	48.4341	48.4481	45.4198	37.9552	41.3089	56.0334	43.7248	44.1859	38.4713	59.8794	51.1724	63.7564	49.3531	57.928	47.8442	77.6814	59.3337	48.5291	49.8009	44.8864	52.7027	36.3418	51.7515	42.9678	47.3237	66.2225	64.3075	53.7896	46.3223	36.2045	41.4536
ENSG00000070010	100.679	131.117	107.507	149.08	137.957	105.855	123.688	91.7436	111.071	136.058	120.026	106.817	98.9127	96.3252	107.019	113.137	136.326	135.577	132.097	112.059	110.379	121.462	110.46	109.754	182.386	132.413	125.725	104.645	136.927	114.327	110.808	113.543	121.052
ENSG00000070018	11.0148	12.8089	14.0823	14.1021	12.8834	14.3103	12.7063	13.5546	13.6791	14.2677	12.6925	17.8084	12.8366	14.3825	13.2234	16.5525	15.9161	14.4338	14.9678	13.4069	18.8762	10.8485	16.605	11.342	18.8231	13.9676	13.7093	16.1221	15.898	13.0205	13.3084	11.4234	9.85075
ENSG00000070019	0.0204571	0	0	0	0	0.021365	0.0216102	0	0	0.0187499	0.019506	0	0.0467224	0.058128	0.0200224	0.0394686	0.0197343	0	0.0536804	0.0186672	0.0195177	0.0445386	0	0.0351678	0	0	0	0	0	0	0	0	0
ENSG00000070031	0	0.211089	0.389576	0	0.234933	0.478482	0.472572	0	0	0	0.632179	0	0.769241	0	0.213103	0.213435	0.406947	0	0.408225	0.382125	1.40108	0.236944	0.431553	0	0.425218	0	0	0.196524	0	0	0	0	0
ENSG00000070047	11.505	0	0.531669	0.103667	0	0	0	0	0.808146	0	0	0	0	1.15e-09	5.62e-10	0	15.975	0.34962	0	19.7313	0.103614	32.5084	17.1219	0.322418	18.6672	0	17.6776	1.04103	0.332684	17.61	0	0	0.352988
ENSG00000070061	41.3947	51.0816	48.024	42.5076	42.941	54.4132	40.1912	39.3411	39.2547	40.3257	44.1775	34.9936	37.8879	43.0534	29.5564	40.0212	37.2215	50.7877	34.8054	37.2185	46.0551	37.3936	44.3948	29.2102	40.0071	46.9234	42.2073	37.3551	38.0575	31.6409	42.7576	37.0112	39.2749
ENSG00000070081	33.4871	32.5208	38.7118	37.0471	41.1889	30.546	35.0579	30.6727	31.8588	43.4288	22.4154	44.9114	48.3914	24.2297	37.8967	36.6909	36.0195	29.4102	36.4665	25.4627	31.2537	44.5311	35.1989	28.4123	65.7797	27.5101	34.0719	30.6553	25.9287	33.415	28.5569	39.46	26.4789
ENSG00000070087	287.348	321.11	292.357	339.493	356.569	345.889	444.456	326.968	282.762	279.393	342.692	383.535	406.555	292.288	320.094	329.771	285.785	281.994	362.52	317.267	262.223	291.65	279.823	316.223	344.609	253.564	328.897	312.648	285.58	408.721	289.301	314.931	351.611
ENSG00000070159	0.715311	1.26325	0.944707	2.06521	0.88964	1.40783	0.927361	1.02267	0.856454	0.444076	1.09825	0.962578	0.775118	1.59984	0.965838	0.747619	0.961929	1.49745	0.783347	0.993283	1.42792	1.24281	1.0003	0.984146	1.26552	0.707788	1.37226	2.05694	0.719437	1.23432	0.947305	1.55534	1.09253
ENSG00000070182	1.18613	0.305144	0.420233	0.0193125	0.282901	0.0418604	0.347629	0	0.0751864	0.00944833	0.783175	0.138858	0.510188	0.32616	0.154814	0	0.350874	0.018766	0.0178185	0.219791	0.315417	0.274265	0.517878	0.120355	1.15491	0.0981259	0.0625133	0.260564	0.330496	0.388211	0.254805	0.388118	0.636566
ENSG00000070190	0.0271211	0.0259881	0.0256762	0	0	0.128664	0.0597563	0	0.0603676	0.0539191	0.0560303	0.0284713	0	0.121436	0.0266291	0	0.0261582	0	0.0582806	0	0	0	0	0.116991	0.0265812	0.0831662	0	0	0	0.0300666	0.243342	0.102848	0.0495853
ENSG00000070193	1.14992	1.146	3.88227	1.18209	1.9442	6.17026	1.77723	0.933485	1.28456	5.66094	3.3224	1.11369	1.4398	0.580346	0.797727	1.04265	1.18672	0.724524	0.306497	1.49588	0.955159	0.520501	5.69055	0.881919	2.25378	1.47024	1.15284	0.755462	0.852699	6.03264	0.498128	0.466911	7.40524
ENSG00000070214	5.80692	4.35475	9.31527	4.3579	4.74171	5.76787	6.04239	7.62669	6.83624	7.05864	5.51756	6.53051	8.11848	6.59706	5.28095	7.73547	7.01086	4.37466	4.23226	7.0271	7.94955	6.04102	7.76304	5.27486	5.68541	6.83578	5.88073	8.37207	5.3962	6.05437	5.67972	5.50189	6.93597
ENSG00000070269	14.4018	11.1531	16.9416	15.0117	18.1116	17.9226	19.23	11.2401	11.9379	10.2361	16.2386	12.8065	16.0447	15.4576	12.9599	14.4458	11.4129	8.37728	11.9877	17.665	13.1884	16.8127	11.3824	14.8216	11.9806	12.3308	11.3348	15.8065	10.1691	14.7415	16.7743	13.1684	7.72481
ENSG00000070366	44.1158	45.6096	46.2532	44.7134	48.098	39.035	43.18	34.0183	39.1634	37.5003	40.4094	40.0482	44.8268	36.8294	46.5569	35.5799	47.2971	43.8135	46.0911	39.0683	48.4157	47.9016	36.9205	35.2356	51.5877	48.1156	40.6185	38.088	32.1468	43.6829	39.9711	41.4467	36.4733
ENSG00000070367	72.2107	70.5188	64.0703	60.0126	70.7307	71.1529	61.3286	82.6743	66.5327	75.5656	72.2656	80.9924	82.3722	61.9187	50.8439	77.7532	68.6515	54.0334	62.1732	62.1909	66.8363	58.7266	61.5827	79.063	74.311	66.2664	77.4244	65.8351	64.1282	64.3562	73.4584	82.9938	62.1253
ENSG00000070371	5.2656	4.61773	5.47464	6.22755	6.21599	7.96223	5.82599	4.47484	4.23328	4.12475	6.45859	7.37139	5.54167	4.58031	6.15348	5.43711	6.12682	7.20303	7.27815	5.83632	4.01818	6.6919	5.6137	4.57652	7.37287	5.99276	4.70938	5.1487	5.23582	4.86114	4.97994	6.15829	4.0561
ENSG00000070388	0.816486	1.38817	0.63636	0.890037	0.84046	0.812262	1.127	0.349931	2.12042	1.05071	0.569083	0.884275	0.157636	0.784615	1.24421	0.68246	0.616202	0.428931	0.704427	0.552544	0.479042	0.94306	1.35391	0.623392	0.51837	1.11366	1.04077	0.548033	0.399753	0.608862	1.14076	1.01286	1.09958
ENSG00000070404	15.0655	17.5023	13.2986	15.6711	15.7339	17.7929	19.9364	14.3534	13.4697	14.8694	18.8411	18.9221	17.3214	13.0942	30.409	11.6995	13.4465	18.2838	21.6974	22.4914	14.0552	24.2972	20.164	14.3769	20.368	12.1856	11.3964	17.2076	19.653	11.6817	13.0104	11.2996	19.53
ENSG00000070413	80.2045	93.2694	94.2638	81.2276	79.1826	79.818	67.1038	65.0849	76.3127	81.8965	81.175	74.7589	85.7466	64.9318	86.9545	71.8251	83.6077	68.0409	70.2345	76.5888	80.5894	76.137	74.6208	71.2142	66.6083	88.3295	64.7094	73.2515	65.36	93.9093	74.999	70.7293	74.7875
ENSG00000070423	72.8567	82.5039	84.6706	118.143	97.0045	99.8091	92.9801	81.0815	79.8975	90.0087	102.012	108.967	89.5357	96.8792	100.059	76.1717	84.5559	102.974	114.993	107.767	95.0725	114.958	123.933	80.2674	108.674	90.1257	103.658	94.3721	116.601	91.25	81.7993	79.854	68.5874
ENSG00000070444	34.3906	31.1308	29.3526	29.3446	36.1786	31.7088	32.3117	30.4566	28.6488	24.5986	35.3193	23.9091	27.7425	41.5139	34.2901	23.9172	33.0961	33.3034	24.8145	25.3051	38.2894	32.4702	27.5374	31.8475	29.3523	36.4687	28.3439	30.4897	26.1934	30.0336	31.841	33.1466	26.0412
ENSG00000070476	13.8576	12.5631	12.7396	14.6815	13.9854	14.8683	11.2875	10.8699	11.6922	13.8495	13.4386	12.1131	11.7785	13.5275	11.3175	11.5049	13.6784	9.61726	10.6012	14.5897	16.5206	13.2593	13.969	13.5237	12.8365	13.1656	12.1062	13.6568	11.018	15.4757	13.679	14.4733	10.311
ENSG00000070495	20.8703	22.6313	20.8667	26.0442	28.6656	23.1379	21.618	17.5097	20.048	22.7302	20.1479	23.0379	18.5679	19.4934	17.8418	21.6032	23.4622	22.0585	26.613	21.2167	19.6826	19.7492	21.2374	21.0815	31.3848	17.039	24.3945	15.6489	20.3946	17.3271	23.6965	21.392	22.7685
ENSG00000070501	48.6658	29.6113	40.3729	26.4308	31.3498	34.7341	33.9573	46.78	41.8541	36.8841	27.3005	35.4938	33.7071	36.2891	24.5044	48.0104	43.5346	31.1564	28.3258	37.3558	45.4796	31.8618	41.0405	37.8187	32.8121	41.3705	45.8662	42.4814	37.2539	34.6565	40.8838	42.7148	36.9447
ENSG00000070526	0	0	0	0	0	0	0	0.12936	0	0	0.206909	0.563412	0	0	0.201068	0	0	0	0	0	0	0	0	0	0	0	0	0	0	0.318772	0	0	0
ENSG00000070540	23.9316	22.4745	12.607	24.0523	24.0719	25.2483	46.551	33.3115	12.3727	15.2703	27.4614	34.8504	45.8965	19.3777	134.398	17.7155	20.9505	43.2754	100.787	22.0358	20.4087	62.2792	19.1062	19.9453	144.089	21.9419	21.1948	26.4001	54.6763	22.3148	13.3624	21.1468	60.7408
ENSG00000070601	0.524194	0.566135	0.343164	0.525391	0.611725	0.652389	0.354613	1.0628	1.35272	0.390438	0.290501	0.241755	0.435035	0.390916	0.986758	0.616364	0.76652	0.769641	0.67945	0.664042	1.03558	0.0509255	0.660925	0.284199	0.646356	0.999567	0.554259	0.906447	1.40731	0.342432	0.84708	0.596464	0.789082
ENSG00000070610	84.166	79.9219	63.0099	86.2079	87.854	79.7555	68.1416	60.894	67.2551	69.4116	77.0721	61.6733	53.4638	65.8232	69.7845	58.036	74.7327	66.5139	65.8005	68.1494	82.3864	80.5497	63.7776	79.4209	95.3404	69.0265	69.479	58.6366	61.77	57.0471	81.0011	84.2002	78.9061
ENSG00000070614	63.8133	78.4718	73.5577	66.8359	75.9403	71.1911	74.4422	51.6065	68.0136	80.4163	84.7189	66.8504	65.4927	67.8382	71.3366	69.8025	85.651	87.2013	92.5645	76.2718	99.2234	67.2588	76.9747	79.1773	98.7548	85.7948	94.5051	80.0061	103.21	69.5475	64.9086	91.3687	64.044
ENSG00000070669	61.4437	61.5823	44.2807	37.8415	51.5804	112.494	64.0123	44.6134	35.182	50.357	67.1853	45.9761	21.5354	45.1141	29.0482	41.9485	40.4794	91.1578	52.4749	71.6623	24.5375	41.9245	26.7493	63.936	68.0129	26.6296	59.7274	47.2136	57.2252	43.0653	68.3719	35.9574	33.6558
ENSG00000070718	20.0628	17.4176	23.5118	14.3155	18.9881	16.5583	14.728	23.6158	18.4953	16.8525	16.1327	15.7937	17.8999	18.5209	15.8497	25.396	15.4058	16.7606	13.3456	17.7634	18.7074	22.025	19.2652	17.9337	16.1501	17.2433	16.4814	21.2241	18.5635	17.3946	19.0057	17.5568	20.1734
ENSG00000070729	12.9439	8.99242	6.88817	9.04226	17.974	15.4845	3.70194	1.6844	2.76559	4.15396	6.54077	0.224211	0.680465	4.1614	0.156164	1.55982	4.47261	0.155364	0.151039	8.38238	7.84833	4.56807	3.62373	8.95954	1.41416	4.77526	6.09201	5.47522	0.540679	6.00479	10.7577	10.3609	1.61939
ENSG00000070731	0	0.0325539	0.112487	0.883367	0.704857	0.195548	0.936879	0.153629	0.842038	0.44237	0.777343	0.200654	0.0436655	0.925973	0.0853871	0.0943792	0.00893178	1.85467	0.373716	0.447758	0.957326	0.468888	0.578158	0.036573	0.382177	0	0.189995	0.168458	4.87132	0.219167	0.0560125	0.916114	0.239795
ENSG00000070748	0.802772	0.341642	1.27492	0	1.28089	0.590641	0.041586	0.151877	0.53759	2.79145	0.273428	0	0.044972	0.193986	0.0649775	0.288868	1.22482	0.185842	0.270001	0.604997	1.29892	0.154813	1.32732	0.868309	0.350463	0.919984	0.64249	0.658005	1.08449	1.11757	3.98184	1.48778	0.295588
ENSG00000070756	791.122	797.047	944.67	1053.77	836.844	911.041	1223	1139.42	837.963	790.022	932.292	1416.87	1165.88	1247.32	1318.85	854.918	796.867	1525.68	1544.8	1076.51	767.45	1155.08	944.409	651.093	840.89	887.382	865.885	1132.62	1112.81	915.96	585.141	548.076	885.2
ENSG00000070759	1.58526	0.896344	1.39653	0.988032	0.837452	0.815381	1.45667	2.59164	1.46215	0.572688	0.892711	3.30328	3.89327	1.47246	3.55753	2.53595	1.77818	1.86293	1.93738	1.16526	1.22728	2.79593	1.3251	1.1406	0.855791	1.06891	0.569991	2.22572	2.30899	1.7553	0.620383	1.47179	1.97749
ENSG00000070761	72.6829	73.8783	84.6934	68.8203	74.2212	76.6532	63.2792	71.3084	83.7707	88.3483	68.407	70.0796	67.8171	72.3943	55.6255	91.0854	90.2413	85.0188	75.7361	72.6984	76.6936	59.6577	79.6901	81.8082	76.4064	82.787	89.047	81.5877	97.6796	74.4182	84.5155	84.6578	84.7539
ENSG00000070770	28.4903	30.4785	32.2927	36.1036	33.9698	29.3393	38.6894	36.9361	32.307	28.7195	29.3286	40.5481	38.188	33.1416	37.0712	35.3874	30.3241	43.6602	38.5757	31.6375	28.5413	35.8252	32.2766	31.5784	33.267	26.9307	32.8628	31.9724	40.7543	37.9148	29.797	31.6379	31.2612
ENSG00000070778	9.74791	14.0679	10.0931	8.98228	12.8319	11.1996	11.6782	6.92127	11.3908	10.5016	14.0591	12.2945	9.95426	9.82576	9.11906	11.8359	17.2643	5.92094	11.3137	11.134	15.2451	6.71567	11.5721	13.8822	17.5395	12.1478	17.0946	10.7139	9.90159	11.6214	12.6458	18.5659	12.2447
ENSG00000070785	41.9727	41.2162	36.6063	41.5158	34.9409	36.6112	38.5128	45.4487	41.9496	33.5586	46.1639	57.5028	37.1455	43.8331	30.0853	46.306	36.9802	64.2858	41.9932	42.0347	32.1353	43.7998	37.3993	41.1449	54.7575	28.7354	47.8319	38.8641	46.7898	37.902	30.7067	31.5987	31.1761
ENSG00000070808	7.43304	5.35326	3.47255	3.22347	5.03015	5.26226	2.992	1.54367	1.59107	2.61971	3.79762	0.613032	0.944781	1.06968	1.07616	1.6849	2.91379	0.429976	0.568772	2.90742	5.25479	1.07637	1.46908	5.78264	0.868751	3.39365	3.3831	2.99047	0.669894	2.47093	6.27512	5.12162	1.48546
ENSG00000070814	46.2425	47.3706	51.0155	49.7811	59.1574	47.5404	37.4074	47.9685	57.677	54.1606	45.6327	64.3242	50.8274	61.0694	43.9288	61.4713	54.7859	78.2027	62.5876	53.5634	48.0509	35.9556	56.8027	41.7095	43.1487	56.79	61.8788	55.4852	66.387	47.9404	38.8037	40.273	58.2088
ENSG00000070831	317.864	358.052	267.11	326.304	320.087	336.891	343.71	286.461	228.32	253.372	344.693	334.15	304.819	246.281	329.843	281.108	288.321	284.791	321.267	261.648	241.64	363.172	250.552	304.698	388.413	263.475	314.655	283.898	295.401	314.947	333.098	318.758	281.581
ENSG00000070882	2.7018	3.63548	7.35562	7.76168	5.73511	4.09513	2.74697	7.47711	5.36167	8.37514	3.7804	6.84084	5.68254	4.94525	6.76563	4.6154	9.76994	4.57218	7.78632	5.24931	3.54392	10.7872	9.74182	4.26437	3.92358	4.67073	10.3671	4.0443	3.83658	4.58709	4.40207	3.94365	23.0929
ENSG00000070886	0.986208	0.15037	1.34638	0.263241	0.404309	0.174345	0.0499089	0.301838	0.278657	1.06019	0.0598864	0.0760493	0.161937	0.521276	0.113192	0.364987	1.03491	1.14775	0.0149958	0.358036	1.60173	0.358427	2.61688	0.211377	0.230806	0.431208	0.393322	0.644075	0.0149022	0.152593	0.0902709	0.315138	0.161453
ENSG00000070915	0	0	0	0.0238446	0.0430811	0	0.0270569	0	0	0	0	0	0	0.149129	0.100202	0.261627	0.0179313	0	0	0.0169638	0	0	0.0254997	0	0	0.0169619	0.0224407	0	0	0.0189752	0	0.021279	0.0204883
ENSG00000070950	9.86557	11.376	11.4595	12.0062	13.7094	14.4219	15.1526	20.1837	15.2923	19.2113	19.0933	13.1646	17.4202	16.9021	10.1906	16.9054	14.0269	25.5198	14.22	18.0417	10.0256	9.51598	20.2879	14.4632	14.7327	16.633	22.274	17.671	22.9833	13.8996	12.0647	14.7643	18.4537
ENSG00000070961	82.5804	50.7808	55.6265	43.0035	48.7548	53.1807	38.5989	84.3267	42.7657	52.4332	55.6619	48.7795	60.4772	58.7043	36.368	54.877	50.1925	32.3942	27.3116	54.3462	61.5311	63.4059	41.2136	52.8655	57.6921	70.7402	53.1475	81.469	42.6491	53.4536	56.2759	57.7962	33.841
ENSG00000070985	0.32209	0	0.123067	0.131258	0.0232294	0.0233713	0	0.14316	0.110354	0.0922597	0.0213328	0.043366	0.0255546	0.115145	0.0875819	0.043176	0.0863041	0	0.0855094	0.225481	5.31e-05	0.065738	0.222896	0	0.0437394	0.183946	0.0777182	0.307584	0	0	0.064003	0.0557412	0
ENSG00000071051	92.4583	91.6595	96.5925	65.6084	79.443	66.3265	74.1865	68.5599	72.704	100.95	80.4787	76.2828	81.7137	62.4726	91.2493	68.3369	92.67	104.719	101.99	73.8538	85.8415	76.5307	83.5802	69.4681	125.862	84.6484	73.6256	78.9783	94.2621	62.2801	67.7874	65.8951	87.7868
ENSG00000071054	153.066	171.156	148.2	157.607	171.14	168.351	149.789	98.3063	150.251	141.427	172.066	123.581	93.5705	143.242	110.031	126.08	156.489	175.119	138.361	131.948	171.157	125.009	155.778	158.262	152.615	161.65	186.556	122.052	182.659	125.452	149.681	178.244	154.569
ENSG00000071073	6.22595	5.78186	5.04175	4.0459	5.32963	3.85137	4.88462	1.41122	5.16909	4.48024	3.56042	4.31556	2.13508	2.86375	2.73342	4.51773	6.05816	0.668657	1.59036	3.67303	4.52388	2.20628	2.91691	5.46594	1.76495	6.32418	4.69242	2.5577	0.768261	2.40216	3.42925	5.46655	3.02989
ENSG00000071082	1919.94	1720.73	1943.74	1868.01	1632.68	1629.35	1997.13	2327.02	1864.67	1843.39	1771.11	2369.01	2570.4	2538.54	2618.8	2236.3	2010.56	3106.7	2438.55	2185.79	1821.15	2268.8	2185.34	1551.27	2171.53	1829.43	1651.23	2505.68	2536.64	1991.26	1593.22	1446.95	1717.95
ENSG00000071127	245.779	330.91	167.597	418.075	377.945	301.349	346.968	199.618	227.57	213.96	376.147	327.391	270.708	202.391	305.454	208.028	324.991	234.998	458.633	290.079	262.739	431.616	228.454	320.011	543.262	223.818	326.511	222.134	299.032	319.018	259.292	263.375	226.236
ENSG00000071189	31.4124	26.268	19.4814	16.975	27.2815	25.3366	20.5857	32.4133	19.7505	18.4502	26.0869	27.4606	31.4896	28.4298	23.5615	24.697	18.5886	28.5641	20.6346	24.2274	24.3221	25.2773	22.3623	22.2708	28.0583	21.99	16.7707	15.6076	24.242	14.6043	24.2592	22.4024	26.6573
ENSG00000071203	0	0	0	0	0	0	0	0	0	0	0	0	0	0	0	0	0	0.0911611	0.196905	0	0	0	0	0	0.0926647	0	0	0	0	0	0	0	0
ENSG00000071205	1.08332	2.32494	0.700424	1.85063	2.1266	0.956733	4.62385	2.73685	1.4914	1.24118	3.8743	11.8683	11.0318	1.02957	10.3504	1.38788	3.02625	12.9012	11.2314	1.96413	0.495093	3.55607	1.08094	1.01067	20.5565	1.27458	1.81659	1.25811	8.21834	2.90012	0.574623	0.670894	6.21587
ENSG00000071242	55.6839	69.6234	36.32	54.2641	49.5427	68.9548	154.986	21.7666	29.6369	33.6527	84.802	18.6721	18.4915	30.9548	18.3076	27.445	41.0427	13.1247	20.4927	38.9089	43.0431	50.1507	26.351	52.4457	58.1243	40.3212	48.9933	32.471	17.5924	44.9078	45.3794	55.9017	19.0261
ENSG00000071243	19.4802	18.3786	26.3914	14.3694	15.5328	16.9	15.6722	21.6596	21.6319	24.5817	17.179	12.5903	15.3179	24.2907	14.1757	24.7913	21.748	20.7686	10.8939	21.8117	21.3569	9.53121	17.7757	20.0819	22.9023	24.5718	24.5031	18.2513	24.13	20.7391	25.6521	27.6731	21.311
ENSG00000071246	67.391	61.6173	56.5518	45.2364	51.4517	57.6276	46.0797	54.5738	57.5942	56.9392	62.8081	57.1147	57.8377	48.8906	74.8085	51.1329	60.6932	108.96	73.7056	51.3635	62.9998	45.3766	59.6834	49.3707	177.612	56.0159	54.3955	61.8067	81.9246	41.2563	50.9209	52.2347	50.7625
ENSG00000071282	12.8163	31.6879	8.77985	24.0321	29.1367	30.1903	37.1083	11.1063	14.306	10.2375	37.6021	32.6019	22.0921	9.51378	39.3534	18.0168	34.8107	38.5608	45.8949	23.7853	20.3248	57.239	17.7689	21.1538	148.188	15.6278	26.9937	14.6947	23.0274	27.3301	10.043	20.516	34.7591
ENSG00000071462	125.783	139.615	121.656	173.973	161.175	150.851	154.194	139.806	135.866	130.389	139.238	175.258	148.4	160.243	148.989	129.005	140.014	164.792	166.759	155.698	128.629	180.315	140.191	138.771	144.411	151.178	162.004	154.418	131.272	169.416	118.305	112.666	140.713
ENSG00000071537	45.7685	46.6704	41.2306	38.2214	42.3183	44.283	57.5413	30.2661	33.3415	38.856	38.6986	32.9736	45.7844	31.0945	52.2868	32.1699	38.2017	40.3809	52.2824	32.5911	35.3058	52.229	37.8509	32.1943	75.9061	37.9932	33.9863	30.6837	40.7877	25.6356	29.5736	37.9875	44.9856
ENSG00000071539	16.91	28.5573	25.8783	37.0857	31.7257	28.642	22.3132	33.4428	31.0365	29.5369	34.4531	31.6007	29.7873	32.6824	18.2139	36.0253	34.0087	48.9868	34.9215	29.0085	20.1978	30.394	29.9218	30.0133	35.5943	31.3956	43.9006	27.8393	40.2351	36.439	18.0733	26.7117	32.0741
ENSG00000071553	209.335	243.07	208.855	242.745	214.844	233.545	272.009	169.593	140.33	171.119	254.887	165.085	226.916	143.557	297.962	141.204	193.505	146.875	224.329	193.412	188.938	295.984	156.414	206.096	290.996	188.291	167.005	178.38	159.528	202.97	200.716	192.89	149.458
ENSG00000071564	391.345	404.715	473.338	334.397	356.174	353.342	317.774	348.775	481.069	469.611	412.57	425.049	372.506	358.445	319.674	411.869	419.923	470.767	371.247	430.742	458.879	308.547	685.996	315.603	375.552	491.229	406.28	408.543	416.285	337.402	318.171	334.112	361.819
ENSG00000071575	152.807	218.851	144.675	216.596	167.925	231.363	114.031	62.7972	108.446	140.011	181.101	39.4725	47.5482	155.482	59.503	86.4249	150.282	89.0544	47.5103	131.419	134.965	97.5449	103.405	216.131	172.368	148.51	144.395	101.769	78.3985	151.545	304.436	256.089	52.8632
ENSG00000071626	155.242	171.448	152.079	169.371	168.006	139.04	158.287	165.128	192.168	175.062	169.507	210.199	147.933	210.88	164.237	183.683	187.435	377.378	229.834	197.238	176.755	142.775	230.948	140.762	247.076	199.293	200.438	196.226	254.101	146.386	124.609	134.333	160.609
ENSG00000071655	143.42	146.328	177.917	158.59	147.155	139.515	147.435	147.162	161.491	156.277	142.136	147.709	147.92	157.569	138.809	146.121	157.869	195.836	155.57	166.173	154.252	140.129	217.977	128.106	154.113	175.007	142.771	155.057	160.009	146.331	135.547	127.337	145.316
ENSG00000071794	15.1743	18.764	19.9538	14.6257	18.2879	23.0177	22.7054	23.741	17.2518	19.1058	18.7742	29.2298	31.9602	14.5014	18.1421	18.2938	14.4553	24.2904	21.1802	16.738	14.8005	24.7562	21.5792	22.759	17.6032	14.4785	19.809	20.1728	21.983	22.9432	15.3694	21.4897	25.2611
ENSG00000071859	131.118	112.164	92.7713	114.173	109.302	117.864	129.938	79.0265	100.59	116.667	113.405	107.393	97.6013	94.7744	116.002	86.4399	115.143	63.1929	108.761	85.8379	100.368	129.743	88.9152	94.4851	116.523	101.486	101.648	79.7183	74.1564	84.5724	96.0418	88.4985	95.4233
ENSG00000071889	65.4637	45.8472	41.3627	46.3704	43.6969	46.0536	49.6666	38.437	36.3008	36.1193	48.8468	41.5543	45.1009	32.0486	54.7509	29.6227	41.2972	41.63	54.0632	43.5416	50.8054	55.917	41.5267	40.7238	51.3981	36.9461	29.6423	34.9188	31.8896	37.3232	41.754	43.2012	35.4058
ENSG00000071894	142.747	167.819	215.346	148.951	187.981	152.289	139.522	122.456	189.232	164.666	154.886	144.961	140.617	126.034	193.041	137.356	195.813	197.441	156.283	164.212	193.047	146.984	179.397	111.872	200.84	216.106	161.536	149.266	147.052	163.107	155.499	104.419	157.582
ENSG00000071909	0.278178	0.447272	0.168985	0.414668	0.229634	0.721155	1.33725	0.918346	0.107413	0.0572709	0.418388	0.459369	0.881638	0.865204	1.21902	0.362684	0.293967	0.144705	0.52331	0.490232	0.412473	1.36778	0.279861	0.334158	0.390068	0.408601	0.317267	0.79537	0.312839	0.201014	0.26623	0.719147	0.235347
ENSG00000071967	5.82661	5.45122	3.88534	7.91813	6.78184	2.76496	13.2522	10.1326	5.07466	4.90377	6.68028	18.1341	15.6547	4.2954	17.4992	8.34066	5.11215	6.78929	11.8449	4.93951	3.30764	29.1233	7.48463	4.25362	30.073	2.99381	5.13938	2.96341	10.9219	6.92472	2.00101	3.34272	7.55717
ENSG00000071991	0.0121037	0.0490323	0.0448039	0.0112642	0.0859842	0.203292	0.0452369	0.105834	0.100924	0.057601	0.0488311	0.198871	0.297382	0.0651981	0.0618861	0.0349508	0.426164	6.67132	0.0299497	0	0.0597334	0.234635	0.470921	0.125653	0.12553	0.236076	0.0105495	0.115962	11.4446	0.199274	0.0981706	0	0.00963668
ENSG00000071994	48.7472	45.1155	46.0331	52.2209	49.4861	42.9695	44.0795	51.0504	43.9765	51.3443	51.0267	60.4192	56.6354	61.3961	51.985	53.7152	53.7164	47.5515	48.4577	52.557	46.023	50.0146	47.1842	45.0831	48.0712	44.8045	53.7426	58.8059	51.1759	53.4386	43.7359	47.909	41.5691
ENSG00000072041	5.86591	4.87941	8.40025	6.20569	6.3396	4.01389	7.76225	9.6094	6.83972	7.38993	7.50783	6.57057	6.19332	13.4359	9.91442	9.83387	5.82667	7.56436	4.39858	10.5213	9.46854	8.71178	10.7002	4.71877	4.89461	5.74559	6.5822	17.3792	4.61447	5.91126	3.74142	5.43843	7.001
ENSG00000072042	76.8776	73.6714	65.3041	90.3721	74.3966	85.1117	71.7839	66.9365	61.5819	70.8919	80.0605	99.8755	77.3156	73.4918	63.2657	63.9535	65.5312	73.7997	82.8627	60.4525	63.7482	96.2268	74.0971	79.6319	90.8675	70.1607	71.8309	61.926	62.0193	76.6429	59.2091	64.7473	66.8546
ENSG00000072062	118.857	126.723	109.417	111.254	113.351	116.163	108.489	112.029	99.894	97.7964	114.202	116.358	126.4	102.047	116.601	109.316	116.897	108.588	114.114	115.966	115.835	104.153	123.695	107.169	123.111	104.917	107.046	105.176	100.581	113.004	110.302	107.238	121.533
ENSG00000072071	95.6167	81.3707	73.4199	72.3827	73.2311	73.6732	65.7769	60.9292	62.0315	64.6353	80.9705	53.3673	56.9349	76.4366	101.593	45.9984	66.5471	56.7514	57.9209	63.9345	76.505	68.4491	65.842	67.8624	74.3302	69.2506	45.3071	65.9508	49.5949	49.8016	72.1584	72.4139	64.9954
ENSG00000072080	0.206103	0	0	0.388144	0	0	0.144239	1.39991	0.26787	0	0	1.058	0	0.694195	0	0	0	0.403503	0	0	0.733922	0	0	0	0.637551	1.39704	0	0	0	0	0	0	0.408912
ENSG00000072110	136.885	402.148	101.357	346.102	365.744	296.771	359.597	121.217	188.93	151.114	421.651	305.749	207.585	129.157	342.981	148.383	334.518	273.434	602.293	243.5	177.028	366.039	176.316	366.717	721.418	211.606	474.501	161.202	215.452	264.364	181.147	270.506	206.518
ENSG00000072121	4.79579	6.39117	5.78965	7.7226	7.47375	8.67466	7.84443	5.60754	7.17409	6.22647	6.13325	6.99242	5.55585	6.28384	7.23416	5.91644	6.38931	6.1157	5.60488	6.3473	6.3799	8.90929	6.06694	6.98488	7.13121	5.71725	5.12025	5.89345	5.90744	6.6094	6.37856	6.82989	6.33399
ENSG00000072133	8.31929	7.51783	6.57605	4.70866	4.65873	6.13058	12.7326	4.98583	5.10296	4.46949	5.99354	4.38087	3.67112	4.90774	2.72348	6.53522	4.50652	1.93029	3.764	5.87494	4.93631	3.89119	6.64624	6.32932	2.56792	4.47614	5.86974	5.81022	2.96323	7.18278	6.15651	5.99472	4.8263
ENSG00000072134	41.0939	43.7639	38.6021	42.4242	45.1777	42.0131	41.643	34.1762	33.2598	49.6539	37.9489	39.2598	44.4072	36.0118	42.119	29.7026	42.5207	48.3528	45.4142	37.8207	29.7713	40.048	32.5359	37.2774	48.1768	41.7474	41.6397	40.6789	41.9876	34.8357	40.0122	38.1724	36.118
ENSG00000072135	16.1765	10.3656	19.9166	14.0541	11.6717	14.3238	12.9421	20.4901	21.3035	15.9762	14.4126	22.7588	26.111	20.7879	13.3358	20.0597	16.0306	23.4382	19.0668	18.9211	16.0325	13.8986	27.9464	12.1776	11.5118	16.5347	13.814	20.8485	18.7215	17.3255	11.5915	12.7375	22.125
ENSG00000072163	4.14427	24.9317	2.01584	25.0412	17.532	15.7393	16.8047	2.02587	6.48827	2.10461	23.5921	8.08775	6.98415	2.15542	18.0285	3.79201	12.3926	4.99881	20.666	4.89932	4.96061	18.0181	4.22504	17.8392	32.5817	5.82601	15.475	4.99745	7.75683	17.482	6.41473	12.0078	13.7277
ENSG00000072182	30.6605	24.3982	14.1622	12.9875	28.2992	47.6825	7.68129	0.637979	5.60658	10.8357	15.2437	1.12109	0.785562	13.2466	0.714689	5.08021	22.0035	0.896063	0.396904	47.945	12.6537	3.84998	9.24987	42.1257	2.44104	9.8452	26.1281	20.5898	0.765987	9.89867	21.4141	42.8496	0.46093
ENSG00000072195	55.282	48.6013	57.7206	50.7889	58.7053	65.818	51.3454	39.8323	40.9598	33.186	49.0828	38.6393	29.3797	30.056	47.2096	34.4841	32.7299	37.8107	32.9858	49.8917	40.6611	63.8335	41.6142	50.6626	52.9376	35.3688	24.722	34.7398	28.4208	41.0921	65.0919	46.0478	31.4729
ENSG00000072201	2.94514	3.09869	3.07894	2.11447	4.07352	2.89369	14.6018	3.1404	2.3688	1.81876	6.42149	1.60578	2.16228	3.84626	2.01551	3.95883	5.18541	1.68241	2.12519	2.08855	2.64419	2.9694	2.54243	2.20555	3.53491	2.67339	2.96466	6.03187	2.97807	1.81931	3.70979	2.95275	1.97911
ENSG00000072210	33.7726	37.5133	30.7792	37.149	31.6589	46.9164	34.8869	37.8416	41.9495	28.1966	38.3032	27.5066	22.4776	37.2308	23.1921	46.162	35.6214	30.9384	31.9306	41.3234	37.9749	35.2309	36.8242	35.7104	28.4481	37.3095	33.1348	37.6978	31.3568	42.3383	26.651	33.8514	20.9781
ENSG00000072274	46.089	51.2288	62.0012	55.818	43.2758	54.3884	62.8266	48.4338	60.9135	50.9697	57.3134	71.6282	55.8074	51.6238	45.0821	61.3941	47.8069	43.8022	61.4332	59.8156	43.2464	67.6342	45.5303	49.4509	38.4846	50.031	53.8076	41.2326	41.6012	50.8043	32.3139	42.7711	40.7313
ENSG00000072310	117.645	93.9935	76.7311	143.614	118.141	117.067	132.482	73.46	85.8686	88.5791	112.014	66.2054	64.9039	81.8323	48.4162	83.6737	93.1686	74.3845	64.2875	91.8228	107.074	163.486	95.0462	80.2079	106.433	91.2846	79.3943	92.2489	62.8179	111.15	62.8812	73.1875	65.7769
ENSG00000072315	0.316469	0.037836	0.138036	0.0368192	0.0409864	0.206191	0.180787	0.0240759	0.0390018	0.0241265	0.062806	0.0127697	0.0150314	0	0	0.0253917	0.101782	0.0382607	0	0.0963239	0.138479	0.100436	0.052532	0.135797	0.0772047	0.0721153	0.0459953	0.130835	0.0125134	0.0940633	0.100333	0.163714	0.0105034
ENSG00000072364	28.6981	27.527	24.2719	26.4881	27.1303	33.3628	38.7894	20.645	22.9449	19.012	28.2618	24.4218	29.1279	22.5267	26.3627	19.969	24.0745	15.2842	35.547	21.475	33.173	35.3311	27.4153	30.4692	34.0857	23.9427	32.6508	29.8208	24.1564	30.9891	26.7456	38.1042	23.4665
ENSG00000072401	17.3299	16.9365	17.9233	14.4825	16.942	14.7579	14.8228	20.2419	15.4657	18.2918	14.8751	18.3997	18.5955	20.7141	15.6584	19.5308	18.5401	19.1896	15.7898	17.0295	20.0547	15.0819	18.2725	22.12	22.1577	18.675	20.4408	18.8838	19.9348	20.9275	21.2765	21.9071	16.4454
ENSG00000072415	11.0534	14.6537	17.867	13.1941	14.1748	14.203	18.5035	14.3245	17.6088	19.4936	16.7281	15.7422	16.8821	12.4445	17.1412	24.1678	15.8669	9.61867	16.2847	11.9518	14.2422	11.4009	18.003	15.0526	9.06677	18.2476	17.9984	15.2455	16.3033	14.9907	16.607	16.6631	17.9337
ENSG00000072422	13.2891	11.9187	12.1836	10.9975	10.3562	10.6842	18.3825	29.5464	10.916	13.873	12.7481	20.1672	21.7879	17.3076	20.4926	14.3634	13.3949	12.6207	18.7351	12.6874	11.6498	20.0259	17.9502	10.7732	23.7586	13.7261	12.3774	13.96	14.636	12.7859	10.0267	11.0457	18.4608
ENSG00000072501	70.2307	51.0728	58.3096	51.4253	56.5301	53.0562	49.4997	62.7352	71.9779	80.2115	61.4184	80.5408	65.4096	59.1549	43.6948	67.4219	62.387	84.532	64.2379	68.0241	73.6562	47.9853	80.6575	62.6931	51.8352	65.5818	69.0767	74.5288	79.4076	54.5592	47.4282	56.9689	92.5019
ENSG00000072506	182.325	163.352	144.415	152.666	147.372	133.206	131.995	141.345	161.305	157.87	158.39	144.375	159.501	160.593	166.907	167.717	174.396	221.093	155.517	163.217	168.541	144.017	155.145	146.845	163.489	181.52	168.901	185.64	185.151	143.151	151.79	146.052	154.049
ENSG00000072518	34.3374	36.41	31.5401	38.3682	35.4668	34.4561	32.9206	25.1457	31.3477	32.3176	33.3622	27.3063	29.2832	34.3791	32.5185	26.8693	31.5295	28.9913	27.228	31.6146	37.0359	28.1073	32.0241	31.1263	30.7857	32.2465	34.0109	29.4549	31.3689	32.3393	36.5235	33.7305	26.7996
ENSG00000072571	18.3285	21.3846	32.126	23.0978	18.5785	20.9646	23.6689	44.6575	39.8263	31.9496	28.351	37.2182	34.2803	36.9419	19.8877	45.8791	25.4684	37.7288	32.019	27.7687	21.4677	18.4707	38.3412	24.0767	20.3695	30.3284	28.9971	29.3636	38.8971	31.627	21.9961	22.7056	31.9054
ENSG00000072609	31.7469	28.8162	30.7304	32.2281	33.2941	35.6276	26.9677	22.1308	25.4335	24.1637	33.6341	26.3865	26.7327	23.1556	37.7698	25.7331	26.0614	24.9258	35.1144	27.5622	26.8433	30.2578	30.86	30.3417	53.9029	27.2359	28.6277	27.6874	29.6907	32.6454	35.1363	31.5111	28.6799
ENSG00000072657	2.3343	1.21467	0.463389	0.356813	0.145408	0.886526	0.228131	0.19698	1.01969	0.382321	1.06866	0.27068	0.237436	0.423128	0.825916	2.17508	1.3787	5.17827	0.281781	0.902761	0.384178	0.661024	0.419098	1.19206	0.533912	1.27311	0.914477	1.42946	2.79349	0.438812	1.80427	2.57681	0.914791
ENSG00000072682	5.38153	9.11492	4.30703	13.0952	7.59751	7.5416	19.7884	6.154	4.01295	5.29624	9.49178	15.8828	13.4803	4.36058	34.4959	4.79449	8.86101	11.74	25.6357	7.00415	4.31992	34.5577	6.34602	5.42595	51.0444	4.74594	6.57271	6.23711	12.8316	10.6507	3.16073	5.71401	16.5459
ENSG00000072694	0	0.0596589	0	0.0365725	0	0.017338	0.0415647	0.0708138	0	0.0360848	0	0	0	0.0575413	0.0709251	0	0.0755558	0	0	0	0	0.0194266	0.121793	0	0.0768961	0.0359152	0.0345902	0.0555042	0.0157867	0.0631204	0.0375661	0.0531361	0
ENSG00000072736	16.64	20.1022	24.5082	23.893	19.8375	20.0118	21.3392	26.856	20.2625	21.4483	20.4327	20.7068	22.5458	24.2468	24.5224	27.1912	23.6125	25.6272	27.5024	25.8036	22.8003	22.9677	28.8835	18.3392	25.2646	21.5192	19.6385	23.4685	31.0851	17.8068	15.674	18.1334	16.4567
ENSG00000072756	16.5161	15.7834	14.2386	16.7017	15.8363	15.2008	13.9953	17.9876	17.6829	19.3931	14.761	15.7925	15.4078	20.2701	14.2519	18.0218	21.6309	21.5452	16.0379	15.4734	17.2631	12.3949	18.0139	16.8741	20.7195	14.8424	20.3737	18.856	20.7847	20.4856	18.9503	16.8409	20.0625
ENSG00000072778	327.76	272.295	245.772	316.991	296.9	274.757	306.491	262.809	272.166	255.438	246.081	253.482	308.177	216.388	408.763	204.165	245.826	215.724	260.877	249.876	326.578	351.394	209.213	245.492	268.684	240.126	239.318	226.379	187.668	222.141	285.406	265.442	258.132
ENSG00000072786	18.495	18.886	7.62117	25.2917	25.2413	18.5893	19.9186	11.5847	11.2247	10.3156	16.4521	9.7571	9.17349	12.2331	17.1537	9.52024	17.2439	19.8365	20.9781	11.3359	16.7892	21.9448	8.07005	15.0993	22.4716	11.5841	14.349	11.7148	22.0294	20.5281	13.5425	16.8893	7.84354
ENSG00000072803	47.0681	50.6504	47.84	55.7163	45.7732	62.8365	70.3854	47.5221	53.1265	46.508	49.1196	36.1796	37.9964	62.4939	37.2221	54.6785	51.4491	32.7622	37.5335	45.4507	51.1008	51.7088	54.7143	63.1266	44.8214	46.1518	48.1684	48.8756	45.2349	64.385	63.1675	68.588	30.4289
ENSG00000072818	12.5156	14.8105	15.3982	8.72633	12.69	14.2103	20.1003	14.8052	10.872	8.67193	11.5959	16.4435	17.3628	12.4337	10.3248	10.7112	13.472	4.35849	19.5324	23.12	14.4951	16.9087	13.5452	17.4372	7.7192	13.9075	11.4186	11.7739	5.67216	5.88468	12.9443	12.0356	7.5576
ENSG00000072832	456.702	441.236	401.002	392.502	430.425	422.583	173.868	144.922	302.545	328.13	354.101	130.368	93.5279	292.922	87.5269	295.206	317.22	91.6901	107.319	301.835	389.781	192.848	319.475	390.146	140.579	339.103	353.869	238.88	157.685	405.183	527.372	436.463	156.454
ENSG00000072840	4.6407	7.94646	4.15024	6.67911	7.32261	6.04762	5.06289	5.08826	6.09389	5.61753	6.54827	7.93766	8.24665	5.64436	7.26574	5.64918	6.70413	8.31835	7.96665	5.88384	9.70604	9.5655	7.38798	5.83063	9.98335	6.76902	4.60943	7.7639	8.51567	6.63029	5.37973	6.99523	5.94077
ENSG00000072849	36.3181	41.0976	34.4457	46.2197	54.6551	48.1399	58.2005	40.3361	41.9476	42.5144	52.4165	47.9931	50.1467	39.7848	50.4153	33.0636	42.0905	35.8129	57.8737	37.6743	30.3257	45.4576	37.7377	50.7973	55.0811	31.4167	46.3681	38.4588	47.0316	45.1218	37.9036	38.4186	51.6426
ENSG00000072858	2.02068	0.796453	0.618444	0.831528	1.08218	1.41115	1.04186	0.319142	0.386536	0.247353	0.565996	0.57976	0.0685404	0.0627432	0.468023	0.358664	0.834428	0.443135	0.407777	0.530599	0.368899	0.569266	0.174605	1.54462	0.282973	1.28466	0.527714	0.858189	0.461208	1.5295	1.5237	1.20047	0.147387
ENSG00000072864	20.8757	23.2736	26.5502	24.3305	20.5529	18.0429	24.2438	43.6506	29.2908	28.7721	22.8072	34.8199	34.4131	33.5919	20.9516	33.654	22.647	39.4416	30.991	33.2661	20.3132	20.589	31.1715	17.5536	25.0701	26.0313	21.2925	19.8287	35.7828	25.1852	20.3549	16.6649	35.1727
ENSG00000072952	1.76035	2.39356	1.6513	2.12912	2.35638	3.11103	1.43042	2.35286	2.73096	1.66728	1.92869	5.1759	3.9208	1.92304	5.40044	2.64315	2.27913	2.8226	5.1555	2.15433	2.98802	2.2111	1.98666	1.25076	7.1549	2.37287	1.73705	2.78151	2.68072	2.51293	1.92331	2.54819	2.57456
ENSG00000072954	2.98566	1.58126	3.32246	3.13042	1.64838	2.35497	4.26093	3.35649	2.18689	2.18162	2.13073	1.68986	3.35207	1.50543	3.18785	1.77246	1.13849	0.659593	1.18703	1.85342	1.80498	2.60472	1.58236	1.88253	0.713701	1.73027	1.6429	1.19391	1.79985	3.89535	2.11472	1.83882	1.87694
ENSG00000072958	119.512	124.978	132.098	118.179	127.902	127.168	110.421	105.396	117.934	111.489	134.313	125.413	124.256	101.93	125.585	121.011	121.797	113.499	124.456	118.75	109.697	116.471	186.188	107.374	120.914	113.665	112.057	107.203	111.867	113.719	116.438	110.97	122.167
ENSG00000073008	9.2639	12.9068	8.26604	24.4305	23.1746	16.6087	18.5357	6.67074	9.21943	7.36802	17.6966	10.605	6.41662	8.70264	12.4915	7.49975	10.6971	9.40119	15.1018	14.4502	6.03152	34.2191	8.95575	14.2964	33.067	8.08843	18.1432	7.88404	10.6282	15.4761	8.16569	11.7727	9.1112
ENSG00000073050	110.256	90.2873	122.761	75.3224	82.8525	85.7752	74.1558	97.2574	95.1521	100.903	89.373	99.6947	121.751	89.1024	98.584	103.645	88.9711	110.963	94.9883	111.254	100.688	75.4034	95.3781	83.0439	76.3829	95.5693	89.7673	91.7587	87.6655	74.9974	92.4745	80.8531	107.077
ENSG00000073060	21.0659	30.485	19.9871	56.148	39.8058	25.6317	39.2926	49.5368	25.0187	27.0849	32.1413	53.6739	36.8922	34.3294	48.3435	22.3123	21.5902	70.4599	51.4028	35.0576	16.9715	65.1698	28.6353	19.8472	45.2684	24.9894	22.7139	40.0607	41.9493	32.9933	9.77428	10.8733	23.7693
ENSG00000073067	0.138666	0.276589	0.243255	0.461472	0.10835	0.149367	0.717178	0.563614	0.17594	0.0974354	0.132465	0.215593	0.790841	0.258346	0.527359	0.600903	0.103036	0.338563	0.213117	0.512079	0.610401	0.850607	0.662055	0.37307	0.222146	0.638359	0.0627985	0	0.066246	0.146287	0.514204	0.399441	0.0572985
ENSG00000073111	160.234	162.263	265.092	129.251	130.865	128.134	116.944	215.61	287.011	239.686	148.872	207.069	217.699	185.766	101.506	300.318	204.491	162.52	148.979	256.696	208.531	84.4811	277.444	121.899	79.9196	250.769	177.236	193.797	169.929	144.031	121.536	120.012	218.738
ENSG00000073146	0.0618828	0.18761	0.142601	0.336679	0.162892	0.307001	0.448802	0.0965123	0	0.546833	0.166684	0.26285	0.42696	0.0641159	0.303857	0.0201887	0.0483669	0	0	0.227645	0.117641	0.12306	0.0905381	0.091078	0.183071	0.149217	0.150031	0.0563497	0	0.417288	0.167779	0.130636	0
ENSG00000073150	1.7588	3.50438	3.23558	4.02106	4.95924	4.46654	4.96815	1.06089	3.31914	2.21246	2.78879	2.08351	1.75213	1.94022	2.85507	3.44247	1.86254	0.86731	2.66925	1.67263	2.13547	5.79957	2.74202	1.96948	2.10229	2.0685	1.97693	1.2848	1.69738	4.63758	3.18053	2.03474	1.24426
ENSG00000073169	25.7423	21.7046	22.6442	30.7601	21.1478	23.1561	24.5945	24.2419	27.9054	25.4939	25.2633	31.8599	29.7744	26.9208	27.3618	18.7941	24.5685	28.6257	26.0342	23.5583	23.5487	26.1812	22.5845	21.5036	24.7148	25.1347	22.5721	22.5662	21.2563	23.1939	24.8853	19.2202	25.2373
ENSG00000073282	0.0166623	0.0159441	0	0.0147146	0.0172791	0.253139	0.0771752	0.0665847	0.0164329	0.0152569	0.0491379	0.0703873	0.083514	0.0749356	0	0.0160574	0	0.0498748	0	0.191686	0	0.0696362	0	0	0.0504981	0.154021	0.0647645	0	0.447302	0.0169994	0.0158648	0.0276205	0.118041
ENSG00000073331	1.86576	1.16566	0.597079	0.990211	0.52379	1.99046	0.957068	2.59472	1.09719	1.61537	1.74356	0.943612	1.55673	1.78188	1.94506	1.11887	2.10026	0.916426	1.14803	0.723683	3.04263	3.00856	0.841137	2.15375	2.31375	0.779066	1.6735	2.66631	0.902081	0.638426	2.31113	1.3307	0.958318
ENSG00000073350	7.02971	5.91956	11.5807	17.2539	14.2217	7.99153	3.70935	7.31103	20.8449	9.64034	5.03914	9.39386	3.31222	11.0087	4.11186	17.714	8.28891	0.525196	4.04705	9.54802	14.6939	6.07305	18.9034	6.46274	1.97572	11.9792	10.2096	8.24973	1.6766	19.6022	9.2707	7.08186	2.42366
ENSG00000073417	3.14619	1.76053	4.18593	3.72607	2.55068	4.65107	2.44588	4.58651	3.21494	4.09341	3.11991	2.4579	2.40904	4.44661	3.51463	4.251	2.08961	5.93413	2.82398	3.62695	1.47272	3.78484	1.89787	3.08405	9.19022	2.85567	2.00104	2.47509	3.50096	3.32596	3.75191	1.2079	5.63826
ENSG00000073464	17.3928	7.69156	7.52284	5.10227	6.83866	6.62482	5.6168	7.15375	3.72529	7.48625	5.77846	8.2435	6.89644	7.75552	9.82063	6.72572	6.86725	2.72103	7.07672	7.38898	14.9078	6.0202	8.65023	9.46529	10.2724	8.81267	8.29973	9.46263	4.91327	4.77341	5.30977	11.8186	6.53712
ENSG00000073536	18.1413	19.6498	22.4458	22.3468	21.0635	20.7788	20.3943	26.3255	26.1541	21.3246	21.2558	36.6647	25.7242	32.4784	28.3978	28.9928	27.0817	57.4757	36.7692	29.2043	24.4634	27.8644	32.5286	22.6545	31.3256	27.7797	34.4635	31.0379	39.7922	21.5286	18.8884	21.4442	25.4188
ENSG00000073578	85.0168	80.104	87.2766	105.139	85.9835	86.1694	98.0211	97.4918	95.0421	78.2071	86.1279	114.101	89.0415	89.9647	83.3763	95.7188	81.5909	111.408	107.876	95.2442	73.704	97.8411	84.5054	75.6224	80.9936	78.3772	75.2479	92.7689	86.1129	88.7262	76.7476	68.5986	80.8046
ENSG00000073584	346.489	319.662	363.6	246.21	255.627	305.194	241.903	334.491	320.95	324.065	276.367	288.32	300.501	322.147	247.116	343.462	322.435	322.392	267.884	339.059	342.078	258.769	324.541	327.704	272.841	332.173	343.891	326.673	324.5	266.658	305.264	339.208	311.943
ENSG00000073598	0.0919763	0.0819056	0.151361	0.475129	0.145115	0.226462	0.18325	0.076397	0.162124	0.247235	0.0880643	0.594276	0	0.373415	0.171107	0.262972	0	0.361933	0.307876	0.326738	0.105101	0	0.32993	0.336651	0.0846857	0.0869422	0	0.145635	0.0999077	0.237826	0.0730053	0.155065	0
ENSG00000073605	8.61131	6.57484	5.69924	5.73774	6.07508	9.8249	7.93138	6.54777	8.89824	7.44569	7.41184	7.51069	5.72576	6.74011	8.07806	8.65681	7.11064	5.49093	7.34751	6.1341	9.5472	5.26837	4.89085	6.20675	5.09412	5.87128	5.56036	5.77948	4.54906	4.46691	8.34659	8.47495	6.75604
ENSG00000073614	15.1988	13.7357	15.4744	15.0215	15.8783	13.0462	19.5193	11.2134	15.843	13.3692	15.2573	16.1926	17.3002	14.3392	13.7604	11.9969	16.754	15.7057	21.2714	16.6203	19.3447	17.8854	17.0987	15.5077	18.2527	19.8249	18.6998	20.2452	16.3146	14.4922	14.3386	19.5452	13.5116
ENSG00000073670	1.76709	2.15691	2.30151	2.00151	3.427	2.36475	1.32507	4.71886	5.02378	2.51901	2.58381	6.32883	6.88596	4.54619	3.14955	4.63432	2.41389	51.513	5.07042	3.96955	4.1535	0.966368	4.80711	1.49339	1.33599	2.54742	1.97695	3.78545	71.6885	1.50387	2.57061	2.43006	4.10823
ENSG00000073711	13.0007	12.6877	10.0722	8.82709	9.8105	11.5959	12.8208	10.1598	9.23198	9.50535	10.0479	10.0832	9.79463	10.8397	7.47376	11.1793	13.3039	8.55266	8.84087	8.68971	11.7163	9.79145	10.2344	14.7804	7.50445	10.4995	12.4026	11.8452	9.72036	10.7853	11.6596	13.7775	8.15973
ENSG00000073712	57.3476	97.0606	39.511	75.1267	79.1784	85.3382	89.219	44.7577	41.0897	48.1431	91.5053	46.721	52.7848	60.7562	54.3479	50.5279	94.8569	139.809	62.4751	60.4153	54.409	78.2102	47.7987	82.8974	198.046	48.0971	99.3267	52.7216	103.555	69.1569	54.5122	83.4976	68.6014
ENSG00000073734	0.0827224	0.054402	0.0991728	0	0	0	0	0	0	0	0	0	0	0	0	0.082686	0.0396309	0	0	0.186648	0	0	0	0	0	0	0	0	0	0	0	0	0
ENSG00000073737	0	0	0	0	0.0291979	0.0293771	0.0297075	0.102763	0.0277156	0	0.0535779	0	0	0.0941731	0.0275038	0	0	0.0272025	0	0.0255938	0.053534	0.395607	0.0279944	0	0.089777	0	0.0818765	0	0	0	0.134118	0.0234478	0
ENSG00000073754	0	0	0	0	0	0	0	0	0	0	0	0	0	0	0	0	0	0	0	0	0	0.0410446	0	0	0.036949	0	0	0	0	0	0	0	0
ENSG00000073756	0.0345215	0	0	0	0.157029	0.0900607	0.0364411	0.237601	0.0210814	0.231086	0.0479006	0.583931	0.059087	0.15525	0.125484	0.097311	1.39866	5.44626	0.430518	0.136622	0.0476168	0.109144	0.349666	0	4.28225	0.0459796	0.0150808	0.0454626	2.29747	0	0.0962833	0.017742	0.162024
ENSG00000073792	85.0292	85.9697	101.596	96.5501	91.3839	91.3925	87.4117	95.698	120.184	112.748	90.6316	119.639	101.112	89.6761	105.052	119.019	93.3677	136.558	103.545	92.6947	86.5093	98.1142	111.922	102.669	107.258	96.2632	120.047	85.5762	124.571	96.5481	89.7941	88.3949	123.183
ENSG00000073803	18.7787	21.0556	20.8449	19.4037	18.8166	15.0445	20.8383	23.9257	19.485	17.9449	18.4628	15.9594	24.3285	18.0695	18.6832	20.4016	20.8724	15.6306	20.7333	13.8058	15.8924	21.1147	19.6416	21.5803	21.2178	21.7285	22.8197	19.8065	22.9901	16.918	20.5784	20.7847	19.7674
ENSG00000073849	25.3257	11.2063	24.6408	8.22348	6.86128	10.9318	9.2203	28.4073	29.0637	21.1337	11.7327	24.4642	23.5363	37.7689	19.2322	31.2777	18.314	40.0865	18.3547	11.837	24.7455	20.5897	28.1868	16.9181	10.1597	28.1184	24.7417	28.98	39.6218	7.98784	20.2924	21.4135	23.2315
ENSG00000073861	0	0	0	0	0	0.161662	0.0334104	0	0.0311563	0	0	0	0	0.0325293	0	0	0	0	0	0.135326	0.0300698	0	0.150356	0	0	0	0.277441	0.0285586	0	0.0323457	0	0.0263022	0.050662
ENSG00000073905	0	0.115925	0	0	0	0	0	0.111199	0	0	0.115248	0	0	0	0	0.118647	0	0	0	0	0	0	0	0	0	0	0	0.110525	0	0	0	0	0
ENSG00000073910	4.44692	0.967718	0.826707	3.01371	2.34847	1.12782	0.289856	0.134194	0.74676	0.58041	1.44887	0.0950905	0.872859	0.950371	0.748415	1.17666	1.5521	0.358326	0.501495	0.716136	0.794205	4.80373	0.671733	1.80352	1.08665	0.277287	1.81799	0.665337	0.319204	1.43056	1.49301	1.41125	0.366089
ENSG00000073921	65.6916	87.786	58.0779	82.1295	80.6391	71.7243	91.5151	62.5956	55.6693	57.4252	88.3346	53.0312	57.1285	61.4113	63.1916	63.7364	77.8235	70.8951	82.6262	63.9465	64.5618	72.9792	64.6492	95.5665	144.572	60.6811	109.824	63.7928	80.849	86.4631	76.5985	89.8343	63.7644
ENSG00000073969	10.3339	4.59949	9.2382	4.87613	9.57416	9.01984	0.703082	10.16	8.27678	8.0171	4.88205	11.6199	7.16402	8.44596	9.78444	9.46081	7.99152	4.32389	9.30377	9.9207	6.43666	8.47709	8.59121	10.1583	4.82952	2.71866	0.616484	4.32635	11.2903	9.00195	11.2069	9.43925	4.56307
ENSG00000074047	40.7792	40.6732	62.8849	17.9587	38.0076	30.0265	26.8375	30.0849	52.2773	68.3779	46.2668	40.8393	36.5439	47.54	32.2516	30.1589	47.7894	45.1924	31.3475	53.1931	47.3588	25.4987	48.8576	35.8703	53.4827	49.6893	28.2163	55.5043	39.2907	19.6906	46.8745	46.1216	23.9392
ENSG00000074054	32.3661	31.3204	31.0486	26.4122	29.1279	29.7723	28.465	26.8362	28.6679	30.2563	30.2365	25.3232	26.8726	26.8278	21.927	30.2785	30.9165	26.1263	23.7169	27.4675	33.8158	27.6526	28.4389	34.7369	24.1452	30.8126	29.2836	26.7459	27.6993	31.8588	32.4966	38.2045	29.3382
ENSG00000074071	97.4298	112.095	115.457	143.798	127.021	102.898	116.588	122.693	133.397	138.419	122.443	155.696	124.285	149.448	132.334	145.96	128.161	183.366	154.715	138.665	118.112	149.835	141.011	104.096	114.231	127.562	135.802	126.314	149.442	131.427	104.16	97.6869	104.305
ENSG00000074181	94.4433	106.484	96.5779	81.7481	86.6765	86.4684	129.936	86.8967	96.8741	93.9455	122.49	105.902	129.413	75.5778	167.059	82.0659	99.4505	69.9253	121.437	77.2553	93.6453	113.269	143.289	75.2628	193.544	95.9756	82.3068	80.596	78.4321	83.4852	66.0127	65.1266	115.129
ENSG00000074201	163.952	137.984	184.231	141.334	137.807	141.841	134.582	223.917	204.878	179.053	143.853	174.004	199.05	216.806	153.256	244.482	171.469	194.137	145.324	181.767	162.835	140.535	200.09	160.028	131.172	182.981	174.819	216.676	192.149	185.383	172.845	159.222	174.217
ENSG00000074211	21.146	8.22656	12.2377	2.25865	4.85016	6.84098	0.600669	1.38377	1.63542	5.08394	4.4351	0.609421	0.487704	3.08281	0.20376	2.15256	8.62245	0.0741208	0.445929	5.4002	14.7282	1.80445	4.00574	6.19906	1.43241	4.1525	4.81808	4.21145	0.294447	0.967707	5.79123	9.87237	0.313036
ENSG00000074219	183.636	169.159	194.513	118.188	136.951	132.321	133.728	157.216	199.007	222.734	158.455	150.95	151.01	172.531	127.798	186.271	196.234	199.553	145.053	171.419	216.48	108.998	207.472	138.384	133.016	220.178	179.317	190.146	169.142	123.651	143.778	154.431	154.081
ENSG00000074266	29.6123	26.5645	31.8841	29.3295	26.7448	27.2864	24.1249	30.7162	40.0704	33.2028	28.9906	31.6981	26.9518	30.1835	20.5208	46.8451	29.6723	39.6396	27.1526	37.09	29.1477	20.9413	39.9046	30.6915	23.727	30.1706	37.6899	31.8556	36.355	27.4812	32.5273	30.1765	33.743
ENSG00000074276	8.52464	4.13031	6.67259	8.47452	5.8006	5.91477	5.07091	3.86471	8.0918	9.00711	5.01261	1.44002	0.856996	3.58724	1.67253	2.88266	2.97931	0.948058	0.0666831	3.6308	4.86238	3.367	6.281	8.84498	2.81683	5.92108	6.03751	4.80751	3.94279	5.97759	13.4216	8.34389	4.31364
ENSG00000074317	1.39505	0.778706	0.653185	1.6172	0.958742	1.1971	0.392493	0.0677217	0.218359	0.422732	0.871438	0.0715841	0	0.467968	0	0.183415	0.999596	0.0973673	0.279921	1.33355	0.627462	9.96437	0.222514	1.97914	0.420735	0.339042	1.05433	0.965403	0.43989	0.992387	0.976854	1.49382	0.369818
ENSG00000074319	77.2032	77.987	66.621	70.8239	70.8512	87.9208	82.5745	67.9524	60.09	72.4139	72.9467	65.6933	72.6194	63.6163	67.3689	68.4317	65.5864	61.3156	68.7843	65.4334	69.6436	75.914	69.2899	76.2335	84.8	70.8697	77.2892	65.6977	66.342	63.9435	85.3709	76.0384	63.1942
ENSG00000074356	39.1566	41.3951	31.3532	31.8786	31.8333	33.4071	31.0481	33.5872	33.2848	32.6323	41.6432	30.8011	30.3299	29.7503	34.4001	35.9032	35.5951	31.6751	24.4388	30.2822	36.7819	42.5342	28.1458	39.5448	33.0464	32.2695	30.7405	31.4407	31.8785	34.5176	36.5685	36.9799	38.1266
ENSG00000074370	1.51816	0.990271	0.899498	1.00101	0.58845	1.35214	2.04443	2.63415	1.64508	1.51154	1.07981	6.99172	3.30078	2.3617	5.108	1.38215	0.667409	2.01804	2.83053	0.420591	1.80442	3.60233	1.99866	0.873555	0.504898	0.808694	0.918489	1.4311	2.92542	1.12952	0.560582	0.519382	1.40465
ENSG00000074410	30.7733	39.8349	5.92146	272.964	144.76	49.1658	31.0134	28.2291	9.04287	5.50063	37.5834	23.4889	38.3976	25.7283	75.4907	10.5417	6.83101	4.61395	17.4806	12.7808	14.3489	314.984	9.84884	18.1737	20.5819	15.59	8.21507	14.3811	12.5245	163.026	16.1565	7.9834	4.71913
ENSG00000074416	0.972957	3.01892	0.623036	2.54921	0.995699	1.31738	3.16316	0.212495	0.713347	1.20195	0.663937	1.58325	1.25184	0.750646	2.0049	1.39894	4.5397	1.58165	8.2289	5.0701	0.863703	4.47946	0.615535	0.883002	12.5231	0.962465	1.39121	2.31735	3.09038	1.37104	1.08634	2.24503	1.04796
ENSG00000074527	6.95593	7.45649	8.37612	3.14671	4.64908	6.46528	7.7473	3.15877	9.76918	6.489	9.45594	4.61952	2.97051	5.05394	2.86948	11.1114	9.69136	0.270893	5.00695	4.35489	7.73895	2.66291	9.94989	11.0424	15.0779	6.73274	8.92517	5.78139	1.2594	4.25981	7.00189	10.4347	8.32564
ENSG00000074582	55.2994	48.0787	45.1207	54.3837	53.0445	48.0697	44.7979	49.9911	46.9028	53.6659	56.2613	53.303	47.2345	55.6857	47.6315	45.9815	49.989	60.7815	47.6284	52.565	46.7998	50.7402	43.7572	45.6943	48.4129	50.8729	47.7343	37.9533	45.4751	42.6632	62.8427	46.6387	57.5119
ENSG00000074590	11.2045	16.9094	11.0333	11.8612	20.6096	10.326	27.8676	12.7174	12.0301	13.0063	16.6797	37.4513	28.6899	9.43249	13.8785	13.3652	14.517	8.02239	25.0051	14.2204	11.7391	21.817	15.187	13.8591	33.6983	11.7971	16.6161	9.80514	15.9534	13.4105	8.4399	13.2326	23.8456
ENSG00000074603	8.48144	9.39222	7.08589	11.4911	12.7775	10.4781	10.365	10.8278	10.4092	10.3359	10.0067	14.7403	12.3411	10.9938	14.5647	11.3675	9.28714	11.4412	14.2578	8.93486	9.59033	14.6853	7.83942	9.31059	14.2798	12.2702	10.4163	8.1862	14.2423	10.8051	12.3871	10.9676	9.87714
ENSG00000074621	3.40112	2.27105	2.56204	2.75163	4.76136	3.01885	3.25944	4.16687	3.74551	3.40968	3.2389	5.0162	4.56167	4.49972	7.25868	4.58687	5.21817	5.28514	6.25268	2.79834	4.72372	3.50294	3.53988	5.79256	5.80377	3.60318	3.10462	3.73994	5.60243	5.34126	2.51871	2.94779	6.69384
ENSG00000074657	117.234	107.094	114.501	87.884	94.2477	102.444	105.159	98.9169	100.457	113.232	101.114	96.8064	113.469	80.6347	96.6862	103.613	103.678	73.401	84.8803	98.2385	131.873	92.4381	115.608	110.563	89.666	120.077	99.703	100.694	87.7455	95.7739	108.992	123.919	100.336
ENSG00000074660	0.656735	0.743404	0.849146	1.04518	0.854807	0.945695	1.57998	1.16408	0.622785	0.598939	0.720714	1.11418	0.711929	0.967451	0.797682	1.07117	0.75406	1.4257	1.19108	0.852044	0.825031	0.800891	0.895353	0.658266	1.12784	0.343364	0.552885	1.3286	0.753505	1.05871	0.632131	0.518337	0.204721
ENSG00000074695	41.389	42.1036	36.1758	42.9877	35.5384	40.0899	62.837	64.8138	35.9846	44.8552	43.1587	61.8209	66.2172	47.4731	70.9754	47.5136	42.3925	58.1021	72.3793	46.0618	45.641	71.5321	41.6111	32.1645	98.3194	43.7959	41.1624	41.9969	56.2552	38.7032	26.572	34.6921	55.1444
ENSG00000074696	155.8	156.94	159.48	191.589	179.238	178.292	185.701	183.381	168.028	165.636	168.395	185.091	208.466	164.511	170.219	195.309	159.872	155.154	187.866	156.751	154.482	174.086	176.612	168.675	150.166	160.441	173.211	156.472	175.148	203.3	149.198	177.417	155.141
ENSG00000074706	0.265277	0.651246	1.03122	0.78521	0.393589	0.844812	0.787056	0.404664	0.30744	0.467309	1.02105	0.598094	0.094618	0.778674	0.297477	0.258134	0.271552	0	0.0558327	0.470284	0.880687	0.866489	0.42026	0.639978	0.107859	0.59672	1.12112	0.436538	0.0350482	1.85311	1.42456	1.57639	0.106814
ENSG00000074755	6.95752	7.80591	7.34819	8.38194	7.95005	8.07056	8.82255	6.14298	6.48334	7.58739	7.67191	4.89404	5.89433	6.08884	7.24885	5.89408	7.9431	6.15143	6.23773	6.8347	9.41694	8.34509	6.00401	8.32779	8.16436	6.32722	6.26935	8.54238	7.16924	8.0516	8.28195	9.04919	8.30914
ENSG00000074771	0.040756	0.273869	0	0.0380493	0	0.128355	0.216254	0	0	0	0.467572	0	0	0.0841689	0.0399555	0.0395286	0.0785897	0	0.233738	0.0371213	0.0776263	0.177682	0.0813195	0.492608	0.0800142	0.0747434	0.0360076	0.0739187	0.0390169	0	0.0781904	0.102307	0
ENSG00000074800	681.944	840.209	851.674	1506.64	1342.47	998.111	1180.72	1034.54	1134.38	1077.98	1100.8	1681.88	1229.67	1160.21	1127.51	1193.13	1143.44	2065.37	1870.77	1202.07	724.823	1413.45	1171.07	808.461	1194.52	1134.06	1476.76	1203.29	1598.82	1279.96	569.636	675.96	1208.68
ENSG00000074803	0.181673	0.142231	0.226134	0.239984	0.119285	0.0516942	0	0.437496	0.250454	0.0907328	0.245112	0	0.743284	0.548279	0.113117	0.0169354	0.285762	0.247406	0.0315682	0.19193	0.470084	0.323541	0.14843	0.156024	0.0806397	0.232009	0.144248	0.149069	0.24924	0.117943	0.315494	0.160131	0.0658725
ENSG00000074842	168.195	189.17	141.818	258.836	230.807	197.624	294.636	150.573	145.6	156.099	217.697	218.108	195.934	150.318	268.546	171.945	195.466	208.139	304.321	181.083	143.025	385.544	227.23	170.103	422.821	158.132	204.705	160.03	210.609	211.764	146.393	157.499	155.431
ENSG00000074855	54.6734	47.7897	42.7437	41.7999	46.614	54.1516	41.0108	45.6969	45.8339	45.5925	45.7631	30.15	29.3403	46.1368	27.511	28.0602	35.5805	21.4928	25.1704	33.5741	60.9503	46.6779	54.5057	46.5388	41.0069	44.4242	38.4896	35.2483	18.4166	33.5185	52.0202	47.2556	34.6264
ENSG00000074935	17.2819	9.98933	15.8691	15.5886	18.581	16.8972	12.932	14.9525	13.2458	13.3387	12.8731	12.9761	11.7909	14.1446	13.8854	16.9721	14.2199	20.6906	12.0022	15.6892	13.9588	14.2022	14.1726	16.3106	16.2741	10.2476	13.7464	15.1636	15.068	13.8451	16.5472	15.7208	17.817
ENSG00000074964	40.8259	39.6246	39.1994	36.0107	34.1417	42.0039	23.9321	22.2383	27.1986	33.5255	36.7727	22.6608	21.1162	26.6675	25.0683	23.4878	31.1091	17.9112	16.4581	34.3675	35.3478	25.5172	31.9954	39.3073	24.642	29.217	27.0866	27.4267	20.6799	31.485	39.033	39.3242	21.2065
ENSG00000074966	0.150735	0	0.0666444	0.217001	0.0797051	0.233714	0.0291332	0	0.0271824	0.0700803	0.0600862	0.108264	0	0	0.135806	0.136914	0.169164	0.121963	0.268513	0.128976	0.0262536	0.0599733	0.0753595	0.0656499	0.462849	0.11548	0	0.172829	0.137816	0.356142	0.330045	0.127071	0.0630527
ENSG00000075035	3.91412	1.58439	8.28988	0.894907	1.30884	2.73282	0.305674	3.18176	2.17959	7.44487	1.04656	0.525222	13.1965	1.32439	8.13897	0.896313	4.15462	3.86956	1.37269	3.13653	2.03319	0.76658	1.95541	1.62912	10.6058	2.6845	1.28849	2.71166	4.32476	2.02901	2.28717	2.02503	51.5617
ENSG00000075043	186.489	123.718	215.273	149.856	170.164	171.575	69.2616	136.456	185.261	287.477	136.718	83.2646	121.038	172.777	95.6203	127.701	172.091	118.155	85.9213	181.048	205.576	72.3815	189.293	133.167	59.3388	196.606	139.49	181.784	152.125	176.202	170.449	175.296	174.756
ENSG00000075073	0	0	0.244584	0.793793	0.357824	5.45e-10	0.159071	0	0	0	0.0935723	0	0.224865	0.164875	0.479568	0	0.235613	0	0.420563	0.222464	0.189534	0.373147	0.0489841	0.366266	0.384571	0.134716	0	0	1.17303	0	0.19177	0	0
ENSG00000075089	32.2486	20.537	22.5636	21.2095	20.9547	29.8688	23.7983	31.3014	25.7355	27.3272	16.1894	37.0153	26.6156	34.9401	29.5809	33.2777	25.2457	34.0892	25.0901	21.6592	30.8479	31.9867	32.6417	25.7893	23.6226	25.3606	27.8823	30.5253	30.9686	22.5095	27.1116	29.329	27.7401
ENSG00000075131	8.42725	11.2189	12.4918	9.07402	9.96626	7.09811	9.90341	18.0675	16.0098	13.0443	7.82152	17.1161	23.2597	12.1846	11.3908	19.6611	14.6995	19.6673	15.8124	11.3095	6.36634	9.07702	17.285	11.9591	11.6925	14.0368	16.1407	11.0564	21.515	15.2824	7.24673	8.09401	17.2922
ENSG00000075142	185.092	194.766	160.874	235.278	194.758	200.732	168.931	142.562	142.082	174.488	211.298	131.594	138.857	183.483	110.746	193.488	160.644	198.237	142.192	180.956	158.539	208.842	166.632	186.989	205.652	154.839	188.707	180.488	186.247	231.042	175.261	188.922	87.0732
ENSG00000075151	63.1563	54.162	52.6283	51.2145	54.3118	57.6731	45.8464	52.1149	53.349	51.2874	50.3641	45.7723	47.9588	55.1982	45.9535	49.6463	53.3609	49.111	43.6554	53.3664	59.1072	54.9187	46.9105	55.4979	50.4563	56.4969	48.6656	51.7324	53.5278	53.0143	58.2788	62.8288	42.1047
ENSG00000075188	22.5771	23.6289	26.5807	24.0216	22.6475	28.4076	27.4575	36.4706	33.8543	28.9908	25.1425	42.8864	35.0887	34.0553	20.5062	41.6667	24.9463	38.0105	38.1913	31.6174	19.2952	28.6566	36.0895	29.646	21.6826	25.612	32.7839	28.5892	38.8399	33.2723	20.9042	25.9513	32.3061
ENSG00000075213	11.9871	5.92438	14.0263	4.71652	6.60472	4.82208	5.31821	19.6541	11.1637	23.3657	7.10303	20.766	20.4199	6.66594	13.0169	8.80029	15.9811	28.0969	21.4629	17.4216	4.20544	4.84548	22.0942	3.2656	43.5037	12.5187	8.71656	10.0439	28.3372	6.95555	10.6322	3.45105	24.5248
ENSG00000075218	38.4904	45.8565	59.1252	47.2621	47.1485	39.8718	52.1077	58.9558	61.6604	54.4898	51.3068	62.8912	64.4558	45.7742	36.8008	61.8282	51.1984	62.9463	52.8731	54.2498	37.1434	33.369	60.0828	38.3226	45.8963	52.7692	41.8974	40.6413	57.63	52.4435	37.2294	35.8186	67.5715
ENSG00000075223	6.93476	15.5757	6.98707	4.92333	12.8712	5.89734	53.6499	11.1113	11.4893	11.6102	19.8774	15.8278	60.8802	4.04037	80.4313	7.30696	14.0676	17.8404	78.4326	10.8683	7.36542	11.2094	14.1868	7.19879	72.835	13.723	18.1208	8.97912	48.101	5.1144	15.1021	15.6263	65.7642
ENSG00000075234	21.7044	24.5841	21.8189	31.0035	22.3684	23.8574	22.7817	22.652	24.8101	28.4575	23.4593	26.8152	30.1539	21.9792	33.0708	23.4984	24.6606	19.1229	30.7237	24.5576	31.1871	24.0788	26.1368	21.0084	18.4749	27.2557	24.6322	28.4777	26.2166	26.84	18.7005	16.6018	20.977
ENSG00000075239	26.3749	32.098	47.6348	36.4111	45.3419	32.2238	36.7344	50.1324	34.7635	28.8299	31.0537	32.4637	34.3167	48.0041	34.435	38.5138	45.6305	51.1552	39.9729	42.2476	39.571	51.0193	26.6355	39.2794	53.0385	31.8466	53.1201	46.3436	54.8393	44.4503	33.1208	37.2487	31.1626
ENSG00000075240	28.8987	39.771	20.488	55.5142	39.8627	39.4079	53.3286	25.6824	20.6424	15.7251	43.7455	38.5084	28.8735	27.3175	33.9183	23.0981	15.747	25.1444	32.0173	30.0281	15.3987	31.744	16.7425	22.932	24.6005	18.5558	14.8817	29.777	27.5293	34.033	17.9077	21.8855	19.8632
ENSG00000075275	9.23597	34.0243	18.0213	37.7654	36.0445	34.8514	52.404	25.0967	14.4665	15.0232	32.5143	26.4212	30.9474	12.7722	38.1025	15.0787	14.2858	6.25007	27.5267	28.6768	12.5682	44.2323	17.9816	17.6695	17.573	14.2535	13.3196	13.6112	16.7329	38.5816	14.3959	13.6144	29.3142
ENSG00000075290	39.5573	0.903947	5.26266	1.46524	1.30986	0.247087	1.70689	53.0778	8.88112	12.2885	2.06309	502.268	283.634	0.810255	195.609	11.9084	5.94056	6.77773	391.907	19.5902	15.1006	2.65161	20.7871	0.609646	1.07827	32.4475	2.59847	1.95674	23.0937	0.766413	1.05354	0.328169	91.8734
ENSG00000075292	71.9972	66.0475	71.0377	58.8768	60.6474	69.3865	60.9195	70.4026	76.0832	74.6534	64.8672	58.3042	62.153	76.677	55.7999	82.0651	71.3074	63.6863	45.9598	65.0591	73.5359	46.1636	73.3757	70.9188	55.0602	69.4046	70.6112	71.0019	66.5297	61.3782	83.2701	79.4709	67.1752
ENSG00000075303	7.70853	8.75448	12.7076	8.33438	13.9732	11.125	15.1963	13.1282	13.9896	11.9637	8.6935	12.3278	17.2113	9.19559	7.10318	13.8575	8.82067	14.951	15.6422	12.2239	11.9692	14.4923	16.2118	12.0266	9.22288	13.9259	11.699	11.1331	11.84	10.6012	9.05756	8.81344	10.2305
ENSG00000075336	40.2865	39.3501	44.4702	47.0989	49.2347	39.012	38.0514	56.8784	45.2832	52.1112	44.1539	42.6854	43.6673	50.6178	42.3087	50.7302	46.0543	55.3248	54.2853	45.7861	40.1944	44.7377	43.2457	38.6108	52.0716	41.8343	48.1081	45.3571	50.0314	50.5797	46.1906	41.5361	54.6515
ENSG00000075340	83.6224	40.8158	75.4441	40.2796	47.3138	50.0905	17.5455	63.9764	54.6696	63.5168	36.5508	62.2136	71.8701	55.8123	18.908	60.1415	48.8451	17.6201	27.3833	50.3182	52.6995	29.7986	56.9531	41.6471	15.376	55.2672	55.1575	49.4271	22.3005	44.3196	43.9145	40.8534	24.4485
ENSG00000075388	0	0	0	0	0	0	0	0	0	0	0	0	0	0	0	0.0237703	0	0	0	0	0	0	0	0	0.0240777	0	0	0	0	0	0	0	0
ENSG00000075391	11.0312	18.6	10.7075	9.66461	11.7659	10.823	17.2744	6.92581	9.22558	10.6013	18.0537	6.28071	7.42334	9.41452	8.16922	9.34192	13.3682	6.23652	7.16337	7.82291	13.3598	10.2508	11.4304	12.8632	10.5378	9.78923	9.84369	10.8632	8.4323	8.7954	15.1341	16.8718	8.11392
ENSG00000075399	36.4966	30.016	30.6209	34.6112	34.8587	34.8788	28.4473	19.9354	26.6735	25.6844	32.7259	18.9113	29.7856	28.7087	30.5507	22.0898	27.57	15.0399	17.395	29.6591	42.5227	32.9309	23.024	29.1606	27.4	31.176	20.29	25.1402	16.4187	25.7958	36.6452	30.2226	22.64
ENSG00000075407	6.56855	5.8565	6.82167	6.96429	5.54176	6.29625	7.16579	8.50727	6.32657	6.79417	5.59714	6.38117	10.6829	8.02712	6.3586	7.02876	4.34974	8.70917	9.23382	7.80858	6.39768	8.09545	7.0524	6.09854	5.92724	6.71063	7.27767	6.27283	6.00649	5.83122	6.98474	8.47706	7.25153
ENSG00000075413	90.6942	89.8189	89.1218	92.708	77.1716	78.8021	73.2942	93.6314	82.91	78.0292	81.0639	72.5577	68.351	89.0769	71.8997	71.6628	91.1603	93.8406	89.2979	93.0349	102.979	94.1913	84.3798	87.7914	86.106	88.0179	78.1808	78.1369	76.4292	79.98	82.846	80.7645	74.441
ENSG00000075415	508.193	547.267	544.076	591.647	531.201	583.928	734.224	590.666	560.176	512.44	599.706	674.409	687.174	580.324	640.15	608.361	536.456	767.493	722.261	622.245	505.81	692.198	636.502	569.797	637.946	504.223	582.674	633.038	679.622	623.668	486.866	486.654	476.802
ENSG00000075420	21.7846	34.3221	19.8628	32.2981	32.4043	35.1493	42.0869	20.7734	22.9274	22.4999	32.022	18.8678	25.6725	24.0451	30.128	20.6895	26.6923	21.4757	32.2829	25.3702	20.9431	45.7723	19.9974	31.8638	69.4482	21.5414	27.0727	17.3214	22.4498	27.4294	27.9158	30.7296	24.5054
ENSG00000075426	2.3522	15.595	2.99617	19.6619	17.7751	11.8821	34.7253	2.47703	6.64768	2.26576	20.2654	8.75247	9.68325	7.68502	16.6764	7.03671	11.8289	9.8357	24.8716	7.81784	4.52115	17.3508	3.9251	14.3476	19.3426	6.68768	25.8388	4.32491	7.66894	8.7918	5.25055	14.1923	8.29535
ENSG00000075429	0.477493	0	0.120211	0	0.430122	0.0721143	0	0.294159	0	0.316486	0.19635	0.103429	0.630543	0.141493	0.268091	0	0.203498	0.0664224	0.202176	0.0957286	0.324005	0.347033	0.136333	0.11849	0.526193	0.377548	0	0.124382	0	0.111112	0.329978	0.23082	0.612242
ENSG00000075461	114.423	91.1599	89.6876	54.316	81.5196	79.6139	52.5394	52.4495	69.8902	79.0609	85.6201	42.818	60.5275	44.6809	22.56	62.5972	85.1781	13.8169	39.7425	62.0391	101.551	45.9645	61.8106	86.1043	46.726	91.1519	73.1019	60.213	31.5469	49.0462	102.682	96.9246	46.7514
ENSG00000075539	30.6071	23.9374	23.5977	24.0617	25.4801	28.3079	19.6245	19.9564	19.4129	23.5202	25.8368	12.5391	20.9566	28.4489	19.7188	16.5223	31.144	16.0685	20.9594	21.2869	38.3991	35.7588	21.7485	23.3663	16.5272	25.0498	17.7201	20.4155	14.9024	24.2091	26.3287	29.4789	15.1712
ENSG00000075568	16.0596	14.8098	13.5663	15.1971	15.8921	18.8795	12.4013	16.7576	13.2714	15.0954	14.9248	10.0741	13.5436	17.894	11.5089	13.1892	15.439	16.6868	13.5251	16.2376	14.464	13.7398	12.7194	18.1122	13.921	13.4289	17.4788	15.5037	16.8108	15.0838	23.0801	19.6488	14.0823
ENSG00000075618	654.576	595.289	555.481	777.985	622.289	484.985	542.762	519.228	527.773	553.878	598.188	627.027	605.629	593.337	760.981	476.683	572.286	1479.53	839.265	526.863	647.093	855.354	483.047	404.991	861.496	687.013	573.291	632.329	951.094	644.618	446.35	464.19	409.098
ENSG00000075624	155.253	181.849	112.005	182.464	173.701	170.24	199.437	95.5037	127.59	141.529	191.493	118.69	77.1251	112.727	124.374	77.1253	183.908	150.469	224.827	157.624	175.208	192.246	116.486	186.682	216.724	156.82	156.193	142.09	118.189	128.33	158.73	148.679	129.609
ENSG00000075643	0.438133	0.489213	0.729616	0.444886	0.284447	0.40091	0.429909	1.02513	0.804691	0.612045	0.418421	1.12325	2.98411	0.767133	0.394355	1.85134	0.646014	0.154011	0.381889	0.444439	0.600865	0.718972	1.47361	0.577592	0.0973801	0.696724	0.842764	0.900997	0.556545	0.720993	0.2374	0.328907	0.467664
ENSG00000075651	2.03802	0.486903	1.22799	0.658449	1.13639	0.988472	0.833201	3.55769	0.871666	0.883157	0.892436	3.73767	3.17548	0.835688	3.24424	1.38806	1.36527	1.44915	1.23102	2.32023	1.04844	1.17003	1.53153	1.09446	2.76675	2.19965	0.401178	1.00045	1.93888	1.40238	1.2916	1.09356	1.9781
ENSG00000075673	0.0211106	0.0202125	0	0.0341904	0	0	0	0.0385964	0.0208284	0	0	0.0613854	0.0419036	0	0.0206631	0.0203682	0	0.0204378	0.10088	0.0192624	0	0.0459632	0.0841423	0	0	0.0771012	0.0554342	0.0572135	0.0200839	0	0	0	0
ENSG00000075702	17.7758	19.2473	21.9019	21.9179	13.9889	17.6598	19.0511	22.4733	26.9569	24.7724	21.2985	26.973	20.9681	19.7357	13.3542	22.0373	19.1327	32.1525	24.7507	25.2237	16.9295	13.1842	27.1026	15.1445	17.5913	21.8489	17.4185	17.1918	23.3488	20.5717	14.0192	13.9355	29.5603
ENSG00000075711	38.25	58.9147	38.6296	41.2236	42.8353	57.5118	59.1401	44.0717	42.8043	43.1185	57.6922	45.0649	42.5562	51.498	37.3161	47.9743	49.5555	44.2323	45.6928	53.2018	42.7703	35.2351	45.5803	53.068	55.5811	41.1881	52.1352	45.4438	45.3296	39.3707	41.8403	53.236	39.633
ENSG00000075785	176.002	173.757	147.031	180.493	180.213	184.893	191.667	160.624	147.384	159.478	176.411	162.935	156.572	155.532	187.301	142.944	153.453	184.55	202.47	165.565	145.523	191.451	133.474	163.805	226.577	156.358	174.627	145.159	190.723	149.337	179.881	165.446	145.055
ENSG00000075790	17.285	21.8358	17.7616	21.1159	22.1132	20.0348	19.3746	21.2981	16.235	17.3022	19.5348	11.5612	19.4061	18.3458	15.0954	23.9599	17.4831	16.1031	18.4999	15.7753	18.5128	19.6441	20.4585	21.3718	23.5472	20.4817	19.4165	16.8078	16.0945	17.3562	16.4479	21.9621	19.5206
ENSG00000075826	8.84507	8.72351	6.67301	5.3486	7.90189	5.28758	5.3931	10.2319	5.96191	5.74473	5.83815	42.9579	31.5717	3.94929	20.4138	4.49648	3.99806	4.6962	39.0012	9.2122	6.90847	5.03813	6.5372	4.99905	2.94696	6.91837	3.9465	4.53689	4.32881	3.8937	7.29473	5.28967	12.8131
ENSG00000075856	55.1989	60.1441	65.1617	52.8923	56.0317	55.6214	52.6398	60.1445	69.5693	69.0472	58.8294	69.117	52.4206	59.0494	53.4314	66.302	59.2389	89.6218	50.7629	66.7058	67.8066	49.691	65.2383	53.9559	57.4457	68.8346	60.0996	62.328	67.0515	60.0593	59.481	59.3536	66.7963
ENSG00000075884	3.69729	1.6144	2.87579	1.57645	2.87622	2.9997	0.689801	2.23858	1.36241	1.75226	1.80809	2.53107	0.774143	1.40493	0.341203	2.56521	2.42274	0.649734	0.47666	2.259	2.20601	0.455508	2.39592	2.1518	0.754706	1.5166	2.40666	2.02409	1.55811	2.17195	1.50863	3.22059	0.381749
ENSG00000075886	0.11214	1.20752	0.512554	1.46655	1.53097	1.58717	0.550745	0.25781	0.566275	1.05948	0.991765	0.666315	1.42431	1.58361	1.19108	1.13685	0.885358	1.11815	0.321594	1.12186	1.76202	1.12387	0.675599	0.582827	0.600585	1.03431	0.619561	0.941444	0.323479	1.71867	0.216166	0.638954	0.897573
ENSG00000075891	1.86209	0.476776	0.796466	0.225429	1.36533	0	1.49277	1.58441	0.16288	0.264226	0.117723	6.23716	1.54055	0.171454	22.2696	0.436577	0.342973	0.802111	8.02144	0.65642	0.460806	0.278004	0.163692	0.107314	4.26883	0.250754	0.151321	0.0174472	5.99423	0.02552	0.161544	0.302393	10.1542
ENSG00000075914	50.1552	54.7483	60.3746	67.2182	57.2432	60.5885	66.8053	78.6884	69.4196	63.1191	54.7178	98.0674	74.3208	78.5586	69.0686	80.6849	63.7602	118.526	94.5108	67.9458	49.876	67.9963	75.7555	57.5129	60.9996	61.9314	68.2418	78.6136	102.589	68.9382	46.6469	48.2497	63.7651
ENSG00000075945	33.6505	29.282	19.2517	24.8364	26.81	33.154	22.3272	15.3885	13.2719	14.9374	24.5771	11.7312	14.8308	14.2558	19.4611	14.3912	19.838	20.1754	14.3262	16.815	28.039	29.3012	21.7835	30.316	31.3457	16.1896	20.6481	18.7745	19.0859	22.7603	36.7142	34.3132	13.0809
ENSG00000075975	30.6918	37.5013	28.6992	30.5007	41.5844	31.3066	38.0213	32.9596	29.6425	38.0279	36.124	34.6006	38.4418	27.8383	36.5067	34.8458	31.4895	29.0233	33.7206	33.2843	29.7086	33.7122	28.8815	33.4622	44.7915	28.2838	35.3963	32.8189	36.7961	31.1224	30.1453	31.2595	34.5567
ENSG00000076003	45.5259	48.2931	83.0209	44.5316	46.2796	45.5715	39.3657	80.5351	86.8591	85.8249	51.4482	70.6995	76.4177	60.2896	32.4041	106.872	65.1935	102.154	48.5487	67.5727	50.626	27.9596	91.5474	54.7918	49.3032	72.9651	69.1367	64.4938	100.06	61.4953	48.5178	53.2931	91.1536
ENSG00000076043	11.5208	48.0378	34.4479	72.1221	58.5615	63.58	93.9745	36.8091	35.0521	29.8649	66.1072	51.0807	43.0385	63.9609	86.2436	13.6051	35.7556	38.5635	35.145	16.5968	39.5353	93.5276	41.4953	36.2763	137.547	32.2404	38.8888	50.547	59.7678	53.7292	7.20071	46.283	50.7831
ENSG00000076053	25.0809	29.2033	31.0133	27.2326	25.7892	29.932	42.9595	30.4804	29.1662	24.3601	31.3171	31.9241	27.5949	31.6771	24.9065	36.3112	30.9611	29.8127	26.7462	29.4396	24.0008	26.332	28.8982	34.4235	35.3409	22.4075	30.3418	27.6859	25.9543	29.9224	28.3772	31.4946	25.1197
ENSG00000076067	6.8305	10.9967	5.57611	10.5351	10.6703	9.06493	15.3816	8.67798	6.33176	7.40681	11.2187	7.25119	7.30993	6.29827	11.1092	7.57046	10.0135	8.32844	14.2494	12.0491	7.73742	10.3246	7.11406	10.0686	24.1939	7.76399	12.6144	5.97598	9.71315	8.67476	8.63043	8.59233	7.60877
ENSG00000076108	52.5153	56.8259	53.4674	46.0127	50.1435	61.1506	55.8432	53.4594	64.8166	59.7669	62.1371	57.7881	47.1791	72.733	50.4589	63.7604	62.3194	53.2463	53.0346	46.5896	75.1847	49.996	70.7693	49.8807	41.368	56.9991	49.6562	52.3907	52.3465	44.3902	56.3861	61.6426	52.2542
ENSG00000076201	33.6254	34.6647	28.6061	33.4694	35.0018	38.9651	35.6374	24.7551	28.7984	28.466	37.3486	31.8046	27.3339	25.4634	34.9446	21.6165	28.4472	32.7402	33.2304	28.1952	31.9267	31.3653	25.8491	30.8657	34.5752	28.969	29.9582	27.8101	28.0453	27.3281	29.4709	27.4628	29.5526
ENSG00000076242	42.0844	37.3712	47.0143	40.0027	37.592	34.0102	40.2919	46.0439	45.5982	47.7865	38.1125	43.035	47.4547	36.9079	35.7907	49.7023	44.6215	57.2321	45.6747	42.3749	34.5026	25.342	49.1355	38.0242	41.7214	45.3078	49.0166	43.0114	60.8704	43.6012	35.3351	35.9494	57.5942
ENSG00000076248	62.6571	63.3854	89.4547	58.0755	55.9424	62.0972	47.6709	95.4221	84.7505	76.2295	62.8759	91.9294	73.9821	76.8351	54.3383	125.934	71.4236	57.0258	57.0928	70.1069	65.0065	48.276	95.2978	62.0788	44.9469	76.6402	74.3212	76.8604	75.5263	70.6096	59.7237	60.062	94.809
ENSG00000076258	0.709552	1.09384	0.325795	0.282748	0.551134	0.645026	0.387309	0.773423	0.471545	1.45673	0.92174	1.35513	2.01581	0.651278	1.69858	1.02961	0.431355	1.01346	0.715067	1.07612	0.22149	0.981218	0.714405	0.49757	0.565884	0.547727	0.933131	0.941384	1.35706	1.08506	0.698675	0.260177	1.20131
ENSG00000076321	16.1751	17.4316	14.2169	13.7987	12.274	14.5735	19.3162	13.2766	11.1451	13.3949	15.6845	16.68	10.4601	11.5257	11.8517	12.3995	12.3772	14.8932	20.0279	14.9733	19.1656	13.6652	15.7739	18.355	22.0745	11.5393	14.6355	13.1299	15.5932	9.61044	14.7271	14.9096	15.5276
ENSG00000076344	13.9659	13.4379	6.78067	19.356	10.2777	15.2001	18.35	4.89308	5.78181	5.05011	14.9391	0.94185	6.51648	4.72525	4.32124	7.30561	6.64804	1.34922	2.99359	4.12756	10.9139	23.8282	6.80857	10.8337	4.72172	9.10534	8.65809	4.52971	1.11513	8.54875	9.30483	10.1774	5.18991
ENSG00000076351	17.3534	13.5756	20.7418	14.9935	12.3794	8.80468	7.9729	10.0321	13.9707	10.3526	10.3792	7.98707	10.9175	13.0065	7.68402	11.4141	13.6672	5.17328	10.4857	7.70532	16.1846	11.0943	11.6954	10.0353	5.59269	13.6014	8.87832	11.6718	5.95941	15.6905	20.1468	12.9421	8.38233
ENSG00000076356	11.0026	3.25548	9.05533	1.90159	5.27023	2.30028	2.05473	11.2952	3.52293	7.82111	3.57227	3.33076	9.16296	3.22656	15.8753	2.66141	7.80165	8.37184	13.6514	6.87309	9.84777	4.03745	6.66324	4.14609	15.6354	7.05773	4.75515	5.06767	9.19223	3.27393	5.94855	4.09852	17.171
ENSG00000076382	46.8292	48.5381	64.6132	52.3527	46.6066	52.1894	53.4685	70.2518	80.7801	67.7594	52.2662	76.1602	61.4325	54.1694	37.8765	73.6772	55.453	78.5942	60.0504	59.9501	49.9223	38.2644	79.665	45.7426	50.2972	65.042	54.665	50.4911	74.5143	52.8788	45.9073	44.4887	92.4856
ENSG00000076513	24.3443	30.6971	23.1176	29.3893	24.2895	25.9483	22.0819	17.6543	17.7399	19.207	25.0852	15.4048	17.5316	20.646	18.6672	22.8347	22.9322	15.0657	16.3645	24.3988	23.9522	33.3153	17.2226	25.3976	22.4822	19.1238	21.372	23.3904	20.8591	22.1202	25.9984	25.4916	21.0943
ENSG00000076554	1.93955	3.45214	7.36585	4.65475	5.04455	5.2577	3.60596	4.84459	5.47215	3.646	3.03191	1.95639	2.03506	14.5148	2.51635	10.387	4.07305	7.47121	0.819102	6.37645	4.85455	4.25944	9.37354	4.9487	2.13815	3.48458	6.50591	9.35708	8.64643	5.45531	2.59026	6.13092	4.99426
ENSG00000076555	14.1439	12.3727	13.2423	11.7541	12.5164	10.0203	17.7045	11.7616	10.7153	10.4282	12.7842	11.5603	15.567	12.8814	15.2747	14.4812	10.2601	6.81922	7.46382	7.06155	13.585	13.2017	17.6286	9.39768	6.49952	13.6876	9.27631	12.5068	8.60722	11.2655	11.3529	10.6575	9.55162
ENSG00000076604	402.45	358.998	227.255	369.763	327.31	362.589	209.016	161.321	242.272	357.396	289.596	209.382	153.351	334.708	212.616	152.584	275.625	307.266	249.485	285.783	393.404	225.756	258.231	288.747	286.975	394.156	279.898	223.096	233.003	223.985	422.14	359.107	196.589
ENSG00000076641	1.56529	1.23784	2.516	2.86998	1.66072	0.974184	2.17204	0.952791	2.07277	2.58147	2.24887	0.550338	1.86521	0.65233	2.99957	1.91342	4.20818	8.22257	2.10518	2.18087	1.14287	1.88615	1.82453	1.46653	5.59255	1.69985	1.05341	2.31089	17.2685	2.51904	2.35162	1.66618	1.68028
ENSG00000076650	10.1855	8.67895	10.2266	7.19352	6.0112	7.86502	8.59219	7.76716	7.16296	7.14745	5.38196	9.5643	7.52644	6.97145	7.28134	10.354	7.69334	8.83533	6.66806	6.34894	6.60211	5.60957	7.09198	6.59708	5.76108	8.14537	7.97791	6.96523	7.88782	7.70925	7.98209	7.07381	8.88849
ENSG00000076662	1.93585	2.88718	2.58359	6.42492	4.06135	3.84126	2.24468	5.60429	4.76847	3.20416	4.07588	11.4084	8.18989	7.71338	13.8435	4.81443	5.11225	20.4603	15.2259	6.67381	4.38276	9.3404	6.80386	3.1126	6.8768	4.06004	5.52265	3.93512	13.2537	4.15724	1.47129	4.0057	6.48617
ENSG00000076685	96.9012	124.175	72.1896	78.1022	114.358	93.9051	137.752	83.5917	96.6952	90.9488	105.318	98.3345	83.1212	69.2857	83.9097	92.5633	107.934	68.6684	104.111	83.4324	95.3669	85.5238	100.537	118.135	83.2266	79.7647	128.679	71.3335	76.1468	76.7145	101.207	125.795	82.6639
ENSG00000076706	15.4428	36.485	12.8119	37.2611	41.8689	25.8194	16.6794	10.5152	19.5282	17.8457	27.2474	26.0505	12.4223	18.7254	17.7172	22.2078	75.4741	77.023	57.9434	16.5933	19.2857	25.4742	25.1694	18.6465	133.768	23.3377	47.1845	25.6216	134.209	40.6578	11.8354	16.0021	12.4659
ENSG00000076716	30.5656	64.0976	79.8502	101.629	94.9364	69.2947	213.318	62.585	37.3576	37.7553	105.703	115.343	93.3203	15.8225	80.1071	40.9711	62.599	35.1229	207.723	84.3245	37.0243	124.547	44.8526	72.359	128.544	27.2051	58.8025	55.8018	49.0145	93.345	15.6554	51.7221	70.4877
ENSG00000076770	2.41402	2.4024	5.85657	1.44822	1.47598	1.91405	1.37659	6.76205	1.67901	2.64639	1.66723	3.15584	2.01722	4.93908	1.88898	3.42397	5.69452	4.70327	3.04446	5.21766	7.65035	1.22475	3.74113	3.25765	2.05381	4.88638	2.07243	9.99497	6.00108	2.29668	2.0815	3.83474	3.52802
ENSG00000076826	44.9974	37.2785	32.573	25.8859	27.1316	31.3907	26.7568	21.4885	33.4394	22.5825	27.0255	13.2547	15.8095	24.9025	13.9075	22.2224	26.791	2.67107	12.1166	20.4337	41.6408	18.5899	32.323	29.4903	11.583	35.939	22.1937	19.7924	6.73854	25.6215	35.2232	35.247	11.549
ENSG00000076864	5.58697	4.45211	7.28176	4.31177	4.54083	7.08506	3.34749	4.80023	7.42447	5.07114	5.27132	4.41717	2.88521	5.42196	3.58316	9.35173	5.57721	1.49431	2.81452	6.4093	6.71928	2.77222	6.33594	5.67566	1.86819	6.62042	4.87476	5.75414	4.01622	4.11349	6.53732	4.75346	4.73692
ENSG00000076924	56.4559	55.9578	65.4729	46.7183	44.9373	50.2509	53.5637	58.7594	61.1142	59.1164	59.2815	84.0382	67.8264	53.6226	62.1886	56.5636	55.3667	81.4964	64.1824	54.0462	56.1455	55.0042	84.7112	46.9497	53.1845	57.0638	49.5364	58.1695	60.583	52.2979	50.0774	43.7923	57.3574
ENSG00000076928	59.1709	60.4279	34.1734	85.1352	68.1707	61.4166	64.8524	40.9981	51.5633	53.6246	68.0047	40.7907	42.3909	51.2885	71.8638	29.0319	49.193	91.9315	62.801	37.4769	59.4328	76.0836	39.5184	51.8213	84.0098	56.281	46.5347	40.2229	64.7431	53.8482	59.3681	54.6999	56.5254
ENSG00000076944	4.10748	3.62668	7.66727	4.5034	2.58201	4.1631	7.03616	11.3574	14.2274	4.52169	3.7579	25.5741	19.6589	6.89698	23.4273	11.2	3.61173	2.08497	16.4264	3.0412	5.98164	4.22487	19.2918	3.37766	2.62934	4.01352	5.53367	7.06867	3.5986	3.80937	5.14463	5.14519	8.52185
ENSG00000076984	52.2204	50.6207	55.001	48.1378	45.3188	51.7665	45.74	49.0627	51.1042	50.8928	46.1856	49.662	46.6552	50.7103	54.356	42.0182	47.4145	57.5623	47.984	52.6533	56.6375	42.6143	66.041	47.3068	42.752	51.7021	40.9456	46.4091	47.8494	38.1491	52.9097	44.9155	58.5846
ENSG00000077009	1.23351	7.40625	3.93709	3.18011	3.31335	8.85868	10.2644	7.20876	6.03394	1.60833	9.06782	3.5194	8.80889	3.2412	3.70755	5.5521	12.68	0.481282	7.98249	3.10551	4.01431	1.88044	3.12149	8.95651	2.11225	5.92091	21.3401	7.84607	3.06061	2.50227	2.47446	7.22755	1.41787
ENSG00000077044	16.1306	15.1437	12.5101	16.1396	17.4067	13.7841	17.5864	12.4477	13.9682	14.1478	13.7404	12.0922	12.0134	14.9987	11.9704	10.8168	12.3423	13.0793	12.1778	12.0029	16.353	14.1547	11.5136	15.9222	13.6143	11.7074	12.2237	13.0279	11.6689	9.71182	14.2903	11.3894	11.2816
ENSG00000077063	3.36375	1.77688	4.26427	1.66417	2.59423	2.57061	0.680419	1.59057	3.33611	3.06729	2.97687	1.4135	1.05921	4.99349	1.18047	4.25475	3.82765	10.0885	1.35825	3.41556	4.3701	0.453569	2.75466	4.21599	1.08663	4.03759	4.55232	5.02557	6.56905	2.75786	5.88744	5.1483	1.92437
ENSG00000077080	35.9879	21.6527	25.3228	12.1185	25.4968	24.0545	5.28912	2.66503	9.19049	12.6584	12.5596	0.820454	1.49044	4.31839	1.59396	6.36912	14.1572	2.47018	0.294438	14.575	25.8657	6.58574	12.4594	18.403	3.72113	15.32	14.4067	7.57293	4.98109	13.2842	33.81	28.1598	7.69833
ENSG00000077092	1.00081	0.240138	1.02109	0.215663	0.215355	0.243775	0.153286	0.690898	0.423301	0.990285	0.773746	0.442604	1.1113	0.322804	2.08582	0.886353	0.796179	1.10562	0.987084	0.39953	0.340536	0.514124	0.944976	0.389142	13.6165	0.283522	0.63244	0.327836	0.751468	0.288872	0.92887	0.373075	2.04872
ENSG00000077097	112.478	106.072	110.963	80.9812	88.9202	102.188	85.6124	106.812	97.7377	97.8295	93.4359	88.8016	99.863	107.239	75.3359	101.796	96.6194	76.9514	75.725	88.4706	110.13	81.5264	104.311	121.323	82.8564	99.0932	104.384	103.705	81.9757	110.74	123.792	125.512	96.945
ENSG00000077147	39.4168	41.4776	34.1472	47.6516	51.2618	43.0811	53.2938	44.7385	33.0503	37.0826	46.9318	42.4501	47.7579	43.8862	48.4735	43.3409	48.9723	44.5568	50.4015	40.4264	38.718	55.2546	34.5037	52.8134	63.7551	42.8986	46.3091	45.8221	48.5836	63.2982	40.6323	53.6865	40.9791
ENSG00000077150	31.6615	27.6098	20.8879	26.6207	23.5716	26.6596	33.8532	23.4119	24.4199	27.2962	23.8092	30.3785	27.6942	31.1825	40.6083	25.1134	24.8854	28.1756	36.2351	26.4306	27.1788	29.4075	26.5402	23.1095	35.2288	28.4061	27.2148	21.5387	27.5969	24.5842	27.9511	22.1973	25.2456
ENSG00000077152	3.03538	5.31693	5.18705	4.41376	3.1268	2.45821	4.27281	7.97524	2.7534	3.14729	4.35882	4.24706	2.85464	5.5094	2.48756	4.97158	4.77069	7.62851	4.89972	4.8557	4.65047	1.00365	6.44784	4.40355	2.86601	5.98132	4.84784	2.90433	4.91747	3.23928	4.11823	2.97449	12.399
ENSG00000077157	6.23512	3.42634	3.70832	2.22901	3.78293	5.13392	4.02626	2.66164	4.90258	4.72212	2.20732	4.75925	4.08036	4.16118	4.59511	3.58693	3.11069	4.0615	3.34359	3.96569	4.13818	3.40674	6.59454	4.76316	7.0942	3.78258	3.19661	2.8292	2.99506	2.67866	3.89897	3.64224	3.92511
ENSG00000077232	39.0014	38.953	31.3452	42.0887	46.3557	42.4302	37.9519	47.2505	33.6539	43.578	40.9183	37.4857	44.9368	39.3304	40.7803	45.9748	38.2546	43.5267	52.0402	37.8251	40.2439	52.3246	39.046	46.1836	71.4761	38.1196	50.9106	33.9736	47.1615	37.9312	34.5308	45.4332	38.5833
ENSG00000077235	65.7017	55.5416	55.7322	63.5301	57.7424	54.973	51.6948	50.9082	64.162	59.1709	58.6289	60.6709	55.2475	68.0453	64.7999	52.2349	57.5146	57.7983	56.2548	56.7789	62.1603	58.0786	55.6048	57.3798	48.744	56.4111	52.5527	48.5215	47.4729	53.0054	61.2929	53.1754	58.8408
ENSG00000077238	3.79422	3.54276	4.03353	16.7308	6.10093	13.2998	7.3118	10.8499	7.04913	5.23761	5.50052	14.1836	10.7954	12.0512	52.121	9.68805	11.6033	39.6787	36.1332	6.16959	10.408	22.2913	10.6472	7.09764	33.602	12.0957	14.1584	9.39601	31.9999	9.67882	4.31515	6.63438	14.6503
ENSG00000077254	37.6339	37.8089	37.0115	30.049	29.6288	38.9127	29.9445	40.306	33.9099	35.3905	33.1874	30.1908	35.2772	34.5791	31.0593	36.196	33.6205	29.8655	29.7148	31.0433	38.175	30.0898	31.6143	39.3699	31.4762	36.0587	37.8135	40.058	36.3778	34.4312	44.5342	46.1296	35.996
ENSG00000077264	36.1762	15.9383	21.1045	23.1641	30.2763	24.2984	27.0668	19.1608	9.30626	8.74552	21.4246	7.49135	15.054	24.551	9.237	21.9051	20.3685	1.18211	12.4106	25.7172	29.346	25.6922	14.0072	37.3057	20.2263	11.8343	14.783	28.7039	3.06265	27.8022	35.2309	44.1057	4.27518
ENSG00000077274	12.3799	2.62971	15.2486	0.330132	1.44892	4.74356	1.75528	9.47643	8.65358	5.5237	3.40057	1.39544	1.64456	24.6704	0.78044	26.375	32.8778	8.23427	5.24923	5.33432	32.1332	0.843879	6.06903	23.8609	3.50775	13.6321	14.3518	23.4729	2.14979	4.48184	17.4258	36.5883	1.82406
ENSG00000077279	61.8117	24.567	43.4511	16.4372	44.2341	37.6428	7.96892	9.78033	12.7467	17.914	19.4481	1.3258	4.97554	23.9668	2.2697	21.3233	39.1724	5.06965	2.63262	28.8635	48.9008	8.35356	19.7282	57.6329	9.57844	18.372	23.3801	35.2406	7.42537	27.0543	69.4574	79.8119	11.233
ENSG00000077312	147.48	127.486	200.277	135.723	120.121	124.698	134.616	197.885	178.026	173.693	153.836	203.645	186.695	173	156.871	176.887	162.102	318.167	193.615	171.705	133.771	137.309	209.865	111.357	140.283	195.795	155.117	179.983	193.068	150.586	104.799	101.972	151.246
ENSG00000077327	1.01114	0.840721	0.834597	1.00072	0.420977	0.814496	0.990627	1.47266	0.941229	0.825543	0.566319	1.83473	3.29615	0.341262	5.67229	0.965837	1.04251	0.520528	1.04074	1.24459	1.02509	1.20211	2.00117	1.1669	0.220799	0.760518	0.575746	0.478722	0.311282	0.820397	1.05226	1.04086	2.37711
ENSG00000077348	14.5928	14.986	22.6114	20.7136	21.8751	21.848	16.4255	24.5717	27.6102	21.1771	28.0925	37.7839	26.1328	37.9028	25.4023	37.979	26.275	78.3387	27.6174	36.8922	19.5784	26.487	32.3512	25.0631	20.4857	25.638	30.5943	40.3299	43.996	22.4917	21.1273	15.2454	19.7518
ENSG00000077380	192.779	193.044	164.153	165.765	180.39	180.703	163.975	139.912	144.774	141.475	162.781	140.781	161.178	136.533	155.792	164.471	157.473	152.983	143.447	152.211	163.84	150.939	152.455	178.484	180.762	137.142	160.607	140.77	163.745	163.444	196.131	179.771	155.444
ENSG00000077420	0	0	0.025443	0	0.149839	0.121259	0	0.0798635	0	0	0	0.0282131	0.0662719	0.14686	0.0564545	0	0.110842	0	0	0.0265165	0	0	0	0.025044	0	0	0.0766544	0.0523208	0.0277376	0	0.0277962	0.0484441	0
ENSG00000077454	50.4999	44.9784	36.8882	54.3463	47.4016	44.8136	46.6765	39.9892	40.611	41.5204	42.0277	43.233	42.3061	44.0521	58.0153	27.1172	39.3178	55.9665	48.2069	41.1478	44.2604	50.3858	37.5658	43.7004	49.1361	40.1874	38.9445	39.5723	42.6098	40.0473	44.1448	41.7392	44.7659
ENSG00000077458	14.8939	13.9155	18.6937	14.486	17.9144	17.6942	18.7808	19.5255	19.3706	21.3784	15.6497	16.8659	21.1805	16.1268	18.8695	19.0333	17.3401	21.9977	18.7796	17.6214	17.027	20.7838	20.642	17.3077	19.4731	17.0521	18.7672	17.2653	20.1041	17.4808	20.0049	19.4925	29.0389
ENSG00000077463	63.8605	75.2663	65.416	70.047	65.7344	60.731	50.3683	55.4035	61.1063	69.5325	64.9347	54.9479	48.1912	58.2438	71.7964	58.418	64.2808	53.973	59.2268	65.5054	75.1146	67.2741	83.7358	58.1273	65.018	69.9357	60.8039	53.4353	49.3964	60.2001	76.233	60.4209	59.0805
ENSG00000077498	0.0606655	0.0314185	0.265533	0.144084	0.0682351	0.205949	0.0646703	0.0300103	0.0323597	0.0301247	0.434488	0	0.909556	0.0337886	0.0916694	0.0352515	0.0584597	0.0590178	0	0.11031	0	2.44937	0.0326704	0.210803	0	0.221376	0	0	0.0584484	0.150843	0.125404	0.257912	0
ENSG00000077514	21.0059	20.3869	26.9674	18.104	20.6194	20.3124	18.8483	30.2915	31.2536	29.1856	23.3855	27.7152	22.5681	19.4298	14.4074	33.6929	23.5679	28.1169	21.1424	23.9248	17.6341	17.9938	32.7625	20.3929	16.0559	25.8064	25.0811	25.4132	28.9878	26.577	19.1138	17.5848	39.0521
ENSG00000077522	0.12028	0.730444	0.231258	0.688938	0.879261	0.502295	0.33608	0.432972	0.239499	0.233803	0.339534	0.462729	0.0546225	1.08701	0.237104	1.31044	0.115703	0.707103	0.301918	0.715574	0.88609	0.172243	1.29715	0.58402	0.600471	0.115388	0.680169	0.442911	0.402293	0.229511	0.733047	0.125058	0.569517
ENSG00000077549	483.196	577.182	475.518	663.289	567.056	557.032	517.277	733.451	642.806	523.787	589.425	862.785	719.099	658.708	687.314	637.909	594.053	596.596	901.402	529.44	629.996	607.882	606.494	555.581	755.963	717.746	615.377	543.078	666.36	602.573	550.077	539.676	425.758
ENSG00000077585	10.2127	13.245	12.165	15.7973	10.8	11.7767	13.262	6.22196	12.5777	12.5881	9.3184	14.8149	16.5603	8.18574	22.1996	10.7837	10.3781	8.28959	17.3839	8.79679	17.9225	7.35827	13.453	11.3667	14.9581	8.54183	10.3506	12.5218	12.8957	13.7081	18.5722	15.3737	8.80928
ENSG00000077616	2.66591	3.86459	4.34748	3.17386	2.07257	4.25727	4.48955	3.2069	7.41184	3.30504	5.72448	4.50617	2.00899	5.64	2.40464	6.40873	3.47175	2.84633	1.83625	2.78599	3.14911	0.662959	6.92557	6.18994	3.34513	5.16783	3.99236	3.16246	5.49233	4.10204	5.95997	6.28252	8.62724
ENSG00000077684	17.6011	18.9074	26.5304	16.0581	17.3521	20.4068	18.0377	25.0723	21.0958	26.2251	19.7909	24.9823	25.216	21.2036	16.086	27.6654	26.1973	26.1001	22.5155	28.068	19.3944	14.4351	30.9119	20.1893	16.406	22.7726	26.9834	20.6288	22.1644	15.969	16.2726	18.3296	26.6737
ENSG00000077713	1.70117	3.59664	1.55049	3.21768	2.79778	2.31225	1.10847	4.38785	2.61335	1.30216	3.67821	4.49312	4.54193	4.65	3.53193	2.48424	2.62314	2.59821	4.33358	3.12794	1.05103	4.94298	0.885038	2.2432	4.72116	0.348768	1.77279	3.28214	1.82597	1.33739	0.972993	1.97585	2.29823
ENSG00000077721	58.2511	43.4827	43.8548	48.6317	42.4687	47.4401	57.7868	55.7193	45.4177	44.5572	49.224	49.6259	49.8719	43.8199	58.4581	45.7975	47.4588	48.6975	62.9779	45.9814	50.5571	57.3563	43.1382	51.3693	74.2974	43.9646	49.3957	56.2597	43.8727	46.8535	49.6363	48.2086	48.3251
ENSG00000077782	295.46	447.587	331.777	407.037	360.236	452.707	317.561	281.148	341.311	374.955	436.846	323.41	217.616	322.289	260.672	275.135	259.785	188.735	238.582	338.429	346.795	283.378	316.866	417.995	202.556	316.181	252.88	255.784	191.892	366.752	448.646	368.863	271.222
ENSG00000077800	0.0433584	0.0840858	0.0380318	0	0.0452736	0.248251	0	0.0795725	0	0.126248	0.165866	0	0.0497925	0.0449653	0.279417	0.0420818	0.182326	0.0853632	0.0552314	0.278813	0.041645	0.0472641	0	0.0375844	0.0427204	0.0795609	0	0.0793892	0.0837178	0.0446283	0.0417538	0	0.694604
ENSG00000077935	0.0651148	0.0415664	0.0529892	0.0173408	0.0450751	0.0388743	0.0196612	0.079374	0.0214159	0.0795998	0.0354998	0.0631177	0.0743812	0.0446891	0	0.0179532	0.0179629	0.0420294	0.0622323	0.0594109	0	0.101335	0.0371017	0.0639933	0.0636569	0	0.0325575	0.0504388	0.0413064	0.0443619	0.0886969	0.0617783	0.0470859
ENSG00000077942	441.628	543.003	463.731	368.728	400.966	417.161	729.758	313.943	388.832	364.764	595.426	165.668	312.548	337.799	281.543	427.809	489.489	317.834	166.719	615.394	373.44	417.019	389.824	440.136	538.51	393.259	368.927	521.137	260.62	388.271	230.474	382.391	255.08
ENSG00000077943	0.442114	0.0325266	0.512453	0.0214406	0.0821788	0.0354365	0.179388	0.43459	0.290545	0.217729	0.0971668	0.966358	0.477918	0.493839	4.72628	0.405096	7.52331	12.9899	6.20009	0.611031	0.205668	0.0494182	0.467488	0.17214	62.1233	0.277675	0.32594	0.425667	5.91358	0.069272	0.108356	0.150026	5.32186
ENSG00000077984	0.105113	0.101769	0.0932491	0.0988346	0.446132	0.336566	0.113191	0.292468	0.313511	0.492414	0.506679	0.308505	0	0.21934	0.207172	0	0.101173	0.205623	0	0.190387	0	0	0.210525	0.184008	0	0	0.19158	0.0965255	0	0.110459	0.102879	0.0902384	0
ENSG00000078018	173.299	123.085	182.25	86.6844	135.371	114.137	33.1669	117.762	165.63	164.867	103.537	107.849	179.399	141.353	68.3123	150.236	118.645	18.0589	100.97	106.728	176.907	76.7128	152.324	150.732	56.6569	203.775	127.63	107.155	54.6654	122.907	189.597	194.74	119.901
ENSG00000078043	11.9106	13.4415	10.0785	12.2687	12.5992	13.7122	15.1769	18.2969	13.5212	9.98435	13.7677	11.4792	13.7407	15.2831	14.2709	14.2959	12.4628	13.7315	11.4441	10.9557	12.607	12.6257	9.59651	11.0544	12.6538	12.1312	10.1452	15.4452	16.2132	13.3719	12.3597	12.8985	12.8785
ENSG00000078053	53.2579	36.0697	60.2337	18.5604	28.4995	30.16	25.806	43.2419	45.7109	41.2679	35.434	40.9824	47.2494	32.0921	27.7603	49.5067	41.3488	17.3452	24.4516	37.7786	40.7128	19.513	41.3589	35.1019	24.0005	42.1336	33.562	40.2196	23.5077	25.7758	40.5801	36.4292	47.2427
ENSG00000078061	41.8116	37.5555	31.9046	40.6858	33.5986	39.0031	46.2044	39.9039	38.2253	33.914	37.9435	43.8506	43.1571	35.587	46.854	33.4569	35.1427	36.7838	39.1363	38.1504	43.0482	40.9614	34.7785	36.6759	42.9904	36.0571	30.5529	35.012	36.1992	34.9885	31.0293	31.8281	42.5699
ENSG00000078070	12.9656	17.2281	18.4293	13.3809	15.4586	16.0176	14.0752	17.9092	17.3878	14.5955	15.7571	14.867	14.0701	18.2639	13.0606	24.6119	18.4462	19.7667	14.3276	16.9626	17.6283	10.6975	15.9104	17.5146	13.6974	16.9486	15.0528	16.4914	13.3325	16.7397	17.7202	16.7176	20.3104
ENSG00000078081	0.36438	0.824829	0.216111	0.113227	0.454899	1.61634	0.835853	0.481418	0.298622	0.346195	0.809422	0.569689	0.112428	0.209037	0.241987	0.364568	0.232507	0.380561	0.343649	0.546194	0.0859176	0.264242	0.206494	0.323209	0.666609	0.277734	0.238952	0.424861	0.35774	0.178362	0.582145	0.0925511	0.347441
ENSG00000078098	1.07132	0	0.687239	0	0	0.237121	0.0330416	0.652691	0.66431	0.0759586	0.262265	0.208733	1.42365	0.16398	0.60135	0.332013	0.268044	5.5262	1.31814	1.14e-08	0.398032	0	0	0	8.24597	0.253231	0	0.0591527	2.60328	0.288228	0	0	2.01946
ENSG00000078114	10.7161	15.5561	12.2211	14.8913	18.5504	22.5045	13.9859	25.1139	32.8592	13.0115	21.1918	62.9645	45.3019	9.55248	18.2615	38.2543	25.0442	1.89185	49.8814	22.4331	13.5179	16.0447	23.3504	25.7523	6.44338	19.509	35.4102	13.8344	14.7155	19.7227	9.70557	23.2795	19.7231
ENSG00000078124	10.5855	9.89358	10.3855	10.4062	12.5241	10.9356	10.293	9.67438	12.0119	9.36902	12.4301	10.2368	11.2196	7.74164	10.1567	11.7841	12.8663	8.16714	10.2431	11.7495	11.2611	17.9909	11.4753	12.0167	11.3501	11.9773	11.9409	8.40297	10.4243	10.3514	10.0386	14.2552	8.4213
ENSG00000078140	137.371	137.938	117.944	155.211	147.803	135.222	144.555	164.088	120.041	124.661	155.155	155.724	136.204	142.934	145.306	158.916	128.425	158.14	150.101	137.633	125.162	141.041	128.441	120.978	169.318	123.412	132.408	122.313	144.669	122.282	90.2845	117.253	125.311
ENSG00000078142	8.38926	6.85592	7.78086	7.00205	6.92557	7.36155	7.51673	5.29135	8.23155	6.35866	6.343	6.56909	7.72745	10.724	9.77534	8.93823	6.56848	7.87742	7.34409	5.43602	8.67565	7.41382	7.32104	11.1991	8.16718	7.73134	7.02702	9.80938	7.22175	7.7649	7.53841	9.60196	6.73495
ENSG00000078177	4.84435	6.05505	5.75366	4.39563	4.68351	6.3661	7.47154	8.88498	6.48351	6.17216	6.52729	6.65891	7.39001	7.36914	4.87957	8.41517	6.29094	5.44003	7.20408	6.26451	5.08107	3.88052	6.57829	7.36879	5.02437	6.83002	6.98416	7.64116	7.18357	6.25065	7.10204	7.55279	7.01723
ENSG00000078237	9.70971	8.96446	7.67584	13.0681	12.7753	10.5783	12.9956	7.95488	8.69321	10.1003	10.8487	16.8051	7.15831	10.2978	13.8815	6.86077	8.91074	12.8766	17.602	11.1969	8.6885	18.1635	8.97886	9.46396	14.8284	7.12564	11.7787	9.2637	11.3084	12.409	10.3246	9.23745	11.5903
ENSG00000078246	29.2086	34.7693	29.0525	32.8025	32.9358	33.6577	45.8084	33.1082	34.1889	34.4197	37.4881	39.2699	38.8403	25.1781	38.0152	35.5111	31.7165	37.6747	39.9133	32.4239	28.0069	35.5786	36.0237	30.3344	47.0022	28.8497	33.6506	27.3907	38.3139	32.5526	28.7502	30.4272	44.1064
ENSG00000078269	2.78852	6.57548	2.52983	8.66394	14.83	9.65384	2.76975	2.37215	6.09194	4.02646	9.99356	4.19834	1.84956	4.29615	2.32903	4.74588	5.20977	2.30287	2.44605	5.93462	3.19192	9.87036	5.62717	14.5749	8.46605	3.54783	7.17207	3.76468	1.6522	6.0654	6.61759	9.1222	3.49188
ENSG00000078295	25.1119	5.96286	21.583	1.35885	7.03393	6.6362	6.59848	5.14802	10.7481	8.38398	8.1188	1.95901	1.09482	6.94201	4.84725	5.0633	12.0478	1.67501	3.34971	10.2465	18.762	3.20762	11.5049	3.77662	6.37684	8.29032	7.88966	5.57063	0.894411	2.41696	4.93	10.6717	7.52097
ENSG00000078304	72.77	71.6768	70.2949	76.0999	73.8963	75.768	74.6672	80.105	77.7321	73.8391	75.7454	81.5006	90.6223	74.7651	67.739	83.1486	68.8451	82.6361	80.1579	78.3726	63.2738	80.6183	72.0804	77.3541	81.0326	70.8796	77.2769	76.0465	80.7852	85.3507	75.2405	71.7793	78.1853
ENSG00000078319	15.1265	11.3434	12.6961	15.6424	11.7542	14.5622	14.7517	12.6255	14.0244	12.9035	16.6783	16.5958	17.217	12.2122	15.2753	12.148	15.0829	16.0137	20.1201	15.9773	12.8842	14.63	13.2843	13.2284	16.1494	13.8288	14.9472	14.5945	18.3112	16.6604	14.7134	12.6636	14.0381
ENSG00000078328	2.33486	1.70435	3.46225	0.513467	0.656677	1.2276	1.42533	1.20796	1.08211	2.96136	1.11352	5.11986	13.4229	1.30024	3.91068	1.29621	1.07085	1.21542	17.2233	1.40006	1.32276	2.73102	3.72248	2.857	1.05461	2.47805	2.72176	1.25074	3.65091	0.991258	5.2581	4.0274	9.73695
ENSG00000078369	805.723	735.289	669.124	710.018	694.826	736.338	705.227	592.995	588.376	615.881	684.264	668.37	616.991	578.831	545.751	587.172	698.094	700.08	782.08	719.746	740.965	728.135	640.521	683.705	791.166	716.271	699.976	587.498	622.833	615.766	717.647	660.122	534.403
ENSG00000078399	0	0	0	0	0	0	0	0	0	0	0	0	0	0	0	0	0	0	0	0	0	0	0	0	0	0	0	0	0	0	0	0	0.0325273
ENSG00000078401	0.737261	9.98728	0.287291	8.71863	10.8564	4.85904	29.428	1.01437	4.7771	1.13219	12.766	11.6181	7.89757	0.803613	7.10746	4.6084	13.9796	5.60477	36.684	5.63313	0.741109	16.473	3.18729	13.2965	80.3358	2.89208	34.5619	2.8973	6.70556	9.773	0.785848	7.02636	4.25983
ENSG00000078403	22.3941	17.749	24.2526	12.5086	22.339	22.7919	19.5202	23.5898	23.1483	25.7867	26.1403	27.5419	19.6938	26.2492	17.6835	23.8466	21.9803	27.5865	18.8664	25.8646	21.2614	18.1664	28.7174	22.481	18.8492	26.6734	25.051	23.7443	25.8591	18.037	24.5802	22.5203	26.1753
ENSG00000078487	1.98162	2.4942	2.1937	1.46121	2.09219	1.44007	1.58604	2.34944	2.17329	1.83019	2.03979	2.0246	1.36776	2.16357	2.72245	2.49463	1.58341	1.51029	1.10695	1.59681	2.76105	1.98678	2.34395	1.76958	1.82798	2.95824	1.5216	2.55892	2.08819	1.66308	1.82677	3.95725	2.84585
ENSG00000078549	4.47826	8.33867	8.53552	29.5174	30.455	23.275	4.19525	10.6652	1.93439	6.45622	5.07624	11.5288	4.9429	7.89072	2.66727	3.03475	3.87597	3.52645	1.38017	2.34276	2.40595	8.24488	5.91936	8.42423	1.11605	2.90309	2.34103	4.19004	5.28798	44.3274	5.66359	8.32917	27.7449
ENSG00000078579	0	0.0486609	0	0.141941	0.353088	0	0	0.0465109	0	0.311305	0.316915	0	0	0	0	0	0	0	0	0	0	0.356752	0.0505349	0	0.0497998	0	0.0898748	0.0919929	0	0	0.0487102	0.170103	0.0409874
ENSG00000078589	0	0	0.047444	0	0	0	0.0574607	0	0	0	0	0	0	0	0.158942	0	0	0	0	0	0	0	0	0	0	0	0	0	0	0	0	0	0
ENSG00000078596	3.92611	2.81919	1.73263	9.71833	2.26514	3.53537	1.48769	1.89387	3.02389	1.75212	2.8165	3.67857	2.67101	7.35326	8.29265	3.94483	9.62611	23.1246	6.33986	9.1329	3.78379	0.795236	4.74617	5.54942	19.1571	3.97514	3.31943	2.59422	6.59966	2.84677	5.40376	3.90172	10.7868
ENSG00000078618	93.3563	82.0823	82.8028	81.0312	87.4098	87.2637	81.3275	98.9776	85.475	88.258	87.7155	100.051	91.3844	101.658	84.6802	93.85	85.4351	102.739	101.752	94.0722	87.4153	83.3641	101.874	78.6263	104.748	80.0974	82.8052	76.6883	87.6393	78.435	76.8428	76.3555	95.3824
ENSG00000078668	196.385	163.82	194.079	175.452	181.467	173.037	161.707	230.696	172.838	181.514	168.709	156.402	176.472	179.189	119.63	214.889	183.792	186.89	145.617	176.914	162.956	149.23	190.814	163.587	161.804	168.312	181.168	189.404	197.738	187.644	178.847	169.558	172.929
ENSG00000078674	61.1572	57.2839	66.2615	43.91	53.1985	58.8679	50.2931	53.9274	62.5689	62.7166	55.4918	53.2698	57.7714	53.4564	43.1863	63.7416	43.7071	54.7375	45.8908	50.6441	66.6039	39.3957	66.4072	68.1906	49.7137	61.3325	68.9693	53.1096	64.1626	53.6169	63.2559	64.8351	68.035
ENSG00000078687	15.6137	15.5602	16.166	12.8481	15.8495	16.5989	9.1549	9.92115	10.7694	13.919	14.1038	11.6011	8.49948	11.7145	7.50856	10.2716	12.5686	10.7564	8.57936	12.4089	16.1269	8.96039	11.9302	14.1093	8.46308	14.5833	9.40637	13.8953	7.8039	14.8786	15.6422	14.2715	9.85332
ENSG00000078699	25.997	20.5535	27.1051	22.7705	26.563	27.0244	21.241	15.317	19.5959	22.4624	23.3561	22.5926	20.1553	17.7597	22.7218	16.668	19.4021	15.9002	17.9553	26.6518	30.004	23.0211	23.1523	20.3461	17.1292	15.1745	19.6151	26.648	26.1558	23.3305	23.3068	23.8434	24.9285
ENSG00000078725	18.851	5.3811	7.99611	3.17812	5.96694	3.52477	2.39307	2.13853	2.73762	3.86687	3.55581	2.1222	1.89745	1.94796	6.16064	1.92156	5.37346	0.965943	1.71142	6.6694	11.385	3.49338	2.29763	6.06633	5.52289	6.82777	3.53152	3.2327	1.13706	1.78095	5.34146	6.61753	3.82257
ENSG00000078747	16.4792	17.2062	17.9488	15.6807	16.9579	17.6741	20.015	17.8535	18.961	15.3014	19.2861	18.4612	20.9439	15.6872	16.8225	17.3547	13.9898	15.4768	20.1106	18.4964	14.9091	17.6128	18.3683	20.1777	23.1519	14.6271	22.7994	15.6148	17.148	16.9504	17.2684	17.7468	25.4778
ENSG00000078795	0	0	0.18049	0.499514	0.195921	0.251111	0.256328	0.212575	0.0360564	0.0412115	0	0.102835	0.0499701	0.129348	0	0.268076	0.126466	0.120369	0.276995	0.0330086	0	0	0.122853	0.240424	0.128778	0.114272	0	0.112857	0.0416914	0.0369625	0.27564	0.0364476	0.11826
ENSG00000078804	19.6531	20.6245	11.2369	21.0263	22.0977	19.1946	20.7899	7.261	9.21882	10.8577	18.0726	13.3857	11.6536	8.13088	19.8108	6.87079	13.4014	5.37983	17.0795	10.1567	17.8954	27.7652	9.58845	14.9779	19.8279	11.1904	13.8925	9.00118	6.88353	13.4013	16.5006	21.56	18.1713
ENSG00000078808	116.884	130.56	106.945	160.284	145.043	124.737	155.394	108.929	104.25	102.653	138.207	135.227	147.051	99.1768	197.073	95.5116	124.62	122.719	151.903	129.247	119.413	207.07	104.698	114.159	195.603	107.156	101.656	110.113	123.845	138.867	107.921	101.816	111.093
ENSG00000078814	1.15437	0.585959	0.774374	1.18526	1.32276	1.64582	0.67967	0.77809	0.695763	1.22266	0.847498	0.64546	0.944726	0.53835	0.936122	0.527843	1.0242	0.498358	1.35915	1.40796	0.987448	0.82389	0.463125	1.29006	1.1438	0.830458	0.435671	0.795467	0.544592	0.715549	0.976829	0.716933	0.746959
ENSG00000078898	0.044266	0.0425134	0	0.0413422	0	0.186045	0.0940261	0.0812507	0	0	0	0	0	0.0457344	0.0868178	0.0859461	0.042675	0	0	0	0	0	0.0441709	0	0	0.0406212	0	0	0	0	0	0	0.107219
ENSG00000078900	1.02148	0.630172	1.89932	0.469206	0.337295	0.837083	0.293976	2.17243	0.729604	1.13252	0.762355	1.09256	1.98776	0.847672	3.29408	1.08192	1.49866	0.96329	0.490141	1.26882	1.63481	0.741592	1.13011	1.20479	0.426764	1.09623	0.970215	0.815296	0.700918	0.406756	1.00088	0.753559	2.83458
ENSG00000078902	64.5052	78.858	69.9961	76.7133	73.7091	75.8281	77.9755	59.4487	50.6236	68.2354	80.7572	66.5237	80.9541	51.1178	85.7608	50.5529	72.0679	86.6312	87.1253	84.2244	77.9336	76.6188	57.5218	52.5953	90.0905	74.6999	70.5719	66.1541	66.8134	61.6066	58.8347	51.0708	44.1222
ENSG00000078967	9.67644	7.54581	7.4489	8.92031	9.00012	7.99773	6.85057	5.07841	4.7756	5.90611	7.10451	5.35192	5.42469	6.8104	5.22659	6.06721	9.23302	4.39869	6.97653	7.52653	5.38717	8.69635	8.09539	8.84196	12.0094	7.26459	7.2473	7.17791	7.20637	7.01249	9.05723	9.93956	5.58423
ENSG00000079101	5.66014	2.6428	2.7816	0.0456192	1.5224	1.5135	0.895871	2.6416	1.73772	3.80593	1.27539	2.01526	7.19973	1.45454	6.31833	1.26148	3.75633	1.38949	2.07837	1.55212	8.79037	4.39413	2.53772	0.312796	1.82886	3.99099	2.22835	1.80778	0.254703	0.721628	0.366323	2.89106	5.8599
ENSG00000079102	4.62953	2.01088	7.33963	0.961679	3.75882	3.11792	3.49964	1.9538	2.96381	3.72849	3.44338	0.0221665	0.530769	1.63008	1.02379	2.24879	3.32452	14.873	1.66597	3.30246	5.38793	2.34869	4.10353	3.20639	6.74455	3.77275	3.74814	2.86934	9.6941	3.88771	3.90291	4.65841	4.01827
ENSG00000079112	0.178421	0	0.108	0.678416	0.0390111	0.28143	0.98603	0.252809	0.61289	0.3177	0.0589146	0.119744	0.817915	0.0954214	0.422889	0.715887	0.538098	0	0.040806	0.419083	0.232713	0.472988	0.0212725	0.0531567	0.518865	0.200502	0.452826	0.0578597	0.0357834	0.435539	0.0203557	0.212549	0.55786
ENSG00000079134	34.0312	27.9822	31.605	26.4274	29.1114	25.7733	30.5714	35.9298	39.958	38.8241	27.5532	27.2225	29.2061	38.0893	23.1795	36.1651	30.1044	28.7203	23.7571	33.2915	34.3885	18.438	37.5887	28.7808	22.5642	38.212	32.6753	32.4772	31.9976	32.5653	31.163	32.6375	48.9562
ENSG00000079150	27.6774	21.7056	24.2062	20.7388	15.8405	22.9862	27.3989	33.1019	25.1474	22.085	24.1889	34.2492	33.2667	31.9713	46.3572	30.2279	23.5078	37.0728	25.7602	20.8456	21.0128	22.2246	17.6995	23.6992	39.9632	21.9645	17.7934	35.1867	31.7689	23.6109	20.0402	20.9943	29.1637
ENSG00000079156	1.57086	1.06966	2.28413	1.57139	1.94627	1.60359	1.76219	4.1294	2.04511	2.87268	0.961673	3.37206	3.22826	2.08284	1.57978	4.17963	1.52991	4.15036	2.55464	1.96566	1.12803	2.81064	2.1526	1.61128	2.08288	3.16225	2.12015	1.67966	3.40453	2.24468	1.17926	1.7241	1.72111
ENSG00000079215	11.1904	9.11553	22.5497	7.90702	11.1694	8.29399	1.58167	14.0537	14.9136	28.9008	6.11758	6.21639	25.6593	9.18808	34.6317	15.3477	5.60358	23.5579	7.46883	13.2813	13.0705	8.93541	20.135	8.68936	12.5243	17.0755	6.12493	6.98935	26.0984	8.89105	31.8407	5.91703	31.1058
[truncated: 46,055 more rows]
