# Supplementary material for: POU3F2 regulates canonical Wnt signalling via SOX13 and ADNP to expand the neural progenitor population
Source: Brain. 2025 Jun 11;148(12):4325–44. doi: 10.1093/brain/awaf221 (PMC12677912; doi:10.1093/brain/awaf221)
Supplement: awaf221_Supplementary_Data [file awaf221_supplementary_data.zip › brain-2024-02937-File016.xlsx]

## Sheet: Table of Contents
Table of Contents
Supplementary Table 1	Breakdown of lines used for each figure.
Supplementary Table 2	Normalized TPM of bulk RNA-sequencing of POU3F2MUT vs. POU3F2WT NPCs.
Supplementary Table 3	Differential gene expression of POU3F2MUT vs. POU3F2WT NPCs.
Supplementary Table 4	Protein abundance and differential protein expression of POU3F2MUT vs. POU3F2WT NPCs.
Supplementary Table 5	Normalized TPM of bulk RNA-sequencing of POU3F2MUT vs. POU3F2WT NPCs treated with control or Wnt3a conditioned media.
Supplementary Table 6	Differential gene expression of Wnt3a-treated vs. control-treated NPCs.
Supplementary Table 7	Unique top 100 upregulated (upWnt100) and downregulated (downWnt100) genes upon treatment of NPCs with Wnt3a.
Supplementary Table 8	Differential gene expression of POU3F2MUT vs. POU3F2WT NPCs.
Supplementary Table 9	Unbiased cluster marker analysis calculated from NPCs integrated with CS14 human fetal brain single cell sequencing data.
Supplementary Table 10	Metadata pertaining to ROSMAP iPSC-derived NPCs.
Supplementary Table 11	Normalized TPM of bulk RNA-sequencing of ROSMAP iPSC-derived NPCs.
Supplementary Table 12	Pearson correlation with POU3F2 calculated from transcriptomic characterization of iPSC-derived NPCs from diverse genetic backgrounds.
Supplementary Table 13	Differential protein abundance of immunoprecipitation followed by mass spectrometry in POU3F2WT vs. POU3F2MUT NPCs.
Supplementary Table 14	Differential peak analysis between CUT&RUN analysis of POU3F2WT and POU3F2MUT NPCs.
Supplementary Table 15	Normalized TPM of bulk RNA-sequencing of SOX13MUT vs. SOX13WT NPCs.
Supplementary Table 16	Differential gene expression of SOX13MUT vs. SOX13WT NPCs.
Supplementary Table 17	Deletions spanning POU3F2 in individuals with neurodevelopmental delay or autism spectrum disorder

## Sheet: Table S12
	gene	ensg	Pearson.r	p.value	p.adjust	upper.bound	lower.bound
ENSG00000184486	POU3F2	ENSG00000184486	1	0	0	1	1
ENSG00000137142	IGFBPL1	ENSG00000137142	0.957104	3.11187e-18	7.39101e-14	0.978798	0.914178
ENSG00000082684	SEMA5B	ENSG00000082684	0.87004	4.8619e-11	7.69833e-07	0.934285	0.751071
ENSG00000138823	MTTP	ENSG00000138823	0.864399	9.01837e-11	9.30497e-07	0.93133	0.74098
ENSG00000140067	FAM181A	ENSG00000140067	0.861901	1.17531e-10	9.30497e-07	0.930019	0.736529
ENSG00000273533	FAM181A	ENSG00000273533	0.861901	1.17531e-10	9.30497e-07	0.930019	0.736529
ENSG00000207955		ENSG00000207955	0.851439	3.37785e-10	2.29221e-06	0.924508	0.71801
ENSG00000069431	ABCC9	ENSG00000069431	0.847984	4.70417e-10	2.79322e-06	0.922681	0.711933
ENSG00000122756	CNTFR	ENSG00000122756	0.84489	6.2847e-10	3.15365e-06	0.921043	0.70651
ENSG00000261610		ENSG00000261610	0.843639	7.053e-10	3.15365e-06	0.92038	0.704322
ENSG00000139116	KIF21A	ENSG00000139116	0.84326	7.30287e-10	3.15365e-06	0.920178	0.703659
ENSG00000165061	ZMAT4	ENSG00000165061	0.83203	1.96553e-09	7.39877e-06	0.914203	0.684142
ENSG00000101198	NKAIN4	ENSG00000101198	0.831484	2.05873e-09	7.39877e-06	0.913911	0.683197
ENSG00000167191	GPRC5B	ENSG00000167191	0.830803	2.1806e-09	7.39877e-06	0.913548	0.682021
ENSG00000283010		ENSG00000283010	0.813768	8.50398e-09	2.69304e-05	0.904409	0.652848
ENSG00000114656	CFAP92	ENSG00000114656	0.806783	1.42872e-08	3.98314e-05	0.900637	0.641021
ENSG00000198435	NRARP	ENSG00000198435	0.806289	1.48092e-08	3.98314e-05	0.90037	0.640188
ENSG00000136720	HS6ST1	ENSG00000136720	0.806027	1.50934e-08	3.98314e-05	0.900228	0.639746
ENSG00000171956	FOXB1	ENSG00000171956	0.804654	1.66653e-08	4.1665e-05	0.899485	0.637433
ENSG00000136379	ABHD17C	ENSG00000136379	0.803808	1.77076e-08	4.20574e-05	0.899027	0.636009
ENSG00000250422		ENSG00000250422	0.798688	2.54096e-08	5.52289e-05	0.896248	0.627413
ENSG00000186493	C5orf38	ENSG00000186493	0.798592	2.55786e-08	5.52289e-05	0.896196	0.627253
ENSG00000109339	MAPK10	ENSG00000109339	0.795994	3.06007e-08	6.31999e-05	0.894783	0.622908
ENSG00000180592	SKIDA1	ENSG00000180592	0.794399	3.41164e-08	6.75249e-05	0.893915	0.620246
ENSG00000111788		ENSG00000111788	0.784779	6.44758e-08	0.000122509	0.888663	0.604275
ENSG00000234210		ENSG00000234210	0.783886	6.829e-08	0.000123043	0.888174	0.6028
ENSG00000206120	EGFEM1P	ENSG00000206120	0.783233	7.12092e-08	0.000123043	0.887816	0.601721
ENSG00000082556	OPRK1	ENSG00000082556	0.782946	7.25274e-08	0.000123043	0.887659	0.601248
ENSG00000114654	EFCC1	ENSG00000114654	0.779206	9.18904e-08	0.000150517	0.885607	0.595087
ENSG00000176842	IRX5	ENSG00000176842	0.777113	1.0469e-07	0.000165767	0.884458	0.59165
ENSG00000231977		ENSG00000231977	0.776303	1.10072e-07	0.000168666	0.884012	0.590321
ENSG00000114646	CSPG5	ENSG00000114646	0.772865	1.35849e-07	0.000201659	0.88212	0.584693
ENSG00000116990	MYCL	ENSG00000116990	0.771281	1.49497e-07	0.000215194	0.881246	0.582106
ENSG00000281151	KCNQ2	ENSG00000281151	0.768722	1.7422e-07	0.000243406	0.879834	0.577935
ENSG00000273321		ENSG00000273321	0.765489	2.10806e-07	0.000286106	0.878048	0.57268
ENSG00000136099	PCDH8	ENSG00000136099	0.763325	2.39102e-07	0.000315495	0.87685	0.56917
ENSG00000072786	STK10	ENSG00000072786	-0.761468	2.66105e-07	0.000341636	-0.566165	-0.875821
ENSG00000111783	RFX4	ENSG00000111783	0.760793	2.76598e-07	0.000345763	0.875446	0.565073
ENSG00000007968	E2F2	ENSG00000007968	0.758757	3.10572e-07	0.000360025	0.874317	0.561786
ENSG00000282899	E2F2	ENSG00000282899	0.758757	3.10572e-07	0.000360025	0.874317	0.561786
ENSG00000111602	TIMELESS	ENSG00000111602	0.758747	3.10745e-07	0.000360025	0.874311	0.56177
ENSG00000118495	PLAGL1	ENSG00000118495	0.756046	3.61741e-07	0.000409129	0.872811	0.55742
ENSG00000177917	ARL6IP6	ENSG00000177917	0.754106	4.02982e-07	0.000436392	0.871731	0.554301
ENSG00000068078	FGFR3	ENSG00000068078	0.754051	4.0422e-07	0.000436392	0.871701	0.554212
ENSG00000107242	PIP5K1B	ENSG00000107242	0.752646	4.36817e-07	0.000461104	0.870918	0.551957
ENSG00000111879	FAM184A	ENSG00000111879	0.750006	5.04655e-07	0.000521133	0.869446	0.547728
ENSG00000253554	LINC01414	ENSG00000253554	0.748515	5.47087e-07	0.000552019	0.868615	0.545344
ENSG00000165185	KIAA1958	ENSG00000165185	0.748155	5.57806e-07	0.000552019	0.868414	0.54477
ENSG00000175455	CCDC14	ENSG00000175455	0.745077	6.57686e-07	0.000637579	0.866693	0.539859
ENSG00000157851	DPYSL5	ENSG00000157851	0.742992	7.34335e-07	0.000697647	0.865526	0.536542
ENSG00000283162		ENSG00000283162	0.740828	8.22453e-07	0.000766042	0.864314	0.533106
ENSG00000044524	EPHA3	ENSG00000044524	0.739532	8.7975e-07	0.000803652	0.863587	0.531051
ENSG00000225437	PACRG-AS2	ENSG00000225437	0.737384	9.82807e-07	0.000880854	0.862381	0.52765
ENSG00000117114	ADGRL2	ENSG00000117114	0.736859	1.00963e-06	0.000888141	0.862086	0.52682
ENSG00000233639	PANTR1	ENSG00000233639	0.73352	1.19636e-06	0.00103326	0.860208	0.52155
ENSG00000106415	GLCCI1	ENSG00000106415	0.731258	1.3402e-06	0.00113647	0.858934	0.517989
ENSG00000260343	LINC01043	ENSG00000260343	0.73091	1.36371e-06	0.00113647	0.858738	0.517442
ENSG00000046889	PREX2	ENSG00000046889	0.729725	1.44651e-06	0.00118469	0.85807	0.51558
ENSG00000177108	ZDHHC22	ENSG00000177108	0.727683	1.60007e-06	0.00128825	0.856917	0.512375
ENSG00000170989	S1PR1	ENSG00000170989	0.726951	1.6586e-06	0.00131311	0.856504	0.511229
ENSG00000228412	LNC-LBCS	ENSG00000228412	0.724556	1.86415e-06	0.00143436	0.855149	0.507481
ENSG00000135404	CD63	ENSG00000135404	-0.724338	1.88396e-06	0.00143436	-0.50714	-0.855026
ENSG00000113594	LIFR	ENSG00000113594	0.724137	1.90234e-06	0.00143436	0.854913	0.506827
ENSG00000183850	ZNF730	ENSG00000183850	0.72029	2.28852e-06	0.00169858	0.852733	0.500827
ENSG00000100612	DHRS7	ENSG00000100612	-0.716179	2.77907e-06	0.00201731	-0.494437	-0.8504
ENSG00000162738	VANGL2	ENSG00000162738	0.715819	2.82629e-06	0.00201731	0.850195	0.493879
ENSG00000264701		ENSG00000264701	0.715584	2.85751e-06	0.00201731	0.850061	0.493515
ENSG00000111837	MAK	ENSG00000111837	0.715356	2.88811e-06	0.00201731	0.849932	0.493161
ENSG00000110042	DTX4	ENSG00000110042	0.715045	2.93028e-06	0.00201731	0.849755	0.492679
ENSG00000163661	PTX3	ENSG00000163661	0.714429	3.01552e-06	0.00204633	0.849404	0.491725
ENSG00000115252	PDE1A	ENSG00000115252	0.712084	3.36097e-06	0.00224863	0.84807	0.488098
ENSG00000186716	BCR	ENSG00000186716	0.710364	3.63689e-06	0.00239944	0.84709	0.485443
ENSG00000124126	PREX1	ENSG00000124126	0.708593	3.94248e-06	0.00256542	0.846079	0.482712
ENSG00000103154	NECAB2	ENSG00000103154	0.707653	4.11398e-06	0.00264084	0.845543	0.481264
ENSG00000126259	KIRREL2	ENSG00000126259	0.70714	4.21037e-06	0.00266668	0.84525	0.480475
ENSG00000196092	PAX5	ENSG00000196092	0.70597	4.43809e-06	0.00274732	0.844581	0.478675
ENSG00000170561	IRX2	ENSG00000170561	0.705893	4.45336e-06	0.00274732	0.844537	0.478557
ENSG00000116991	SIPA1L2	ENSG00000116991	0.705444	4.54402e-06	0.00276731	0.84428	0.477867
ENSG00000177606	JUN	ENSG00000177606	-0.704522	4.7352e-06	0.00284723	-0.476452	-0.843753
ENSG00000175322	ZNF519	ENSG00000175322	0.703857	4.87774e-06	0.00289628	0.843373	0.475431
ENSG00000198846	TOX	ENSG00000198846	0.702891	5.09158e-06	0.00295104	0.84282	0.47395
ENSG00000179673	RPRML	ENSG00000179673	0.702879	5.09421e-06	0.00295104	0.842813	0.473932
ENSG00000109654	TRIM2	ENSG00000109654	0.70164	5.38104e-06	0.00305403	0.842104	0.472035
ENSG00000238222	MKRN4P	ENSG00000238222	0.701558	5.40058e-06	0.00305403	0.842057	0.471909
ENSG00000108468	CBX1	ENSG00000108468	0.698766	6.10394e-06	0.00337759	0.840456	0.467641
ENSG00000147854	UHRF2	ENSG00000147854	0.698725	6.11495e-06	0.00337759	0.840432	0.467578
ENSG00000116350	SRSF4	ENSG00000116350	0.69846	6.18605e-06	0.00337759	0.84028	0.467173
ENSG00000162174	ASRGL1	ENSG00000162174	0.697486	6.45352e-06	0.00341713	0.839721	0.465687
ENSG00000271974	RDM1P4	ENSG00000271974	0.697446	6.46472e-06	0.00341713	0.839698	0.465626
ENSG00000268889		ENSG00000268889	0.697412	6.4743e-06	0.00341713	0.839678	0.465574
ENSG00000188897		ENSG00000188897	0.696693	6.67894e-06	0.00348641	0.839266	0.464479
ENSG00000283128		ENSG00000283128	0.696352	6.77809e-06	0.0034997	0.83907	0.463959
ENSG00000175093	SPSB4	ENSG00000175093	0.695461	7.04362e-06	0.0035977	0.838558	0.462602
ENSG00000145428	RNF175	ENSG00000145428	0.695068	7.16355e-06	0.00362003	0.838332	0.462004
ENSG00000163377	TAFA4	ENSG00000163377	0.694576	7.31641e-06	0.00365462	0.838049	0.461256
ENSG00000134287	ARF3	ENSG00000134287	-0.694356	7.38587e-06	0.00365462	-0.460921	-0.837922
ENSG00000105486	LIG1	ENSG00000105486	0.693586	7.63337e-06	0.00373815	0.837479	0.459749
ENSG00000078053	AMPH	ENSG00000078053	0.692764	7.90563e-06	0.00381893	0.837006	0.458501
ENSG00000126247	CAPNS1	ENSG00000126247	-0.6926	7.96098e-06	0.00381893	-0.458252	-0.836912
ENSG00000241956		ENSG00000241956	0.692287	8.06758e-06	0.00381893	0.836731	0.457777
ENSG00000130159	ECSIT	ENSG00000130159	0.692135	8.11991e-06	0.00381893	0.836644	0.457546
ENSG00000100842	EFS	ENSG00000100842	0.690398	8.73945e-06	0.00407001	0.835643	0.454912
ENSG00000154764	WNT7A	ENSG00000154764	0.689771	8.97336e-06	0.00413838	0.835281	0.453962
ENSG00000134884	ARGLU1	ENSG00000134884	0.689396	9.11589e-06	0.00416368	0.835065	0.453395
ENSG00000175170	FAM182B	ENSG00000175170	0.689132	9.21733e-06	0.00416992	0.834913	0.452996
ENSG00000168505	GBX2	ENSG00000168505	0.688782	9.35371e-06	0.0041917	0.834711	0.452466
ENSG00000160298	C21orf58	ENSG00000160298	0.687337	9.93614e-06	0.00441109	0.833877	0.45028
ENSG00000164754	RAD21	ENSG00000164754	0.684781	1.10473e-05	0.00485897	0.8324	0.446422
ENSG00000222000		ENSG00000222000	0.683185	1.17972e-05	0.00508265	0.831476	0.444017
ENSG00000111728	ST8SIA1	ENSG00000111728	0.68289	1.19405e-05	0.00508265	0.831306	0.443574
ENSG00000163808	KIF15	ENSG00000163808	0.682802	1.19838e-05	0.00508265	0.831255	0.443441
ENSG00000280610	KIF15	ENSG00000280610	0.682802	1.19838e-05	0.00508265	0.831255	0.443441
ENSG00000153048	CARHSP1	ENSG00000153048	0.682133	1.2316e-05	0.00517728	0.830868	0.442435
ENSG00000270553		ENSG00000270553	0.680936	1.29318e-05	0.00538848	0.830174	0.440635
ENSG00000131747	TOP2A	ENSG00000131747	0.67909	1.39361e-05	0.00575647	0.829104	0.437864
ENSG00000271303	SRXN1	ENSG00000271303	-0.678691	1.41624e-05	0.00579949	-0.437265	-0.828872
ENSG00000169840	GSX1	ENSG00000169840	0.678436	1.43088e-05	0.00580936	0.828724	0.436882
ENSG00000257986	LINC02306	ENSG00000257986	0.677967	1.45812e-05	0.00586981	0.828452	0.43618
ENSG00000149257	SERPINH1	ENSG00000149257	-0.67772	1.47267e-05	0.00587857	-0.43581	-0.828309
ENSG00000159086	PAXBP1	ENSG00000159086	0.677446	1.48897e-05	0.00589409	0.828149	0.435399
ENSG00000272994	C2orf49-DT	ENSG00000272994	0.676327	1.55719e-05	0.00611321	0.827499	0.433724
ENSG00000100433	KCNK10	ENSG00000100433	0.676014	1.57674e-05	0.00613919	0.827318	0.433256
ENSG00000149532	CPSF7	ENSG00000149532	0.674515	1.67365e-05	0.00646356	0.826446	0.431015
ENSG00000226249		ENSG00000226249	0.674048	1.70493e-05	0.00651616	0.826175	0.430318
ENSG00000101452	DHX35	ENSG00000101452	0.673904	1.71471e-05	0.00651616	0.826091	0.430102
ENSG00000116001	TIA1	ENSG00000116001	0.671753	1.86648e-05	0.00699445	0.824838	0.426893
ENSG00000196678	ERI2	ENSG00000196678	0.671704	1.87002e-05	0.00699445	0.82481	0.426821
ENSG00000164919	COX6C	ENSG00000164919	-0.671224	1.90554e-05	0.00707165	-0.426106	-0.824531
ENSG00000154319	FAM167A	ENSG00000154319	0.670815	1.93632e-05	0.00708597	0.824292	0.425497
ENSG00000181817	LSM10	ENSG00000181817	-0.670777	1.93924e-05	0.00708597	-0.42544	-0.82427
ENSG00000177084	POLE	ENSG00000177084	0.669367	2.04892e-05	0.00736694	0.823448	0.423342
ENSG00000173320	STOX2	ENSG00000173320	0.669177	2.06411e-05	0.00736694	0.823337	0.423059
ENSG00000229773	LINC01623	ENSG00000229773	0.668936	2.08355e-05	0.00736694	0.823196	0.422701
ENSG00000234966	LINC01623	ENSG00000234966	0.668936	2.08355e-05	0.00736694	0.823196	0.422701
ENSG00000114107	CEP70	ENSG00000114107	0.668811	2.09367e-05	0.00736694	0.823124	0.422515
ENSG00000109255	NMU	ENSG00000109255	0.668165	2.14683e-05	0.00749845	0.822746	0.421555
ENSG00000119487	MAPKAP1	ENSG00000119487	-0.667515	2.20147e-05	0.00763315	-0.42059	-0.822367
ENSG00000155252	PI4K2A	ENSG00000155252	-0.667158	2.23202e-05	0.00766764	-0.42006	-0.822159
ENSG00000250331	LINC01340	ENSG00000250331	0.667023	2.2437e-05	0.00766764	0.82208	0.41986
ENSG00000140259	MFAP1	ENSG00000140259	0.666481	2.29103e-05	0.00777345	0.821763	0.419056
ENSG00000175643	RMI2	ENSG00000175643	0.66549	2.38002e-05	0.00801813	0.821184	0.417586
ENSG00000164663	USP49	ENSG00000164663	0.665297	2.39763e-05	0.00802056	0.821071	0.417301
ENSG00000197381	ADARB1	ENSG00000197381	-0.664755	2.44794e-05	0.00813163	-0.416497	-0.820754
ENSG00000189292	ALKAL2	ENSG00000189292	0.664522	2.46985e-05	0.00814432	0.820618	0.416152
ENSG00000272479		ENSG00000272479	0.664211	2.4994e-05	0.00814432	0.820436	0.415691
ENSG00000079263	SP140	ENSG00000079263	0.664171	2.5032e-05	0.00814432	0.820413	0.415633
ENSG00000145919	BOD1	ENSG00000145919	0.663928	2.52647e-05	0.00816411	0.820271	0.415274
ENSG00000229086	LINC01548	ENSG00000229086	0.66305	2.61238e-05	0.00838469	0.819757	0.413974
ENSG00000126432	PRDX5	ENSG00000126432	-0.66078	2.84674e-05	0.00907557	-0.410621	-0.818427
ENSG00000213853	EMP2	ENSG00000213853	0.659841	2.94912e-05	0.00933415	0.817877	0.409236
ENSG00000123360	PDE1B	ENSG00000123360	0.659219	3.01881e-05	0.00933415	0.817512	0.408319
ENSG00000130449	ZSWIM6	ENSG00000130449	0.659213	3.01945e-05	0.00933415	0.817509	0.40831
ENSG00000188763	FZD9	ENSG00000188763	0.659174	3.02388e-05	0.00933415	0.817486	0.408253
ENSG00000185950	IRS2	ENSG00000185950	-0.659154	3.0261e-05	0.00933415	-0.408224	-0.817474
ENSG00000146910	CNPY1	ENSG00000146910	0.658888	3.05647e-05	0.009367	0.817318	0.407831
ENSG00000260762	ACSM5P1	ENSG00000260762	0.658373	3.11585e-05	0.0093689	0.817016	0.407073
ENSG00000244321	LINC01326	ENSG00000244321	0.658372	3.11597e-05	0.0093689	0.817015	0.407072
ENSG00000224301		ENSG00000224301	0.65837	3.11626e-05	0.0093689	0.817014	0.407068
ENSG00000252637	RNA5SP268	ENSG00000252637	0.658178	3.13871e-05	0.00937704	0.816901	0.406785
ENSG00000187742	SECISBP2	ENSG00000187742	0.657219	3.25287e-05	0.00965736	0.816338	0.405374
ENSG00000256984		ENSG00000256984	0.656272	3.36933e-05	0.00994099	0.815782	0.403982
ENSG00000139364	TMEM132B	ENSG00000139364	0.655813	3.42712e-05	0.0100263	0.815512	0.403307
ENSG00000066032	CTNNA2	ENSG00000066032	0.65557	3.45803e-05	0.0100263	0.81537	0.40295
ENSG00000149929	HIRIP3	ENSG00000149929	0.655543	3.46155e-05	0.0100263	0.815353	0.40291
ENSG00000077514	POLD3	ENSG00000077514	0.654901	3.54451e-05	0.0102043	0.814976	0.401968
ENSG00000196208	GREB1	ENSG00000196208	0.654374	3.61408e-05	0.0103419	0.814666	0.401194
ENSG00000197415	VEPH1	ENSG00000197415	0.653754	3.69749e-05	0.0105173	0.814301	0.400284
ENSG00000225938	S1PR1-DT	ENSG00000225938	0.653439	3.7404e-05	0.010576	0.814116	0.399824
ENSG00000244968	LIFR-AS1	ENSG00000244968	0.653215	3.7713e-05	0.0106002	0.813984	0.399495
ENSG00000167912		ENSG00000167912	0.652832	3.82459e-05	0.0106868	0.813759	0.398934
ENSG00000228175	GEMIN8P4	ENSG00000228175	0.652422	3.88239e-05	0.0107849	0.813518	0.398333
ENSG00000237585	LINC00407	ENSG00000237585	0.652171	3.91815e-05	0.0108209	0.81337	0.397965
ENSG00000073111	MCM2	ENSG00000073111	0.651631	3.99623e-05	0.0109175	0.813051	0.397174
ENSG00000198521	ZNF43	ENSG00000198521	0.651611	3.99908e-05	0.0109175	0.81304	0.397145
ENSG00000165140	FBP1	ENSG00000165140	-0.650346	4.18735e-05	0.0113661	-0.395295	-0.812295
ENSG00000106236	NPTX2	ENSG00000106236	0.649997	4.24068e-05	0.0114455	0.812089	0.394785
ENSG00000132424	PNISR	ENSG00000132424	0.649723	4.28305e-05	0.0114945	0.811927	0.394383
ENSG00000152382	TADA1	ENSG00000152382	0.649449	4.32576e-05	0.0115439	0.811765	0.393983
ENSG00000163918	RFC4	ENSG00000163918	0.64869	4.44595e-05	0.01178	0.811318	0.392875
ENSG00000115020	PIKFYVE	ENSG00000115020	-0.648579	4.46382e-05	0.01178	-0.392712	-0.811252
ENSG00000206964	Y_RNA	ENSG00000206964	0.648248	4.51728e-05	0.0118552	0.811057	0.39223
ENSG00000214290	COLCA2	ENSG00000214290	0.647928	4.5697e-05	0.0118914	0.810868	0.391762
ENSG00000186532	SMYD4	ENSG00000186532	0.647859	4.58112e-05	0.0118914	0.810827	0.391661
ENSG00000179820	MYADM	ENSG00000179820	-0.647266	4.67967e-05	0.0120812	-0.390797	-0.810477
ENSG00000277641	WNT3	ENSG00000277641	0.646993	4.72573e-05	0.0121341	0.810316	0.390399
ENSG00000171649	ZIK1	ENSG00000171649	0.646735	4.76962e-05	0.012181	0.810164	0.390023
ENSG00000083093	PALB2	ENSG00000083093	0.645888	4.91629e-05	0.0124884	0.809663	0.388789
ENSG00000154479	CFAP210	ENSG00000154479	0.64532	5.017e-05	0.0126765	0.809327	0.387962
ENSG00000170876	TMEM43	ENSG00000170876	-0.645011	5.07251e-05	0.0127489	-0.387512	-0.809145
ENSG00000118412	CASP8AP2	ENSG00000118412	0.644538	5.15855e-05	0.0128969	0.808865	0.386824
ENSG00000138073	PREB	ENSG00000138073	-0.644299	5.20264e-05	0.0129391	-0.386475	-0.808723
ENSG00000280018		ENSG00000280018	0.643991	5.25972e-05	0.0130129	0.808541	0.386028
ENSG00000282844	ACTN4	ENSG00000282844	-0.643628	5.32782e-05	0.0131131	-0.385501	-0.808327
ENSG00000170549	IRX1	ENSG00000170549	0.642845	5.47744e-05	0.0134118	0.807863	0.384363
ENSG00000101542	CDH20	ENSG00000101542	0.64216	5.6116e-05	0.0136699	0.807457	0.383367
ENSG00000173545	ZNF622	ENSG00000173545	-0.641967	5.64978e-05	0.0136927	-0.383088	-0.807343
ENSG00000257354	MIRLET7IHG	ENSG00000257354	0.641773	5.68857e-05	0.0137167	0.807228	0.382806
ENSG00000047249	ATP6V1H	ENSG00000047249	-0.640773	5.89184e-05	0.0141351	-0.381356	-0.806636
ENSG00000225976	CKS1BP2	ENSG00000225976	0.640157	6.02042e-05	0.0143709	0.806271	0.380463
ENSG00000213347	MXD3	ENSG00000213347	0.639879	6.07915e-05	0.0143912	0.806106	0.380061
ENSG00000163629	PTPN13	ENSG00000163629	0.639748	6.10717e-05	0.0143912	0.806028	0.37987
ENSG00000151500	THYN1	ENSG00000151500	0.639689	6.11981e-05	0.0143912	0.805993	0.379785
ENSG00000130402	ACTN4	ENSG00000130402	-0.639425	6.17651e-05	0.0144408	-0.379402	-0.805836
ENSG00000197063	MAFG	ENSG00000197063	-0.639308	6.20169e-05	0.0144408	-0.379233	-0.805767
ENSG00000122735	DNAI1	ENSG00000122735	0.639128	6.24086e-05	0.0144611	0.80566	0.378972
ENSG00000115687	PASK	ENSG00000115687	0.638826	6.30679e-05	0.014543	0.805481	0.378535
ENSG00000118971	CCND2	ENSG00000118971	0.638589	6.35911e-05	0.0145928	0.80534	0.378192
ENSG00000189266	PNRC2	ENSG00000189266	0.638406	6.39967e-05	0.0146152	0.805232	0.377927
ENSG00000183655	KLHL25	ENSG00000183655	0.63809	6.47029e-05	0.0146459	0.805044	0.377471
ENSG00000127337	YEATS4	ENSG00000127337	0.637949	6.50209e-05	0.0146459	0.804961	0.377266
ENSG00000151929	BAG3	ENSG00000151929	-0.637933	6.50557e-05	0.0146459	-0.377244	-0.804951
ENSG00000148204	CRB2	ENSG00000148204	0.637796	6.53669e-05	0.0146465	0.80487	0.377045
ENSG00000076248	UNG	ENSG00000076248	0.637625	6.57563e-05	0.0146646	0.804768	0.376798
ENSG00000139645	ANKRD52	ENSG00000139645	-0.636899	6.74311e-05	0.0149678	-0.375748	-0.804337
ENSG00000178700	DHFR2	ENSG00000178700	0.636041	6.94587e-05	0.0152082	0.803827	0.374509
ENSG00000207751		ENSG00000207751	0.635994	6.95705e-05	0.0152082	0.8038	0.374442
ENSG00000111218	PRMT8	ENSG00000111218	0.635869	6.98716e-05	0.0152082	0.803725	0.374261
ENSG00000244251		ENSG00000244251	0.635467	7.08462e-05	0.0152082	0.803486	0.373681
ENSG00000230944		ENSG00000230944	0.635466	7.08493e-05	0.0152082	0.803485	0.373679
ENSG00000233298	IFITM4P	ENSG00000233298	0.635421	7.09589e-05	0.0152082	0.803459	0.373614
ENSG00000235821	IFITM4P	ENSG00000235821	0.635421	7.09589e-05	0.0152082	0.803459	0.373614
ENSG00000241542	RN7SL369P	ENSG00000241542	0.635373	7.10755e-05	0.0152082	0.80343	0.373545
ENSG00000234616	JRK	ENSG00000234616	0.634242	7.38892e-05	0.0157394	0.802758	0.371914
ENSG00000270071		ENSG00000270071	0.633997	7.45137e-05	0.0158016	0.802612	0.37156
ENSG00000135097	MSI1	ENSG00000135097	0.633853	7.48808e-05	0.0158088	0.802526	0.371353
ENSG00000250366	TUNAR	ENSG00000250366	0.63355	7.56609e-05	0.0158846	0.802346	0.370917
ENSG00000034510	TMSB10	ENSG00000034510	-0.633218	7.65238e-05	0.0158846	-0.370439	-0.802149
ENSG00000013561	RNF14	ENSG00000013561	-0.633156	7.66874e-05	0.0158846	-0.370349	-0.802111
ENSG00000068323	TFE3	ENSG00000068323	-0.633112	7.68007e-05	0.0158846	-0.370286	-0.802086
ENSG00000164778	EN2	ENSG00000164778	0.63307	7.69114e-05	0.0158846	0.80206	0.370226
ENSG00000185942	NKAIN3	ENSG00000185942	0.632843	7.75096e-05	0.0159255	0.801925	0.369899
ENSG00000172201	ID4	ENSG00000172201	0.632633	7.80678e-05	0.0159255	0.8018	0.369596
ENSG00000198924	DCLRE1A	ENSG00000198924	0.632615	7.81156e-05	0.0159255	0.801789	0.36957
ENSG00000266555	MIR3145	ENSG00000266555	0.632082	7.95451e-05	0.0161477	0.801472	0.368803
ENSG00000159202	UBE2Z	ENSG00000159202	-0.63169	8.06111e-05	0.0161948	-0.36824	-0.801239
ENSG00000131470	PSMC3IP	ENSG00000131470	0.631673	8.06593e-05	0.0161948	0.801228	0.368214
ENSG00000196460	RFX8	ENSG00000196460	0.631621	8.08002e-05	0.0161948	0.801198	0.368141
ENSG00000139793	MBNL2	ENSG00000139793	-0.631458	8.12488e-05	0.0162163	-0.367906	-0.801101
ENSG00000214803		ENSG00000214803	0.63044	8.41001e-05	0.0166463	0.800494	0.366443
ENSG00000128487	SPECC1	ENSG00000128487	0.630439	8.4104e-05	0.0166463	0.800493	0.366441
ENSG00000259495		ENSG00000259495	0.630039	8.52478e-05	0.0168027	0.800255	0.365866
ENSG00000204977	TRIM13	ENSG00000204977	0.629878	8.57129e-05	0.0168245	0.800159	0.365635
ENSG00000112218	GPR63	ENSG00000112218	0.629593	8.65403e-05	0.0168799	0.799989	0.365226
ENSG00000104472	CHRAC1	ENSG00000104472	0.629537	8.67059e-05	0.0168799	0.799955	0.365145
ENSG00000114805	PLCH1	ENSG00000114805	0.629214	8.76535e-05	0.0169948	0.799762	0.364682
ENSG00000280164		ENSG00000280164	0.629	8.82865e-05	0.0170479	0.799635	0.364375
ENSG00000274425		ENSG00000274425	0.628758	8.90093e-05	0.0171179	0.79949	0.364027
ENSG00000182010	RTKN2	ENSG00000182010	0.628449	8.99381e-05	0.0171493	0.799306	0.363584
ENSG00000103415	HMOX2	ENSG00000103415	-0.628312	9.03516e-05	0.0171493	-0.363388	-0.799224
ENSG00000277424	HMOX2	ENSG00000277424	-0.628312	9.03516e-05	0.0171493	-0.363388	-0.799224
ENSG00000172757	CFL1	ENSG00000172757	-0.628225	9.06167e-05	0.0171493	-0.363263	-0.799172
ENSG00000197081	IGF2R	ENSG00000197081	-0.627842	9.17882e-05	0.017297	-0.362714	-0.798944
ENSG00000260526	AP1AR-DT	ENSG00000260526	0.627733	9.21254e-05	0.017297	0.798878	0.362557
ENSG00000120802	TMPO	ENSG00000120802	0.627579	9.26018e-05	0.017318	0.798786	0.362336
ENSG00000153774	CFDP1	ENSG00000153774	0.627302	9.3464e-05	0.0173556	0.798621	0.361939
ENSG00000119408	NEK6	ENSG00000119408	-0.627277	9.35429e-05	0.0173556	-0.361903	-0.798606
ENSG00000101412	E2F1	ENSG00000101412	0.627163	9.38992e-05	0.0173556	0.798538	0.36174
ENSG00000101265	RASSF2	ENSG00000101265	0.626994	9.44295e-05	0.017386	0.798437	0.361499
ENSG00000101079	NDRG3	ENSG00000101079	0.626811	9.50097e-05	0.0174153	0.798328	0.361236
ENSG00000117598	PLPPR5	ENSG00000117598	0.626676	9.54386e-05	0.0174153	0.798247	0.361043
ENSG00000145022	TCTA	ENSG00000145022	-0.626467	9.61058e-05	0.0174153	-0.360744	-0.798123
ENSG00000173418	NAA20	ENSG00000173418	-0.626274	9.67282e-05	0.0174153	-0.360467	-0.798007
ENSG00000214046	SMIM7	ENSG00000214046	0.626255	9.67873e-05	0.0174153	0.797996	0.360441
ENSG00000090889	KIF4A	ENSG00000090889	0.626255	9.67882e-05	0.0174153	0.797996	0.360441
ENSG00000277087		ENSG00000277087	0.626096	9.73034e-05	0.0174419	0.797901	0.360213
ENSG00000177885	GRB2	ENSG00000177885	-0.625884	9.79914e-05	0.0174992	-0.35991	-0.797774
ENSG00000148704	VAX1	ENSG00000148704	-0.624982	0.000100974	0.0179566	-0.358619	-0.797235
ENSG00000173812	EIF1	ENSG00000173812	-0.624882	0.000101309	0.0179566	-0.358477	-0.797175
ENSG00000109685	NSD2	ENSG00000109685	0.624575	0.000102346	0.018073	0.796992	0.358038
ENSG00000132781	MUTYH	ENSG00000132781	0.623998	0.000104322	0.01831	0.796646	0.357212
ENSG00000272316		ENSG00000272316	0.62381	0.000104972	0.01831	0.796534	0.356944
ENSG00000140941	MAP1LC3B	ENSG00000140941	-0.623756	0.00010516	0.01831	-0.356867	-0.796501
ENSG00000138658	ZGRF1	ENSG00000138658	0.623735	0.00010523	0.01831	0.796489	0.356838
ENSG00000172602	RND1	ENSG00000172602	0.623315	0.000106702	0.0184985	0.796237	0.356237
ENSG00000178966	RMI1	ENSG00000178966	0.622832	0.000108416	0.0186473	0.795948	0.355547
ENSG00000198719	DLL1	ENSG00000198719	0.622741	0.000108739	0.0186473	0.795894	0.355418
ENSG00000275555	DLL1	ENSG00000275555	0.622741	0.000108739	0.0186473	0.795894	0.355418
ENSG00000123104	ITPR2	ENSG00000123104	-0.622198	0.0001107	0.0189154	-0.354643	-0.795569
ENSG00000265641	MIR3929	ENSG00000265641	0.621718	0.000112457	0.0191045	0.795281	0.353959
ENSG00000279094	LINC01670	ENSG00000279094	0.621677	0.000112611	0.0191045	0.795256	0.353899
ENSG00000123374	CDK2	ENSG00000123374	0.621225	0.000114292	0.0192795	0.794986	0.353255
ENSG00000102678	FGF9	ENSG00000102678	0.621143	0.000114599	0.0192795	0.794937	0.353139
ENSG00000107771	CCSER2	ENSG00000107771	-0.621073	0.000114861	0.0192795	-0.353039	-0.794895
ENSG00000087903	RFX2	ENSG00000087903	0.620934	0.000115385	0.0192994	0.794811	0.352841
ENSG00000035499	DEPDC1B	ENSG00000035499	0.620423	0.000117328	0.0195024	0.794505	0.352114
ENSG00000249637	ANKHD1-DT	ENSG00000249637	0.62038	0.000117494	0.0195024	0.794479	0.352052
ENSG00000136861	CDK5RAP2	ENSG00000136861	0.620198	0.000118196	0.0195024	0.79437	0.351792
ENSG00000170035	UBE2E3	ENSG00000170035	0.620169	0.000118307	0.0195024	0.794353	0.351751
ENSG00000120733	KDM3B	ENSG00000120733	0.62008	0.000118652	0.0195024	0.794299	0.351624
ENSG00000158966	CACHD1	ENSG00000158966	0.619887	0.000119401	0.0195578	0.794184	0.35135
ENSG00000227051	C14orf132	ENSG00000227051	0.619707	0.000120103	0.0196053	0.794076	0.351094
ENSG00000152767	FARP1	ENSG00000152767	-0.619367	0.00012144	0.0197556	-0.35061	-0.793872
ENSG00000163913	IFT122	ENSG00000163913	0.618718	0.00012403	0.0201081	0.793482	0.349687
ENSG00000141639	MAPK4	ENSG00000141639	0.617939	0.000127205	0.020516	0.793015	0.348579
ENSG00000151327	FAM177A1	ENSG00000151327	-0.617889	0.00012741	0.020516	-0.348508	-0.792985
ENSG00000070214	SLC44A1	ENSG00000070214	0.617456	0.000129208	0.0206216	0.792725	0.347893
ENSG00000264207		ENSG00000264207	0.617329	0.00012974	0.0206216	0.792649	0.347713
ENSG00000188517	COL25A1	ENSG00000188517	-0.617212	0.000130232	0.0206216	-0.347547	-0.792578
ENSG00000149636	DSN1	ENSG00000149636	0.617123	0.000130606	0.0206216	0.792525	0.34742
ENSG00000257093	DENND11	ENSG00000257093	0.617108	0.00013067	0.0206216	0.792516	0.347399
ENSG00000262599	DENND11	ENSG00000262599	0.617108	0.00013067	0.0206216	0.792516	0.347399
ENSG00000184465	WDR27	ENSG00000184465	0.616765	0.000132127	0.0207825	0.79231	0.346911
ENSG00000205277	MUC12	ENSG00000205277	0.61652	0.000133176	0.0208043	0.792162	0.346563
ENSG00000213184		ENSG00000213184	0.616429	0.000133566	0.0208043	0.792108	0.346434
ENSG00000217746		ENSG00000217746	0.616426	0.00013358	0.0208043	0.792106	0.34643
ENSG00000172456	FGGY	ENSG00000172456	0.61591	0.000135816	0.0209765	0.791796	0.345698
ENSG00000248713	C4orf54	ENSG00000248713	0.615849	0.000136082	0.0209765	0.791759	0.345612
ENSG00000264141	MIR3928	ENSG00000264141	0.615814	0.000136235	0.0209765	0.791738	0.345562
ENSG00000269883		ENSG00000269883	0.615738	0.000136572	0.0209765	0.791692	0.345453
ENSG00000161217	PCYT1A	ENSG00000161217	-0.615664	0.000136894	0.0209765	-0.34535	-0.791648
ENSG00000115129	TP53I3	ENSG00000115129	-0.615403	0.000138047	0.0210355	-0.344979	-0.791491
ENSG00000258831		ENSG00000258831	0.615377	0.000138164	0.0210355	0.791475	0.344942
ENSG00000162521	RBBP4	ENSG00000162521	0.614873	0.000140418	0.0213104	0.791172	0.344227
ENSG00000235875	ARHGEF7-AS2	ENSG00000235875	0.614527	0.000141983	0.0214492	0.790964	0.343737
ENSG00000123983	ACSL3	ENSG00000123983	-0.614471	0.000142236	0.0214492	-0.343658	-0.790931
ENSG00000077684	JADE1	ENSG00000077684	0.614156	0.000143678	0.0215666	0.790741	0.343211
ENSG00000247572	CKMT2-AS1	ENSG00000247572	0.613945	0.00014465	0.0215666	0.790614	0.342913
ENSG00000163064	EN1	ENSG00000163064	0.61393	0.00014472	0.0215666	0.790605	0.342891
ENSG00000167325	RRM1	ENSG00000167325	0.613906	0.000144831	0.0215666	0.790591	0.342857
ENSG00000185946	RNPC3	ENSG00000185946	0.613636	0.000146084	0.0216853	0.790428	0.342475
ENSG00000214826	DDX12P	ENSG00000214826	0.613179	0.00014823	0.0219352	0.790153	0.341828
ENSG00000167566	NCKAP5L	ENSG00000167566	-0.612208	0.000152885	0.022529	-0.340454	-0.789568
ENSG00000247828	TMEM161B-DT	ENSG00000247828	0.612145	0.000153191	0.022529	0.78953	0.340365
ENSG00000227719		ENSG00000227719	0.611953	0.000154126	0.0225671	0.789415	0.340094
ENSG00000113269	RNF130	ENSG00000113269	0.611897	0.0001544	0.0225671	0.789381	0.340015
ENSG00000167523	SPATA33	ENSG00000167523	0.611304	0.000157332	0.0228722	0.789023	0.339176
ENSG00000145390	USP53	ENSG00000145390	-0.61128	0.00015745	0.0228722	-0.339143	-0.789009
ENSG00000100345	MYH9	ENSG00000100345	-0.610939	0.000159158	0.0230129	-0.338661	-0.788804
ENSG00000112983	BRD8	ENSG00000112983	0.610885	0.000159433	0.0230129	0.788771	0.338584
ENSG00000175416	CLTB	ENSG00000175416	-0.610798	0.000159872	0.0230129	-0.338461	-0.788718
ENSG00000169126	ODAD2	ENSG00000169126	0.61058	0.000160977	0.0231019	0.788587	0.338154
ENSG00000054523	KIF1B	ENSG00000054523	0.61037	0.000162045	0.0231708	0.788461	0.337858
ENSG00000124333	VAMP7	ENSG00000124333	-0.610295	0.000162432	0.0231708	-0.337751	-0.788415
ENSG00000174437	ATP2A2	ENSG00000174437	-0.610055	0.000163668	0.0232772	-0.337412	-0.78827
ENSG00000111229	ARPC3	ENSG00000111229	-0.609567	0.000166204	0.0235375	-0.336724	-0.787976
ENSG00000133789	SWAP70	ENSG00000133789	-0.609417	0.000166991	0.0235375	-0.336512	-0.787886
ENSG00000144583	MARCHF4	ENSG00000144583	-0.609374	0.000167215	0.0235375	-0.336452	-0.78786
ENSG00000260639		ENSG00000260639	0.609324	0.000167481	0.0235375	0.787829	0.336381
ENSG00000119608	PROX2	ENSG00000119608	0.609115	0.000168585	0.0236228	0.787703	0.336086
ENSG00000062194	GPBP1	ENSG00000062194	0.608677	0.00017092	0.0238796	0.787439	0.335469
ENSG00000273209		ENSG00000273209	0.60853	0.000171713	0.0238916	0.78735	0.335261
ENSG00000236641		ENSG00000236641	0.608444	0.000172174	0.0238916	0.787299	0.335141
ENSG00000051108	HERPUD1	ENSG00000051108	-0.608381	0.000172515	0.0238916	-0.335052	-0.787261
ENSG00000144118	RALB	ENSG00000144118	-0.608024	0.000174454	0.024083	-0.334549	-0.787045
ENSG00000169359	SLC33A1	ENSG00000169359	-0.60786	0.000175356	0.024083	-0.334317	-0.786946
ENSG00000186998	EMID1	ENSG00000186998	0.607848	0.000175418	0.024083	0.786939	0.334301
ENSG00000225695	HNRNPA1P35	ENSG00000225695	0.607153	0.000179277	0.0245419	0.786519	0.333321
ENSG00000243402		ENSG00000243402	0.606865	0.000180892	0.0246918	0.786345	0.332917
ENSG00000090006	LTBP4	ENSG00000090006	0.606616	0.000182302	0.024813	0.786195	0.332567
ENSG00000136518	ACTL6A	ENSG00000136518	0.606456	0.000183218	0.0248664	0.786098	0.33234
ENSG00000183763	TRAIP	ENSG00000183763	0.606186	0.000184761	0.0250043	0.785935	0.331962
ENSG00000073050	XRCC1	ENSG00000073050	0.605998	0.000185849	0.0250164	0.785821	0.331696
ENSG00000265666	RARA-AS1	ENSG00000265666	-0.605988	0.000185904	0.0250164	-0.331683	-0.785815
ENSG00000168887	C2orf68	ENSG00000168887	0.605779	0.000187117	0.0251086	0.785689	0.331389
ENSG00000111731	C2CD5	ENSG00000111731	0.60564	0.000187927	0.0251275	0.785605	0.331194
ENSG00000182149	IST1	ENSG00000182149	0.605574	0.000188316	0.0251275	0.785565	0.3311
ENSG00000169218	RSPO1	ENSG00000169218	0.605198	0.000190528	0.0253514	0.785337	0.330571
ENSG00000135525	MAP7	ENSG00000135525	0.605044	0.000191437	0.0254013	0.785244	0.330356
ENSG00000272145	NFYC-AS1	ENSG00000272145	0.604875	0.000192444	0.0254638	0.785142	0.330118
ENSG00000267128	RNF157-AS1	ENSG00000267128	0.604739	0.000193258	0.0255003	0.78506	0.329927
ENSG00000256197	TSPAN9-IT1	ENSG00000256197	0.604477	0.000194835	0.0256372	0.784901	0.329558
ENSG00000079134	THOC1	ENSG00000079134	0.603497	0.000200825	0.026285	0.784308	0.328183
ENSG00000063854	HAGH	ENSG00000063854	-0.603424	0.000201275	0.026285	-0.328081	-0.784264
ENSG00000164104	HMGB2	ENSG00000164104	0.603401	0.000201417	0.026285	0.78425	0.328049
ENSG00000164985	PSIP1	ENSG00000164985	0.603235	0.000202454	0.0263478	0.78415	0.327815
ENSG00000144028	SNRNP200	ENSG00000144028	0.603038	0.000203685	0.0264357	0.784031	0.327539
ENSG00000177508	IRX3	ENSG00000177508	0.602934	0.000204337	0.026448	0.783968	0.327393
ENSG00000270882	H4C14	ENSG00000270882	0.602528	0.000206909	0.0266891	0.783722	0.326823
ENSG00000101407	TTI1	ENSG00000101407	0.602392	0.000207777	0.0266891	0.783639	0.326633
ENSG00000197332		ENSG00000197332	0.602304	0.000208338	0.0266891	0.783586	0.32651
ENSG00000107130	NCS1	ENSG00000107130	-0.602287	0.000208447	0.0266891	-0.326486	-0.783576
ENSG00000089693	MLF2	ENSG00000089693	-0.601877	0.000211091	0.0269549	-0.325911	-0.783327
ENSG00000264575	LINC00526	ENSG00000264575	0.601326	0.000214684	0.0273402	0.782994	0.325139
ENSG00000180875	GREM2	ENSG00000180875	0.601077	0.000216327	0.0274049	0.782843	0.324791
ENSG00000269416	LINC01224	ENSG00000269416	0.600947	0.000217195	0.0274049	0.782763	0.324607
ENSG00000116954	RRAGC	ENSG00000116954	-0.600926	0.000217331	0.0274049	-0.324579	-0.782751
ENSG00000050405	LIMA1	ENSG00000050405	-0.600901	0.000217499	0.0274049	-0.324543	-0.782736
ENSG00000147509	RGS20	ENSG00000147509	0.600498	0.000220197	0.0276715	0.782491	0.323979
ENSG00000121621	KIF18A	ENSG00000121621	0.59998	0.000223704	0.028038	0.782177	0.323254
ENSG00000151474	FRMD4A	ENSG00000151474	-0.599666	0.000225855	0.0282331	-0.322815	-0.781987
ENSG00000101161	PRPF6	ENSG00000101161	0.599348	0.000228053	0.028433	0.781794	0.32237
ENSG00000112394	SLC16A10	ENSG00000112394	0.598727	0.000232403	0.0288995	0.781417	0.321502
ENSG00000105427	CNFN	ENSG00000105427	0.598433	0.000234482	0.029082	0.781239	0.321092
ENSG00000169862	CTNND2	ENSG00000169862	0.597953	0.000237923	0.0294119	0.780947	0.32042
ENSG00000186591	UBE2H	ENSG00000186591	-0.59782	0.000238881	0.0294119	-0.320235	-0.780866
ENSG00000172766	NAA16	ENSG00000172766	0.597714	0.000239652	0.0294119	0.780802	0.320087
ENSG00000162545	CAMK2N1	ENSG00000162545	0.597664	0.00024001	0.0294119	0.780772	0.320018
ENSG00000145332	KLHL8	ENSG00000145332	0.597633	0.000240239	0.0294119	0.780753	0.319974
ENSG00000231130	HLA-T	ENSG00000231130	0.597504	0.000241177	0.0294509	0.780674	0.319794
ENSG00000141522	ARHGDIA	ENSG00000141522	-0.59671	0.000247029	0.0300881	-0.318686	-0.780192
ENSG00000179902	CFAP276	ENSG00000179902	0.596392	0.000249412	0.0302538	0.779999	0.318242
ENSG00000135862	LAMC1	ENSG00000135862	-0.596359	0.000249663	0.0302538	-0.318196	-0.779979
ENSG00000126106	TMEM53	ENSG00000126106	-0.596195	0.000250899	0.0302638	-0.317967	-0.779879
ENSG00000131351	HAUS8	ENSG00000131351	0.596179	0.00025102	0.0302638	0.779869	0.317945
ENSG00000165527	ARF6	ENSG00000165527	-0.59604	0.000252072	0.0303031	-0.317751	-0.779785
ENSG00000173673	HES3	ENSG00000173673	0.595967	0.000252622	0.0303031	0.779741	0.31765
ENSG00000241553	ARPC4	ENSG00000241553	-0.595855	0.000253475	0.0303289	-0.317494	-0.779673
ENSG00000135913	USP37	ENSG00000135913	0.59544	0.000256664	0.0306333	0.77942	0.316914
ENSG00000130717	UCK1	ENSG00000130717	0.595313	0.000257641	0.0306528	0.779343	0.316738
ENSG00000198064	NPIPB13	ENSG00000198064	-0.595227	0.000258311	0.0306528	-0.316617	-0.77929
ENSG00000224200	FKBPL	ENSG00000224200	0.595095	0.000259336	0.0306528	0.77921	0.316433
ENSG00000135315	CEP162	ENSG00000135315	0.595085	0.000259409	0.0306528	0.779204	0.31642
ENSG00000111785	RIC8B	ENSG00000111785	0.594736	0.000262143	0.030899	0.778992	0.315934
ENSG00000139737	SLAIN1	ENSG00000139737	0.594651	0.000262809	0.0309008	0.77894	0.315816
ENSG00000079215	SLC1A3	ENSG00000079215	0.594538	0.000263699	0.0309289	0.778872	0.315658
ENSG00000275180		ENSG00000275180	0.594309	0.000265518	0.030958	0.778732	0.315339
ENSG00000125841	NRSN2	ENSG00000125841	-0.594295	0.000265625	0.030958	-0.31532	-0.778724
ENSG00000198182	ZNF607	ENSG00000198182	0.59426	0.000265902	0.030958	0.778702	0.315272
ENSG00000250208	FZD10-AS1	ENSG00000250208	0.593859	0.00026911	0.0312549	0.778458	0.314713
ENSG00000261512		ENSG00000261512	-0.593573	0.000271425	0.0313819	-0.314314	-0.778284
ENSG00000224714	LINC02671	ENSG00000224714	0.593522	0.000271833	0.0313819	0.778253	0.314244
ENSG00000115977	AAK1	ENSG00000115977	-0.593479	0.000272185	0.0313819	-0.314184	-0.778227
ENSG00000169180	XPO6	ENSG00000169180	-0.593392	0.000272895	0.0313876	-0.314063	-0.778174
ENSG00000274779	NOMO1	ENSG00000274779	-0.593209	0.00027439	0.0314069	-0.313808	-0.778062
ENSG00000131127	ZNF141	ENSG00000131127	0.593141	0.000274946	0.0314069	0.778021	0.313713
ENSG00000166333	ILK	ENSG00000166333	-0.593129	0.000275046	0.0314069	-0.313696	-0.778014
ENSG00000175513	TSGA10IP	ENSG00000175513	0.592966	0.000276383	0.0314838	0.777915	0.31347
ENSG00000121775	TMEM39B	ENSG00000121775	0.592617	0.000279269	0.0317352	0.777702	0.312985
ENSG00000043514	TRIT1	ENSG00000043514	0.59248	0.000280411	0.0317352	0.777619	0.312795
ENSG00000187164	SHTN1	ENSG00000187164	-0.592458	0.000280594	0.0317352	-0.312764	-0.777605
ENSG00000141750	STAC2	ENSG00000141750	0.592237	0.000282442	0.0318684	0.777471	0.312457
ENSG00000110047	EHD1	ENSG00000110047	-0.592123	0.000283402	0.0319008	-0.312299	-0.777401
ENSG00000149357	LAMTOR1	ENSG00000149357	-0.591958	0.000284799	0.0319022	-0.312069	-0.7773
ENSG00000159023	EPB41	ENSG00000159023	0.591869	0.000285549	0.0319022	0.777246	0.311946
ENSG00000166803	PCLAF	ENSG00000166803	0.591813	0.00028603	0.0319022	0.777212	0.311867
ENSG00000166822	TMEM170A	ENSG00000166822	0.591804	0.0002861	0.0319022	0.777207	0.311855
ENSG00000132970	WASF3	ENSG00000132970	0.591602	0.000287824	0.0320192	0.777083	0.311574
ENSG00000164054	SHISA5	ENSG00000164054	-0.591335	0.000290113	0.0321383	-0.311203	-0.776921
ENSG00000149635	OCSTAMP	ENSG00000149635	0.591276	0.000290618	0.0321383	0.776885	0.311122
ENSG00000164684	ZNF704	ENSG00000164684	0.591241	0.000290924	0.0321383	0.776863	0.311073
ENSG00000145241	CENPC	ENSG00000145241	0.590872	0.000294117	0.0323585	0.776639	0.310561
ENSG00000140105	WARS1	ENSG00000140105	-0.590853	0.00029428	0.0323585	-0.310535	-0.776627
ENSG00000110987	BCL7A	ENSG00000110987	0.590682	0.000295776	0.0323732	0.776523	0.310297
ENSG00000282873	BCL7A	ENSG00000282873	0.590682	0.000295776	0.0323732	0.776523	0.310297
ENSG00000112029	FBXO5	ENSG00000112029	0.590503	0.000297342	0.0324338	0.776414	0.310049
ENSG00000114125	RNF7	ENSG00000114125	-0.590463	0.000297696	0.0324338	-0.309993	-0.776389
ENSG00000284137	LLGL1	ENSG00000284137	0.590291	0.000299211	0.0325243	0.776284	0.309755
ENSG00000054277	OPN3	ENSG00000054277	0.589931	0.000302412	0.0327972	0.776065	0.309255
ENSG00000171016	PYGO1	ENSG00000171016	0.589542	0.000305901	0.0330864	0.775827	0.308715
ENSG00000196924	FLNA	ENSG00000196924	-0.589452	0.000306711	0.0330864	-0.308591	-0.775773
ENSG00000127124	HIVEP3	ENSG00000127124	-0.589402	0.000307168	0.0330864	-0.308521	-0.775742
ENSG00000159248	GJD2	ENSG00000159248	0.589112	0.000309794	0.0332626	0.775565	0.30812
ENSG00000010404	IDS	ENSG00000010404	-0.589068	0.000310204	0.0332626	-0.308058	-0.775538
ENSG00000104889	RNASEH2A	ENSG00000104889	0.588731	0.000313288	0.0335176	0.775332	0.307591
ENSG00000196498	NCOR2	ENSG00000196498	-0.588449	0.000315897	0.0335709	-0.3072	-0.77516
ENSG00000143476	DTL	ENSG00000143476	0.588421	0.000316157	0.0335709	0.775143	0.307162
ENSG00000013573	DDX11	ENSG00000013573	0.588397	0.00031638	0.0335709	0.775128	0.307128
ENSG00000171914	TLN2	ENSG00000171914	-0.588372	0.000316614	0.0335709	-0.307094	-0.775113
ENSG00000145088	EAF2	ENSG00000145088	0.588285	0.000317418	0.0335813	0.77506	0.306974
ENSG00000196214	ZNF766	ENSG00000196214	0.588207	0.000318144	0.0335833	0.775013	0.306866
ENSG00000069869	NEDD4	ENSG00000069869	-0.587963	0.00032043	0.0337003	-0.306528	-0.774864
ENSG00000077147	TM9SF3	ENSG00000077147	-0.587918	0.000320854	0.0337003	-0.306465	-0.774836
ENSG00000165349	SLC7A3	ENSG00000165349	0.587862	0.000321381	0.0337003	0.774802	0.306388
ENSG00000254670	RASSF10-DT	ENSG00000254670	0.587761	0.000322339	0.0337264	0.77474	0.306247
ENSG00000268955		ENSG00000268955	0.587431	0.000325467	0.0338699	0.774538	0.305791
ENSG00000132016	BRME1	ENSG00000132016	0.5874	0.000325758	0.0338699	0.77452	0.305749
ENSG00000158955	WNT9B	ENSG00000158955	0.587316	0.000326564	0.0338699	0.774468	0.305632
ENSG00000276799	WNT9B	ENSG00000276799	0.587316	0.000326564	0.0338699	0.774468	0.305632
ENSG00000176171	BNIP3	ENSG00000176171	-0.587176	0.000327898	0.0339343	-0.305439	-0.774383
ENSG00000152455	SUV39H2	ENSG00000152455	0.58663	0.00033318	0.0343664	0.774049	0.304682
ENSG00000188612	SUMO2	ENSG00000188612	0.586557	0.000333885	0.0343664	0.774005	0.304582
ENSG00000141499	WRAP53	ENSG00000141499	0.58652	0.000334244	0.0343664	0.773982	0.304531
ENSG00000076382	SPAG5	ENSG00000076382	0.586417	0.000335258	0.0343961	0.773919	0.304387
ENSG00000122966	CIT	ENSG00000122966	0.586322	0.000336187	0.0344171	0.773861	0.304256
ENSG00000255357		ENSG00000255357	0.586142	0.000337956	0.0344412	0.773751	0.304007
ENSG00000103995	CEP152	ENSG00000103995	0.586016	0.000339191	0.0344412	0.773674	0.303834
ENSG00000272142		ENSG00000272142	0.585974	0.000339613	0.0344412	0.773648	0.303775
ENSG00000272457		ENSG00000272457	0.585897	0.000340375	0.0344412	0.773601	0.303669
ENSG00000138166	DUSP5	ENSG00000138166	-0.585892	0.000340422	0.0344412	-0.303662	-0.773598
ENSG00000147065	MSN	ENSG00000147065	-0.585802	0.000341311	0.0344412	-0.303538	-0.773543
ENSG00000185591	SP1	ENSG00000185591	0.585784	0.000341497	0.0344412	0.773532	0.303513
ENSG00000181896	ZNF101	ENSG00000181896	0.58559	0.000343427	0.0345624	0.773413	0.303245
ENSG00000131899	LLGL1	ENSG00000131899	0.584901	0.000350378	0.0351875	0.772992	0.302292
ENSG00000233701	PRR23C	ENSG00000233701	0.584468	0.000354799	0.0355563	0.772727	0.301695
ENSG00000138231	DBR1	ENSG00000138231	0.584295	0.000356583	0.0356598	0.772621	0.301457
ENSG00000145423	SFRP2	ENSG00000145423	0.584005	0.000359592	0.0358852	0.772444	0.301056
ENSG00000176476	SGF29	ENSG00000176476	0.583705	0.000362723	0.0360558	0.77226	0.300642
ENSG00000097046	CDC7	ENSG00000097046	0.583696	0.00036282	0.0360558	0.772255	0.30063
ENSG00000085733	CTTN	ENSG00000085733	-0.583621	0.000363607	0.0360586	-0.300526	-0.772209
ENSG00000245719		ENSG00000245719	0.583345	0.000366521	0.0362719	0.772039	0.300145
ENSG00000162704	ARPC5	ENSG00000162704	-0.583265	0.000367368	0.036274	-0.300035	-0.771991
ENSG00000127870	RNF6	ENSG00000127870	-0.583148	0.000368615	0.036274	-0.299873	-0.771919
ENSG00000252431	RNU6-1247P	ENSG00000252431	0.583115	0.000368963	0.036274	0.771899	0.299828
ENSG00000184588	PDE4B	ENSG00000184588	0.583055	0.000369597	0.036274	0.771862	0.299746
ENSG00000138411	HECW2	ENSG00000138411	0.582955	0.000370672	0.0363045	0.771801	0.299607
ENSG00000112146	FBXO9	ENSG00000112146	-0.58277	0.000372654	0.036309	-0.299352	-0.771687
ENSG00000278699	POTEB3	ENSG00000278699	0.58271	0.000373292	0.036309	0.771651	0.29927
ENSG00000071127	WDR1	ENSG00000071127	-0.582662	0.000373814	0.036309	-0.299204	-0.771621
ENSG00000176208	ATAD5	ENSG00000176208	0.582659	0.000373846	0.036309	0.771619	0.2992
ENSG00000111276	CDKN1B	ENSG00000111276	0.582595	0.000374541	0.036309	0.77158	0.299111
ENSG00000141646	SMAD4	ENSG00000141646	0.58217	0.000379151	0.0366433	0.77132	0.298525
ENSG00000244227	LRRC77P	ENSG00000244227	0.582132	0.000379559	0.0366433	0.771297	0.298474
ENSG00000143401	ANP32E	ENSG00000143401	0.582064	0.000380303	0.0366433	0.771255	0.29838
ENSG00000281561		ENSG00000281561	0.581944	0.000381625	0.0366732	0.771181	0.298214
ENSG00000167723	TRPV3	ENSG00000167723	0.581895	0.000382157	0.0366732	0.771151	0.298147
ENSG00000158164	TMSB15A	ENSG00000158164	0.581214	0.000389707	0.0373223	0.770734	0.297209
ENSG00000004766	VPS50	ENSG00000004766	0.58102	0.000391878	0.0374547	0.770615	0.296942
ENSG00000038274	MAT2B	ENSG00000038274	0.580689	0.000395614	0.0377359	0.770412	0.296486
ENSG00000106246	PTCD1	ENSG00000106246	0.58024	0.000400732	0.0381474	0.770136	0.295868
ENSG00000158292	GPR153	ENSG00000158292	0.580009	0.000403379	0.0381881	0.769995	0.295551
ENSG00000115306	SPTBN1	ENSG00000115306	-0.579974	0.000403788	0.0381881	-0.295502	-0.769973
ENSG00000183814	LIN9	ENSG00000183814	0.579886	0.000404805	0.0381881	0.769919	0.295381
ENSG00000164406	LEAP2	ENSG00000164406	0.579884	0.000404829	0.0381881	0.769918	0.295378
ENSG00000134851	TMEM165	ENSG00000134851	-0.579745	0.00040644	0.0381881	-0.295187	-0.769833
ENSG00000276573		ENSG00000276573	0.579734	0.000406562	0.0381881	0.769826	0.295173
ENSG00000250668	LINC02123	ENSG00000250668	0.579715	0.000406786	0.0381881	0.769814	0.295146
ENSG00000129351	ILF3	ENSG00000129351	0.579247	0.000412252	0.0386248	0.769527	0.294503
ENSG00000278243	GFUS	ENSG00000278243	-0.579058	0.000414478	0.0386911	-0.294243	-0.769411
ENSG00000197860	SGTB	ENSG00000197860	-0.579049	0.000414589	0.0386911	-0.29423	-0.769405
ENSG00000270964	MAP2K5-DT	ENSG00000270964	0.578693	0.00041881	0.0390085	0.769187	0.293741
ENSG00000230525	LINC01799	ENSG00000230525	0.578367	0.000422701	0.0391715	0.768987	0.293295
ENSG00000198833	UBE2J1	ENSG00000198833	-0.578354	0.000422863	0.0391715	-0.293276	-0.768979
ENSG00000000460	C1orf112	ENSG00000000460	0.57834	0.000423035	0.0391715	0.76897	0.293257
ENSG00000275130		ENSG00000275130	0.578062	0.000426388	0.0394052	0.7688	0.292875
ENSG00000145901	TNIP1	ENSG00000145901	-0.57784	0.000429086	0.0395026	-0.29257	-0.768663
ENSG00000144566	RAB5A	ENSG00000144566	-0.577835	0.000429137	0.0395026	-0.292564	-0.76866
ENSG00000185065		ENSG00000185065	0.577698	0.000430809	0.0395026	0.768576	0.292376
ENSG00000139842	CUL4A	ENSG00000139842	-0.577693	0.000430875	0.0395026	-0.292368	-0.768573
ENSG00000159958	TNFRSF13C	ENSG00000159958	0.577634	0.000431599	0.0395026	0.768537	0.292287
ENSG00000088832	FKBP1A	ENSG00000088832	-0.57745	0.000433853	0.0396325	-0.292035	-0.768424
ENSG00000137656	BUD13	ENSG00000137656	0.577351	0.000435066	0.039667	0.768363	0.2919
ENSG00000187866	PABIR1	ENSG00000187866	-0.576109	0.000450621	0.0410065	-0.290196	-0.767599
ENSG00000206816	Y_RNA	ENSG00000206816	0.575824	0.000454261	0.0412133	0.767424	0.289805
ENSG00000105711	SCN1B	ENSG00000105711	-0.575795	0.000454628	0.0412133	-0.289765	-0.767406
ENSG00000182446	NPLOC4	ENSG00000182446	-0.575622	0.000456842	0.0413002	-0.289529	-0.7673
ENSG00000105251	SHD	ENSG00000105251	0.575585	0.000457326	0.0413002	0.767277	0.289478
ENSG00000168610	STAT3	ENSG00000168610	-0.575252	0.000461631	0.0414545	-0.289022	-0.767073
ENSG00000186638	KIF24	ENSG00000186638	0.575251	0.000461641	0.0414545	0.767072	0.289021
ENSG00000234997		ENSG00000234997	0.57525	0.000461653	0.0414545	0.767072	0.28902
ENSG00000137804	NUSAP1	ENSG00000137804	0.575167	0.000462736	0.0414733	0.76702	0.288905
ENSG00000178460	MCMDC2	ENSG00000178460	0.575058	0.000464164	0.041523	0.766953	0.288755
ENSG00000076003	MCM6	ENSG00000076003	0.574933	0.00046579	0.0415902	0.766876	0.288585
ENSG00000225140		ENSG00000225140	0.574844	0.000466962	0.0416165	0.766821	0.288463
ENSG00000185963	BICD2	ENSG00000185963	-0.574591	0.00047029	0.0417892	-0.288117	-0.766666
ENSG00000283154	IQCJ-SCHIP1	ENSG00000283154	-0.574505	0.000471423	0.0417892	-0.287999	-0.766613
ENSG00000223891	OSER1-DT	ENSG00000223891	0.574497	0.000471538	0.0417892	0.766608	0.287987
ENSG00000156675	RAB11FIP1	ENSG00000156675	-0.574405	0.000472749	0.0418185	-0.287862	-0.766551
ENSG00000006118	TMEM132A	ENSG00000006118	-0.574211	0.000475328	0.0419445	-0.287597	-0.766432
ENSG00000138376	BARD1	ENSG00000138376	0.57409	0.000476944	0.0419445	0.766358	0.287431
ENSG00000085999	RAD54L	ENSG00000085999	0.574074	0.000477155	0.0419445	0.766348	0.28741
ENSG00000277559		ENSG00000277559	0.574023	0.000477841	0.0419445	0.766316	0.287339
ENSG00000187741	FANCA	ENSG00000187741	0.573967	0.000478589	0.0419445	0.766282	0.287263
ENSG00000129595	EPB41L4A	ENSG00000129595	0.573786	0.000481025	0.0420804	0.76617	0.287015
ENSG00000228090	MPIG6B	ENSG00000228090	0.573644	0.000482941	0.0421704	0.766083	0.286821
ENSG00000212145	U8	ENSG00000212145	0.573441	0.000485689	0.0423325	0.765958	0.286544
ENSG00000167987	VPS37C	ENSG00000167987	-0.573373	0.00048662	0.0423359	-0.28645	-0.765916
ENSG00000160691	SHC1	ENSG00000160691	-0.573174	0.000489338	0.0424945	-0.286178	-0.765793
ENSG00000243094	RPL32P2	ENSG00000243094	0.573052	0.000491013	0.0425622	0.765718	0.28601
ENSG00000100941	PNN	ENSG00000100941	0.572815	0.000494266	0.0427255	0.765572	0.285687
ENSG00000112539	C6orf118	ENSG00000112539	0.572784	0.000494696	0.0427255	0.765553	0.285645
ENSG00000271983		ENSG00000271983	0.572295	0.000501492	0.0432339	0.765252	0.284976
ENSG00000139880	CDH24	ENSG00000139880	0.57207	0.000504645	0.0433932	0.765113	0.284669
ENSG00000143195	ILDR2	ENSG00000143195	0.572031	0.000505198	0.0433932	0.765089	0.284615
ENSG00000112232	KHDRBS2	ENSG00000112232	0.571968	0.000506081	0.0433932	0.76505	0.28453
ENSG00000176714	CCDC121	ENSG00000176714	0.57183	0.000508031	0.0434366	0.764965	0.284341
ENSG00000177311	ZBTB38	ENSG00000177311	-0.571803	0.000508415	0.0434366	-0.284304	-0.764948
ENSG00000188529	SRSF10	ENSG00000188529	0.571596	0.000511351	0.0436054	0.764821	0.284021
ENSG00000214253	FIS1	ENSG00000214253	-0.571366	0.000514625	0.0436054	-0.283708	-0.764679
ENSG00000138071	ACTR2	ENSG00000138071	-0.571216	0.00051678	0.0436054	-0.283502	-0.764587
ENSG00000187391	MAGI2	ENSG00000187391	0.571214	0.000516803	0.0436054	0.764586	0.2835
ENSG00000268750		ENSG00000268750	0.571173	0.000517389	0.0436054	0.76456	0.283445
ENSG00000151012	SLC7A11	ENSG00000151012	-0.571161	0.000517569	0.0436054	-0.283427	-0.764553
ENSG00000090975	PITPNM2	ENSG00000090975	-0.571151	0.000517714	0.0436054	-0.283414	-0.764546
ENSG00000164398	ACSL6	ENSG00000164398	0.571149	0.000517735	0.0436054	0.764546	0.283412
ENSG00000075426	FOSL2	ENSG00000075426	-0.571006	0.000519795	0.0437014	-0.283217	-0.764457
ENSG00000112715	VEGFA	ENSG00000112715	-0.570727	0.000523843	0.0438447	-0.282835	-0.764285
ENSG00000132155	RAF1	ENSG00000132155	0.570703	0.000524188	0.0438447	0.76427	0.282803
ENSG00000177556	ATOX1	ENSG00000177556	-0.570697	0.000524268	0.0438447	-0.282795	-0.764267
ENSG00000144746	ARL6IP5	ENSG00000144746	-0.570594	0.000525769	0.0438685	-0.282654	-0.764203
ENSG00000101193	GID8	ENSG00000101193	0.570508	0.000527022	0.0438685	0.76415	0.282537
ENSG00000249115	HAUS5	ENSG00000249115	0.570488	0.000527324	0.0438685	0.764138	0.282509
ENSG00000095794	CREM	ENSG00000095794	-0.570143	0.000532387	0.0442123	-0.282038	-0.763925
ENSG00000233680	HNRNPA1P27	ENSG00000233680	0.56999	0.000534645	0.0443223	0.76383	0.28183
ENSG00000182628	SKA2	ENSG00000182628	0.569495	0.000542004	0.0445859	0.763525	0.281156
ENSG00000117242	PINK1-AS	ENSG00000117242	-0.569421	0.000543119	0.0445859	-0.281055	-0.763479
ENSG00000137404	NRM	ENSG00000137404	0.569211	0.000546271	0.0445859	0.76335	0.280769
ENSG00000236843	NRM	ENSG00000236843	0.569211	0.000546271	0.0445859	0.76335	0.280769
ENSG00000206484	NRM	ENSG00000206484	0.569211	0.000546271	0.0445859	0.76335	0.280769
ENSG00000228854	NRM	ENSG00000228854	0.569211	0.000546271	0.0445859	0.76335	0.280769
ENSG00000228867	NRM	ENSG00000228867	0.569211	0.000546271	0.0445859	0.76335	0.280769
ENSG00000234809	NRM	ENSG00000234809	0.569211	0.000546271	0.0445859	0.76335	0.280769
ENSG00000235773	NRM	ENSG00000235773	0.569211	0.000546271	0.0445859	0.76335	0.280769
ENSG00000177103	DSCAML1	ENSG00000177103	0.569023	0.000549117	0.0447412	0.763234	0.280512
ENSG00000128829	EIF2AK4	ENSG00000128829	-0.568472	0.000557522	0.0453381	-0.279761	-0.762893
ENSG00000258484	SPESP1	ENSG00000258484	0.568418	0.000558351	0.0453381	0.76286	0.279688
ENSG00000198830	HMGN2	ENSG00000198830	0.568159	0.000562343	0.0455008	0.7627	0.279335
ENSG00000060971	ACAA1	ENSG00000060971	-0.568085	0.000563482	0.0455008	-0.279235	-0.762655
ENSG00000214796	TUBA5P	ENSG00000214796	0.568083	0.000563517	0.0455008	0.762653	0.279232
ENSG00000101255	TRIB3	ENSG00000101255	-0.567988	0.000564999	0.0455008	-0.279102	-0.762594
ENSG00000168395	ING5	ENSG00000168395	0.567978	0.000565144	0.0455008	0.762589	0.27909
ENSG00000285077	ARHGAP11B	ENSG00000285077	0.567843	0.000567252	0.0455933	0.762505	0.278905
ENSG00000234380	LINC01426	ENSG00000234380	-0.567396	0.000574258	0.0460784	-0.278297	-0.762229
ENSG00000168679	SLC16A4	ENSG00000168679	-0.567202	0.000577319	0.0462458	-0.278033	-0.762109
ENSG00000100344	PNPLA3	ENSG00000100344	-0.566984	0.000580779	0.0464447	-0.277737	-0.761974
ENSG00000262246	CORO7	ENSG00000262246	-0.566733	0.000584794	0.0465532	-0.277395	-0.761819
ENSG00000282725	CORO7	ENSG00000282725	-0.566733	0.000584794	0.0465532	-0.277395	-0.761819
ENSG00000224046	DMTF1-AS1	ENSG00000224046	0.566715	0.000585075	0.0465532	0.761808	0.277371
ENSG00000124172	ATP5F1E	ENSG00000124172	-0.566549	0.000587744	0.0466873	-0.277145	-0.761705
ENSG00000002933	TMEM176A	ENSG00000002933	0.566365	0.000590708	0.0468445	0.761591	0.276895
ENSG00000228643		ENSG00000228643	0.566093	0.000595118	0.0470908	0.761423	0.276525
ENSG00000188735	TMEM120B	ENSG00000188735	-0.566051	0.000595797	0.0470908	-0.276468	-0.761397
ENSG00000231527	FAM27C	ENSG00000231527	0.565867	0.000598798	0.0472494	0.761284	0.276219
ENSG00000176623	RMDN1	ENSG00000176623	-0.565604	0.000603112	0.0475108	-0.275861	-0.761121
ENSG00000174243	DDX23	ENSG00000174243	0.565528	0.000604365	0.0475307	0.761074	0.275758
ENSG00000214456	PLIN5	ENSG00000214456	0.565394	0.000606586	0.0475634	0.760991	0.275575
ENSG00000139180	NDUFA9	ENSG00000139180	-0.565382	0.000606783	0.0475634	-0.275559	-0.760983
ENSG00000236546	MYCL-AS1	ENSG00000236546	0.565258	0.000608834	0.0476455	0.760907	0.275391
ENSG00000180376	CCDC66	ENSG00000180376	0.565043	0.000612414	0.0478469	0.760774	0.275099
ENSG00000166558	SLC38A8	ENSG00000166558	0.564764	0.000617086	0.0481327	0.760601	0.27472
ENSG00000134222	PSRC1	ENSG00000134222	0.564619	0.000619522	0.0482435	0.760511	0.274523
ENSG00000174371	EXO1	ENSG00000174371	0.56436	0.000623903	0.0485051	0.760351	0.274172
ENSG00000147162	OGT	ENSG00000147162	0.564161	0.000627283	0.0486883	0.760228	0.273902
ENSG00000205476	CCDC85C	ENSG00000205476	0.564066	0.000628909	0.0487348	0.760169	0.273772
ENSG00000130816	DNMT1	ENSG00000130816	0.563643	0.000636159	0.0490848	0.759907	0.273199
ENSG00000064309	CDON	ENSG00000064309	0.563636	0.000636285	0.0490848	0.759903	0.273189
ENSG00000261335		ENSG00000261335	0.563622	0.000636526	0.0490848	0.759894	0.273171
ENSG00000283689		ENSG00000283689	0.563342	0.000641383	0.0493792	0.75972	0.27279
ENSG00000111877	MCM9	ENSG00000111877	0.563244	0.000643074	0.049399	0.75966	0.272658
ENSG00000263513	FAM72C	ENSG00000263513	0.563207	0.00064372	0.049399	0.759637	0.272608
ENSG00000187024	PTRH1	ENSG00000187024	-0.562979	0.000647707	0.0495943	-0.272299	-0.759496
ENSG00000264311	MIX23P1	ENSG00000264311	0.562863	0.000649739	0.0495943	0.759424	0.272142
ENSG00000188338	SLC38A3	ENSG00000188338	0.562825	0.000650417	0.0495943	0.7594	0.27209
ENSG00000182973	CNOT10	ENSG00000182973	0.562823	0.000650441	0.0495943	0.759399	0.272088
ENSG00000115091	ACTR3	ENSG00000115091	-0.562637	0.000653726	0.0497649	-0.271835	-0.759284
ENSG00000039523	RIPOR1	ENSG00000039523	-0.562311	0.000659518	0.0501255	-0.271393	-0.759082
ENSG00000206535	LNP1	ENSG00000206535	0.56209	0.000663467	0.0502514	0.758945	0.271094
ENSG00000104897	SF3A2	ENSG00000104897	0.562078	0.000663671	0.0502514	0.758938	0.271078
ENSG00000111737	RAB35	ENSG00000111737	-0.562017	0.000664768	0.0502514	-0.270995	-0.7589
ENSG00000101134	DOK5	ENSG00000101134	0.561921	0.000666497	0.0502514	0.75884	0.270865
ENSG00000113140	SPARC	ENSG00000113140	-0.561921	0.000666499	0.0502514	-0.270865	-0.75884
ENSG00000273226		ENSG00000273226	0.561859	0.000667611	0.0502514	0.758802	0.270781
ENSG00000196503	ARL9	ENSG00000196503	0.561725	0.00067003	0.0502514	0.758718	0.270599
ENSG00000006327	TNFRSF12A	ENSG00000006327	-0.56172	0.000670107	0.0502514	-0.270593	-0.758716
ENSG00000144485	HES6	ENSG00000144485	0.561688	0.000670696	0.0502514	0.758696	0.270549
ENSG00000221829	FANCG	ENSG00000221829	0.560921	0.000684676	0.0512062	0.75822	0.269512
ENSG00000174021	GNG5	ENSG00000174021	-0.560871	0.000685595	0.0512062	-0.269444	-0.758189
ENSG00000128602	SMO	ENSG00000128602	0.5606	0.000690616	0.0512398	0.758021	0.269077
ENSG00000229590	MSX2P1	ENSG00000229590	0.560591	0.000690775	0.0512398	0.758016	0.269066
ENSG00000092853	CLSPN	ENSG00000092853	0.560584	0.000690905	0.0512398	0.758011	0.269056
ENSG00000111249	CUX2	ENSG00000111249	0.560527	0.000691965	0.0512398	0.757976	0.268979
ENSG00000163466	ARPC2	ENSG00000163466	-0.560487	0.000692709	0.0512398	-0.268925	-0.757951
ENSG00000187021	PNLIPRP1	ENSG00000187021	0.560457	0.000693266	0.0512398	0.757932	0.268884
ENSG00000278635		ENSG00000278635	0.560374	0.000694817	0.0512398	0.757881	0.268772
ENSG00000176871	WSB2	ENSG00000176871	-0.560335	0.000695536	0.0512398	-0.26872	-0.757857
ENSG00000154920	EME1	ENSG00000154920	0.560324	0.000695753	0.0512398	0.75785	0.268704
ENSG00000117691	NENF	ENSG00000117691	0.559936	0.000703018	0.0516947	0.757609	0.26818
ENSG00000002746	HECW1	ENSG00000002746	-0.559799	0.00070561	0.051805	-0.267994	-0.757524
ENSG00000123411	IKZF4	ENSG00000123411	0.559483	0.000711607	0.0521201	0.757328	0.267567
ENSG00000170264	FAM161A	ENSG00000170264	0.559457	0.000712095	0.0521201	0.757312	0.267533
ENSG00000184164	CRELD2	ENSG00000184164	-0.559313	0.000714853	0.0522415	-0.267337	-0.757222
ENSG00000100601	ALKBH1	ENSG00000100601	0.559146	0.00071805	0.0523945	0.757119	0.267112
ENSG00000164011	ZNF691	ENSG00000164011	0.558926	0.00072228	0.0526223	0.756982	0.266815
ENSG00000116497	S100PBP	ENSG00000116497	0.558762	0.000725454	0.0527515	0.75688	0.266593
ENSG00000116062	MSH6	ENSG00000116062	0.558689	0.000726864	0.0527515	0.756835	0.266495
ENSG00000125414	MYH2	ENSG00000125414	0.558642	0.000727784	0.0527515	0.756806	0.266431
ENSG00000135821	GLUL	ENSG00000135821	0.558601	0.000728576	0.0527515	0.75678	0.266376
ENSG00000269176		ENSG00000269176	0.558501	0.000730535	0.0527515	0.756718	0.26624
ENSG00000100065	CARD10	ENSG00000100065	-0.558491	0.000730717	0.0527515	-0.266228	-0.756712
ENSG00000250102	LINC02377	ENSG00000250102	0.5584	0.000732491	0.0527994	0.756656	0.266105
ENSG00000104147	OIP5	ENSG00000104147	0.558143	0.000737536	0.0529481	0.756496	0.265757
ENSG00000254706		ENSG00000254706	0.558127	0.00073786	0.0529481	0.756485	0.265735
ENSG00000116704	SLC35D1	ENSG00000116704	0.558125	0.000737899	0.0529481	0.756484	0.265732
ENSG00000238057	ZEB2-AS1	ENSG00000238057	0.557865	0.000743019	0.0532351	0.756323	0.265382
ENSG00000122068	FYTTD1	ENSG00000122068	-0.557724	0.000745815	0.0533232	-0.265192	-0.756235
ENSG00000101126	ADNP	ENSG00000101126	0.55769	0.000746494	0.0533232	0.756214	0.265146
ENSG00000270104		ENSG00000270104	0.557603	0.000748215	0.053366	0.75616	0.265029
ENSG00000148948	LRRC4C	ENSG00000148948	0.557256	0.000755154	0.0537173	0.755945	0.26456
ENSG00000160917	CPSF4	ENSG00000160917	0.557244	0.000755403	0.0537173	0.755937	0.264544
ENSG00000120162	MOB3B	ENSG00000120162	0.556807	0.000764219	0.0541901	0.755665	0.263954
ENSG00000114062	UBE3A	ENSG00000114062	-0.556794	0.000764488	0.0541901	-0.263937	-0.755657
ENSG00000150540	HNMT	ENSG00000150540	-0.556713	0.000766127	0.0541901	-0.263828	-0.755607
ENSG00000230499		ENSG00000230499	-0.556689	0.000766615	0.0541901	-0.263795	-0.755592
ENSG00000087085	ACHE	ENSG00000087085	-0.555726	0.000786428	0.0554702	-0.262497	-0.754993
ENSG00000222317	RNA5SP118	ENSG00000222317	0.555695	0.000787059	0.0554702	0.754974	0.262456
ENSG00000152377	SPOCK1	ENSG00000152377	0.555521	0.000790685	0.0556431	0.754866	0.262222
ENSG00000245498	MSANTD2-AS1	ENSG00000245498	0.555407	0.00079307	0.0557284	0.754795	0.262069
ENSG00000162458	FBLIM1	ENSG00000162458	-0.55509	0.000799751	0.0561148	-0.261641	-0.754597
ENSG00000117650	NEK2	ENSG00000117650	0.554939	0.000802933	0.0562108	0.754504	0.261438
ENSG00000178996	SNX18	ENSG00000178996	-0.554913	0.000803485	0.0562108	-0.261403	-0.754487
ENSG00000166582	CENPV	ENSG00000166582	0.554822	0.000805414	0.0562629	0.754431	0.261281
ENSG00000196776	CD47	ENSG00000196776	0.554476	0.000812799	0.056563	0.754215	0.260815
ENSG00000158352	SHROOM4	ENSG00000158352	-0.554438	0.000813607	0.056563	-0.260764	-0.754192
ENSG00000233589		ENSG00000233589	0.554431	0.000813758	0.056563	0.754187	0.260755
ENSG00000177842	ZNF620	ENSG00000177842	0.554328	0.000815981	0.056563	0.754123	0.260615
ENSG00000240241		ENSG00000240241	0.554292	0.000816753	0.056563	0.754101	0.260567
ENSG00000131236	CAP1	ENSG00000131236	-0.554287	0.000816855	0.056563	-0.260561	-0.754098
ENSG00000129484	PARP2	ENSG00000129484	0.55411	0.000820669	0.0566896	0.753987	0.260323
ENSG00000249915	PDCD6	ENSG00000249915	-0.554047	0.000822025	0.0566896	-0.260238	-0.753948
ENSG00000108848	LUC7L3	ENSG00000108848	0.554036	0.000822264	0.0566896	0.753941	0.260223
ENSG00000100030	MAPK1	ENSG00000100030	-0.553818	0.000827007	0.0567628	-0.259929	-0.753805
ENSG00000254885		ENSG00000254885	0.55378	0.000827831	0.0567628	0.753782	0.259878
ENSG00000106397	PLOD3	ENSG00000106397	-0.553755	0.000828372	0.0567628	-0.259845	-0.753766
ENSG00000235609		ENSG00000235609	0.553687	0.000829858	0.0567628	0.753724	0.259753
ENSG00000252051	RN7SKP276	ENSG00000252051	0.553674	0.00083013	0.0567628	0.753716	0.259736
ENSG00000115966	ATF2	ENSG00000115966	0.553623	0.00083125	0.0567628	0.753684	0.259667
ENSG00000140968	IRF8	ENSG00000140968	0.553603	0.000831689	0.0567628	0.753672	0.25964
ENSG00000175662	TOM1L2	ENSG00000175662	-0.553529	0.000833308	0.0567917	-0.259541	-0.753625
ENSG00000167670	CHAF1A	ENSG00000167670	0.553337	0.000837518	0.0569681	0.753506	0.259283
ENSG00000240033		ENSG00000240033	0.553302	0.000838295	0.0569681	0.753484	0.259235
ENSG00000196724	ZNF418	ENSG00000196724	0.552877	0.000847688	0.0574222	0.753219	0.258664
ENSG00000229582	PBX3-DT	ENSG00000229582	0.552865	0.000847961	0.0574222	0.753212	0.258648
ENSG00000109674	NEIL3	ENSG00000109674	0.552836	0.000848604	0.0574222	0.753194	0.258609
ENSG00000196670	ZFP62	ENSG00000196670	0.552749	0.000850529	0.0574706	0.75314	0.258493
ENSG00000178403	NEUROG2	ENSG00000178403	0.552386	0.000858665	0.0579379	0.752913	0.258005
ENSG00000113593	PPWD1	ENSG00000113593	0.552123	0.000864586	0.0582547	0.752749	0.257652
ENSG00000137135	ARHGEF39	ENSG00000137135	0.55154	0.000877867	0.0589072	0.752386	0.256868
ENSG00000165233	CARD19	ENSG00000165233	-0.55153	0.000878095	0.0589072	-0.256855	-0.752379
ENSG00000198081	ZBTB14	ENSG00000198081	0.551512	0.000878502	0.0589072	0.752368	0.256831
ENSG00000162062	TEDC2	ENSG00000162062	0.551381	0.000881514	0.0589072	0.752287	0.256655
ENSG00000135473	PAN2	ENSG00000135473	0.551379	0.000881561	0.0589072	0.752285	0.256653
ENSG00000136866	ZFP37	ENSG00000136866	0.551372	0.00088171	0.0589072	0.752281	0.256644
ENSG00000095596	CYP26A1	ENSG00000095596	0.550982	0.000890727	0.0593319	0.752038	0.25612
ENSG00000156802	ATAD2	ENSG00000156802	0.550943	0.000891642	0.0593319	0.752013	0.256067
ENSG00000075785	RAB7A	ENSG00000075785	-0.550935	0.000891814	0.0593319	-0.256057	-0.752009
ENSG00000169045	HNRNPH1	ENSG00000169045	0.550658	0.000898276	0.0596782	0.751836	0.255686
ENSG00000257594	GALNT4	ENSG00000257594	-0.55056	0.000900586	0.0597481	-0.255553	-0.751774
ENSG00000172167	MTBP	ENSG00000172167	0.550464	0.000902828	0.0598133	0.751715	0.255425
ENSG00000170836	PPM1D	ENSG00000170836	0.550391	0.000904548	0.0598438	0.751669	0.255327
ENSG00000231638	LUARIS	ENSG00000231638	-0.550077	0.000911966	0.0602506	-0.254906	-0.751473
ENSG00000196757	ZNF700	ENSG00000196757	0.549841	0.000917566	0.0605101	0.751326	0.25459
ENSG00000108518	PFN1	ENSG00000108518	-0.549804	0.000918441	0.0605101	-0.254541	-0.751303
ENSG00000214944	ARHGEF28	ENSG00000214944	-0.549597	0.00092341	0.0607532	-0.254262	-0.751173
ENSG00000143126	CELSR2	ENSG00000143126	0.549408	0.000927936	0.0609095	0.751055	0.254009
ENSG00000125482	TTF1	ENSG00000125482	0.549391	0.00092835	0.0609095	0.751045	0.253986
ENSG00000249928	UQCRBP3	ENSG00000249928	0.54903	0.000937081	0.0613975	0.750819	0.253503
ENSG00000166164	BRD7	ENSG00000166164	0.548779	0.000943173	0.0616727	0.750663	0.253167
ENSG00000163159	VPS72	ENSG00000163159	0.548605	0.00094743	0.0616727	0.750554	0.252934
ENSG00000259943	ZMPSTE24-DT	ENSG00000259943	0.548584	0.00094795	0.0616727	0.750541	0.252906
ENSG00000266405	CBX3P2	ENSG00000266405	0.54857	0.000948305	0.0616727	0.750532	0.252887
ENSG00000106648	GALNTL5	ENSG00000106648	0.548441	0.000951463	0.0616727	0.750452	0.252714
ENSG00000175063	UBE2C	ENSG00000175063	0.548426	0.00095184	0.0616727	0.750442	0.252694
ENSG00000244159	RPS27AP13	ENSG00000244159	0.548314	0.000954607	0.0616727	0.750372	0.252544
ENSG00000139436	GIT2	ENSG00000139436	-0.548245	0.00095631	0.0616727	-0.252451	-0.750329
ENSG00000104142	VPS18	ENSG00000104142	-0.548115	0.000959505	0.0616727	-0.252278	-0.750248
ENSG00000184445	KNTC1	ENSG00000184445	0.548049	0.000961156	0.0616727	0.750206	0.252189
ENSG00000149554	CHEK1	ENSG00000149554	0.548048	0.000961167	0.0616727	0.750206	0.252189
ENSG00000232936	PANK1-AS1	ENSG00000232936	0.54801	0.000962111	0.0616727	0.750182	0.252138
ENSG00000188389	PDCD1	ENSG00000188389	0.547955	0.000963496	0.0616727	0.750148	0.252063
ENSG00000276977	PDCD1	ENSG00000276977	0.547955	0.000963496	0.0616727	0.750148	0.252063
ENSG00000187678	SPRY4	ENSG00000187678	-0.547905	0.000964723	0.0616727	-0.251997	-0.750117
ENSG00000272449		ENSG00000272449	0.547897	0.000964921	0.0616727	0.750112	0.251987
ENSG00000281734		ENSG00000281734	0.547897	0.000964921	0.0616727	0.750112	0.251987
ENSG00000164306	PRIMPOL	ENSG00000164306	0.547846	0.000966201	0.0616727	0.75008	0.251918
ENSG00000260657		ENSG00000260657	0.547795	0.00096747	0.0616727	0.750048	0.25185
ENSG00000241973	PI4KA	ENSG00000241973	-0.547752	0.000968555	0.0616727	-0.251792	-0.750021
ENSG00000132383	RPA1	ENSG00000132383	0.547734	0.00096899	0.0616727	0.75001	0.251768
ENSG00000047849	MAP4	ENSG00000047849	-0.547623	0.000971782	0.0616727	-0.251619	-0.74994
ENSG00000108379	WNT3	ENSG00000108379	0.54757	0.00097311	0.0616727	0.749907	0.251548
ENSG00000163362	INAVA	ENSG00000163362	0.547564	0.000973269	0.0616727	0.749903	0.25154
ENSG00000141577	CEP131	ENSG00000141577	0.547454	0.000976019	0.0616727	0.749835	0.251394
ENSG00000172733	PURG	ENSG00000172733	0.547416	0.000976984	0.0616727	0.749811	0.251342
ENSG00000197921	HES5	ENSG00000197921	0.547389	0.000977663	0.0616727	0.749794	0.251306
ENSG00000171246	NPTX1	ENSG00000171246	0.547374	0.000978034	0.0616727	0.749785	0.251286
ENSG00000162407	PLPP3	ENSG00000162407	0.547306	0.000979743	0.0616727	0.749742	0.251196
ENSG00000027847	B4GALT7	ENSG00000027847	-0.547287	0.000980231	0.0616727	-0.25117	-0.74973
ENSG00000126016	AMOT	ENSG00000126016	-0.547003	0.000987435	0.0620438	-0.25079	-0.749552
ENSG00000058272	PPP1R12A	ENSG00000058272	-0.546836	0.000991676	0.062228	-0.250567	-0.749448
ENSG00000111011	RSRC2	ENSG00000111011	0.546781	0.000993085	0.0622342	0.749414	0.250493
ENSG00000075624	ACTB	ENSG00000075624	-0.546728	0.000994437	0.0622368	-0.250423	-0.749381
ENSG00000173612	GPRC6A	ENSG00000173612	0.546432	0.00100203	0.0626293	0.749196	0.250027
ENSG00000267209	LINC01897	ENSG00000267209	0.54638	0.00100337	0.0626311	0.749163	0.249957
ENSG00000160051	IQCC	ENSG00000160051	0.546043	0.00101211	0.0630933	0.748952	0.249506
ENSG00000133056	PIK3C2B	ENSG00000133056	0.545981	0.00101372	0.0631108	0.748913	0.249424
ENSG00000218672		ENSG00000218672	0.545811	0.00101814	0.0633033	0.748807	0.249197
ENSG00000165804	ZNF219	ENSG00000165804	0.5457	0.00102104	0.0634003	0.748738	0.249049
ENSG00000100722	ZC3H14	ENSG00000100722	0.545468	0.00102712	0.0636082	0.748593	0.248739
ENSG00000109881	CCDC34	ENSG00000109881	0.545444	0.00102776	0.0636082	0.748577	0.248707
ENSG00000141314	RHBDL3	ENSG00000141314	0.54542	0.0010284	0.0636082	0.748562	0.248674
ENSG00000168040	FADD	ENSG00000168040	-0.54534	0.00103051	0.0636555	-0.248568	-0.748512
ENSG00000115738	ID2	ENSG00000115738	0.545281	0.00103206	0.063669	0.748475	0.248489
ENSG00000172428	COPS9	ENSG00000172428	-0.545033	0.00103863	0.0639909	-0.248158	-0.74832
ENSG00000157326	DHRS4	ENSG00000157326	-0.54486	0.00104324	0.0641369	-0.247927	-0.748212
ENSG00000132780	NASP	ENSG00000132780	0.544843	0.0010437	0.0641369	0.748201	0.247904
ENSG00000168675	LDLRAD4	ENSG00000168675	-0.544726	0.0010468	0.0641672	-0.247749	-0.748128
ENSG00000178385	PLEKHM3	ENSG00000178385	-0.544702	0.00104746	0.0641672	-0.247716	-0.748113
ENSG00000241520		ENSG00000241520	0.544658	0.00104864	0.0641672	0.748085	0.247657
ENSG00000250467	PHOX2B-AS1	ENSG00000250467	0.544622	0.0010496	0.0641672	0.748063	0.24761
ENSG00000181852	RNF41	ENSG00000181852	-0.544521	0.00105232	0.0642512	-0.247474	-0.747999
ENSG00000144847	IGSF11	ENSG00000144847	0.544434	0.00105464	0.0643103	0.747945	0.247359
ENSG00000177613	CSTF2T	ENSG00000177613	0.544327	0.00105755	0.0643548	0.747878	0.247215
ENSG00000174132	FAM174A	ENSG00000174132	-0.544307	0.00105808	0.0643548	-0.247189	-0.747866
ENSG00000276500	BMS1P14	ENSG00000276500	-0.544191	0.00106123	0.0644635	-0.247034	-0.747793
ENSG00000110108	TMEM109	ENSG00000110108	-0.544086	0.00106405	0.0645523	-0.246895	-0.747728
ENSG00000125877	ITPA	ENSG00000125877	-0.543996	0.00106651	0.0646189	-0.246774	-0.747671
ENSG00000262664	OVCA2	ENSG00000262664	-0.543906	0.00106897	0.0646855	-0.246654	-0.747614
ENSG00000149177	PTPRJ	ENSG00000149177	-0.543678	0.00107518	0.064924	-0.24635	-0.747472
ENSG00000168906	MAT2A	ENSG00000168906	0.543648	0.00107602	0.064924	0.747453	0.24631
ENSG00000246308		ENSG00000246308	0.543595	0.00107745	0.064924	0.74742	0.24624
ENSG00000113924	HGD	ENSG00000113924	0.543562	0.00107838	0.064924	0.747399	0.246195
ENSG00000082805	ERC1	ENSG00000082805	-0.543446	0.00108155	0.0650327	-0.246041	-0.747327
ENSG00000124570	SERPINB6	ENSG00000124570	-0.54335	0.00108421	0.0651101	-0.245913	-0.747266
ENSG00000109917	ZPR1	ENSG00000109917	-0.543202	0.00108828	0.0651424	-0.245716	-0.747174
ENSG00000260608		ENSG00000260608	0.543171	0.00108914	0.0651424	0.747154	0.245675
ENSG00000221348	MIR548F5	ENSG00000221348	0.543099	0.00109114	0.0651424	0.747109	0.245579
ENSG00000121957	GPSM2	ENSG00000121957	0.543023	0.00109327	0.0651424	0.747061	0.245476
ENSG00000140575	IQGAP1	ENSG00000140575	-0.543015	0.00109349	0.0651424	-0.245466	-0.747056
ENSG00000280682	HYOU1	ENSG00000280682	-0.542987	0.00109427	0.0651424	-0.245429	-0.747039
ENSG00000106636	YKT6	ENSG00000106636	-0.542947	0.00109539	0.0651424	-0.245375	-0.747013
ENSG00000020922	MRE11	ENSG00000020922	0.542935	0.00109572	0.0651424	0.747006	0.245359
ENSG00000120306	CYSTM1	ENSG00000120306	-0.542814	0.00109909	0.0652118	-0.245198	-0.74693
ENSG00000169490	TM2D2	ENSG00000169490	-0.542794	0.00109963	0.0652118	-0.245172	-0.746918
ENSG00000105063	PPP6R1	ENSG00000105063	-0.542503	0.00110779	0.0656137	-0.244785	-0.746736
ENSG00000103257	SLC7A5	ENSG00000103257	-0.542187	0.00111671	0.0660585	-0.244363	-0.746537
ENSG00000278916	CEP83-DT	ENSG00000278916	0.542139	0.00111808	0.0660585	0.746507	0.244299
ENSG00000112280	COL9A1	ENSG00000112280	0.54199	0.0011223	0.0660853	0.746414	0.244101
ENSG00000107341	UBE2R2	ENSG00000107341	0.541981	0.00112257	0.0660853	0.746408	0.244088
ENSG00000267002		ENSG00000267002	0.541976	0.00112271	0.0660853	0.746405	0.244082
ENSG00000128524	ATP6V1F	ENSG00000128524	-0.541892	0.00112511	0.0661029	-0.24397	-0.746352
ENSG00000175216	CKAP5	ENSG00000175216	0.541868	0.00112579	0.0661029	0.746337	0.243938
ENSG00000164405	UQCRQ	ENSG00000164405	-0.541802	0.00112767	0.0661316	-0.24385	-0.746296
ENSG00000197261	C6orf141	ENSG00000197261	-0.54145	0.00113777	0.0666417	-0.243381	-0.746075
ENSG00000183873	SCN5A	ENSG00000183873	-0.54124	0.00114381	0.0669132	-0.243103	-0.745943
ENSG00000155366	RHOC	ENSG00000155366	-0.541156	0.00114625	0.0669734	-0.242991	-0.745891
ENSG00000008086	CDKL5	ENSG00000008086	-0.541083	0.00114837	0.0669745	-0.242893	-0.745845
ENSG00000231618	PPT2	ENSG00000231618	-0.541058	0.00114909	0.0669745	-0.24286	-0.745829
ENSG00000229625		ENSG00000229625	0.540727	0.00115874	0.0673975	0.745621	0.24242
ENSG00000175582	RAB6A	ENSG00000175582	-0.540712	0.00115919	0.0673975	-0.2424	-0.745612
ENSG00000273529	HES5	ENSG00000273529	0.540639	0.00116131	0.0674382	0.745566	0.242303
ENSG00000187514	PTMA	ENSG00000187514	0.540322	0.00117065	0.0678977	0.745367	0.241881
ENSG00000141446	ESCO1	ENSG00000141446	0.540237	0.00117314	0.0679592	0.745314	0.241769
ENSG00000159259	CHAF1B	ENSG00000159259	0.539812	0.00118579	0.0686082	0.745047	0.241203
ENSG00000156011	PSD3	ENSG00000156011	0.539597	0.00119222	0.068685	0.744912	0.240917
ENSG00000162227	TAF6L	ENSG00000162227	0.539558	0.00119339	0.068685	0.744887	0.240865
ENSG00000135486	HNRNPA1	ENSG00000135486	0.5395	0.00119514	0.068685	0.744851	0.240788
ENSG00000276644	DACH1	ENSG00000276644	0.539496	0.00119525	0.068685	0.744849	0.240783
ENSG00000080709	KCNN2	ENSG00000080709	0.539412	0.00119777	0.068685	0.744796	0.240672
ENSG00000160679	CHTOP	ENSG00000160679	0.539391	0.00119841	0.068685	0.744783	0.240644
ENSG00000181830	SLC35C1	ENSG00000181830	-0.539305	0.001201	0.068685	-0.24053	-0.744729
ENSG00000118513	MYB	ENSG00000118513	0.539299	0.00120118	0.068685	0.744725	0.240522
ENSG00000172071	EIF2AK3	ENSG00000172071	-0.539248	0.00120273	0.068685	-0.240454	-0.744693
ENSG00000145012	LPP	ENSG00000145012	-0.539206	0.00120399	0.068685	-0.240398	-0.744667
ENSG00000205268	PDE7A	ENSG00000205268	0.539191	0.00120445	0.068685	0.744657	0.240378
ENSG00000141337	ARSG	ENSG00000141337	0.539156	0.00120549	0.068685	0.744635	0.240332
ENSG00000009335	UBE3C	ENSG00000009335	-0.539143	0.00120591	0.068685	-0.240314	-0.744627
ENSG00000226237	GAS1RR	ENSG00000226237	0.539002	0.00121018	0.0688456	0.744538	0.240127
ENSG00000125430	HS3ST3B1	ENSG00000125430	0.538842	0.00121506	0.0690086	0.744438	0.239914
ENSG00000162490	DRAXIN	ENSG00000162490	0.538812	0.00121595	0.0690086	0.744419	0.239875
ENSG00000147119	CHST7	ENSG00000147119	-0.538727	0.00121856	0.069062	-0.239762	-0.744366
ENSG00000267309	ZNF566-AS1	ENSG00000267309	0.538686	0.0012198	0.069062	0.74434	0.239708
ENSG00000058091	CDK14	ENSG00000058091	-0.538447	0.00122715	0.0693952	-0.23939	-0.74419
ENSG00000141026	MED9	ENSG00000141026	0.538365	0.00122967	0.0694552	0.744138	0.239281
ENSG00000162341	TPCN2	ENSG00000162341	-0.538245	0.00123338	0.0695822	-0.239122	-0.744063
ENSG00000273212		ENSG00000273212	0.538121	0.00123722	0.0697157	0.743985	0.238957
ENSG00000184949	FAM227A	ENSG00000184949	0.537995	0.00124113	0.0697796	0.743906	0.23879
ENSG00000185246	PRPF39	ENSG00000185246	0.53799	0.00124129	0.0697796	0.743902	0.238783
ENSG00000162769	FLVCR1	ENSG00000162769	0.537732	0.00124933	0.0699458	0.74374	0.238441
ENSG00000022840	RNF10	ENSG00000022840	-0.537698	0.00125037	0.0699458	-0.238396	-0.743719
ENSG00000165868	HSPA12A	ENSG00000165868	-0.537696	0.00125043	0.0699458	-0.238394	-0.743718
ENSG00000156515	HK1	ENSG00000156515	-0.537678	0.00125101	0.0699458	-0.238369	-0.743706
ENSG00000049541	RFC2	ENSG00000049541	0.537659	0.00125161	0.0699458	0.743694	0.238344
ENSG00000135245	HILPDA	ENSG00000135245	0.537261	0.0012641	0.0705609	0.743444	0.237817
ENSG00000272797		ENSG00000272797	0.537143	0.00126784	0.0706868	0.74337	0.23766
ENSG00000138136	LBX1	ENSG00000138136	0.537018	0.0012718	0.0707492	0.743292	0.237494
ENSG00000160584	SIK3	ENSG00000160584	-0.537014	0.00127194	0.0707492	-0.237488	-0.743289
ENSG00000117360	PRPF3	ENSG00000117360	0.53688	0.00127619	0.0708314	0.743205	0.237311
ENSG00000155097	ATP6V1C1	ENSG00000155097	-0.536873	0.0012764	0.0708314	-0.237302	-0.743201
ENSG00000121152	NCAPH	ENSG00000121152	0.536722	0.00128123	0.0710166	0.743105	0.237102
ENSG00000105887	MTPN	ENSG00000105887	-0.536624	0.00128437	0.0711075	-0.236972	-0.743044
ENSG00000058673	ZC3H11A	ENSG00000058673	0.536534	0.00128724	0.0711831	0.742987	0.236853
ENSG00000109956	B3GAT1	ENSG00000109956	0.536407	0.00129134	0.0712592	0.742907	0.236684
ENSG00000265394		ENSG00000265394	0.536398	0.00129163	0.0712592	0.742901	0.236672
ENSG00000117697	NSL1	ENSG00000117697	0.536352	0.00129311	0.0712592	0.742872	0.236611
ENSG00000116754	SRSF11	ENSG00000116754	0.536225	0.00129719	0.0714011	0.742793	0.236443
ENSG00000243383	RN7SL89P	ENSG00000243383	0.536087	0.00130165	0.0715635	0.742706	0.236261
ENSG00000135773	CAPN9	ENSG00000135773	0.535977	0.00130524	0.0716778	0.742636	0.236114
ENSG00000106462	EZH2	ENSG00000106462	0.535863	0.00130893	0.0717315	0.742565	0.235964
ENSG00000226659	TSPAN14-AS1	ENSG00000226659	0.535854	0.00130923	0.0717315	0.742559	0.235951
ENSG00000076928	ARHGEF1	ENSG00000076928	-0.535764	0.00131216	0.0718089	-0.235832	-0.742503
ENSG00000136045	PWP1	ENSG00000136045	-0.535625	0.0013167	0.0719288	-0.235648	-0.742415
ENSG00000145721	LIX1	ENSG00000145721	0.535592	0.00131779	0.0719288	0.742394	0.235604
ENSG00000139289	PHLDA1	ENSG00000139289	-0.535558	0.00131889	0.0719288	-0.23556	-0.742373
ENSG00000173376	NDNF	ENSG00000173376	0.535243	0.00132926	0.0723503	0.742174	0.235142
ENSG00000042286	AIFM2	ENSG00000042286	-0.535185	0.00133118	0.0723503	-0.235065	-0.742138
ENSG00000160799	CCDC12	ENSG00000160799	0.535175	0.0013315	0.0723503	0.742132	0.235052
ENSG00000231546	RPL3P5	ENSG00000231546	0.535126	0.00133312	0.0723503	0.742101	0.234987
ENSG00000166411	IDH3A	ENSG00000166411	-0.535092	0.00133424	0.0723503	-0.234943	-0.74208
ENSG00000152137	HSPB8	ENSG00000152137	-0.534849	0.00134231	0.0727054	-0.234621	-0.741927
ENSG00000095002	MSH2	ENSG00000095002	0.534716	0.00134673	0.0728615	0.741843	0.234445
ENSG00000261716	H2BC20P	ENSG00000261716	0.534542	0.00135255	0.0730435	0.741733	0.234215
ENSG00000103502	CDIPT	ENSG00000103502	-0.534511	0.00135361	0.0730435	-0.234173	-0.741714
ENSG00000103510	KAT8	ENSG00000103510	0.534478	0.00135471	0.0730435	0.741693	0.23413
ENSG00000161800	RACGAP1	ENSG00000161800	0.534209	0.00136377	0.0731653	0.741523	0.233773
ENSG00000119614	VSX2	ENSG00000119614	0.534179	0.00136478	0.0731653	0.741505	0.233734
ENSG00000075043	KCNQ2	ENSG00000075043	0.53415	0.00136576	0.0731653	0.741486	0.233696
ENSG00000082482	KCNK2	ENSG00000082482	0.534135	0.00136626	0.0731653	0.741477	0.233676
ENSG00000108797	CNTNAP1	ENSG00000108797	-0.534114	0.00136697	0.0731653	-0.233648	-0.741464
ENSG00000178409	BEND3	ENSG00000178409	0.534097	0.00136754	0.0731653	0.741453	0.233626
ENSG00000143473	KCNH1	ENSG00000143473	-0.534091	0.00136775	0.0731653	-0.233618	-0.741449
ENSG00000235236		ENSG00000235236	0.533884	0.00137475	0.0734572	0.741319	0.233344
ENSG00000253626	EIF5AL1	ENSG00000253626	-0.533775	0.00137849	0.073574	-0.233199	-0.74125
ENSG00000187553	CYP26C1	ENSG00000187553	0.533689	0.00138142	0.073603	0.741196	0.233086
ENSG00000255441	SIGLEC10-AS1	ENSG00000255441	0.533668	0.00138213	0.073603	0.741183	0.233058
ENSG00000092850	TEKT2	ENSG00000092850	0.533569	0.00138552	0.0736359	0.74112	0.232927
ENSG00000175602	CCDC85B	ENSG00000175602	-0.533559	0.00138585	0.0736359	-0.232914	-0.741114
ENSG00000160953	PWWP3A	ENSG00000160953	0.533391	0.00139162	0.0737915	0.741008	0.232692
ENSG00000012048	BRCA1	ENSG00000012048	0.533383	0.00139188	0.0737915	0.741003	0.232682
ENSG00000174579	MSL2	ENSG00000174579	0.533014	0.0014046	0.0741552	0.740771	0.232194
ENSG00000021762	OSBPL5	ENSG00000021762	-0.533003	0.00140499	0.0741552	-0.232179	-0.740764
ENSG00000146842	TMEM209	ENSG00000146842	0.532978	0.00140584	0.0741552	0.740748	0.232147
ENSG00000149328	GLB1L2	ENSG00000149328	0.532965	0.0014063	0.0741552	0.74074	0.23213
ENSG00000075142	SRI	ENSG00000075142	-0.532958	0.00140655	0.0741552	-0.23212	-0.740735
ENSG00000100077	GRK3	ENSG00000100077	0.532899	0.00140862	0.0741819	0.740698	0.232041
ENSG00000118680	MYL12B	ENSG00000118680	-0.532841	0.00141063	0.0741895	-0.231965	-0.740661
ENSG00000070882	OSBPL3	ENSG00000070882	0.532804	0.00141188	0.0741895	0.740638	0.231917
ENSG00000115310	RTN4	ENSG00000115310	-0.532748	0.00141385	0.0742106	-0.231842	-0.740603
ENSG00000089351	GRAMD1A	ENSG00000089351	-0.532524	0.00142166	0.0744998	-0.231547	-0.740462
ENSG00000055917	PUM2	ENSG00000055917	0.5325	0.00142249	0.0744998	0.740447	0.231515
ENSG00000110900	TSPAN11	ENSG00000110900	0.532131	0.00143547	0.0750965	0.740214	0.231028
ENSG00000160633	SAFB	ENSG00000160633	0.532027	0.00143915	0.0751836	0.740148	0.23089
ENSG00000258708	SLC25A21-AS1	ENSG00000258708	0.531995	0.0014403	0.0751836	0.740128	0.230847
ENSG00000116044	NFE2L2	ENSG00000116044	-0.53182	0.00144648	0.0753435	-0.230617	-0.740018
ENSG00000185022	MAFF	ENSG00000185022	-0.531819	0.00144653	0.0753435	-0.230615	-0.740017
ENSG00000047056	WDR37	ENSG00000047056	-0.531692	0.00145106	0.0754592	-0.230447	-0.739937
ENSG00000149428	HYOU1	ENSG00000149428	-0.531667	0.00145193	0.0754592	-0.230415	-0.739921
ENSG00000106211	HSPB1	ENSG00000106211	-0.531553	0.001456	0.0755877	-0.230265	-0.739849
ENSG00000172216	CEBPB	ENSG00000172216	-0.531394	0.0014617	0.0757217	-0.230054	-0.739749
ENSG00000112164	GLP1R	ENSG00000112164	0.531392	0.00146176	0.0757217	0.739748	0.230052
ENSG00000131100	ATP6V1E1	ENSG00000131100	-0.531311	0.0014647	0.0757909	-0.229944	-0.739696
ENSG00000234593	KAZN-AS1	ENSG00000234593	0.53122	0.00146795	0.0758766	0.739639	0.229825
ENSG00000138175	ARL3	ENSG00000138175	0.531159	0.00147016	0.0759083	0.7396	0.229744
ENSG00000104490	NCALD	ENSG00000104490	0.531061	0.00147369	0.0760077	0.739539	0.229615
ENSG00000122705	CLTA	ENSG00000122705	-0.530927	0.00147855	0.0761111	-0.229438	-0.739454
ENSG00000100603	SNW1	ENSG00000100603	0.530917	0.0014789	0.0761111	0.739448	0.229425
ENSG00000142731	PLK4	ENSG00000142731	0.530563	0.00149176	0.0766901	0.739225	0.228958
ENSG00000113448	PDE4D	ENSG00000113448	-0.530488	0.00149451	0.0767484	-0.228859	-0.739177
ENSG00000138160	KIF11	ENSG00000138160	0.530391	0.00149804	0.0768074	0.739116	0.228732
ENSG00000136810	TXN	ENSG00000136810	-0.530368	0.00149889	0.0768074	-0.228701	-0.739101
ENSG00000137642	SORL1	ENSG00000137642	0.529999	0.00151247	0.0774197	0.738868	0.228215
ENSG00000152782	PANK1	ENSG00000152782	0.52992	0.00151541	0.0774868	0.738818	0.22811
ENSG00000081019	RSBN1	ENSG00000081019	0.529867	0.00151736	0.0775029	0.738785	0.22804
ENSG00000075218	GTSE1	ENSG00000075218	0.529671	0.00152463	0.0776098	0.738661	0.227782
ENSG00000072163	LIMS2	ENSG00000072163	-0.529667	0.0015248	0.0776098	-0.227777	-0.738659
ENSG00000165219	GAPVD1	ENSG00000165219	-0.52965	0.00152541	0.0776098	-0.227755	-0.738648
ENSG00000163909	HEYL	ENSG00000163909	0.529635	0.00152599	0.0776098	0.738638	0.227734
ENSG00000111445	RFC5	ENSG00000111445	0.529503	0.0015309	0.0777762	0.738555	0.227561
ENSG00000182253	SYNM	ENSG00000182253	-0.529291	0.00153882	0.0780954	-0.227282	-0.738421
ENSG00000058804	NDC1	ENSG00000058804	0.528873	0.00155458	0.0788106	0.738157	0.226731
ENSG00000105894	PTN	ENSG00000105894	0.528761	0.00155882	0.0788814	0.738087	0.226584
ENSG00000163026	WDCP	ENSG00000163026	0.528726	0.00156017	0.0788814	0.738064	0.226537
ENSG00000146757	ZNF92	ENSG00000146757	0.528686	0.00156168	0.0788814	0.738039	0.226484
ENSG00000038382	TRIO	ENSG00000038382	-0.528661	0.00156262	0.0788814	-0.226452	-0.738023
ENSG00000122970	IFT81	ENSG00000122970	0.528551	0.00156682	0.0790096	0.737954	0.226307
ENSG00000133065	SLC41A1	ENSG00000133065	-0.528462	0.0015702	0.0790959	-0.22619	-0.737898
ENSG00000088247	KHSRP	ENSG00000088247	0.528375	0.00157352	0.0791333	0.737843	0.226076
ENSG00000214063	TSPAN4	ENSG00000214063	-0.528356	0.00157427	0.0791333	-0.22605	-0.73783
ENSG00000113360	DROSHA	ENSG00000113360	0.528261	0.00157789	0.0792315	0.73777	0.225925
ENSG00000005884	ITGA3	ENSG00000005884	-0.528107	0.0015838	0.0793766	-0.225723	-0.737673
ENSG00000143727	ACP1	ENSG00000143727	0.528099	0.00158412	0.0793766	0.737668	0.225712
ENSG00000241269		ENSG00000241269	0.528046	0.00158617	0.0793953	0.737634	0.225642
ENSG00000156299	TIAM1	ENSG00000156299	0.528	0.00158794	0.0794004	0.737605	0.225581
ENSG00000001631	KRIT1	ENSG00000001631	0.527943	0.00159012	0.0794256	0.73757	0.225507
ENSG00000245526	LINC00461	ENSG00000245526	0.527704	0.00159936	0.0797226	0.737419	0.225193
ENSG00000101977	MCF2	ENSG00000101977	-0.527632	0.00160216	0.0797226	-0.225098	-0.737373
ENSG00000125843	AP5S1	ENSG00000125843	-0.527617	0.00160275	0.0797226	-0.225078	-0.737363
ENSG00000174032	SLC25A30	ENSG00000174032	-0.527561	0.00160493	0.0797226	-0.225004	-0.737328
ENSG00000147027	TMEM47	ENSG00000147027	0.527528	0.00160623	0.0797226	0.737307	0.22496
ENSG00000231909	MAP1LC3BP1	ENSG00000231909	0.527489	0.00160776	0.0797226	0.737282	0.224909
ENSG00000066322	ELOVL1	ENSG00000066322	-0.527487	0.00160781	0.0797226	-0.224907	-0.737281
ENSG00000125285	SOX21	ENSG00000125285	0.527383	0.00161187	0.0798404	0.737215	0.22477
ENSG00000168884	TNIP2	ENSG00000168884	-0.527258	0.00161676	0.0799634	-0.224606	-0.737136
ENSG00000138829	FBN2	ENSG00000138829	-0.527177	0.00161993	0.0799634	-0.224499	-0.737085
ENSG00000135823	STX6	ENSG00000135823	-0.52708	0.00162376	0.0799634	-0.224371	-0.737023
ENSG00000235578		ENSG00000235578	0.527044	0.00162518	0.0799634	0.737001	0.224323
ENSG00000223882	ABCC5-AS1	ENSG00000223882	0.527033	0.00162559	0.0799634	0.736994	0.22431
ENSG00000162493	PDPN	ENSG00000162493	0.527021	0.00162609	0.0799634	0.736986	0.224293
ENSG00000236867		ENSG00000236867	0.527019	0.00162613	0.0799634	0.736985	0.224292
ENSG00000197111	PCBP2	ENSG00000197111	0.526752	0.00163669	0.0800602	0.736816	0.22394
ENSG00000129596	CDO1	ENSG00000129596	0.526695	0.00163896	0.0800602	0.73678	0.223865
ENSG00000273692	LONRF2P5	ENSG00000273692	0.526659	0.00164036	0.0800602	0.736757	0.223818
ENSG00000239715		ENSG00000239715	0.526624	0.00164175	0.0800602	0.736735	0.223772
ENSG00000281349		ENSG00000281349	0.526624	0.00164175	0.0800602	0.736735	0.223772
ENSG00000282309		ENSG00000282309	0.526624	0.00164175	0.0800602	0.736735	0.223772
ENSG00000266312	LINC01927	ENSG00000266312	0.5266	0.00164272	0.0800602	0.73672	0.22374
ENSG00000114784	EIF1B	ENSG00000114784	0.526566	0.00164406	0.0800602	0.736699	0.223696
ENSG00000117118	SDHB	ENSG00000117118	-0.526544	0.00164496	0.0800602	-0.223666	-0.736684
ENSG00000126216	TUBGCP3	ENSG00000126216	0.526544	0.00164496	0.0800602	0.736684	0.223666
ENSG00000092201	SUPT16H	ENSG00000092201	0.526462	0.00164822	0.080137	0.736632	0.223558
ENSG00000099284	MACROH2A2	ENSG00000099284	0.526279	0.00165553	0.0803882	0.736517	0.223318
ENSG00000106003	LFNG	ENSG00000106003	0.526247	0.00165677	0.0803882	0.736497	0.223277
ENSG00000233836		ENSG00000233836	0.526193	0.00165893	0.0804109	0.736463	0.223206
ENSG00000152240	HAUS1	ENSG00000152240	0.526069	0.00166391	0.0805562	0.736384	0.223043
ENSG00000068903	SIRT2	ENSG00000068903	-0.526034	0.00166534	0.0805562	-0.222996	-0.736362
ENSG00000215784	FAM72D	ENSG00000215784	0.525944	0.00166895	0.0805562	0.736305	0.222878
ENSG00000138111	MFSD13A	ENSG00000138111	0.525937	0.00166922	0.0805562	0.736301	0.222869
ENSG00000183615	FAM167B	ENSG00000183615	0.525893	0.00167102	0.0805562	0.736272	0.222811
ENSG00000132702	HAPLN2	ENSG00000132702	0.525866	0.00167211	0.0805562	0.736255	0.222775
ENSG00000096060	FKBP5	ENSG00000096060	0.525785	0.00167537	0.0806314	0.736204	0.222669
ENSG00000102898	NUTF2	ENSG00000102898	-0.52567	0.00168002	0.0807737	-0.222518	-0.736131
ENSG00000014216	CAPN1	ENSG00000014216	-0.525525	0.00168588	0.0809188	-0.222328	-0.73604
ENSG00000136492	BRIP1	ENSG00000136492	0.525511	0.00168645	0.0809188	0.736031	0.22231
ENSG00000183579	ZNRF3	ENSG00000183579	0.525454	0.00168877	0.0809484	0.735995	0.222235
ENSG00000253320	MAILR	ENSG00000253320	0.52535	0.00169303	0.081071	0.735929	0.222098
ENSG00000269635		ENSG00000269635	0.525154	0.00170102	0.0813702	0.735805	0.221841
ENSG00000179241	LDLRAD3	ENSG00000179241	-0.525113	0.00170271	0.0813702	-0.221787	-0.735779
ENSG00000198881	ASB12	ENSG00000198881	0.524968	0.00170866	0.0815724	0.735687	0.221597
ENSG00000154080	CHST9	ENSG00000154080	0.524767	0.00171695	0.081673	0.735559	0.221332
ENSG00000081138	CDH7	ENSG00000081138	0.524759	0.00171725	0.081673	0.735555	0.221323
ENSG00000198792	TMEM184B	ENSG00000198792	-0.524755	0.00171745	0.081673	-0.221316	-0.735552
ENSG00000270012		ENSG00000270012	0.524745	0.00171784	0.081673	0.735546	0.221304
ENSG00000267383		ENSG00000267383	0.524706	0.00171947	0.081673	0.735521	0.221252
ENSG00000285417		ENSG00000285417	0.524666	0.00172112	0.081673	0.735495	0.2212
ENSG00000171617	ENC1	ENSG00000171617	-0.524625	0.0017228	0.081673	-0.221147	-0.73547
ENSG00000114739	ACVR2B	ENSG00000114739	0.524472	0.00172916	0.0818927	0.735373	0.220945
ENSG00000134186	PRPF38B	ENSG00000134186	0.524293	0.00173659	0.0821549	0.73526	0.220711
ENSG00000259349	APPBP2-DT	ENSG00000259349	0.524221	0.00173961	0.0821549	0.735214	0.220616
ENSG00000006607	FARP2	ENSG00000006607	-0.52419	0.0017409	0.0821549	-0.220575	-0.735194
ENSG00000064199	SPA17	ENSG00000064199	0.524127	0.00174354	0.0821549	0.735154	0.220493
ENSG00000121361	KCNJ8	ENSG00000121361	0.524118	0.00174392	0.0821549	0.735148	0.220481
ENSG00000273650		ENSG00000273650	0.52409	0.00174507	0.0821549	0.735131	0.220445
ENSG00000005812	FBXL3	ENSG00000005812	-0.524029	0.00174765	0.082195	-0.220364	-0.735092
ENSG00000283100	SIRT2	ENSG00000283100	-0.523963	0.00175041	0.0822435	-0.220278	-0.73505
ENSG00000139926	FRMD6	ENSG00000139926	-0.523894	0.00175328	0.082297	-0.220188	-0.735007
ENSG00000169895	SYAP1	ENSG00000169895	-0.523758	0.00175902	0.0824845	-0.220009	-0.734921
ENSG00000044574	HSPA5	ENSG00000044574	-0.523691	0.00176187	0.0825368	-0.219921	-0.734878
ENSG00000038532	CLEC16A	ENSG00000038532	-0.523648	0.00176369	0.0825408	-0.219864	-0.73485
ENSG00000171295	ZNF440	ENSG00000171295	0.523446	0.00177223	0.0828195	0.734723	0.2196
ENSG00000051341	POLQ	ENSG00000051341	0.523414	0.00177359	0.0828195	0.734702	0.219558
ENSG00000273356	LINC02019	ENSG00000273356	0.523384	0.00177488	0.0828195	0.734683	0.219518
ENSG00000261842		ENSG00000261842	0.5233	0.00177843	0.0829036	0.73463	0.219409
ENSG00000103494	RPGRIP1L	ENSG00000103494	0.523181	0.00178351	0.0829952	0.734554	0.219252
ENSG00000111247	RAD51AP1	ENSG00000111247	0.523172	0.00178388	0.0829952	0.734549	0.219241
ENSG00000278129	ZNF8	ENSG00000278129	0.523008	0.00179091	0.0832407	0.734445	0.219025
ENSG00000248908	LINC02239	ENSG00000248908	0.522736	0.00180259	0.0835813	0.734272	0.218669
ENSG00000225604	LINC01623	ENSG00000225604	0.522633	0.00180704	0.0835813	0.734207	0.218534
ENSG00000272629	LINC01623	ENSG00000272629	0.522633	0.00180704	0.0835813	0.734207	0.218534
ENSG00000272857	LINC01623	ENSG00000272857	0.522633	0.00180704	0.0835813	0.734207	0.218534
ENSG00000273200	LINC01623	ENSG00000273200	0.522633	0.00180704	0.0835813	0.734207	0.218534
ENSG00000073008	PVR	ENSG00000073008	-0.522569	0.0018098	0.0835926	-0.21845	-0.734166
ENSG00000087008	ACOX3	ENSG00000087008	-0.522545	0.0018108	0.0835926	-0.21842	-0.734152
ENSG00000137700	SLC37A4	ENSG00000137700	0.522444	0.00181519	0.0836791	0.734087	0.218287
ENSG00000183908	LRRC55	ENSG00000183908	0.522421	0.0018162	0.0836791	0.734073	0.218257
ENSG00000138107	ACTR1A	ENSG00000138107	-0.522266	0.00182291	0.0839008	-0.218054	-0.733975
ENSG00000198087	CD2AP	ENSG00000198087	-0.522169	0.00182714	0.0839008	-0.217927	-0.733913
ENSG00000205018		ENSG00000205018	0.522155	0.00182777	0.0839008	0.733904	0.217908
ENSG00000115520	COQ10B	ENSG00000115520	-0.522146	0.00182813	0.0839008	-0.217897	-0.733899
ENSG00000143079	CTTNBP2NL	ENSG00000143079	-0.522107	0.00182984	0.0839008	-0.217846	-0.733874
ENSG00000124074	ENKD1	ENSG00000124074	0.521872	0.00184013	0.0842912	0.733724	0.217538
ENSG00000155506	LARP1	ENSG00000155506	-0.521643	0.00185021	0.0846712	-0.217238	-0.733579
ENSG00000187676	B3GLCT	ENSG00000187676	0.521597	0.00185223	0.084682	0.73355	0.217178
ENSG00000035403	VCL	ENSG00000035403	-0.521361	0.00186264	0.0850248	-0.216869	-0.7334
ENSG00000265728		ENSG00000265728	0.521346	0.00186331	0.0850248	0.733391	0.21685
ENSG00000165355	FBXO33	ENSG00000165355	-0.521253	0.00186744	0.0851317	-0.216728	-0.733332
ENSG00000101216	GMEB2	ENSG00000101216	0.521105	0.00187403	0.0853503	0.733238	0.216534
ENSG00000204128	C2orf72	ENSG00000204128	0.52105	0.00187647	0.0853794	0.733203	0.216462
ENSG00000184811	TRARG1	ENSG00000184811	0.520941	0.00188134	0.0855163	0.733134	0.21632
ENSG00000273564	FAM189A1	ENSG00000273564	-0.520902	0.00188308	0.0855163	-0.216269	-0.733109
ENSG00000206329	PPT2	ENSG00000206329	-0.520792	0.00188803	0.0855584	-0.216125	-0.733039
ENSG00000085840	ORC1	ENSG00000085840	0.520783	0.00188845	0.0855584	0.733033	0.216112
ENSG00000130433	CACNG6	ENSG00000130433	0.520761	0.00188941	0.0855584	0.733019	0.216084
ENSG00000237797	MACORIS	ENSG00000237797	-0.52056	0.00189845	0.0858449	-0.215821	-0.732892
ENSG00000147140	NONO	ENSG00000147140	0.52054	0.00189935	0.0858449	0.732879	0.215795
ENSG00000183431	SF3A3	ENSG00000183431	0.520416	0.00190495	0.0859555	0.7328	0.215633
ENSG00000221866	PLXNA4	ENSG00000221866	-0.520389	0.00190616	0.0859555	-0.215598	-0.732783
ENSG00000081059	TCF7	ENSG00000081059	0.520366	0.00190723	0.0859555	0.732768	0.215567
ENSG00000187239	FNBP1	ENSG00000187239	-0.520323	0.00190917	0.0859617	-0.215511	-0.732741
ENSG00000141298	SSH2	ENSG00000141298	-0.52026	0.001912	0.0860073	-0.215429	-0.732702
ENSG00000159479	MED8	ENSG00000159479	-0.520157	0.00191671	0.086109	-0.215293	-0.732636
ENSG00000177425	PAWR	ENSG00000177425	-0.520131	0.00191788	0.086109	-0.21526	-0.732619
ENSG00000137996	RTCA	ENSG00000137996	-0.520038	0.00192209	0.0861974	-0.215139	-0.73256
ENSG00000015133	CCDC88C	ENSG00000015133	0.520008	0.00192348	0.0861974	0.732541	0.215099
ENSG00000125864	BFSP1	ENSG00000125864	-0.519955	0.00192588	0.0862236	-0.21503	-0.732508
ENSG00000058262	SEC61A1	ENSG00000058262	-0.519759	0.00193486	0.0865439	-0.214774	-0.732383
ENSG00000197930	ERO1A	ENSG00000197930	-0.519654	0.00193969	0.0866225	-0.214636	-0.732316
ENSG00000247416		ENSG00000247416	0.519641	0.00194026	0.0866225	0.732308	0.21462
ENSG00000185825	BCAP31	ENSG00000185825	-0.519567	0.00194368	0.0866935	-0.214523	-0.732261
ENSG00000275620	FLJ16779	ENSG00000275620	0.519498	0.00194686	0.086754	0.732217	0.214432
ENSG00000232909		ENSG00000232909	0.519361	0.00195318	0.0868607	0.73213	0.214253
ENSG00000077458	FAM76B	ENSG00000077458	0.519327	0.00195474	0.0868607	0.732109	0.214209
ENSG00000259802		ENSG00000259802	0.519327	0.00195474	0.0868607	0.732109	0.214209
ENSG00000247151	CSTF3-DT	ENSG00000247151	0.519225	0.00195946	0.086989	0.732044	0.214076
ENSG00000197586	ENTPD6	ENSG00000197586	-0.519084	0.00196599	0.0871973	-0.213892	-0.731954
ENSG00000159200	RCAN1	ENSG00000159200	-0.518956	0.00197197	0.087381	-0.213724	-0.731873
ENSG00000070193	FGF10	ENSG00000070193	0.518774	0.00198044	0.0876711	0.731757	0.213487
ENSG00000262877		ENSG00000262877	0.518736	0.00198221	0.0876711	0.731733	0.213438
ENSG00000214765	SEPTIN7P2	ENSG00000214765	0.518633	0.00198704	0.087728	0.731668	0.213303
ENSG00000162702	ZNF281	ENSG00000162702	0.51863	0.00198719	0.087728	0.731666	0.213299
ENSG00000099341	PSMD8	ENSG00000099341	-0.518292	0.00200308	0.0883477	-0.212858	-0.731451
ENSG00000119969	HELLS	ENSG00000119969	0.518124	0.00201105	0.0885595	0.731344	0.212638
ENSG00000268869	ESPNP	ENSG00000268869	0.518083	0.00201298	0.0885595	0.731318	0.212585
ENSG00000199036	MIR219A1	ENSG00000199036	0.518073	0.00201348	0.0885595	0.731311	0.212571
ENSG00000182463	TSHZ2	ENSG00000182463	0.517919	0.00202078	0.0887738	0.731214	0.212371
ENSG00000106591	MRPL32	ENSG00000106591	-0.517844	0.00202434	0.0887738	-0.212273	-0.731166
ENSG00000257453	PHLDA1-AS1	ENSG00000257453	-0.517808	0.00202604	0.0887738	-0.212226	-0.731143
ENSG00000125319	HROB	ENSG00000125319	0.517779	0.00202742	0.0887738	0.731125	0.212189
ENSG00000250548	LINC01303	ENSG00000250548	0.517774	0.0020277	0.0887738	0.731121	0.212181
ENSG00000089159	PXN	ENSG00000089159	-0.517702	0.00203114	0.0888429	-0.212087	-0.731075
ENSG00000255571	MIR9-3HG	ENSG00000255571	0.517552	0.00203831	0.0889452	0.73098	0.211892
ENSG00000025423	HSD17B6	ENSG00000025423	0.517546	0.0020386	0.0889452	0.730976	0.211884
ENSG00000244617	ASPRV1	ENSG00000244617	0.517535	0.0020391	0.0889452	0.73097	0.21187
ENSG00000163565	IFI16	ENSG00000163565	-0.517351	0.00204797	0.0892262	-0.21163	-0.730852
ENSG00000143537	ADAM15	ENSG00000143537	-0.517323	0.0020493	0.0892262	-0.211594	-0.730835
ENSG00000220891		ENSG00000220891	0.517239	0.00205333	0.0892383	0.730781	0.211484
ENSG00000281296		ENSG00000281296	0.517239	0.00205333	0.0892383	0.730781	0.211484
ENSG00000235823	OLMALINC	ENSG00000235823	0.517186	0.00205594	0.0892697	0.730747	0.211414
ENSG00000101474	APMAP	ENSG00000101474	-0.517015	0.00206421	0.089547	-0.211191	-0.730638
ENSG00000140157	NIPA2	ENSG00000140157	-0.516905	0.00206954	0.089624	-0.211048	-0.730569
ENSG00000176720	BOK	ENSG00000176720	-0.5169	0.00206975	0.089624	-0.211042	-0.730566
ENSG00000131153	GINS2	ENSG00000131153	0.516768	0.00207618	0.0896954	0.730482	0.21087
ENSG00000078900	TP73	ENSG00000078900	0.516764	0.0020764	0.0896954	0.730479	0.210864
ENSG00000182841	RRP7BP	ENSG00000182841	0.51675	0.00207707	0.0896954	0.73047	0.210846
ENSG00000181798	LINC00471	ENSG00000181798	0.516598	0.00208449	0.0898234	0.730373	0.210648
ENSG00000144909	OSBPL11	ENSG00000144909	0.516577	0.00208554	0.0898234	0.73036	0.21062
ENSG00000185737	NRG3	ENSG00000185737	0.516573	0.00208571	0.0898234	0.730357	0.210616
ENSG00000133398	MED10	ENSG00000133398	-0.516483	0.00209014	0.0899329	-0.210497	-0.7303
ENSG00000131242	RAB11FIP4	ENSG00000131242	0.51631	0.00209862	0.090049	0.73019	0.210272
ENSG00000179832	MROH1	ENSG00000179832	-0.516307	0.00209875	0.090049	-0.210269	-0.730188
ENSG00000125875	TBC1D20	ENSG00000125875	-0.516297	0.00209926	0.090049	-0.210256	-0.730182
ENSG00000280241		ENSG00000280241	0.516235	0.00210232	0.090049	0.730142	0.210174
ENSG00000283917		ENSG00000283917	0.516235	0.00210232	0.090049	0.730142	0.210174
ENSG00000138772	ANXA3	ENSG00000138772	-0.516125	0.00210774	0.0902	-0.210031	-0.730072
ENSG00000176597	B3GNT5	ENSG00000176597	0.516037	0.00211206	0.0903035	0.730016	0.209917
ENSG00000264538	SUZ12P1	ENSG00000264538	0.515946	0.00211656	0.0904146	0.729958	0.209799
ENSG00000182957	SPATA13	ENSG00000182957	0.515834	0.00212213	0.0905633	0.729887	0.209653
ENSG00000111670	GNPTAB	ENSG00000111670	-0.515783	0.00212466	0.0905633	-0.209586	-0.729855
ENSG00000215861		ENSG00000215861	-0.515761	0.00212577	0.0905633	-0.209557	-0.72984
ENSG00000146856	AGBL3	ENSG00000146856	0.515624	0.00213259	0.0906445	0.729753	0.209379
ENSG00000143995	MEIS1	ENSG00000143995	0.515614	0.00213308	0.0906445	0.729747	0.209366
ENSG00000008710	PKD1	ENSG00000008710	-0.515608	0.0021334	0.0906445	-0.209358	-0.729743
ENSG00000106780	MEGF9	ENSG00000106780	0.515458	0.00214087	0.0907496	0.729648	0.209163
ENSG00000102910	LONP2	ENSG00000102910	-0.515455	0.00214101	0.0907496	-0.209159	-0.729646
ENSG00000145214	DGKQ	ENSG00000145214	-0.515437	0.00214191	0.0907496	-0.209136	-0.729634
ENSG00000113645	WWC1	ENSG00000113645	0.515405	0.00214351	0.0907496	0.729614	0.209094
ENSG00000145349	CAMK2D	ENSG00000145349	-0.515324	0.00214761	0.0908423	-0.208988	-0.729562
ENSG00000114790	ARHGEF26	ENSG00000114790	0.51506	0.00216089	0.0913197	0.729394	0.208644
ENSG00000072110	ACTN1	ENSG00000072110	-0.514993	0.00216425	0.0913197	-0.208557	-0.729351
ENSG00000261061		ENSG00000261061	0.514972	0.00216529	0.0913197	0.729338	0.208531
ENSG00000228474	OST4	ENSG00000228474	-0.514947	0.00216659	0.0913197	-0.208497	-0.729322
ENSG00000236649	PPT2	ENSG00000236649	-0.51483	0.0021725	0.0914877	-0.208345	-0.729248
ENSG00000101557	USP14	ENSG00000101557	-0.514764	0.00217586	0.0915478	-0.208259	-0.729205
ENSG00000243544	RN7SL172P	ENSG00000243544	0.514651	0.00218162	0.091709	0.729133	0.208112
ENSG00000148180	GSN	ENSG00000148180	-0.514335	0.00219774	0.092239	-0.2077	-0.728932
ENSG00000166508	MCM7	ENSG00000166508	0.514327	0.00219811	0.092239	0.728927	0.207691
ENSG00000023909	GCLM	ENSG00000023909	-0.514153	0.00220707	0.0925334	-0.207464	-0.728816
ENSG00000264365		ENSG00000264365	0.514102	0.00220968	0.092561	0.728784	0.207398
ENSG00000213551	DNAJC9	ENSG00000213551	0.513931	0.00221847	0.0928472	0.728675	0.207176
ENSG00000125868	DSTN	ENSG00000125868	-0.513797	0.00222539	0.093055	-0.207002	-0.72859
ENSG00000042781	USH2A	ENSG00000042781	0.513712	0.00222979	0.093157	0.728535	0.206891
ENSG00000139278	GLIPR1	ENSG00000139278	-0.513654	0.00223281	0.0932012	-0.206816	-0.728498
ENSG00000135535	CD164	ENSG00000135535	-0.513603	0.00223546	0.09323	-0.206749	-0.728466
ENSG00000169919	GUSB	ENSG00000169919	0.513472	0.0022423	0.0934333	0.728382	0.206578
ENSG00000066117	SMARCD1	ENSG00000066117	0.513375	0.00224733	0.0935607	0.72832	0.206453
ENSG00000009954	BAZ1B	ENSG00000009954	0.51328	0.00225232	0.0936863	0.72826	0.206329
ENSG00000154265	ABCA5	ENSG00000154265	0.513151	0.00225904	0.0938739	0.728178	0.206162
ENSG00000227365		ENSG00000227365	0.513118	0.00226078	0.0938739	0.728157	0.206119
ENSG00000250616	YPEL3-DT	ENSG00000250616	0.51301	0.00226648	0.0940284	0.728087	0.205978
ENSG00000175505	CLCF1	ENSG00000175505	-0.512923	0.00227104	0.094135	-0.205865	-0.728032
ENSG00000110934	BIN2	ENSG00000110934	0.512766	0.00227932	0.0943961	0.727932	0.205661
ENSG00000153443	UBALD1	ENSG00000153443	-0.512701	0.00228277	0.0944566	-0.205576	-0.72789
ENSG00000188910	GJB3	ENSG00000188910	0.512367	0.0023005	0.0951073	0.727677	0.205143
ENSG00000198252	STYX	ENSG00000198252	-0.512264	0.00230599	0.0951399	-0.205009	-0.727612
ENSG00000152785	BMP3	ENSG00000152785	0.51221	0.00230886	0.0951399	0.727577	0.204939
ENSG00000214820	MPRIPP1	ENSG00000214820	0.512171	0.00231098	0.0951399	0.727552	0.204888
ENSG00000280795	MPRIPP1	ENSG00000280795	0.512171	0.00231098	0.0951399	0.727552	0.204888
ENSG00000108395	TRIM37	ENSG00000108395	0.51214	0.00231261	0.0951399	0.727533	0.204848
ENSG00000101464	PIGU	ENSG00000101464	0.512127	0.00231331	0.0951399	0.727524	0.204831
ENSG00000108055	SMC3	ENSG00000108055	0.51198	0.00232121	0.0953823	0.72743	0.20464
ENSG00000225077	ICMT-DT	ENSG00000225077	0.511811	0.00233028	0.0956724	0.727323	0.204421
ENSG00000227036	LINC00511	ENSG00000227036	-0.511506	0.00234677	0.0962663	-0.204025	-0.727128
ENSG00000127586	CHTF18	ENSG00000127586	0.511431	0.00235085	0.0963197	0.72708	0.203927
ENSG00000173621	LRFN4	ENSG00000173621	-0.511379	0.00235364	0.0963197	-0.20386	-0.727047
ENSG00000135540	NHSL1	ENSG00000135540	0.51137	0.00235416	0.0963197	0.727041	0.203848
ENSG00000155090	KLF10	ENSG00000155090	-0.511247	0.00236082	0.0965093	-0.203689	-0.726963
ENSG00000112118	MCM3	ENSG00000112118	0.511014	0.00237354	0.0968814	0.726814	0.203387
ENSG00000075240	GRAMD4	ENSG00000075240	-0.511006	0.002374	0.0968814	-0.203376	-0.726809
ENSG00000197444	OGDHL	ENSG00000197444	0.510913	0.00237912	0.0969915	0.726749	0.203255
ENSG00000099385	BCL7C	ENSG00000099385	-0.510882	0.00238078	0.0969915	-0.203215	-0.72673
ENSG00000280579		ENSG00000280579	0.51076	0.00238751	0.0971821	0.726652	0.203057
ENSG00000120696	KBTBD7	ENSG00000120696	0.510588	0.00239697	0.0974838	0.726542	0.202834
ENSG00000179743	FLJ37453	ENSG00000179743	0.510522	0.00240061	0.0975483	0.7265	0.202748
ENSG00000136731	UGGT1	ENSG00000136731	-0.51045	0.00240463	0.0976279	-0.202654	-0.726454
ENSG00000120533	ENY2	ENSG00000120533	0.510386	0.00240815	0.0976873	0.726413	0.202572
ENSG00000230185	HSDL2-AS1	ENSG00000230185	0.510308	0.00241252	0.097781	0.726363	0.20247
ENSG00000136854	STXBP1	ENSG00000136854	-0.510197	0.00241864	0.0978045	-0.202327	-0.726292
ENSG00000137727	ARHGAP20	ENSG00000137727	0.510195	0.00241876	0.0978045	0.726291	0.202324
ENSG00000105642	KCNN1	ENSG00000105642	0.510186	0.00241927	0.0978045	0.726285	0.202312
ENSG00000109184	DCUN1D4	ENSG00000109184	0.510107	0.00242368	0.0978992	0.726235	0.20221
ENSG00000187147	RNF220	ENSG00000187147	0.510036	0.00242766	0.0979767	0.726189	0.202117
ENSG00000259192		ENSG00000259192	0.50993	0.00243356	0.0981314	0.726122	0.20198
ENSG00000176049	JAKMIP2	ENSG00000176049	0.509845	0.00243833	0.098181	0.726067	0.20187
ENSG00000100802	C14orf93	ENSG00000100802	0.509816	0.00243994	0.098181	0.726049	0.201833
ENSG00000143498	TAF1A	ENSG00000143498	0.509797	0.00244099	0.098181	0.726037	0.201808
ENSG00000129116	PALLD	ENSG00000129116	-0.509546	0.00245514	0.0986669	-0.201482	-0.725876
ENSG00000151692	RNF144A	ENSG00000151692	0.509437	0.00246126	0.0988233	0.725807	0.201342
ENSG00000102858	MGRN1	ENSG00000102858	-0.509403	0.0024632	0.0988233	-0.201297	-0.725785
ENSG00000197892	KIF13B	ENSG00000197892	-0.509326	0.00246754	0.0988599	-0.201198	-0.725736
ENSG00000176105	YES1	ENSG00000176105	-0.509313	0.00246827	0.0988599	-0.201181	-0.725727
ENSG00000205129	C4orf47	ENSG00000205129	0.509214	0.00247391	0.0989274	0.725664	0.201052
ENSG00000149679	CABLES2	ENSG00000149679	0.50921	0.00247412	0.0989274	0.725662	0.201047
ENSG00000143228	NUF2	ENSG00000143228	0.509128	0.0024788	0.0989953	0.725609	0.200941
ENSG00000282381		ENSG00000282381	0.509107	0.00247999	0.0989953	0.725596	0.200914
ENSG00000177302	TOP3A	ENSG00000177302	0.508995	0.00248637	0.0990286	0.725524	0.200768
ENSG00000284238	TOP3A	ENSG00000284238	0.508995	0.00248637	0.0990286	0.725524	0.200768
ENSG00000172687	ZNF738	ENSG00000172687	0.508961	0.00248831	0.0990286	0.725502	0.200724
ENSG00000135447	PPP1R1A	ENSG00000135447	0.508946	0.00248916	0.0990286	0.725493	0.200705
ENSG00000134508	CABLES1	ENSG00000134508	-0.508788	0.00249817	0.0992507	-0.200501	-0.725392
ENSG00000165861	ZFYVE1	ENSG00000165861	-0.508775	0.00249892	0.0992507	-0.200484	-0.725383
ENSG00000138617	PARP16	ENSG00000138617	0.508723	0.0025019	0.099286	0.72535	0.200416
ENSG00000250344	NDNF-AS1	ENSG00000250344	0.508586	0.00250978	0.0994056	0.725262	0.200239
ENSG00000262473	GART	ENSG00000262473	0.508562	0.00251113	0.0994056	0.725247	0.200208
ENSG00000197961	ZNF121	ENSG00000197961	0.508555	0.00251157	0.0994056	0.725242	0.200198
ENSG00000198919	DZIP3	ENSG00000198919	0.508524	0.00251335	0.0994056	0.725223	0.200158
ENSG00000130340	SNX9	ENSG00000130340	-0.508486	0.00251549	0.0994056	-0.20011	-0.725199
ENSG00000116717	GADD45A	ENSG00000116717	-0.508452	0.00251747	0.0994056	-0.200066	-0.725177
ENSG00000133019	CHRM3	ENSG00000133019	-0.50839	0.00252105	0.0994643	-0.199985	-0.725137
ENSG00000131732	ZCCHC9	ENSG00000131732	0.508283	0.0025272	0.0996096	0.725069	0.199847
ENSG00000181523	SGSH	ENSG00000181523	-0.508253	0.00252893	0.0996096	-0.199809	-0.72505
ENSG00000075035	WSCD2	ENSG00000075035	0.508146	0.00253518	0.0997729	0.724981	0.199669
ENSG00000197157	SND1	ENSG00000197157	-0.507896	0.00254966	0.100058	-0.199346	-0.724822
ENSG00000108515	ENO3	ENSG00000108515	-0.507893	0.00254985	0.100058	-0.199342	-0.724819
ENSG00000177469	CAVIN1	ENSG00000177469	-0.507879	0.00255065	0.100058	-0.199324	-0.724811
ENSG00000283122	HYMAI	ENSG00000283122	0.507848	0.00255251	0.100058	0.72479	0.199283
ENSG00000148773	MKI67	ENSG00000148773	0.507818	0.00255426	0.100058	0.724771	0.199244
ENSG00000274542		ENSG00000274542	-0.507778	0.00255659	0.100058	-0.199193	-0.724746
ENSG00000272097	TMEM14B-DT	ENSG00000272097	0.507754	0.00255797	0.100058	0.72473	0.199162
ENSG00000260564		ENSG00000260564	0.507732	0.00255926	0.100058	0.724716	0.199134
ENSG00000205325		ENSG00000205325	0.507582	0.00256805	0.100319	0.72462	0.198939
ENSG00000104522	GFUS	ENSG00000104522	-0.507227	0.00258894	0.100743	-0.19848	-0.724393
ENSG00000278662	GOLGA6L10	ENSG00000278662	0.507192	0.002591	0.100743	0.724371	0.198435
ENSG00000179031	NSA2P3	ENSG00000179031	0.507167	0.00259244	0.100743	0.724355	0.198403
ENSG00000165271	NOL6	ENSG00000165271	-0.507147	0.00259366	0.100743	-0.198377	-0.724342
ENSG00000168066	SF1	ENSG00000168066	0.507113	0.00259566	0.100743	0.72432	0.198333
ENSG00000172780	RAB43	ENSG00000172780	-0.507105	0.00259611	0.100743	-0.198323	-0.724315
ENSG00000168615	ADAM9	ENSG00000168615	-0.507078	0.00259771	0.100743	-0.198288	-0.724298
ENSG00000158122	PRXL2C	ENSG00000158122	-0.507064	0.00259857	0.100743	-0.198269	-0.724289
ENSG00000147536	GINS4	ENSG00000147536	0.506995	0.00260265	0.100743	0.724245	0.19818
ENSG00000228393	LINC01004	ENSG00000228393	0.506971	0.00260404	0.100743	0.72423	0.19815
ENSG00000101752	MIB1	ENSG00000101752	0.506968	0.00260426	0.100743	0.724227	0.198145
ENSG00000253300		ENSG00000253300	0.506966	0.00260437	0.100743	0.724226	0.198143
ENSG00000143815	LBR	ENSG00000143815	0.506864	0.00261039	0.100893	0.724161	0.198012
ENSG00000139112	GABARAPL1	ENSG00000139112	-0.506816	0.00261327	0.100893	-0.197949	-0.72413
ENSG00000196329	GIMAP5	ENSG00000196329	0.506794	0.00261461	0.100893	0.724116	0.19792
ENSG00000161649	CD300LG	ENSG00000161649	0.506718	0.00261911	0.100965	0.724068	0.197822
ENSG00000120458	MSANTD2	ENSG00000120458	0.506691	0.00262073	0.100965	0.72405	0.197787
ENSG00000258525		ENSG00000258525	0.5065	0.00263217	0.101323	0.723928	0.19754
ENSG00000124444	ZNF576	ENSG00000124444	0.50629	0.00264472	0.101724	0.723794	0.197269
ENSG00000243187	CCDC39-AS1	ENSG00000243187	0.506244	0.00264751	0.101749	0.723764	0.19721
ENSG00000243232	PCDHAC2	ENSG00000243232	-0.505983	0.00266323	0.102271	-0.196873	-0.723597
ENSG00000196914	ARHGEF12	ENSG00000196914	-0.505893	0.00266874	0.102345	-0.196756	-0.723539
ENSG00000108830	RND2	ENSG00000108830	0.505858	0.00267086	0.102345	0.723517	0.19671
ENSG00000231827		ENSG00000231827	0.505845	0.00267164	0.102345	0.723508	0.196694
ENSG00000162959	MEMO1	ENSG00000162959	-0.505795	0.00267467	0.102379	-0.196629	-0.723477
ENSG00000081087	OSTM1	ENSG00000081087	-0.505742	0.0026779	0.10242	-0.19656	-0.723442
ENSG00000090612	ZNF268	ENSG00000090612	0.505701	0.00268038	0.102432	0.723416	0.196508
ENSG00000174238	PITPNA	ENSG00000174238	-0.505622	0.00268515	0.102491	-0.196407	-0.723366
ENSG00000102974	CTCF	ENSG00000102974	0.505605	0.00268624	0.102491	0.723355	0.196384
ENSG00000200473	RNA5SP507	ENSG00000200473	0.505526	0.00269105	0.102592	0.723304	0.196282
ENSG00000113141	IK	ENSG00000113141	0.50549	0.00269324	0.102594	0.723281	0.196235
ENSG00000092841	MYL6	ENSG00000092841	-0.505433	0.00269672	0.102644	-0.196162	-0.723245
ENSG00000154721	JAM2	ENSG00000154721	0.505247	0.00270811	0.102801	0.723126	0.195922
ENSG00000144815	NXPE3	ENSG00000144815	-0.505072	0.00271887	0.102801	-0.195696	-0.723014
ENSG00000227650	UQCRHP1	ENSG00000227650	0.505048	0.00272036	0.102801	0.722998	0.195665
ENSG00000228926	UQCRHP1	ENSG00000228926	0.505048	0.00272036	0.102801	0.722998	0.195665
ENSG00000229189	UQCRHP1	ENSG00000229189	0.505048	0.00272036	0.102801	0.722998	0.195665
ENSG00000230622	UQCRHP1	ENSG00000230622	0.505048	0.00272036	0.102801	0.722998	0.195665
ENSG00000232683	UQCRHP1	ENSG00000232683	0.505048	0.00272036	0.102801	0.722998	0.195665
ENSG00000238126	UQCRHP1	ENSG00000238126	0.505048	0.00272036	0.102801	0.722998	0.195665
ENSG00000147010	SH3KBP1	ENSG00000147010	-0.505035	0.00272115	0.102801	-0.195648	-0.72299
ENSG00000260577		ENSG00000260577	-0.505006	0.00272292	0.102801	-0.195611	-0.722971
ENSG00000184319	RPL23AP82	ENSG00000184319	-0.504943	0.00272682	0.102801	-0.195529	-0.722931
ENSG00000283658	RPL23AP82	ENSG00000283658	-0.504943	0.00272682	0.102801	-0.195529	-0.722931
ENSG00000198879	SFMBT2	ENSG00000198879	-0.504788	0.00273642	0.103081	-0.195329	-0.722832
ENSG00000284906		ENSG00000284906	0.504668	0.00274386	0.103198	0.722755	0.195174
ENSG00000203706	SERTAD4-AS1	ENSG00000203706	-0.504633	0.00274603	0.103198	-0.195129	-0.722732
ENSG00000280963	SERTAD4-AS1	ENSG00000280963	-0.504633	0.00274603	0.103198	-0.195129	-0.722732
ENSG00000105011	ASF1B	ENSG00000105011	0.504522	0.00275297	0.103377	0.722661	0.194985
ENSG00000122786	CALD1	ENSG00000122786	-0.504465	0.00275652	0.103428	-0.194912	-0.722624
ENSG00000111206	FOXM1	ENSG00000111206	0.504349	0.00276372	0.103551	0.72255	0.194763
ENSG00000103642	LACTB	ENSG00000103642	-0.504342	0.00276416	0.103551	-0.194754	-0.722546
ENSG00000006756	ARSD	ENSG00000006756	-0.504234	0.00277091	0.10365	-0.194614	-0.722477
ENSG00000267374	MIR924HG	ENSG00000267374	0.50423	0.00277115	0.10365	0.722474	0.19461
ENSG00000101052	IFT52	ENSG00000101052	0.504162	0.00277544	0.103679	0.72243	0.194521
ENSG00000114302	PRKAR2A	ENSG00000114302	-0.504107	0.00277886	0.103679	-0.194451	-0.722395
ENSG00000244722	RPSAP29	ENSG00000244722	0.504049	0.00278251	0.103679	0.722358	0.194376
ENSG00000260907		ENSG00000260907	0.504046	0.00278271	0.103679	0.722356	0.194372
ENSG00000223916		ENSG00000223916	0.50404	0.00278308	0.103679	0.722352	0.194364
ENSG00000143971	ETAA1	ENSG00000143971	0.504009	0.00278502	0.103679	0.722332	0.194324
ENSG00000230424	EMC1-AS1	ENSG00000230424	0.503907	0.00279148	0.103838	0.722267	0.194192
ENSG00000249753		ENSG00000249753	0.503864	0.00279415	0.103856	0.722239	0.194137
ENSG00000101871	MID1	ENSG00000101871	0.50371	0.00280391	0.104018	0.72214	0.193938
ENSG00000262079		ENSG00000262079	0.503706	0.00280417	0.104018	0.722138	0.193933
ENSG00000180855	ZNF443	ENSG00000180855	0.503658	0.00280721	0.104018	0.722107	0.193871
ENSG00000184786	DYNLT2	ENSG00000184786	0.503622	0.00280946	0.104018	0.722084	0.193825
ENSG00000275368	DYNLT2	ENSG00000275368	0.503622	0.00280946	0.104018	0.722084	0.193825
ENSG00000090266	NDUFB2	ENSG00000090266	-0.50357	0.00281274	0.104058	-0.193758	-0.722051
ENSG00000259708	DNAJA4-DT	ENSG00000259708	0.503426	0.0028219	0.104306	0.721959	0.193573
ENSG00000117682	DHDDS	ENSG00000117682	-0.503343	0.00282721	0.104306	-0.193465	-0.721905
ENSG00000111252	SH2B3	ENSG00000111252	-0.503331	0.00282798	0.104306	-0.19345	-0.721897
ENSG00000137692	DCUN1D5	ENSG00000137692	-0.503327	0.00282823	0.104306	-0.193444	-0.721895
ENSG00000153233	PTPRR	ENSG00000153233	-0.503035	0.00284688	0.104913	-0.193068	-0.721708
ENSG00000148396	SEC16A	ENSG00000148396	-0.502947	0.00285252	0.105039	-0.192955	-0.721651
ENSG00000182718	ANXA2	ENSG00000182718	-0.502882	0.00285674	0.10506	-0.19287	-0.721609
ENSG00000123240	OPTN	ENSG00000123240	-0.502865	0.0028578	0.10506	-0.192849	-0.721599
ENSG00000283635		ENSG00000283635	0.502813	0.00286115	0.10506	0.721565	0.192782
ENSG00000100201	DDX17	ENSG00000100201	0.502801	0.00286194	0.10506	0.721557	0.192766
ENSG00000132646	PCNA	ENSG00000132646	0.502713	0.00286762	0.105188	0.721501	0.192653
ENSG00000181649	PHLDA2	ENSG00000181649	-0.502558	0.00287762	0.105352	-0.192453	-0.721402
ENSG00000274538	PHLDA2	ENSG00000274538	-0.502558	0.00287762	0.105352	-0.192453	-0.721402
ENSG00000228544	CCDC183-AS1	ENSG00000228544	0.50254	0.00287876	0.105352	0.72139	0.192431
ENSG00000183853	KIRREL1	ENSG00000183853	-0.502484	0.00288239	0.105404	-0.192358	-0.721354
ENSG00000116560	SFPQ	ENSG00000116560	0.502402	0.00288769	0.105516	0.721302	0.192253
ENSG00000139722	VPS37B	ENSG00000139722	-0.502248	0.00289775	0.105691	-0.192054	-0.721203
ENSG00000175928	LRRN1	ENSG00000175928	0.502242	0.00289812	0.105691	0.721199	0.192046
ENSG00000255389		ENSG00000255389	0.502209	0.00290029	0.105691	0.721177	0.192003
ENSG00000282872	C1orf232	ENSG00000282872	0.502186	0.00290174	0.105691	0.721163	0.191975
ENSG00000161692	DBF4B	ENSG00000161692	0.502158	0.0029036	0.105691	0.721145	0.191938
ENSG00000172349	IL16	ENSG00000172349	0.501994	0.00291429	0.105983	0.72104	0.191727
ENSG00000188811	NHLRC3	ENSG00000188811	0.501967	0.00291608	0.105983	0.721022	0.191692
ENSG00000132792	CTNNBL1	ENSG00000132792	0.501778	0.00292849	0.106285	0.720901	0.191448
ENSG00000177733	HNRNPA0	ENSG00000177733	0.501772	0.00292887	0.106285	0.720897	0.191441
ENSG00000132485	ZRANB2	ENSG00000132485	0.501518	0.00294558	0.10681	0.720734	0.191114
ENSG00000247735	KCTD13-DT	ENSG00000247735	0.501467	0.00294893	0.10685	0.720702	0.191049
ENSG00000277075	H2AC8	ENSG00000277075	0.501366	0.00295561	0.10701	0.720637	0.190919
ENSG00000267270	PARD6G-AS1	ENSG00000267270	0.501251	0.00296328	0.107206	0.720563	0.19077
ENSG00000117479	SLC19A2	ENSG00000117479	0.501174	0.00296835	0.107246	0.720514	0.190672
ENSG00000065328	MCM10	ENSG00000065328	0.501166	0.00296889	0.107246	0.720508	0.190662
ENSG00000231556	RSL24D1P3	ENSG00000231556	0.501097	0.00297352	0.10725	0.720464	0.190572
ENSG00000185008	ROBO2	ENSG00000185008	0.501096	0.00297353	0.10725	0.720463	0.190572
ENSG00000178691	SUZ12	ENSG00000178691	0.500846	0.00299023	0.10772	0.720303	0.19025
ENSG00000243101	RPS3P7	ENSG00000243101	0.500834	0.00299108	0.10772	0.720295	0.190233
ENSG00000198894	CIPC	ENSG00000198894	0.50075	0.00299668	0.10784	0.720241	0.190126
ENSG00000007047	MARK4	ENSG00000007047	-0.500611	0.00300599	0.108093	-0.189947	-0.720152
ENSG00000135924	DNAJB2	ENSG00000135924	-0.500483	0.00301461	0.108243	-0.189783	-0.72007
ENSG00000167395	ZNF646	ENSG00000167395	0.50048	0.00301484	0.108243	0.720067	0.189778
ENSG00000166595	CIAO2B	ENSG00000166595	-0.500448	0.003017	0.108243	-0.189737	-0.720047
ENSG00000235621	LINC00494	ENSG00000235621	0.500394	0.0030206	0.10829	0.720012	0.189668
ENSG00000164211	STARD4	ENSG00000164211	-0.500187	0.00303461	0.108596	-0.189402	-0.719879
ENSG00000197208	SLC22A4	ENSG00000197208	-0.50018	0.00303512	0.108596	-0.189392	-0.719874
ENSG00000237292	LINC01732	ENSG00000237292	0.500167	0.00303597	0.108596	0.719866	0.189376
ENSG00000160207	HSF2BP	ENSG00000160207	0.500079	0.00304192	0.108726	0.71981	0.189263
ENSG00000230219	CIBAR1P2	ENSG00000230219	0.500045	0.00304426	0.108728	0.719788	0.189219
ENSG00000124380	SNRNP27	ENSG00000124380	-0.499946	0.00305097	0.108886	-0.189092	-0.719725
ENSG00000104870	FCGRT	ENSG00000104870	-0.49961	0.00307392	0.109623	-0.18866	-0.719509
ENSG00000088826	SMOX	ENSG00000088826	-0.499576	0.00307623	0.109623	-0.188617	-0.719487
ENSG00000085511	MAP3K4	ENSG00000085511	0.499518	0.00308021	0.109682	0.71945	0.188542
ENSG00000150687	PRSS23	ENSG00000150687	-0.499405	0.00308799	0.109822	-0.188397	-0.719377
ENSG00000175387	SMAD2	ENSG00000175387	-0.499394	0.00308876	0.109822	-0.188382	-0.71937
ENSG00000010256	UQCRC1	ENSG00000010256	0.499307	0.00309475	0.109953	0.719314	0.188271
ENSG00000182504	CEP97	ENSG00000182504	0.499212	0.00310133	0.110104	0.719252	0.188148
ENSG00000170185	USP38	ENSG00000170185	-0.499131	0.00310692	0.11022	-0.188044	-0.7192
ENSG00000173517	PEAK1	ENSG00000173517	-0.498835	0.0031274	0.110801	-0.187665	-0.719011
ENSG00000101019	UQCC1	ENSG00000101019	0.498827	0.00312797	0.110801	0.719005	0.187654
ENSG00000153822	KCNJ16	ENSG00000153822	0.498757	0.00313283	0.110891	0.71896	0.187565
ENSG00000213626	LBH	ENSG00000213626	-0.498639	0.00314107	0.1111	-0.187413	-0.718884
ENSG00000231889	TRAF3IP2-AS1	ENSG00000231889	0.498593	0.00314428	0.111131	0.718855	0.187354
ENSG00000274349	ZNF658	ENSG00000274349	0.498495	0.00315117	0.11122	0.718791	0.187227
ENSG00000171695	LKAAEAR1	ENSG00000171695	-0.49849	0.00315148	0.11122	-0.187222	-0.718789
ENSG00000159231	CBR3	ENSG00000159231	-0.498438	0.00315512	0.111266	-0.187155	-0.718755
ENSG00000081026	MAGI3	ENSG00000081026	0.498373	0.00315968	0.111344	0.718713	0.187071
ENSG00000229971		ENSG00000229971	0.498046	0.00318271	0.111991	0.718503	0.186651
ENSG00000182583	VCX	ENSG00000182583	0.498045	0.00318278	0.111991	0.718502	0.18665
ENSG00000143493	INTS7	ENSG00000143493	0.497973	0.0031879	0.112088	0.718456	0.186557
ENSG00000117868	ESYT2	ENSG00000117868	-0.497724	0.00320552	0.112498	-0.186238	-0.718296
ENSG00000174776	WDR49	ENSG00000174776	0.497717	0.00320603	0.112498	0.718291	0.186229
ENSG00000266573		ENSG00000266573	0.497708	0.00320664	0.112498	0.718286	0.186218
ENSG00000159210	SNF8	ENSG00000159210	-0.497657	0.00321029	0.112543	-0.186152	-0.718252
ENSG00000186104	CYP2R1	ENSG00000186104	0.497486	0.00322247	0.112886	0.718142	0.185933
ENSG00000157350	ST3GAL2	ENSG00000157350	-0.497437	0.00322599	0.112888	-0.185869	-0.718111
ENSG00000147081	AKAP4	ENSG00000147081	0.497419	0.00322729	0.112888	0.718099	0.185846
ENSG00000283341		ENSG00000283341	0.497377	0.00323024	0.11289	0.718072	0.185793
ENSG00000270926		ENSG00000270926	0.497347	0.00323242	0.11289	0.718053	0.185754
ENSG00000171819	ANGPTL7	ENSG00000171819	-0.497318	0.00323446	0.11289	-0.185718	-0.718035
ENSG00000010292	NCAPD2	ENSG00000010292	0.49717	0.00324506	0.113116	0.717939	0.185528
ENSG00000140995	DEF8	ENSG00000140995	-0.497161	0.00324571	0.113116	-0.185516	-0.717934
ENSG00000008311	AASS	ENSG00000008311	0.497058	0.00325312	0.113292	0.717867	0.185384
ENSG00000255857	PXN-AS1	ENSG00000255857	0.496933	0.00326213	0.113522	0.717787	0.185224
ENSG00000070831	CDC42	ENSG00000070831	-0.496855	0.00326781	0.11361	-0.185123	-0.717736
ENSG00000215875	ST13P20	ENSG00000215875	0.496832	0.00326943	0.11361	0.717722	0.185094
ENSG00000143248	RGS5	ENSG00000143248	-0.496764	0.00327437	0.113636	-0.185007	-0.717678
ENSG00000213160	KLHL23	ENSG00000213160	0.496742	0.00327592	0.113636	0.717664	0.184979
ENSG00000260910	LINC00565	ENSG00000260910	-0.496722	0.00327737	0.113636	-0.184953	-0.717651
ENSG00000138760	SCARB2	ENSG00000138760	-0.496575	0.00328808	0.113924	-0.184764	-0.717556
ENSG00000155975	VPS37A	ENSG00000155975	-0.496438	0.00329803	0.114091	-0.184589	-0.717468
ENSG00000062038	CDH3	ENSG00000062038	-0.49642	0.00329934	0.114091	-0.184566	-0.717456
ENSG00000140534	TICRR	ENSG00000140534	0.496408	0.00330019	0.114091	0.717449	0.184551
ENSG00000153187	HNRNPU	ENSG00000153187	0.496377	0.0033025	0.114091	0.717428	0.18451
ENSG00000187736	NHEJ1	ENSG00000187736	0.496253	0.00331154	0.11432	0.717348	0.184351
ENSG00000205542	TMSB4X	ENSG00000205542	-0.496118	0.00332137	0.114576	-0.184179	-0.717262
ENSG00000139211	AMIGO2	ENSG00000139211	-0.496035	0.00332751	0.114685	-0.184072	-0.717208
ENSG00000057657	PRDM1	ENSG00000057657	-0.49601	0.00332935	0.114685	-0.18404	-0.717192
ENSG00000101457	DNTTIP1	ENSG00000101457	0.495946	0.00333403	0.114763	0.717151	0.183958
ENSG00000263160	TMEM50B	ENSG00000263160	-0.495858	0.00334052	0.114884	-0.183845	-0.717094
ENSG00000246089	MCPH1-DT	ENSG00000246089	0.495827	0.00334276	0.114884	0.717074	0.183806
ENSG00000148120	AOPEP	ENSG00000148120	-0.4958	0.0033448	0.114884	-0.183771	-0.717057
ENSG00000164543	STK17A	ENSG00000164543	-0.495693	0.00335263	0.11507	-0.183635	-0.716988
ENSG00000170049	KCNAB3	ENSG00000170049	0.495591	0.00336022	0.115247	0.716922	0.183503
ENSG00000198056	PRIM1	ENSG00000198056	0.495535	0.00336433	0.115305	0.716886	0.183432
ENSG00000197299	BLM	ENSG00000197299	0.495462	0.00336976	0.115384	0.716839	0.183338
ENSG00000198205	ZXDA	ENSG00000198205	-0.495429	0.00337218	0.115384	-0.183296	-0.716818
ENSG00000157404	KIT	ENSG00000157404	0.495406	0.00337393	0.115384	0.716803	0.183266
ENSG00000243307	POM121L6P	ENSG00000243307	0.495305	0.00338144	0.115459	0.716738	0.183137
ENSG00000173588	CEP83	ENSG00000173588	0.495265	0.00338441	0.115459	0.716712	0.183086
ENSG00000197150	ABCB8	ENSG00000197150	-0.495258	0.00338496	0.115459	-0.183076	-0.716707
ENSG00000232044	SILC1	ENSG00000232044	0.495246	0.00338585	0.115459	0.7167	0.183061
ENSG00000275837	SMARCB1	ENSG00000275837	0.495092	0.00339727	0.115647	0.716601	0.182865
ENSG00000140948	ZCCHC14	ENSG00000140948	0.495071	0.00339888	0.115647	0.716587	0.182837
ENSG00000168497	CAVIN2	ENSG00000168497	-0.495026	0.00340228	0.115647	-0.182779	-0.716558
ENSG00000248290	TNXA	ENSG00000248290	0.495015	0.00340307	0.115647	0.716551	0.182766
ENSG00000011258	MBTD1	ENSG00000011258	0.495009	0.00340354	0.115647	0.716547	0.182758
ENSG00000201314	Y_RNA	ENSG00000201314	0.494923	0.00340998	0.115783	0.716492	0.182647
ENSG00000102119	EMD	ENSG00000102119	-0.494761	0.00342211	0.116112	-0.182441	-0.716387
ENSG00000248779		ENSG00000248779	0.494638	0.00343138	0.116331	0.716308	0.182283
ENSG00000164081	TEX264	ENSG00000164081	-0.49461	0.00343346	0.116331	-0.182248	-0.71629
ENSG00000256663		ENSG00000256663	0.494562	0.00343709	0.116371	0.716259	0.182186
ENSG00000113296	THBS4	ENSG00000113296	0.494363	0.00345213	0.116797	0.716131	0.181932
ENSG00000234883	MIR155HG	ENSG00000234883	-0.494221	0.00346291	0.116943	-0.18175	-0.716039
ENSG00000097033	SH3GLB1	ENSG00000097033	-0.494217	0.00346326	0.116943	-0.181744	-0.716036
ENSG00000103495	MAZ	ENSG00000103495	0.494209	0.00346384	0.116943	0.716031	0.181734
ENSG00000186298	PPP1CC	ENSG00000186298	0.494139	0.00346918	0.11698	0.715986	0.181644
ENSG00000116922	C1orf109	ENSG00000116922	0.494039	0.00347673	0.11698	0.715922	0.181517
ENSG00000249383	LINC02071	ENSG00000249383	-0.494039	0.00347677	0.11698	-0.181517	-0.715922
ENSG00000184209	SNRNP35	ENSG00000184209	0.494028	0.00347763	0.11698	0.715915	0.181502
ENSG00000149925	ALDOA	ENSG00000149925	-0.494018	0.00347837	0.11698	-0.18149	-0.715908
ENSG00000180611	MB21D2	ENSG00000180611	-0.493973	0.0034818	0.11698	-0.181432	-0.715879
ENSG00000276527		ENSG00000276527	0.493968	0.00348218	0.11698	0.715876	0.181426
ENSG00000140548	ZNF710	ENSG00000140548	0.493931	0.00348503	0.116994	0.715852	0.181378
ENSG00000271936		ENSG00000271936	0.49388	0.00348892	0.117041	0.715819	0.181313
ENSG00000280832	GSEC	ENSG00000280832	0.493774	0.00349703	0.117135	0.715751	0.181178
ENSG00000176225	RTTN	ENSG00000176225	0.493753	0.00349866	0.117135	0.715737	0.18115
ENSG00000154134	ROBO3	ENSG00000154134	0.493747	0.0034991	0.117135	0.715733	0.181143
ENSG00000136802	LRRC8A	ENSG00000136802	-0.493713	0.00350173	0.11714	-0.181099	-0.715711
ENSG00000152404	CWF19L2	ENSG00000152404	0.493635	0.00350768	0.117232	0.715661	0.181
ENSG00000116205	TCEANC2	ENSG00000116205	0.493612	0.00350941	0.117232	0.715647	0.180971
ENSG00000179715	PCED1B	ENSG00000179715	-0.49354	0.00351496	0.117335	-0.180879	-0.7156
ENSG00000139970	RTN1	ENSG00000139970	-0.493345	0.00353	0.117754	-0.180629	-0.715474
ENSG00000269054	ZNF497-AS1	ENSG00000269054	0.493197	0.00354142	0.118052	0.715379	0.180441
ENSG00000142188	TMEM50B	ENSG00000142188	-0.49311	0.00354817	0.118194	-0.180329	-0.715323
ENSG00000164649	CDCA7L	ENSG00000164649	0.493063	0.00355187	0.118211	0.715292	0.180268
ENSG00000113712	CSNK1A1	ENSG00000113712	-0.49304	0.00355364	0.118211	-0.180239	-0.715278
ENSG00000108774	RAB5C	ENSG00000108774	-0.492965	0.00355949	0.118262	-0.180143	-0.715229
ENSG00000111962	UST	ENSG00000111962	0.492956	0.00356016	0.118262	0.715223	0.180132
ENSG00000140481	CCDC33	ENSG00000140481	-0.49286	0.00356766	0.118428	-0.180009	-0.715161
ENSG00000182534	MXRA7	ENSG00000182534	-0.492692	0.00358073	0.118569	-0.179795	-0.715053
ENSG00000228573		ENSG00000228573	0.492667	0.00358274	0.118569	0.715037	0.179762
ENSG00000228271	LINC02048	ENSG00000228271	-0.492652	0.00358392	0.118569	-0.179743	-0.715027
ENSG00000196169	KIF19	ENSG00000196169	0.492637	0.00358503	0.118569	0.715018	0.179725
ENSG00000258048	PPP1R12A-AS2	ENSG00000258048	-0.492618	0.00358652	0.118569	-0.1797	-0.715005
ENSG00000168301	KCTD6	ENSG00000168301	0.492585	0.00358912	0.118569	0.714984	0.179658
ENSG00000249275		ENSG00000249275	0.492547	0.00359208	0.118569	0.71496	0.17961
ENSG00000103550	KNOP1	ENSG00000103550	0.492502	0.00359563	0.118569	0.71493	0.179552
ENSG00000248320	THAP12P9	ENSG00000248320	0.4925	0.00359581	0.118569	0.714929	0.179549
ENSG00000180828	BHLHE22	ENSG00000180828	0.492456	0.00359925	0.118569	0.714901	0.179493
ENSG00000152193	OBI1	ENSG00000152193	0.492454	0.00359937	0.118569	0.7149	0.179491
ENSG00000166073	GPR176	ENSG00000166073	-0.492402	0.00360347	0.118622	-0.179424	-0.714866
ENSG00000118418	HMGN3	ENSG00000118418	0.492166	0.00362207	0.119152	0.714714	0.179123
ENSG00000072135	PTPN18	ENSG00000072135	0.492051	0.00363117	0.119369	0.714639	0.178976
ENSG00000115392	FANCL	ENSG00000115392	0.491887	0.00364417	0.119713	0.714533	0.178766
ENSG00000108839	ALOX12	ENSG00000108839	-0.491814	0.00364995	0.11982	-0.178673	-0.714486
ENSG00000137414	FAM8A1	ENSG00000137414	-0.491758	0.0036544	0.119883	-0.178602	-0.71445
ENSG00000150556	LYPD6B	ENSG00000150556	-0.491704	0.00365876	0.119944	-0.178532	-0.714415
ENSG00000171055	FEZ2	ENSG00000171055	-0.491642	0.00366363	0.12002	-0.178454	-0.714375
ENSG00000197747	S100A10	ENSG00000197747	-0.491587	0.00366803	0.120082	-0.178383	-0.71434
ENSG00000226469	ADAM1B	ENSG00000226469	0.491414	0.00368193	0.120454	0.714228	0.178162
ENSG00000184602	SNN	ENSG00000184602	0.491283	0.00369242	0.120559	0.714143	0.177995
ENSG00000133739	LRRCC1	ENSG00000133739	0.491279	0.00369272	0.120559	0.714141	0.17799
ENSG00000166478	ZNF143	ENSG00000166478	0.491278	0.00369276	0.120559	0.71414	0.177989
ENSG00000044459	CNTLN	ENSG00000044459	0.491049	0.00371119	0.120915	0.713992	0.177697
ENSG00000173559	NABP1	ENSG00000173559	-0.491038	0.00371209	0.120915	-0.177683	-0.713985
ENSG00000224078	SNHG14	ENSG00000224078	-0.491023	0.00371328	0.120915	-0.177664	-0.713976
ENSG00000197020	ZNF100	ENSG00000197020	0.490999	0.00371529	0.120915	0.71396	0.177632
ENSG00000197472	ZNF695	ENSG00000197472	0.490963	0.00371816	0.120915	0.713937	0.177587
ENSG00000172375	C2CD2L	ENSG00000172375	-0.490953	0.00371894	0.120915	-0.177574	-0.71393
ENSG00000248840		ENSG00000248840	0.490855	0.00372689	0.120953	0.713867	0.177449
ENSG00000106537	TSPAN13	ENSG00000106537	0.49083	0.00372891	0.120953	0.713851	0.177417
ENSG00000109132	PHOX2B	ENSG00000109132	0.490818	0.00372989	0.120953	0.713843	0.177402
ENSG00000170469	SPATA24	ENSG00000170469	0.490813	0.0037303	0.120953	0.71384	0.177395
ENSG00000175279	CENPS	ENSG00000175279	0.490764	0.00373426	0.120999	0.713808	0.177333
ENSG00000234653	LRRTM4-AS1	ENSG00000234653	0.490597	0.00374781	0.121296	0.7137	0.17712
ENSG00000073712	FERMT2	ENSG00000073712	-0.490589	0.00374851	0.121296	-0.177109	-0.713695
ENSG00000274011	Metazoa_SRP	ENSG00000274011	0.490524	0.00375374	0.121382	0.713653	0.177027
ENSG00000109113	RAB34	ENSG00000109113	-0.490282	0.00377348	0.12185	-0.176718	-0.713497
ENSG00000040608	RTN4R	ENSG00000040608	0.490263	0.00377506	0.12185	0.713484	0.176694
ENSG00000253734	LINC01289	ENSG00000253734	0.490253	0.00377592	0.12185	0.713478	0.17668
ENSG00000118855	MFSD1	ENSG00000118855	-0.490166	0.00378302	0.121997	-0.17657	-0.713422
ENSG00000073921	PICALM	ENSG00000073921	-0.49007	0.00379092	0.122165	-0.176447	-0.713359
ENSG00000159063	ALG8	ENSG00000159063	0.490007	0.00379604	0.122165	0.713319	0.176368
ENSG00000088766	CRLS1	ENSG00000088766	-0.489979	0.00379836	0.122165	-0.176332	-0.713301
ENSG00000170458	CD14	ENSG00000170458	0.489977	0.00379852	0.122165	0.7133	0.176329
ENSG00000158691	ZSCAN12	ENSG00000158691	0.489898	0.00380503	0.122291	0.713248	0.176228
ENSG00000101003	GINS1	ENSG00000101003	0.489822	0.00381134	0.122385	0.713199	0.176131
ENSG00000143258	USP21	ENSG00000143258	0.48977	0.00381561	0.122385	0.713166	0.176065
ENSG00000048140	TSPAN17	ENSG00000048140	-0.489769	0.00381568	0.122385	-0.176064	-0.713165
ENSG00000103266	STUB1	ENSG00000103266	-0.489735	0.00381846	0.122392	-0.176021	-0.713143
ENSG00000108511	HOXB6	ENSG00000108511	0.489639	0.00382643	0.122498	0.713081	0.175898
ENSG00000166526	ZNF3	ENSG00000166526	0.489633	0.00382692	0.122498	0.713077	0.175891
ENSG00000171766	GATM	ENSG00000171766	0.489491	0.00383875	0.122794	0.712985	0.175709
ENSG00000108784	NAGLU	ENSG00000108784	-0.48939	0.00384708	0.122977	-0.175581	-0.71292
ENSG00000151502	VPS26B	ENSG00000151502	-0.489278	0.00385642	0.123193	-0.175438	-0.712848
ENSG00000197323	TRIM33	ENSG00000197323	0.489224	0.00386097	0.123194	0.712812	0.175369
ENSG00000188501	LCTL	ENSG00000188501	-0.489216	0.00386164	0.123194	-0.175358	-0.712807
ENSG00000148053	NTRK2	ENSG00000148053	0.489082	0.00387283	0.123426	0.71272	0.175188
ENSG00000234996	ACTG1P25	ENSG00000234996	0.489066	0.0038741	0.123426	0.712711	0.175168
ENSG00000259439	LINC01833	ENSG00000259439	-0.488865	0.00389101	0.123881	-0.174911	-0.71258
ENSG00000007372	PAX6	ENSG00000007372	0.488815	0.00389523	0.123932	0.712548	0.174848
ENSG00000138614	INTS14	ENSG00000138614	0.488703	0.00390464	0.124149	0.712475	0.174705
ENSG00000126003	PLAGL2	ENSG00000126003	0.488637	0.00391014	0.124236	0.712433	0.174622
ENSG00000101180	HRH3	ENSG00000101180	0.488608	0.0039126	0.124236	0.712414	0.174585
ENSG00000203993	ARRDC1-AS1	ENSG00000203993	0.488378	0.00393211	0.124772	0.712265	0.174291
ENSG00000244215	LINC02016	ENSG00000244215	0.487959	0.00396774	0.12575	0.711994	0.173758
ENSG00000269958		ENSG00000269958	-0.487932	0.00397003	0.12575	-0.173724	-0.711977
ENSG00000205464	ATP6AP1L	ENSG00000205464	0.487907	0.0039722	0.12575	0.71196	0.173692
ENSG00000233184		ENSG00000233184	0.487863	0.00397598	0.12575	0.711932	0.173636
ENSG00000141551	CSNK1D	ENSG00000141551	-0.487843	0.00397765	0.12575	-0.173611	-0.711919
ENSG00000253553		ENSG00000253553	0.487829	0.00397883	0.12575	0.71191	0.173593
ENSG00000231422	LINC01516	ENSG00000231422	-0.48775	0.0039856	0.12588	-0.173493	-0.711859
ENSG00000149269	PAK1	ENSG00000149269	0.487533	0.00400427	0.126301	0.711719	0.173216
ENSG00000266921	ZNF230-DT	ENSG00000266921	0.487474	0.00400937	0.126301	0.71168	0.173141
ENSG00000251488		ENSG00000251488	0.487442	0.00401215	0.126301	0.711659	0.1731
ENSG00000189319	FAM53B	ENSG00000189319	0.487422	0.00401387	0.126301	0.711646	0.173074
ENSG00000100614	PPM1A	ENSG00000100614	-0.487413	0.00401458	0.126301	-0.173064	-0.711641
ENSG00000150093	ITGB1	ENSG00000150093	-0.48741	0.00401488	0.126301	-0.173059	-0.711639
ENSG00000225226	LINC01795	ENSG00000225226	0.487306	0.00402383	0.126499	0.711572	0.172928
ENSG00000219607	PPP1R3G	ENSG00000219607	-0.487118	0.00404019	0.126929	-0.172687	-0.71145
ENSG00000171094	ALK	ENSG00000171094	0.48697	0.00405302	0.127248	0.711354	0.1725
ENSG00000224536	CSRP1-AS1	ENSG00000224536	-0.486771	0.00407035	0.127469	-0.172247	-0.711225
ENSG00000237058	MMEL1-AS1	ENSG00000237058	0.48675	0.00407219	0.127469	0.711212	0.17222
ENSG00000280645	MMEL1-AS1	ENSG00000280645	0.48675	0.00407219	0.127469	0.711212	0.17222
ENSG00000101445	PPP1R16B	ENSG00000101445	0.486717	0.00407509	0.127469	0.71119	0.172178
ENSG00000281894	ZKSCAN7	ENSG00000281894	0.486705	0.00407617	0.127469	0.711182	0.172162
ENSG00000196345	ZKSCAN7	ENSG00000196345	0.486705	0.00407617	0.127469	0.711182	0.172162
ENSG00000014138	POLA2	ENSG00000014138	0.486604	0.00408493	0.127659	0.711117	0.172035
ENSG00000131507	NDFIP1	ENSG00000131507	-0.486549	0.00408974	0.127726	-0.171965	-0.711082
ENSG00000165410	CFL2	ENSG00000165410	-0.486457	0.00409783	0.127894	-0.171848	-0.711022
ENSG00000243147	MRPL33	ENSG00000243147	-0.486406	0.00410238	0.127952	-0.171782	-0.710988
ENSG00000138750	NUP54	ENSG00000138750	0.486325	0.00410946	0.128089	0.710936	0.17168
ENSG00000269906		ENSG00000269906	-0.486235	0.00411736	0.128251	-0.171566	-0.710878
ENSG00000160213	CSTB	ENSG00000160213	-0.486185	0.00412184	0.128253	-0.171501	-0.710845
ENSG00000108465	CDK5RAP3	ENSG00000108465	0.486173	0.00412284	0.128253	0.710838	0.171487
ENSG00000110888	CAPRIN2	ENSG00000110888	-0.486123	0.00412729	0.128308	-0.171423	-0.710805
ENSG00000136068	FLNB	ENSG00000136068	-0.486061	0.00413275	0.12838	-0.171344	-0.710765
ENSG00000245694	CRNDE	ENSG00000245694	0.486036	0.004135	0.12838	0.710749	0.171312
ENSG00000249502	MED28-DT	ENSG00000249502	0.485851	0.00415136	0.128733	0.710629	0.171078
ENSG00000096654	ZNF184	ENSG00000096654	0.485846	0.00415181	0.128733	0.710626	0.171071
ENSG00000170043	TRAPPC1	ENSG00000170043	-0.485795	0.00415634	0.12879	-0.171006	-0.710593
ENSG00000146223	RPL7L1	ENSG00000146223	-0.485708	0.00416411	0.128883	-0.170895	-0.710536
ENSG00000072415	PALS1	ENSG00000072415	0.485701	0.00416477	0.128883	0.710532	0.170886
ENSG00000163249	CCNYL1	ENSG00000163249	-0.485534	0.00417965	0.129228	-0.170674	-0.710424
ENSG00000079616	KIF22	ENSG00000079616	0.485514	0.00418145	0.129228	0.710411	0.170649
ENSG00000246640	PICART1	ENSG00000246640	-0.485484	0.00418408	0.129228	-0.170611	-0.710392
ENSG00000138279	ANXA7	ENSG00000138279	-0.485362	0.00419499	0.12948	-0.170456	-0.710313
ENSG00000218358	RAET1K	ENSG00000218358	0.485319	0.00419885	0.129515	0.710285	0.170402
ENSG00000137807	KIF23	ENSG00000137807	0.485267	0.00420355	0.129576	0.710251	0.170335
ENSG00000120662	MTRF1	ENSG00000120662	0.485224	0.00420743	0.129612	0.710223	0.17028
ENSG00000172965	MIR4435-2HG	ENSG00000172965	-0.485163	0.00421291	0.129697	-0.170203	-0.710183
ENSG00000134917	ADAMTS8	ENSG00000134917	0.484909	0.00423583	0.130318	0.710018	0.16988
ENSG00000245870	LINC00682	ENSG00000245870	0.484771	0.00424826	0.130616	0.709929	0.169706
ENSG00000102471	NDFIP2	ENSG00000102471	-0.484715	0.00425332	0.130686	-0.169635	-0.709893
ENSG00000161011	SQSTM1	ENSG00000161011	-0.484568	0.00426674	0.131014	-0.169447	-0.709797
ENSG00000144451	SPAG16	ENSG00000144451	0.484536	0.00426964	0.131018	0.709777	0.169407
ENSG00000128694	OSGEPL1	ENSG00000128694	0.484475	0.00427521	0.131105	0.709737	0.169329
ENSG00000243801	RN7SL461P	ENSG00000243801	0.484406	0.0042815	0.131119	0.709692	0.169242
ENSG00000160949	TONSL	ENSG00000160949	0.484384	0.00428346	0.131119	0.709678	0.169215
ENSG00000196230	TUBB	ENSG00000196230	-0.484228	0.00429775	0.131119	-0.169016	-0.709577
ENSG00000224156	TUBB	ENSG00000224156	-0.484228	0.00429775	0.131119	-0.169016	-0.709577
ENSG00000229684	TUBB	ENSG00000229684	-0.484228	0.00429775	0.131119	-0.169016	-0.709577
ENSG00000232421	TUBB	ENSG00000232421	-0.484228	0.00429775	0.131119	-0.169016	-0.709577
ENSG00000232575	TUBB	ENSG00000232575	-0.484228	0.00429775	0.131119	-0.169016	-0.709577
ENSG00000235067	TUBB	ENSG00000235067	-0.484228	0.00429775	0.131119	-0.169016	-0.709577
ENSG00000181218	H2AW	ENSG00000181218	0.484143	0.0043055	0.131248	0.709522	0.168909
ENSG00000259762		ENSG00000259762	0.484121	0.0043075	0.131248	0.709508	0.168881
ENSG00000230461	PROX1-AS1	ENSG00000230461	0.483684	0.00434781	0.132332	0.709224	0.168326
ENSG00000133665	DYDC2	ENSG00000133665	0.483668	0.00434921	0.132332	0.709214	0.168306
ENSG00000185634	SHC4	ENSG00000185634	-0.483644	0.00435145	0.132332	-0.168276	-0.709198
ENSG00000114346	ECT2	ENSG00000114346	0.483246	0.00438842	0.133323	0.70894	0.167771
ENSG00000105996	HOXA2	ENSG00000105996	0.483233	0.00438967	0.133323	0.708931	0.167754
ENSG00000099956	SMARCB1	ENSG00000099956	0.4831	0.00440201	0.133556	0.708845	0.167586
ENSG00000121905	HPCA	ENSG00000121905	0.483077	0.00440415	0.133556	0.708831	0.167557
ENSG00000253832		ENSG00000253832	0.48306	0.00440577	0.133556	0.708819	0.167535
ENSG00000172346	CSDC2	ENSG00000172346	-0.482987	0.0044126	0.133647	-0.167442	-0.708772
ENSG00000175097	RAG2	ENSG00000175097	0.482955	0.00441562	0.133647	0.708751	0.167402
ENSG00000033100	CHPF2	ENSG00000033100	-0.482913	0.00441956	0.133647	-0.167348	-0.708724
ENSG00000136238	RAC1	ENSG00000136238	-0.482887	0.00442201	0.133647	-0.167315	-0.708707
ENSG00000049245	VAMP3	ENSG00000049245	-0.482878	0.00442282	0.133647	-0.167304	-0.708701
ENSG00000127980	PEX1	ENSG00000127980	0.48273	0.00443676	0.133983	0.708605	0.167116
ENSG00000132128	LRRC41	ENSG00000132128	-0.482677	0.00444167	0.134046	-0.16705	-0.708571
ENSG00000267119	RPL10P15	ENSG00000267119	-0.482559	0.00445284	0.13416	-0.1669	-0.708494
ENSG00000136783	NIPSNAP3A	ENSG00000136783	-0.482529	0.00445569	0.13416	-0.166861	-0.708474
ENSG00000176244	ACBD7	ENSG00000176244	0.482524	0.00445614	0.13416	0.708471	0.166855
ENSG00000080298	RFX3	ENSG00000080298	0.482518	0.00445674	0.13416	0.708467	0.166847
ENSG00000275216		ENSG00000275216	-0.482394	0.00446846	0.134427	-0.16669	-0.708387
ENSG00000197815		ENSG00000197815	-0.482274	0.00447983	0.134671	-0.166538	-0.708309
ENSG00000270124		ENSG00000270124	-0.482249	0.00448222	0.134671	-0.166506	-0.708292
ENSG00000259155	STK16P1	ENSG00000259155	0.482047	0.00450141	0.135162	0.708161	0.166251
ENSG00000213096	ZNF254	ENSG00000213096	0.481775	0.00452732	0.135854	0.707985	0.165907
ENSG00000164111	ANXA5	ENSG00000164111	-0.48168	0.00453646	0.136042	-0.165786	-0.707923
ENSG00000121005	CRISPLD1	ENSG00000121005	0.481598	0.00454431	0.136159	0.70787	0.165683
ENSG00000137558	PI15	ENSG00000137558	-0.481544	0.0045495	0.136159	-0.165614	-0.707835
ENSG00000203910	C1orf146	ENSG00000203910	0.481526	0.0045512	0.136159	0.707823	0.165592
ENSG00000259280		ENSG00000259280	0.48152	0.00455181	0.136159	0.707819	0.165584
ENSG00000170445	HARS1	ENSG00000170445	-0.481479	0.00455572	0.13619	-0.165532	-0.707793
ENSG00000168152	THAP9	ENSG00000168152	0.481391	0.00456423	0.136359	0.707735	0.16542
ENSG00000105851	PIK3CG	ENSG00000105851	-0.481295	0.00457348	0.136541	-0.165299	-0.707673
ENSG00000181450	ZNF678	ENSG00000181450	0.481261	0.00457673	0.136541	0.707651	0.165256
ENSG00000160991	ORAI2	ENSG00000160991	-0.481223	0.00458043	0.136541	-0.165208	-0.707626
ENSG00000277809		ENSG00000277809	-0.481209	0.00458185	0.136541	-0.165189	-0.707617
ENSG00000251680		ENSG00000251680	-0.481126	0.0045898	0.136616	-0.165085	-0.707564
ENSG00000104388	RAB2A	ENSG00000104388	-0.481123	0.00459011	0.136616	-0.165081	-0.707561
ENSG00000163251	FZD5	ENSG00000163251	-0.480981	0.00460385	0.136939	-0.164902	-0.707469
ENSG00000185112	FAM43A	ENSG00000185112	-0.480817	0.00461989	0.137294	-0.164693	-0.707362
ENSG00000050748	MAPK9	ENSG00000050748	-0.480744	0.004627	0.137294	-0.164601	-0.707315
ENSG00000242268	LINC02082	ENSG00000242268	0.480719	0.00462942	0.137294	0.707299	0.164569
ENSG00000175806	MSRA	ENSG00000175806	-0.480686	0.00463261	0.137294	-0.164528	-0.707277
ENSG00000160539	PLPP7	ENSG00000160539	0.480643	0.00463686	0.137294	0.707249	0.164473
ENSG00000126767	ELK1	ENSG00000126767	-0.48064	0.00463709	0.137294	-0.16447	-0.707248
ENSG00000100934	SEC23A	ENSG00000100934	-0.480584	0.00464261	0.137294	-0.164399	-0.707211
ENSG00000250303	LINC02762	ENSG00000250303	-0.480571	0.00464388	0.137294	-0.164382	-0.707202
ENSG00000222041	CYTOR	ENSG00000222041	-0.480563	0.00464464	0.137294	-0.164372	-0.707197
ENSG00000225674	IPO7P2	ENSG00000225674	0.480563	0.00464468	0.137294	0.707197	0.164372
ENSG00000091073	DTX2	ENSG00000091073	-0.480476	0.00465315	0.137434	-0.164262	-0.707141
ENSG00000267102		ENSG00000267102	-0.480441	0.00465655	0.137434	-0.164219	-0.707118
ENSG00000175183	CSRP2	ENSG00000175183	-0.480426	0.0046581	0.137434	-0.164199	-0.707108
ENSG00000126581	BECN1	ENSG00000126581	-0.480318	0.00466866	0.13766	-0.164063	-0.707038
ENSG00000263669	RN7SL470P	ENSG00000263669	0.480276	0.00467283	0.137698	0.707011	0.164009
ENSG00000004142	POLDIP2	ENSG00000004142	-0.480111	0.00468904	0.137762	-0.163801	-0.706904
ENSG00000276043	UHRF1	ENSG00000276043	0.480111	0.00468908	0.137762	0.706903	0.1638
ENSG00000280594	BTG3-AS1	ENSG00000280594	0.479971	0.00470286	0.137762	0.706813	0.163624
ENSG00000281317	BTG3-AS1	ENSG00000281317	0.479971	0.00470286	0.137762	0.706813	0.163624
ENSG00000026025	VIM	ENSG00000026025	-0.4797	0.00472977	0.137762	-0.163281	-0.706636
ENSG00000100632	ERH	ENSG00000100632	0.479672	0.00473257	0.137762	0.706618	0.163245
ENSG00000100744	GSKIP	ENSG00000100744	0.479648	0.00473495	0.137762	0.706602	0.163215
ENSG00000138092	CENPO	ENSG00000138092	0.479627	0.00473696	0.137762	0.706589	0.163189
ENSG00000107338	SHB	ENSG00000107338	-0.47962	0.00473772	0.137762	-0.16318	-0.706584
ENSG00000180228	PRKRA	ENSG00000180228	0.479529	0.00474674	0.137762	0.706525	0.163065
ENSG00000215251	FASTKD5	ENSG00000215251	-0.47951	0.00474869	0.137762	-0.16304	-0.706513
ENSG00000174628	IQCK	ENSG00000174628	0.479477	0.00475193	0.137762	0.706491	0.162999
ENSG00000090520	DNAJB11	ENSG00000090520	-0.479416	0.00475804	0.137762	-0.162922	-0.706452
ENSG00000267249		ENSG00000267249	0.479351	0.00476455	0.137762	0.706409	0.16284
ENSG00000161533	ACOX1	ENSG00000161533	-0.479315	0.00476815	0.137762	-0.162794	-0.706386
ENSG00000155876	RRAGA	ENSG00000155876	-0.479273	0.00477238	0.137762	-0.162741	-0.706358
ENSG00000172940	SLC22A13	ENSG00000172940	-0.479263	0.00477331	0.137762	-0.162729	-0.706352
ENSG00000198700	IPO9	ENSG00000198700	0.479216	0.00477806	0.137762	0.706321	0.162669
ENSG00000117013	KCNQ4	ENSG00000117013	0.479167	0.00478298	0.137762	0.70629	0.162607
ENSG00000196081	ZNF724	ENSG00000196081	0.479148	0.00478492	0.137762	0.706277	0.162583
ENSG00000213699	SLC35F6	ENSG00000213699	-0.479083	0.00479142	0.137762	-0.162501	-0.706235
ENSG00000229944	EIF4EP2	ENSG00000229944	0.479082	0.00479148	0.137762	0.706235	0.1625
ENSG00000114127	XRN1	ENSG00000114127	-0.479017	0.00479808	0.137762	-0.162417	-0.706192
ENSG00000105220	GPI	ENSG00000105220	-0.478984	0.00480134	0.137762	-0.162376	-0.706171
ENSG00000159069	FBXW5	ENSG00000159069	-0.478961	0.00480369	0.137762	-0.162347	-0.706156
ENSG00000002016	RAD52	ENSG00000002016	0.478915	0.00480836	0.137762	0.706125	0.162288
ENSG00000255545	B3GAT1-DT	ENSG00000255545	0.478875	0.00481231	0.137762	0.7061	0.162239
ENSG00000066279	ASPM	ENSG00000066279	0.478855	0.00481438	0.137762	0.706087	0.162213
ENSG00000101680	LAMA1	ENSG00000101680	0.478766	0.00482336	0.137762	0.706029	0.162101
ENSG00000286165		ENSG00000286165	0.478649	0.00483515	0.137762	0.705953	0.161953
ENSG00000013306	SLC25A39	ENSG00000013306	-0.478628	0.00483731	0.137762	-0.161926	-0.705939
ENSG00000106331	PAX4	ENSG00000106331	0.478499	0.00485043	0.137762	0.705855	0.161763
ENSG00000166401	SERPINB8	ENSG00000166401	-0.47839	0.00486146	0.137762	-0.161626	-0.705784
ENSG00000109736	MFSD10	ENSG00000109736	-0.478353	0.00486522	0.137762	-0.161579	-0.70576
ENSG00000113732	ATP6V0E1	ENSG00000113732	-0.47835	0.00486559	0.137762	-0.161575	-0.705758
ENSG00000086848	ALG9	ENSG00000086848	0.478327	0.00486789	0.137762	0.705743	0.161546
ENSG00000169260	ZNF311	ENSG00000169260	0.478309	0.00486977	0.137762	0.705731	0.161523
ENSG00000106803	SEC61B	ENSG00000106803	-0.478275	0.00487324	0.137762	-0.16148	-0.705709
ENSG00000133997	MED6	ENSG00000133997	0.478251	0.00487563	0.137762	0.705694	0.16145
ENSG00000138802	SEC24B	ENSG00000138802	-0.47819	0.00488191	0.137762	-0.161373	-0.705654
ENSG00000171314	PGAM1	ENSG00000171314	-0.478177	0.0048832	0.137762	-0.161357	-0.705646
ENSG00000177599	ZNF491	ENSG00000177599	0.478155	0.0048854	0.137762	0.705631	0.16133
ENSG00000103342	GSPT1	ENSG00000103342	-0.47801	0.0049003	0.137762	-0.161146	-0.705537
ENSG00000274474	YWHAE	ENSG00000274474	0.477877	0.00491396	0.137762	0.70545	0.160978
ENSG00000136813	ECPAS	ENSG00000136813	-0.477856	0.00491608	0.137762	-0.160952	-0.705437
ENSG00000095303	PTGS1	ENSG00000095303	0.477821	0.00491973	0.137762	0.705413	0.160907
ENSG00000223820	CFL1P1	ENSG00000223820	0.477784	0.00492345	0.137762	0.70539	0.160861
ENSG00000282866	CFL1P1	ENSG00000282866	0.477784	0.00492345	0.137762	0.70539	0.160861
ENSG00000163006	CCDC138	ENSG00000163006	0.477784	0.00492349	0.137762	0.70539	0.160861
ENSG00000131981	LGALS3	ENSG00000131981	-0.477703	0.00493178	0.137762	-0.160759	-0.705337
ENSG00000205822	TPTE2P6	ENSG00000205822	0.477688	0.00493339	0.137762	0.705327	0.160739
ENSG00000235505	CASP4LP	ENSG00000235505	-0.477667	0.00493558	0.137762	-0.160712	-0.705313
ENSG00000069275	NUCKS1	ENSG00000069275	0.477596	0.00494289	0.137762	0.705267	0.160623
ENSG00000283199	C13orf46	ENSG00000283199	-0.477555	0.00494706	0.137762	-0.160572	-0.705241
ENSG00000283302	C13orf46	ENSG00000283302	-0.477555	0.00494706	0.137762	-0.160572	-0.705241
ENSG00000272455	MRPL20-DT	ENSG00000272455	0.477536	0.0049491	0.137762	0.705228	0.160547
ENSG00000227589	TP73-AS3	ENSG00000227589	0.477476	0.00495528	0.137762	0.705189	0.160472
ENSG00000167601	AXL	ENSG00000167601	-0.477448	0.00495819	0.137762	-0.160436	-0.705171
ENSG00000281560	LSINCT5	ENSG00000281560	0.477425	0.00496057	0.137762	0.705156	0.160407
ENSG00000072364	AFF4	ENSG00000072364	-0.477378	0.00496543	0.137762	-0.160348	-0.705125
ENSG00000258804	LINC01148	ENSG00000258804	0.477369	0.00496631	0.137762	0.70512	0.160337
ENSG00000150961	SEC24D	ENSG00000150961	-0.477351	0.0049682	0.137762	-0.160314	-0.705108
ENSG00000198887	SMC5	ENSG00000198887	-0.477324	0.00497097	0.137762	-0.16028	-0.70509
ENSG00000149136	SSRP1	ENSG00000149136	0.477256	0.00497803	0.137762	0.705046	0.160195
ENSG00000203930	LINC00632	ENSG00000203930	-0.47725	0.0049787	0.137762	-0.160187	-0.705042
ENSG00000166881	NEMP1	ENSG00000166881	0.477249	0.00497881	0.137762	0.705041	0.160185
ENSG00000160310	PRMT2	ENSG00000160310	-0.47724	0.00497977	0.137762	-0.160174	-0.705035
ENSG00000169989	TIGD4	ENSG00000169989	0.47719	0.00498495	0.137762	0.705003	0.160111
ENSG00000065526	SPEN	ENSG00000065526	0.477083	0.00499601	0.137762	0.704934	0.159977
ENSG00000202358	RNU6-652P	ENSG00000202358	0.476945	0.00501041	0.137762	0.704844	0.159802
ENSG00000157916	RER1	ENSG00000157916	-0.476874	0.00501788	0.137762	-0.159712	-0.704797
ENSG00000225439	BOLA3-DT	ENSG00000225439	-0.476813	0.00502422	0.137762	-0.159636	-0.704758
ENSG00000035115	SH3YL1	ENSG00000035115	0.4768	0.00502556	0.137762	0.704749	0.15962
ENSG00000232533		ENSG00000232533	-0.47675	0.00503087	0.137762	-0.159556	-0.704716
ENSG00000123992	DNPEP	ENSG00000123992	-0.476712	0.00503485	0.137762	-0.159508	-0.704691
ENSG00000214784	RPS3AP21	ENSG00000214784	0.476661	0.00504021	0.137762	0.704658	0.159443
ENSG00000102030	NAA10	ENSG00000102030	-0.476569	0.00504989	0.137762	-0.159327	-0.704598
ENSG00000228961	LINC01690	ENSG00000228961	0.47654	0.00505286	0.137762	0.70458	0.159292
ENSG00000270935		ENSG00000270935	0.476356	0.00507224	0.137762	0.70446	0.15906
ENSG00000085832	EPS15	ENSG00000085832	-0.476235	0.00508509	0.137762	-0.158906	-0.704381
ENSG00000187838	PLSCR3	ENSG00000187838	-0.476136	0.0050956	0.137762	-0.158781	-0.704316
ENSG00000284009	PLSCR3	ENSG00000284009	-0.476136	0.0050956	0.137762	-0.158781	-0.704316
ENSG00000229953		ENSG00000229953	-0.476109	0.00509837	0.137762	-0.158748	-0.704299
ENSG00000164828	SUN1	ENSG00000164828	-0.476098	0.00509953	0.137762	-0.158734	-0.704292
ENSG00000274520		ENSG00000274520	-0.475969	0.00511328	0.137762	-0.158571	-0.704207
ENSG00000281032	FAM181A-AS1	ENSG00000281032	0.475932	0.00511717	0.137762	0.704183	0.158525
ENSG00000258584	FAM181A-AS1	ENSG00000258584	0.475932	0.00511717	0.137762	0.704183	0.158525
ENSG00000262299		ENSG00000262299	0.475927	0.00511774	0.137762	0.70418	0.158518
ENSG00000113407	TARS1	ENSG00000113407	-0.475844	0.00512662	0.137762	-0.158413	-0.704126
ENSG00000158985	CDC42SE2	ENSG00000158985	0.475835	0.00512756	0.137762	0.70412	0.158402
ENSG00000116014	KISS1R	ENSG00000116014	0.475776	0.0051338	0.137762	0.704082	0.158328
ENSG00000076201	PTPN23	ENSG00000076201	-0.475509	0.00516237	0.137762	-0.157991	-0.703907
ENSG00000124795	DEK	ENSG00000124795	0.475485	0.00516498	0.137762	0.703892	0.157961
ENSG00000260573		ENSG00000260573	0.475449	0.00516879	0.137762	0.703868	0.157916
ENSG00000118804	STBD1	ENSG00000118804	-0.475439	0.00516982	0.137762	-0.157904	-0.703862
ENSG00000277311		ENSG00000277311	-0.475431	0.00517077	0.137762	-0.157893	-0.703856
ENSG00000224842	LMX1B-DT	ENSG00000224842	0.475389	0.00517526	0.137762	0.703829	0.15784
ENSG00000237491	LINC01409	ENSG00000237491	0.475111	0.00520517	0.137762	0.703648	0.15749
ENSG00000096746	HNRNPH3	ENSG00000096746	0.475098	0.00520655	0.137762	0.70364	0.157474
ENSG00000179431	FJX1	ENSG00000179431	-0.474943	0.00522328	0.137762	-0.157279	-0.703539
ENSG00000160766	GBAP1	ENSG00000160766	0.474882	0.00522994	0.137762	0.703499	0.157202
ENSG00000142208	AKT1	ENSG00000142208	-0.474825	0.00523608	0.137762	-0.15713	-0.703462
ENSG00000260357	DNM1P34	ENSG00000260357	0.474758	0.00524341	0.137762	0.703418	0.157045
ENSG00000276259		ENSG00000276259	0.474723	0.0052472	0.137762	0.703395	0.157001
ENSG00000134285	FKBP11	ENSG00000134285	-0.474721	0.00524737	0.137762	-0.156999	-0.703394
ENSG00000107819	SFXN3	ENSG00000107819	-0.474649	0.00525517	0.137762	-0.156909	-0.703347
ENSG00000283058		ENSG00000283058	0.474432	0.00527883	0.137762	0.703205	0.156636
ENSG00000271567	PPIAL4E	ENSG00000271567	0.474417	0.00528048	0.137762	0.703196	0.156617
ENSG00000128923	MINDY2	ENSG00000128923	-0.474366	0.00528606	0.137762	-0.156552	-0.703162
ENSG00000255148		ENSG00000255148	0.474159	0.00530881	0.137762	0.703027	0.156291
ENSG00000253661	ZFHX4-AS1	ENSG00000253661	0.474122	0.0053128	0.137762	0.703003	0.156245
ENSG00000196923	PDLIM7	ENSG00000196923	-0.474099	0.00531537	0.137762	-0.156216	-0.702988
ENSG00000167173	C15orf39	ENSG00000167173	-0.474055	0.0053202	0.137762	-0.156161	-0.702959
ENSG00000165650	PDZD8	ENSG00000165650	-0.474036	0.00532231	0.137762	-0.156136	-0.702947
ENSG00000114648	KLHL18	ENSG00000114648	-0.474034	0.00532246	0.137762	-0.156135	-0.702946
ENSG00000264029		ENSG00000264029	0.473989	0.00532742	0.137762	0.702916	0.156078
ENSG00000227999	MTND5P1	ENSG00000227999	-0.473989	0.00532747	0.137762	-0.156077	-0.702916
ENSG00000196935	SRGAP1	ENSG00000196935	0.473919	0.00533511	0.137762	0.702871	0.15599
ENSG00000114841	DNAH1	ENSG00000114841	-0.473899	0.00533742	0.137762	-0.155964	-0.702857
ENSG00000182489	XKRX	ENSG00000182489	0.473884	0.00533901	0.137762	0.702848	0.155946
ENSG00000136108	CKAP2	ENSG00000136108	0.473736	0.00535538	0.137762	0.702751	0.155759
ENSG00000267852	ARHGEF18-AS1	ENSG00000267852	0.473715	0.00535771	0.137762	0.702737	0.155733
ENSG00000260249		ENSG00000260249	0.473713	0.00535786	0.137762	0.702736	0.155731
ENSG00000139354	GAS2L3	ENSG00000139354	0.473672	0.00536248	0.137762	0.702709	0.155678
ENSG00000164808	SPIDR	ENSG00000164808	0.473571	0.00537359	0.137762	0.702644	0.155552
ENSG00000206394	CLIC1	ENSG00000206394	-0.473533	0.00537785	0.137762	-0.155504	-0.702619
ENSG00000117724	CENPF	ENSG00000117724	0.473373	0.0053956	0.137762	0.702514	0.155303
ENSG00000213719	CLIC1	ENSG00000213719	-0.473353	0.00539781	0.137762	-0.155278	-0.702501
ENSG00000223639	CLIC1	ENSG00000223639	-0.473353	0.00539781	0.137762	-0.155278	-0.702501
ENSG00000226417	CLIC1	ENSG00000226417	-0.473353	0.00539781	0.137762	-0.155278	-0.702501
ENSG00000131620	ANO1	ENSG00000131620	-0.473353	0.00539791	0.137762	-0.155277	-0.702501
ENSG00000226248	CLIC1	ENSG00000226248	-0.473134	0.00542232	0.137762	-0.155002	-0.702358
ENSG00000143318	CASQ1	ENSG00000143318	-0.473066	0.00542992	0.137762	-0.154916	-0.702314
ENSG00000108788	MLX	ENSG00000108788	-0.473062	0.0054303	0.137762	-0.154912	-0.702311
ENSG00000135314	KHDC1	ENSG00000135314	0.473034	0.00543342	0.137762	0.702293	0.154877
ENSG00000064933	PMS1	ENSG00000064933	0.472846	0.00545452	0.137762	0.70217	0.15464
ENSG00000007520	TSR3	ENSG00000007520	-0.472841	0.00545514	0.137762	-0.154634	-0.702167
ENSG00000185222	TCEAL9	ENSG00000185222	-0.472839	0.00545535	0.137762	-0.154631	-0.702165
ENSG00000145416	MARCHF1	ENSG00000145416	-0.472817	0.00545785	0.137762	-0.154603	-0.702151
ENSG00000175161	CADM2	ENSG00000175161	0.472713	0.00546953	0.137762	0.702083	0.154473
ENSG00000177239	MAN1B1	ENSG00000177239	-0.472701	0.0054709	0.137762	-0.154457	-0.702075
ENSG00000174943	KCTD13	ENSG00000174943	-0.472642	0.00547746	0.137762	-0.154384	-0.702037
ENSG00000164951	PDP1	ENSG00000164951	-0.47259	0.00548332	0.137762	-0.154319	-0.702003
ENSG00000280913	CTSLP3	ENSG00000280913	0.47259	0.00548336	0.137762	0.702003	0.154318
ENSG00000102580	DNAJC3	ENSG00000102580	-0.47254	0.00548905	0.137762	-0.154255	-0.70197
ENSG00000146904	EPHA1	ENSG00000146904	-0.472453	0.00549881	0.137762	-0.154146	-0.701914
ENSG00000112877	CEP72	ENSG00000112877	0.472422	0.00550241	0.137762	0.701893	0.154107
ENSG00000035862	TIMP2	ENSG00000035862	-0.472391	0.00550581	0.137762	-0.154069	-0.701873
ENSG00000236317		ENSG00000236317	0.472318	0.00551414	0.137762	0.701825	0.153976
ENSG00000148334	PTGES2	ENSG00000148334	-0.472318	0.00551418	0.137762	-0.153976	-0.701825
ENSG00000275575	PTP4A3	ENSG00000275575	-0.4723	0.00551616	0.137762	-0.153954	-0.701814
ENSG00000176438	SYNE3	ENSG00000176438	-0.472276	0.00551887	0.137762	-0.153924	-0.701798
ENSG00000084234	APLP2	ENSG00000084234	-0.472276	0.00551893	0.137762	-0.153923	-0.701798
ENSG00000173163	COMMD1	ENSG00000173163	-0.472273	0.00551918	0.137762	-0.153921	-0.701796
ENSG00000136425	CIB2	ENSG00000136425	0.472269	0.00551969	0.137762	0.701793	0.153915
ENSG00000128944	KNSTRN	ENSG00000128944	0.472257	0.00552105	0.137762	0.701786	0.1539
ENSG00000137076	TLN1	ENSG00000137076	-0.472245	0.00552239	0.137762	-0.153885	-0.701778
ENSG00000259223		ENSG00000259223	0.472241	0.0055229	0.137762	0.701775	0.153879
ENSG00000088448	ANKRD10	ENSG00000088448	0.472206	0.00552682	0.137762	0.701752	0.153836
ENSG00000162413	KLHL21	ENSG00000162413	-0.472188	0.00552887	0.137762	-0.153813	-0.701741
ENSG00000220008	LINGO3	ENSG00000220008	0.472143	0.00553404	0.137762	0.701711	0.153756
ENSG00000137831	UACA	ENSG00000137831	-0.472125	0.00553604	0.137762	-0.153734	-0.701699
ENSG00000064012	CASP8	ENSG00000064012	-0.47212	0.00553668	0.137762	-0.153727	-0.701696
ENSG00000100442	FKBP3	ENSG00000100442	0.472091	0.00553992	0.137762	0.701677	0.153691
ENSG00000279440		ENSG00000279440	0.47206	0.00554343	0.137762	0.701657	0.153653
ENSG00000128564	VGF	ENSG00000128564	-0.472051	0.00554449	0.137762	-0.153641	-0.701651
ENSG00000067182	TNFRSF1A	ENSG00000067182	-0.47204	0.00554574	0.137762	-0.153627	-0.701644
ENSG00000104738	MCM4	ENSG00000104738	0.471949	0.00555613	0.137762	0.701584	0.153513
ENSG00000286125		ENSG00000286125	0.471914	0.00556007	0.137762	0.701562	0.153469
ENSG00000082438	COBLL1	ENSG00000082438	0.471905	0.00556113	0.137762	0.701556	0.153458
ENSG00000120948	TARDBP	ENSG00000120948	0.471897	0.00556201	0.137762	0.701551	0.153448
ENSG00000108861	DUSP3	ENSG00000108861	-0.471876	0.00556442	0.137762	-0.153421	-0.701537
ENSG00000224494	HNRNPA3P14	ENSG00000224494	0.471873	0.00556481	0.137762	0.701534	0.153417
ENSG00000200351	Y_RNA	ENSG00000200351	0.471833	0.00556937	0.137762	0.701508	0.153367
ENSG00000129195	PIMREG	ENSG00000129195	0.47182	0.00557089	0.137762	0.7015	0.15335
ENSG00000225299		ENSG00000225299	0.471763	0.00557732	0.137762	0.701463	0.15328
ENSG00000112081	SRSF3	ENSG00000112081	0.471724	0.00558179	0.137762	0.701438	0.153231
ENSG00000086289	EPDR1	ENSG00000086289	-0.471688	0.00558599	0.137762	-0.153185	-0.701414
ENSG00000121058	COIL	ENSG00000121058	0.471617	0.00559412	0.137762	0.701367	0.153096
ENSG00000149557	FEZ1	ENSG00000149557	0.471617	0.00559415	0.137762	0.701367	0.153095
ENSG00000165240	ATP7A	ENSG00000165240	-0.47161	0.00559492	0.137762	-0.153087	-0.701363
ENSG00000237159	CNTFR-AS1	ENSG00000237159	0.471595	0.00559662	0.137762	0.701353	0.153068
ENSG00000272077		ENSG00000272077	0.471558	0.00560094	0.137762	0.701328	0.153021
ENSG00000281102		ENSG00000281102	0.471558	0.00560094	0.137762	0.701328	0.153021
ENSG00000226651	CLIC1	ENSG00000226651	-0.471262	0.00563503	0.137762	-0.15265	-0.701135
ENSG00000184454	NCMAP	ENSG00000184454	0.471078	0.00565622	0.137762	0.701015	0.15242
ENSG00000282466	TRBV5-4	ENSG00000282466	0.471073	0.00565691	0.137762	0.701012	0.152412
ENSG00000117152	RGS4	ENSG00000117152	-0.470863	0.00568128	0.137762	-0.152149	-0.700874
ENSG00000108666	C17orf75	ENSG00000108666	0.470817	0.00568664	0.137762	0.700844	0.152091
ENSG00000145050	MANF	ENSG00000145050	-0.470746	0.00569485	0.137762	-0.152002	-0.700798
ENSG00000141068	KSR1	ENSG00000141068	-0.470738	0.00569576	0.137762	-0.151993	-0.700793
ENSG00000234463	COX6CP12	ENSG00000234463	0.470687	0.00570171	0.137762	0.70076	0.151929
ENSG00000112459	OR14J1	ENSG00000112459	0.470687	0.00570171	0.137762	0.70076	0.151929
ENSG00000136834	OR1J1	ENSG00000136834	0.470687	0.00570171	0.137762	0.70076	0.151929
ENSG00000168757	TSPY2	ENSG00000168757	0.470687	0.00570171	0.137762	0.70076	0.151929
ENSG00000172289	OR10V1	ENSG00000172289	0.470687	0.00570171	0.137762	0.70076	0.151929
ENSG00000186049	KRT73	ENSG00000186049	0.470687	0.00570171	0.137762	0.70076	0.151929
ENSG00000197576	HOXA4	ENSG00000197576	0.470687	0.00570171	0.137762	0.70076	0.151929
ENSG00000199459	Y_RNA	ENSG00000199459	0.470687	0.00570171	0.137762	0.70076	0.151929
ENSG00000200041	Y_RNA	ENSG00000200041	0.470687	0.00570171	0.137762	0.70076	0.151929
ENSG00000200283	Y_RNA	ENSG00000200283	0.470687	0.00570171	0.137762	0.70076	0.151929
ENSG00000201270	RNU6-755P	ENSG00000201270	0.470687	0.00570171	0.137762	0.70076	0.151929
ENSG00000201852	RNU6-702P	ENSG00000201852	0.470687	0.00570171	0.137762	0.70076	0.151929
ENSG00000204695	OR14J1	ENSG00000204695	0.470687	0.00570171	0.137762	0.70076	0.151929
ENSG00000205946	USP17L6P	ENSG00000205946	0.470687	0.00570171	0.137762	0.70076	0.151929
ENSG00000206663	Y_RNA	ENSG00000206663	0.470687	0.00570171	0.137762	0.70076	0.151929
ENSG00000206803	RNU6-968P	ENSG00000206803	0.470687	0.00570171	0.137762	0.70076	0.151929
ENSG00000207362	RNU6-422P	ENSG00000207362	0.470687	0.00570171	0.137762	0.70076	0.151929
ENSG00000211632	IGKV3D-11	ENSG00000211632	0.470687	0.00570171	0.137762	0.70076	0.151929
ENSG00000211727	TRBV7-6	ENSG00000211727	0.470687	0.00570171	0.137762	0.70076	0.151929
ENSG00000212420	RNU6-1111P	ENSG00000212420	0.470687	0.00570171	0.137762	0.70076	0.151929
ENSG00000213383		ENSG00000213383	0.470687	0.00570171	0.137762	0.70076	0.151929
ENSG00000213417	KRTAP2-4	ENSG00000213417	0.470687	0.00570171	0.137762	0.70076	0.151929
ENSG00000213759	UGT2B11	ENSG00000213759	0.470687	0.00570171	0.137762	0.70076	0.151929
ENSG00000213987		ENSG00000213987	0.470687	0.00570171	0.137762	0.70076	0.151929
ENSG00000214552	COPS8P2	ENSG00000214552	0.470687	0.00570171	0.137762	0.70076	0.151929
ENSG00000214686	IQCF6	ENSG00000214686	0.470687	0.00570171	0.137762	0.70076	0.151929
ENSG00000218716	RPL12P23	ENSG00000218716	0.470687	0.00570171	0.137762	0.70076	0.151929
ENSG00000220154		ENSG00000220154	0.470687	0.00570171	0.137762	0.70076	0.151929
ENSG00000220745		ENSG00000220745	0.470687	0.00570171	0.137762	0.70076	0.151929
ENSG00000222607	RNU6-628P	ENSG00000222607	0.470687	0.00570171	0.137762	0.70076	0.151929
ENSG00000222744	RN7SKP166	ENSG00000222744	0.470687	0.00570171	0.137762	0.70076	0.151929
ENSG00000223634		ENSG00000223634	0.470687	0.00570171	0.137762	0.70076	0.151929
ENSG00000223698	GOLGA6L11P	ENSG00000223698	0.470687	0.00570171	0.137762	0.70076	0.151929
ENSG00000223765	LINC01626	ENSG00000223765	0.470687	0.00570171	0.137762	0.70076	0.151929
ENSG00000225189	REREP1Y	ENSG00000225189	0.470687	0.00570171	0.137762	0.70076	0.151929
ENSG00000225291	OR14J1	ENSG00000225291	0.470687	0.00570171	0.137762	0.70076	0.151929
ENSG00000225460		ENSG00000225460	0.470687	0.00570171	0.137762	0.70076	0.151929
ENSG00000226410		ENSG00000226410	0.470687	0.00570171	0.137762	0.70076	0.151929
ENSG00000227660	UST-AS1	ENSG00000227660	0.470687	0.00570171	0.137762	0.70076	0.151929
ENSG00000228927	TSPY3	ENSG00000228927	0.470687	0.00570171	0.137762	0.70076	0.151929
ENSG00000229421	H3P10	ENSG00000229421	0.470687	0.00570171	0.137762	0.70076	0.151929
ENSG00000229549	TSPY8	ENSG00000229549	0.470687	0.00570171	0.137762	0.70076	0.151929
ENSG00000229985		ENSG00000229985	0.470687	0.00570171	0.137762	0.70076	0.151929
ENSG00000230571		ENSG00000230571	0.470687	0.00570171	0.137762	0.70076	0.151929
ENSG00000230815		ENSG00000230815	0.470687	0.00570171	0.137762	0.70076	0.151929
ENSG00000231163	CSMD2-AS1	ENSG00000231163	0.470687	0.00570171	0.137762	0.70076	0.151929
ENSG00000231272		ENSG00000231272	0.470687	0.00570171	0.137762	0.70076	0.151929
ENSG00000231505		ENSG00000231505	0.470687	0.00570171	0.137762	0.70076	0.151929
ENSG00000233204	MAPRE1P3	ENSG00000233204	0.470687	0.00570171	0.137762	0.70076	0.151929
ENSG00000233832		ENSG00000233832	0.470687	0.00570171	0.137762	0.70076	0.151929
ENSG00000234069	GAPDHP53	ENSG00000234069	0.470687	0.00570171	0.137762	0.70076	0.151929
ENSG00000234100	OR14J1	ENSG00000234100	0.470687	0.00570171	0.137762	0.70076	0.151929
ENSG00000234195	OR14J1	ENSG00000234195	0.470687	0.00570171	0.137762	0.70076	0.151929
ENSG00000234677		ENSG00000234677	0.470687	0.00570171	0.137762	0.70076	0.151929
ENSG00000234752	LINC02676	ENSG00000234752	0.470687	0.00570171	0.137762	0.70076	0.151929
ENSG00000235043	TECRP1	ENSG00000235043	0.470687	0.00570171	0.137762	0.70076	0.151929
ENSG00000236424	TSPY10	ENSG00000236424	0.470687	0.00570171	0.137762	0.70076	0.151929
ENSG00000236442	ANKRD54P1	ENSG00000236442	0.470687	0.00570171	0.137762	0.70076	0.151929
ENSG00000236570	RAD23BP1	ENSG00000236570	0.470687	0.00570171	0.137762	0.70076	0.151929
ENSG00000236927	OR14J1	ENSG00000236927	0.470687	0.00570171	0.137762	0.70076	0.151929
ENSG00000237702	TRBV3-1	ENSG00000237702	0.470687	0.00570171	0.137762	0.70076	0.151929
ENSG00000237777	OR14J1	ENSG00000237777	0.470687	0.00570171	0.137762	0.70076	0.151929
ENSG00000238842	RNU7-106P	ENSG00000238842	0.470687	0.00570171	0.137762	0.70076	0.151929
ENSG00000238906		ENSG00000238906	0.470687	0.00570171	0.137762	0.70076	0.151929
ENSG00000239143	Y_RNA	ENSG00000239143	0.470687	0.00570171	0.137762	0.70076	0.151929
ENSG00000239748	RN7SL795P	ENSG00000239748	0.470687	0.00570171	0.137762	0.70076	0.151929
ENSG00000240135	PSMD12P1	ENSG00000240135	0.470687	0.00570171	0.137762	0.70076	0.151929
ENSG00000240435	RPS12P27	ENSG00000240435	0.470687	0.00570171	0.137762	0.70076	0.151929
ENSG00000243385		ENSG00000243385	0.470687	0.00570171	0.137762	0.70076	0.151929
ENSG00000243674	OR7E66P	ENSG00000243674	0.470687	0.00570171	0.137762	0.70076	0.151929
ENSG00000244437	IGKV3-15	ENSG00000244437	0.470687	0.00570171	0.137762	0.70076	0.151929
ENSG00000247911	HMGN1P12	ENSG00000247911	0.470687	0.00570171	0.137762	0.70076	0.151929
ENSG00000248645		ENSG00000248645	0.470687	0.00570171	0.137762	0.70076	0.151929
ENSG00000248758		ENSG00000248758	0.470687	0.00570171	0.137762	0.70076	0.151929
ENSG00000249006		ENSG00000249006	0.470687	0.00570171	0.137762	0.70076	0.151929
ENSG00000249128	LINC02215	ENSG00000249128	0.470687	0.00570171	0.137762	0.70076	0.151929
ENSG00000250361	GYPB	ENSG00000250361	0.470687	0.00570171	0.137762	0.70076	0.151929
ENSG00000251718	RNU2-13P	ENSG00000251718	0.470687	0.00570171	0.137762	0.70076	0.151929
ENSG00000252179	RNA5SP255	ENSG00000252179	0.470687	0.00570171	0.137762	0.70076	0.151929
ENSG00000252207	RNA5SP365	ENSG00000252207	0.470687	0.00570171	0.137762	0.70076	0.151929
ENSG00000252458		ENSG00000252458	0.470687	0.00570171	0.137762	0.70076	0.151929
ENSG00000252539	RNA5SP462	ENSG00000252539	0.470687	0.00570171	0.137762	0.70076	0.151929
ENSG00000252839	RNU6-419P	ENSG00000252839	0.470687	0.00570171	0.137762	0.70076	0.151929
ENSG00000254594	LINC02686	ENSG00000254594	0.470687	0.00570171	0.137762	0.70076	0.151929
ENSG00000255606		ENSG00000255606	0.470687	0.00570171	0.137762	0.70076	0.151929
ENSG00000257603		ENSG00000257603	0.470687	0.00570171	0.137762	0.70076	0.151929
ENSG00000259538	UBE2Q2P11	ENSG00000259538	0.470687	0.00570171	0.137762	0.70076	0.151929
ENSG00000261081		ENSG00000261081	0.470687	0.00570171	0.137762	0.70076	0.151929
ENSG00000261624	NDUFB10P2	ENSG00000261624	0.470687	0.00570171	0.137762	0.70076	0.151929
ENSG00000263091	KRTAP2-4	ENSG00000263091	0.470687	0.00570171	0.137762	0.70076	0.151929
ENSG00000265355	MIR3136	ENSG00000265355	0.470687	0.00570171	0.137762	0.70076	0.151929
ENSG00000266938		ENSG00000266938	0.470687	0.00570171	0.137762	0.70076	0.151929
ENSG00000267879		ENSG00000267879	0.470687	0.00570171	0.137762	0.70076	0.151929
ENSG00000268100	ZNF725P	ENSG00000268100	0.470687	0.00570171	0.137762	0.70076	0.151929
ENSG00000269021	SIGLEC24P	ENSG00000269021	0.470687	0.00570171	0.137762	0.70076	0.151929
ENSG00000274138	HMGN1P12	ENSG00000274138	0.470687	0.00570171	0.137762	0.70076	0.151929
ENSG00000274682		ENSG00000274682	0.470687	0.00570171	0.137762	0.70076	0.151929
ENSG00000275134		ENSG00000275134	0.470687	0.00570171	0.137762	0.70076	0.151929
ENSG00000277413		ENSG00000277413	0.470687	0.00570171	0.137762	0.70076	0.151929
ENSG00000278620	KRTAP5-4	ENSG00000278620	0.470687	0.00570171	0.137762	0.70076	0.151929
ENSG00000279797	LINC02339	ENSG00000279797	0.470687	0.00570171	0.137762	0.70076	0.151929
ENSG00000281764		ENSG00000281764	0.470687	0.00570171	0.137762	0.70076	0.151929
ENSG00000282447	IGKV3-15	ENSG00000282447	0.470687	0.00570171	0.137762	0.70076	0.151929
ENSG00000282624	TRBV3-1	ENSG00000282624	0.470687	0.00570171	0.137762	0.70076	0.151929
ENSG00000060303	RPS17P5	ENSG00000060303	0.470687	0.00570171	0.137762	0.70076	0.151929
ENSG00000154007	ASB17	ENSG00000154007	0.470687	0.00570171	0.137762	0.70076	0.151929
ENSG00000171487	NLRP5	ENSG00000171487	0.470687	0.00570171	0.137762	0.70076	0.151929
ENSG00000176566	DCAF4L2	ENSG00000176566	0.470687	0.00570171	0.137762	0.70076	0.151929
ENSG00000189299	FOXR2	ENSG00000189299	0.470687	0.00570171	0.137762	0.70076	0.151929
ENSG00000197092	GOLGA6L16P	ENSG00000197092	0.470687	0.00570171	0.137762	0.70076	0.151929
ENSG00000205883	DEFB135	ENSG00000205883	0.470687	0.00570171	0.137762	0.70076	0.151929
ENSG00000211653	IGLV1-40	ENSG00000211653	0.470687	0.00570171	0.137762	0.70076	0.151929
ENSG00000212445		ENSG00000212445	0.470687	0.00570171	0.137762	0.70076	0.151929
ENSG00000213421		ENSG00000213421	0.470687	0.00570171	0.137762	0.70076	0.151929
ENSG00000218265	RPS4XP7	ENSG00000218265	0.470687	0.00570171	0.137762	0.70076	0.151929
ENSG00000220730	H3P27	ENSG00000220730	0.470687	0.00570171	0.137762	0.70076	0.151929
ENSG00000223318	RNA5SP111	ENSG00000223318	0.470687	0.00570171	0.137762	0.70076	0.151929
ENSG00000223458	LMO7DN-IT1	ENSG00000223458	0.470687	0.00570171	0.137762	0.70076	0.151929
ENSG00000224632	NUDT19P2	ENSG00000224632	0.470687	0.00570171	0.137762	0.70076	0.151929
ENSG00000224652	LINC00885	ENSG00000224652	0.470687	0.00570171	0.137762	0.70076	0.151929
ENSG00000224808	SRGAP3-AS1	ENSG00000224808	0.470687	0.00570171	0.137762	0.70076	0.151929
ENSG00000228122	MTND1P17	ENSG00000228122	0.470687	0.00570171	0.137762	0.70076	0.151929
ENSG00000231244	PSMC1P3	ENSG00000231244	0.470687	0.00570171	0.137762	0.70076	0.151929
ENSG00000232162	USP12-AS1	ENSG00000232162	0.470687	0.00570171	0.137762	0.70076	0.151929
ENSG00000232482		ENSG00000232482	0.470687	0.00570171	0.137762	0.70076	0.151929
ENSG00000232885	GPC5-AS2	ENSG00000232885	0.470687	0.00570171	0.137762	0.70076	0.151929
ENSG00000233018		ENSG00000233018	0.470687	0.00570171	0.137762	0.70076	0.151929
ENSG00000233562	RPS3AP8	ENSG00000233562	0.470687	0.00570171	0.137762	0.70076	0.151929
ENSG00000234085		ENSG00000234085	0.470687	0.00570171	0.137762	0.70076	0.151929
ENSG00000237336		ENSG00000237336	0.470687	0.00570171	0.137762	0.70076	0.151929
ENSG00000240665	LSP1P2	ENSG00000240665	0.470687	0.00570171	0.137762	0.70076	0.151929
ENSG00000243338	RN7SL307P	ENSG00000243338	0.470687	0.00570171	0.137762	0.70076	0.151929
ENSG00000244551	RPL34P29	ENSG00000244551	0.470687	0.00570171	0.137762	0.70076	0.151929
ENSG00000248216	KCTD9P5	ENSG00000248216	0.470687	0.00570171	0.137762	0.70076	0.151929
ENSG00000249183	SUMO2P4	ENSG00000249183	0.470687	0.00570171	0.137762	0.70076	0.151929
ENSG00000251788	RNU5A-7P	ENSG00000251788	0.470687	0.00570171	0.137762	0.70076	0.151929
ENSG00000251852	Y_RNA	ENSG00000251852	0.470687	0.00570171	0.137762	0.70076	0.151929
ENSG00000251999		ENSG00000251999	0.470687	0.00570171	0.137762	0.70076	0.151929
ENSG00000254307		ENSG00000254307	0.470687	0.00570171	0.137762	0.70076	0.151929
ENSG00000254619		ENSG00000254619	0.470687	0.00570171	0.137762	0.70076	0.151929
ENSG00000255814	LINC02439	ENSG00000255814	0.470687	0.00570171	0.137762	0.70076	0.151929
ENSG00000258740		ENSG00000258740	0.470687	0.00570171	0.137762	0.70076	0.151929
ENSG00000258784		ENSG00000258784	0.470687	0.00570171	0.137762	0.70076	0.151929
ENSG00000259335	HNRNPMP1	ENSG00000259335	0.470687	0.00570171	0.137762	0.70076	0.151929
ENSG00000260889	CKBP1	ENSG00000260889	0.470687	0.00570171	0.137762	0.70076	0.151929
ENSG00000264685	PRPF19P1	ENSG00000264685	0.470687	0.00570171	0.137762	0.70076	0.151929
ENSG00000271166		ENSG00000271166	0.470687	0.00570171	0.137762	0.70076	0.151929
ENSG00000273051	OR51F4P	ENSG00000273051	0.470687	0.00570171	0.137762	0.70076	0.151929
ENSG00000273595		ENSG00000273595	0.470687	0.00570171	0.137762	0.70076	0.151929
ENSG00000274575	IGLV1-40	ENSG00000274575	0.470687	0.00570171	0.137762	0.70076	0.151929
ENSG00000275469	MIR6130	ENSG00000275469	0.470687	0.00570171	0.137762	0.70076	0.151929
ENSG00000276352	MIR668	ENSG00000276352	0.470687	0.00570171	0.137762	0.70076	0.151929
ENSG00000277040		ENSG00000277040	0.470687	0.00570171	0.137762	0.70076	0.151929
ENSG00000277162		ENSG00000277162	0.470687	0.00570171	0.137762	0.70076	0.151929
ENSG00000281362		ENSG00000281362	0.470687	0.00570171	0.137762	0.70076	0.151929
ENSG00000283105		ENSG00000283105	0.470687	0.00570171	0.137762	0.70076	0.151929
ENSG00000283821	MIR6875	ENSG00000283821	0.470687	0.00570171	0.137762	0.70076	0.151929
ENSG00000216781		ENSG00000216781	0.470687	0.00570171	0.137762	0.70076	0.151929
ENSG00000228411	CDY4P	ENSG00000228411	0.470687	0.00570171	0.137762	0.70076	0.151929
ENSG00000244018	RPL35P6	ENSG00000244018	0.470687	0.00570171	0.137762	0.70076	0.151929
ENSG00000265689		ENSG00000265689	0.470687	0.00570171	0.137762	0.70076	0.151929
ENSG00000270098	LDHAL6EP	ENSG00000270098	0.470687	0.00570171	0.137762	0.70076	0.151929
ENSG00000274823	APONP	ENSG00000274823	0.470687	0.00570171	0.137762	0.70076	0.151929
ENSG00000237247	MBD3L5	ENSG00000237247	0.470644	0.00570671	0.137762	0.700732	0.151875
ENSG00000104368	PLAT	ENSG00000104368	-0.470616	0.00570999	0.137762	-0.15184	-0.700713
ENSG00000117748	RPA2	ENSG00000117748	0.470607	0.00571108	0.137762	0.700707	0.151828
ENSG00000254593	OR7E126P	ENSG00000254593	0.470589	0.00571324	0.137762	0.700695	0.151805
ENSG00000158480	SPATA2	ENSG00000158480	0.47056	0.00571656	0.137772	0.700677	0.151769
ENSG00000225156		ENSG00000225156	-0.470483	0.00572558	0.137919	-0.151672	-0.700626
ENSG00000164305	CASP3	ENSG00000164305	-0.470443	0.00573024	0.137957	-0.151622	-0.7006
ENSG00000072501	SMC1A	ENSG00000072501	0.47042	0.00573297	0.137957	0.700585	0.151593
ENSG00000206911	Y_RNA	ENSG00000206911	0.470296	0.00574749	0.138237	0.700504	0.151438
ENSG00000237009	GLIS3-AS1	ENSG00000237009	-0.470227	0.00575565	0.138363	-0.151351	-0.700459
ENSG00000276291	FRG1HP	ENSG00000276291	0.47016	0.00576352	0.138447	0.700415	0.151267
ENSG00000171234	UGT2B7	ENSG00000171234	0.47014	0.00576583	0.138447	0.700402	0.151242
ENSG00000283994		ENSG00000283994	0.470119	0.00576833	0.138447	0.700388	0.151216
ENSG00000128513	POT1	ENSG00000128513	0.470098	0.0057708	0.138447	0.700374	0.151189
ENSG00000005893	LAMP2	ENSG00000005893	-0.470061	0.00577517	0.138482	-0.151143	-0.70035
ENSG00000258910	LINC01956	ENSG00000258910	0.469948	0.0057885	0.138716	0.700276	0.151001
ENSG00000277558		ENSG00000277558	0.469929	0.0057908	0.138716	0.700264	0.150977
ENSG00000131759	RARA	ENSG00000131759	-0.469869	0.00579791	0.138817	-0.150902	-0.700224
ENSG00000088888	MAVS	ENSG00000088888	-0.469714	0.00581622	0.139185	-0.150708	-0.700123
ENSG00000288859	H2AC19	ENSG00000288859	0.469559	0.0058347	0.139557	0.700022	0.150513
ENSG00000167977	KCTD5	ENSG00000167977	-0.469355	0.00585896	0.139998	-0.150258	-0.699888
ENSG00000183476	SH2D7	ENSG00000183476	0.469344	0.00586029	0.139998	0.699881	0.150244
ENSG00000100503	NIN	ENSG00000100503	0.469319	0.00586334	0.139998	0.699864	0.150212
ENSG00000205213	LGR4	ENSG00000205213	-0.469305	0.00586494	0.139998	-0.150195	-0.699856
ENSG00000119335	SET	ENSG00000119335	0.469198	0.00587772	0.140233	0.699786	0.150061
ENSG00000254590		ENSG00000254590	0.46914	0.00588474	0.140275	0.699748	0.149988
ENSG00000263955	RN7SL850P	ENSG00000263955	0.469134	0.0058854	0.140275	0.699744	0.149981
ENSG00000168646	AXIN2	ENSG00000168646	0.46906	0.00589427	0.140416	0.699696	0.149888
ENSG00000196912	ANKRD36B	ENSG00000196912	0.468971	0.00590495	0.1406	0.699637	0.149777
ENSG00000177548	RABEP2	ENSG00000177548	-0.468879	0.00591611	0.140795	-0.149661	-0.699577
ENSG00000127948	POR	ENSG00000127948	0.468832	0.00592169	0.140857	0.699546	0.149603
ENSG00000033050	ABCF2	ENSG00000033050	-0.468596	0.0059502	0.141288	-0.149307	-0.699392
ENSG00000106609	TMEM248	ENSG00000106609	-0.468586	0.00595141	0.141288	-0.149294	-0.699385
[truncated: 45,503 more rows]

## Sheet: Table S13
BR33 WT	BR33 WT	BR33 WT	BR33 MUT #2	BR33 MUT #2	BR33 MUT #2	YZ1 WT	YZ1 WT	YZ1 WT	YZ1 MUT #2	YZ1 MUT #2	YZ1 MUT #2	Taxonomy IDs	Student's T-test Significant WT_MUT	Student's T-test significant	Peptides	Razor + unique peptides	Unique peptides	Sequence coverage [%]	Unique + razor sequence coverage [%]	Unique sequence coverage [%]	Mol. weight [kDa]	Q-value	Score	Intensity	iBAQ peptides	MS/MS count	-Log Student's T-test p-value WT_MUT	Student's T-test Difference WT_MUT	Student's T-test Test statistic WT_MUT	Protein IDs	Majority protein IDs	Protein names	Gene names	id
27.0148	25.6185	26.0182	17.9978	20.6942	16.1162	27.003	26.9875	27.0805	17.194	19.649	19.1748	-1	+	WT_MUT	9	9	9	30.9	30.9	30.9	46.892	0	323.31	666250000	11	24	6.20889	8.14944	11.0763	P20265;P20264;Q03052;P49335;Q01860;Q06416;P14859;P09086;Q9UKI9;Q14863;P28069	P20265;P20264;Q03052	POU domain, class 3, transcription factor 2;POU domain, class 3, transcription factor 3;POU domain, class 3, transcription factor 1	POU3F2;POU3F3;POU3F1	180
17.4269	17.7188	17.5058	25.1888	24.2708	24.5111	18.5074	16.4533	17.8713	29.4915	28.4226	28.2464	-1	+	WT_MUT	8	3	3	62.2	23.8	23.8	19.827	0	167.6	1519400000	11	17	5.53814	-9.10794	-9.36284	P24844	P24844	Myosin regulatory light polypeptide 9	MYL9	194
21.2523	19.0545	21.6167	28.2187	26.2311	28.806	21.2804	21.9358	22.5863	30.1809	30.7396	30.6237	-1	+	WT_MUT	11	11	8	77.5	77.5	57.6	16.93	0	208.71	5755500000	11	81	5.41163	-7.84569	-9.06571	P60660	P60660	Myosin light polypeptide 6	MYL6	287
18.9171	18.2511	21.3611	28.1459	25.1539	27.0127	18.5568	19.8375	19.9751	31.4345	30.6885	29.9646	-1	+	WT_MUT	10	10	5	62.8	62.8	29.7	19.779	0	323.31	6496800000	11	104	5.17141	-9.25026	-8.52224	O14950;P19105	O14950;P19105	Myosin regulatory light chain 12B;Myosin regulatory light chain 12A	MYL12B;MYL12A	40
23.9033	23.7282	25.2348	30.5864	28.9132	30.3053	21.8009	23.2391	23.3163	33.7427	33.9766	33.4823	-1	+	WT_MUT	131	113	106	60.3	53.4	50.4	226.53	0	323.31	49344000000	127	583	5.09552	-8.29733	-8.35598	P35579;REV__Q9UKV3	P35579	Myosin-9	MYH9	225
17.7932	17.7041	18.1551	24.5806	21.1893	24.2284	17.2415	19.4162	17.8657	23.9957	25.9517	25.7587	-1	+	WT_MUT	10	10	10	10.9	10.9	10.9	181.06	0	105.56	474250000	100	23	5.02318	-6.25475	-8.19985	P12107	P12107	Collagen alpha-1(XI) chain	COL11A1	150
25.8041	25.1677	28.3964	33.0419	31.2943	32.5643	26.9909	26.5601	27.444	35.4486	35.5562	35.133	-1	+	WT_MUT	165	165	136	67.4	67.4	57.2	229	0	323.31	162000000000	125	1396	5.01809	-7.11252	-8.18895	P35580;Q13439;REV__Q8IYT3	P35580	Myosin-10	MYH10	226
18.1612	17.5652	17.8373	22.4393	21.2229	21.4729	20.394	17.1152	17.9473	21.3643	22.4058	21.6636	-1	+	WT_MUT	2	2	2	0.7	0.7	0.7	838.3	0	7.4588	25020000	473	7	4.40611	-3.59142	-6.95456	Q9UPN3	Q9UPN3	Microtubule-actin cross-linking factor 1, isoforms 1/2/3/5	MACF1	600
17.3903	16.7953	18.4238	21.8388	19.4153	21.4041	17.2412	18.045	18.3456	22.762	23.0387	21.5915	-1	+	WT_MUT	5	5	5	9	9	9	116.53	0	23.563	41023000	60	11	4.28509	-3.96819	-6.72713	Q6WCQ1	Q6WCQ1	Myosin phosphatase Rho-interacting protein	MPRIP	448
17.5966	17.5931	16.219	23.117	20.6384	24.1599	18.4392	19.0205	16.7863	26.9148	26.2407	26.4827	-1	+	WT_MUT	14	1	1	5.8	0.6	0.6	227.87	0.0023866	3.129	349280000	125	9	4.14358	-6.98313	-6.46762	Q7Z406	Q7Z406	Myosin-14	MYH14	457
17.6008	17.9189	17.3744	20.4473	19.6231	19.699	17.1362	18.7017	17.6946	21.0205	21.4303	19.4618	-1	+	WT_MUT	3	3	3	8.2	8.2	8.2	63.944	0.0022727	2.8551	16241000	31	4	4.07644	-2.54257	-6.34682	Q96HC4	Q96HC4	PDZ and LIM domain protein 5	PDLIM5	524
17.4376	18.0228	18.2119	21.1777	19.2563	20.3866	16.3904	18.0181	18.3791	21.577	21.8738	22.2303	-1	+	WT_MUT	5	5	5	6.7	6.7	6.7	124.6	0	5.461	19723000	69	6	3.99172	-3.3403	-6.19646	Q69YQ0	Q69YQ0	Cytospin-A	SPECC1L	439
18.01	16.7871	18.7363	21.7629	20.2266	21.5065	16.5581	15.5553	17.1817	19.2677	20.1049	20.7064	-1	+	WT_MUT	2	2	2	10.5	10.5	10.5	31.566	0.0043197	2.615	17758000	16	5	3.76784	-3.45775	-5.80979	P45880	P45880	Voltage-dependent anion-selective channel protein 2	VDAC2	248
19.1377	18.2182	17.0699	24.6828	22.6935	25.0904	20.0312	20.57	21.539	29.2532	28.3544	28.3318	-1	+	WT_MUT	17	17	11	48.2	48.2	29.9	32.708	0	323.31	1399600000	23	51	3.61366	-6.97338	-5.55203	P09493;P07951;CON__Q3SX28	P09493	Tropomyosin alpha-1 chain	TPM1	130
25.2449	25.904	25.8529	25.1191	25.027	25.1816	26.0631	26.1539	25.9014	24.5834	24.4916	24.9591	-1	+	WT_MUT	21	21	14	38	38	25.5	84.428	0	67.147	671910000	46	76	3.5644	0.959732	5.47107	P27448;Q96L34	P27448	MAP/microtubule affinity-regulating kinase 3	MARK3	201
19.4586	19.2482	18.4146	22.6708	21.4778	21.9842	19.1076	18.7992	20.9146	25.6459	24.7228	23.5063	-1	+	WT_MUT	6	6	6	10.3	10.3	10.3	97.169	0	52.651	127440000	38	15	3.50448	-4.0108	-5.37347	Q14974	Q14974	Importin subunit beta-1	KPNB1	405
16.5662	17.1967	18.3816	21.4228	22.0261	20.8592	16.9847	18.8678	18.3186	20.1042	20.1823	19.3437	-1	+	WT_MUT	2	2	2	11	11	11	31.674	0.0024691	3.3905	8984500	21	3	3.49459	-2.93711	-5.35744	P17936	P17936	Insulin-like growth factor-binding protein 3	IGFBP3	173
25.1858	24.6661	25.0901	26.0581	26.3436	25.4934	25.5014	24.8575	25.4181	26.2543	26.2987	26.1307	-1	+	WT_MUT	8	8	8	56.5	56.5	56.5	20.954	0	67.823	801340000	13	52	3.47665	-0.9766	-5.32845	Q16527	Q16527	Cysteine and glycine-rich protein 2	CSRP2	420
25.5797	25.2737	26.2238	26.7584	27.2982	26.6859	26.0597	25.1558	25.6494	27.2299	28.4131	28.1017	-1	+	WT_MUT	33	33	33	29.9	29.9	29.9	177.44	0	323.31	1655500000	99	141	3.42589	-1.7575	-5.24687	P48681	P48681	Nestin	NES	260
17.859	18.0942	18.2724	22.7852	21.9917	21.2949	19.867	18.5583	18.8743	19.3852	21.6653	21.6836	-1	+	WT_MUT	2	2	2	4.1	4.1	4.1	83.677	0.0025189	3.6277	33276000	51	3	3.42274	-2.8801	-5.24184	Q16891	Q16891	MICOS complex subunit MIC60	IMMT	423
17.7149	18.6127	19.5154	20.0055	21.6989	20.4175	20.0053	18.3662	18.5381	20.9047	21.4632	21.3055	-1	+	WT_MUT	3	3	3	15.2	15.2	15.2	28.068	0	5.3952	36349000	18	5	3.30131	-2.17382	-5.04941	Q9Y224	Q9Y224	UPF0568 protein C14orf166	C14orf166	604
17.0237	19.4619	19.8657	21.0502	21.5914	21.9609	17.8249	17.6903	20.6836	22.5949	22.2557	21.8298	-1	+	WT_MUT	2	2	2	6	6	6	74.605	0	6.6512	36418000	39	8	3.24473	-3.12214	-4.96097	O76094	O76094	Signal recognition particle subunit SRP72	SRP72	69
23.546	23.9599	23.5899	23.1693	21.8454	21.4809	24.768	25.1795	24.5023	20.7425	22.8691	20.7981	-1	+	WT_MUT	15	15	15	11.4	11.4	11.4	217.46	0	53.745	158890000	124	30	3.2024	2.44003	4.89532	Q5T5U3	Q5T5U3	Rho GTPase-activating protein 21	ARHGAP21	437
17.2614	16.9242	20.9049	20.9317	21.9241	21.0105	17.7417	19.2152	18.0586	23.1409	24.611	23.4233	-1	+	WT_MUT	4	4	4	13.2	13.2	13.2	54.083	0	9.382	57497000	15	8	3.19832	-4.1559	-4.889	P11166	P11166	Solute carrier family 2, facilitated glucose transporter member 1	SLC2A1	146
19.1149	18.7518	19.209	21.159	23.1184	22.8159	20.9166	17.4616	19.9572	21.421	24.06	21.7628	-1	+	WT_MUT	9	9	9	24.1	24.1	24.1	68.569	0	27.766	122570000	40	11	3.12411	-3.15433	-4.77494	P04843	P04843	Dolichyl-diphosphooligosaccharide--protein glycosyltransferase subunit 1	RPN1	98
23.5496	21.4176	22.0935	23.7329	23.4769	24.025	22.2935	20.9929	21.0092	24.7153	25.8715	24.8519	-1	+	WT_MUT	4	4	4	21.4	21.4	21.4	29.225	0	10.936	322500000	16	15	3.1094	-2.55291	-4.75248	P18124	P18124	60S ribosomal protein L7	RPL7	175
16.5904	18.9142	21.3671	22.135	23.4435	22.5391	19.9462	18.5787	19.7028	21.3212	23.9411	23.9271	-1	+	WT_MUT	3	3	3	9.9	9.9	9.9	40.094	0	7.5473	93825000	20	13	3.09016	-3.70129	-4.72317	Q00325	Q00325	Phosphate carrier protein, mitochondrial	SLC25A3	356
17.9944	17.5573	18.121	22.3094	18.9415	22.8957	16.8872	19.3623	17.4147	26.4883	26.5077	25.5398	-1	+	WT_MUT	11	11	11	10.1	10.1	10.1	233.11	0	81.195	255770000	135	17	3.053	-5.89089	-4.66679	Q92614	Q92614	Unconventional myosin-XVIIIa	MYO18A	507
25.4751	25.5798	27.1114	27.3904	28.2292	27.1512	26.211	25.9832	26.0766	27.1887	27.5011	27.1192	-1	+	WT_MUT	42	42	42	40.2	40.2	40.2	186.79	0	323.31	3667500000	75	236	3.02478	-1.35712	-4.62418	Q14766	Q14766	Latent-transforming growth factor beta-binding protein 1	LTBP1	402
23.4453	23.2251	23.3198	24.2886	23.6068	24.1116	22.5863	21.6774	22.7753	24.5033	24.753	25.0816	-1	+	WT_MUT	5	5	5	26.3	26.3	26.3	24.831	0	5.9234	260370000	15	17	2.97711	-1.55262	-4.55257	P62906	P62906	60S ribosomal protein L10a	RPL10A	328
22.3546	22.0333	23.0382	24.5387	23.3414	25.7355	22.9729	22.7336	21.1332	28.0632	26.7423	27.8828	-1	+	WT_MUT	16	5	0	50.7	23.1	0	42.051	0	8.7501	845440000	23	21	2.92618	-3.67301	-4.47659	P68133;P68032	P68133;P68032	Actin, alpha skeletal muscle;Actin, alpha cardiac muscle 1	ACTA1;ACTC1	342
25.2946	24.867	25.8278	25.6684	26.3509	26.3527	24.2934	24.0474	24.4089	27.9049	27.9469	27.9909	-1	+	WT_MUT	106	106	106	35.4	35.4	35.4	629.09	0	323.31	4180500000	413	248	2.91966	-2.24591	-4.46689	Q09666	Q09666	Neuroblast differentiation-associated protein AHNAK	AHNAK	373
17.6291	17.8407	17.3481	21.6441	18.9772	21.8125	17.4199	16.5859	19.5609	26.0011	23.2727	25.9425	-1	+	WT_MUT	2	2	2	8.2	8.2	8.2	21.932	0	24.922	152580000	14	9	2.87456	-5.21091	-4.40009	P08590;P05976	P08590;P05976	Myosin light chain 3;Myosin light chain 1/3, skeletal muscle isoform	MYL3;MYL1	107
21.9547	21.4174	21.6313	23.1732	23.2478	23.5462	17.1205	19.4021	16.7389	25.0434	25.1104	24.96	-1	+	WT_MUT	11	11	11	19.5	19.5	19.5	93.23	0	28.933	171350000	44	28	2.83551	-4.46933	-4.34258	Q05682	Q05682	Caldesmon	CALD1	366
23.973	24.7712	25.0465	25.2034	26.3787	24.8361	23.924	24.2409	24.2406	25.9906	26.8855	26.0044	-1	+	WT_MUT	25	25	23	17.2	17.2	16.4	280.74	0	224.81	960880000	144	87	2.7644	-1.51711	-4.23859	P21333	P21333	Filamin-A	FLNA	182
17.0302	18.1962	20.6476	23.2027	20.6013	22.782	19.1408	18.2939	21.7511	25.9095	26.6792	26.2953	-1	+	WT_MUT	10	10	10	17.9	17.9	17.9	76.613	0	85.083	317710000	46	20	2.70988	-5.06837	-4.15947	P19338	P19338	Nucleolin	NCL	178
28.2069	27.034	28.6182	29.9468	28.7626	29.8588	28.1591	28.1701	28.4755	32.234	32.0836	32.4175	-1	+	WT_MUT	22	22	1	79.2	79.2	4.5	41.792	0	323.31	21940000000	23	293	2.68097	-2.77325	-4.11773	P63261	P63261	Actin, cytoplasmic 2;Actin, cytoplasmic 2, N-terminally processed	ACTG1	339
18.5569	18.4474	18.0879	20.3771	22.0034	21.731	17.8336	17.5764	19.1684	18.7538	23.8909	23.9367	-1	+	WT_MUT	4	4	4	16.2	16.2	16.2	43.001	0	7.904	251140000	21	9	2.6685	-3.50371	-4.09977	O95084	O95084	Serine protease 23	PRSS23	72
18.2604	18.4005	21.2697	20.7467	20.3495	25.7353	18.9343	15.7847	18.7064	25.6467	24.7675	23.2452	-1	+	WT_MUT	8	7	6	25.1	23.5	19.3	48.057	0	24.454	185950000	28	19	2.60365	-4.85582	-4.0068	P05783;CON__H-INV:HIT000015463	P05783	Keratin, type I cytoskeletal 18	KRT18	106
22.3386	23.5485	26.3964	26.4621	26.5373	26.0376	23.8827	22.4876	23.7742	25.4527	26.1557	26.8027	-1	+	WT_MUT	17	17	17	21.5	21.5	21.5	150.56	0	48.777	716540000	69	49	2.59661	-2.50333	-3.99675	Q8WX93;Q86TC9	Q8WX93	Palladin	PALLD	502
17.4789	17.4133	17.9757	22.4319	17.805	20.7007	16.7302	17.6694	18.3297	20.7961	23.4501	20.1474	-1	+	WT_MUT	1	1	1	3.5	3.5	3.5	63.523	0.0042553	2.4462	36996000	30	3	2.58201	-3.289	-3.97593	O95470	O95470	Sphingosine-1-phosphate lyase 1	SGPL1	75
25.9046	18.6274	19.7462	23.4692	26.5855	23.4889	18.0117	17.9336	17.027	26.0081	25.4492	25.2757	-1	+	WT_MUT	2	2	2	4.8	4.8	4.8	58.282	0.0026525	4.067	368250000	33	2	2.49956	-5.50437	-3.85899	Q9NP81	Q9NP81	Serine--tRNA ligase, mitochondrial	SARS2	565
17.7022	19.9478	18.2141	22.5669	21.2525	23.4793	18.689	21.5958	22.5083	26.3136	26.0107	25.8257	-1	+	WT_MUT	11	11	11	17.7	17.7	17.7	123.63	0	93.263	243860000	55	18	2.4722	-4.46525	-3.82041	O00410	O00410	Importin-5	IPO5	34
16.6781	18.1262	22.9497	22.8981	24.2565	22.7603	18.4726	18.7199	18.4817	21.5389	22.4504	21.2552	-1	+	WT_MUT	3	3	3	14.1	14.1	14.1	34.324	0	9.0931	85339000	16	6	2.41617	-3.62185	-3.74174	Q53GQ0	Q53GQ0	Very-long-chain 3-oxoacyl-CoA reductase	HSD17B12	427
22.6892	22.8144	23.1185	21.2511	21.2245	16.9564	21.8988	21.9198	22.4062	20.2125	20.1409	19.9912	-1	+	WT_MUT	2	2	2	24.5	24.5	24.5	22.492	0	14.411	46136000	10	4	2.40761	2.51171	3.72976	P52943	P52943	Cysteine-rich protein 2	CRIP2	278
22.2888	23.1805	23.3821	24.7333	25.2569	24.0421	21.0002	20.4043	21.3216	23.3905	23.0358	24.5922	-1	+	WT_MUT	8	8	8	14.4	14.4	14.4	73.363	0	13.108	282560000	25	27	2.39829	-2.24553	-3.71673	P27658	P27658	Collagen alpha-1(VIII) chain;Vastatin	COL8A1	203
21.8458	22.0263	23.8304	23.8885	25.43	23.5975	22.9894	23.0218	20.8933	24.4668	25.4226	23.7709	-1	+	WT_MUT	7	7	7	28	28	28	38.604	0	133.64	333190000	24	32	2.3599	-1.99488	-3.66316	P07355;A6NMY6	P07355;A6NMY6	Annexin A2;Putative annexin A2-like protein	ANXA2;ANXA2P2	116
16.6517	18.8687	20.9613	23.7999	24.2318	24.3316	16.4174	20.4388	17.8323	21.8711	19.2026	22.1465	-1	+	WT_MUT	2	2	2	2.5	2.5	2.5	104.85	0	26.121	82786000	61	5	2.34178	-4.06886	-3.63796	O43707;P12814;P35609	O43707;P12814;P35609	Alpha-actinin-4;Alpha-actinin-1;Alpha-actinin-2	ACTN4;ACTN1;ACTN2	52
30.7709	30.7775	31.026	31.4441	31.2755	30.9197	31.2024	30.867	30.8154	31.5387	31.2913	31.4416	-1	+	WT_MUT	15	15	15	62.5	62.5	62.5	17.718	0	323.31	48721000000	12	277	2.31017	-0.408611	-3.59407	P62269	P62269	40S ribosomal protein S18	RPS18	307
20.766	21.1274	22.2144	23.6793	22.3516	22.9492	21.6204	22.5109	22.2792	26.7521	25.5152	26.172	-1	+	WT_MUT	22	1	1	79.2	4.5	4.5	41.736	0	128.66	306540000	23	22	2.27007	-2.81686	-3.53858	P60709;Q6S8J3;A5A3E0;P0CG38;P0CG39;Q9BYX7	P60709	Actin, cytoplasmic 1;Actin, cytoplasmic 1, N-terminally processed	ACTB	288
20.9608	23.1884	24.5131	20.8624	21.4853	17.9787	26.3554	26.303	26.0839	22.6411	19.2401	21.4308	-1	+	WT_MUT	10	10	10	38.9	38.9	38.9	40.573	0	27.923	292830000	25	21	2.26126	3.961	3.52641	O43602;Q8N568	O43602	Neuronal migration protein doublecortin	DCX	51
20.2268	23.219	24.2629	24.7459	25.8259	24.1602	22.4773	22.5741	24.5183	25.8985	26.0419	25.4483	-1	+	WT_MUT	10	10	10	23.6	23.6	23.6	73.243	0	102.98	491720000	40	40	2.25774	-2.47368	-3.52155	O00571;O15523	O00571;O15523	ATP-dependent RNA helicase DDX3X;ATP-dependent RNA helicase DDX3Y	DDX3X;DDX3Y	36
17.3392	17.6091	18.3371	19.3312	18.3619	19.1862	17.3908	18.0309	17.3776	17.8826	18.9371	18.3787	-1	+	WT_MUT	4	4	4	6.3	6.3	6.3	152.45	0	8.6078	32171000	108	3	2.25142	-0.998825	-3.51283	Q9P2E9	Q9P2E9	Ribosome-binding protein 1	RRBP1	584
18.388	17.2916	17.8087	21.6354	18.3505	19.0225	17.2459	18.5675	16.49	25.3422	26.0442	24.7212	-1	+	WT_MUT	9	9	9	47.4	47.4	47.4	39.594	0	25.336	143280000	23	14	2.2382	-4.88736	-3.49462	Q9NYL9	Q9NYL9	Tropomodulin-3	TMOD3	573
30.193	30.0251	30.974	30.7993	31.324	31.0335	31.0038	30.494	30.3319	32.2441	31.9333	32.487	-1	+	WT_MUT	44	44	41	82.8	82.8	77.7	53.651	0	323.31	51509000000	33	631	2.23243	-1.13326	-3.48667	P08670;P17661;P41219;P07196	P08670	Vimentin	VIM	125
17.7864	18.3014	20.6995	22.7207	24.3625	20.5031	21.3128	20.8464	19.2371	22.3943	24.0738	21.6668	-1	+	WT_MUT	1	1	1	2.6	2.6	2.6	56.369	0.0040568	2.1642	90522000	28	4	2.21673	-2.92295	-3.46506	Q13557	Q13557	Calcium/calmodulin-dependent protein kinase type II subunit delta	CAMK2D	387
27.5371	27.2914	27.2183	26.0261	26.425	26.1489	29.1442	29.5016	29.5353	27.1929	27.1571	26.8082	-1	+	WT_MUT	60	60	60	46.9	46.9	46.9	199.52	0	323.31	3489700000	103	237	2.2039	1.74494	3.44742	P11137	P11137	Microtubule-associated protein 2	MAP2	144
20.7259	19.6302	22.4199	21.6398	21.8546	22.0037	18.8084	19.8176	16.5287	22.9271	23.4442	22.6418	-1	+	WT_MUT	11	11	11	26.6	26.6	26.6	66.022	0	248.65	171650000	45	18	2.05525	-2.7634	-3.24428	Q07065	Q07065	Cytoskeleton-associated protein 4	CKAP4	369
26.8088	26.5809	27.1796	25.9393	25.7132	25.6026	28.5867	28.8671	28.7737	27.0339	26.5479	26.5086	-1	+	WT_MUT	19	19	19	59.4	59.4	59.4	35.092	0	69.248	2832200000	27	156	2.04575	1.57522	3.23136	Q96GY0	Q96GY0	Zinc finger C2HC domain-containing protein 1A	ZC2HC1A	523
18.0445	16.4569	18.2398	18.7869	18.1102	18.8424	17.1614	17.5762	17.8263	23.1735	21.7812	21.6057	-1	+	WT_MUT	2	2	2	32.6	32.6	32.6	15.55	0.002551	3.6716	16256000	6	2	2.02453	-2.83246	-3.20255	P08708	P08708	40S ribosomal protein S17	RPS17	126
21.0635	22.4387	21.1879	19.8575	20.9573	18.1257	21.7387	21.686	21.6777	19.6917	20.3814	21.2409	-1	+	WT_MUT	1	1	1	4.2	4.2	4.2	76.876	0	9.2671	25957000	33	5	2.0221	1.58964	3.19925	Q9P2Y4	Q9P2Y4	Zinc finger protein 219	ZNF219	588
16.4191	17.8687	18.0532	19.244	17.4547	20.0994	17.5542	15.7557	17.3582	26.4676	25.756	25.2781	-1	+	WT_MUT	10	7	7	43.3	28.8	28.8	22.764	0	20.602	191900000	14	10	2.02069	-5.21512	-3.19733	P14649	P14649	Myosin light chain 6B	MYL6B	160
15.1915	17.6909	19.4469	18.6681	19.0325	18.6251	18.0932	17.4747	16.517	22.1394	21.1083	21.9367	-1	+	WT_MUT	2	2	2	3.6	3.6	3.6	134.46	0.0027322	4.4357	10895000	63	3	2.00265	-2.84933	-3.17286	Q9P2J5	Q9P2J5	Leucine--tRNA ligase, cytoplasmic	LARS	585
23.8149	23.8168	23.7597	24.683	23.82	24.4016	24.4775	23.8471	23.8481	25.4941	25.4171	25.4452	-1	+	WT_MUT	2	2	2	18.7	18.7	18.7	14.551	0	8.2268	512420000	6	7	1.97776	-0.949475	-3.13915	P42766	P42766	60S ribosomal protein L35	RPL35	246
15.89	21.557	18.5812	23.4488	22.0683	22.8702	22.6089	22.8789	19.4218	26.1529	26.5208	24.9212	-1	+	WT_MUT	27	27	27	9.8	9.8	9.8	469.08	0	323.31	451640000	245	40	1.97636	-4.17407	-3.13725	P78527	P78527	DNA-dependent protein kinase catalytic subunit	PRKDC	349
21.7069	22.943	23.062	23.7721	23.9782	24.647	23.2819	24.0615	24.2652	26.9316	27.0245	26.9679	-1	+	WT_MUT	6	6	6	24.3	24.3	24.3	32.728	0	323.31	646050000	19	47	1.96674	-2.33346	-3.12424	Q02878	Q02878	60S ribosomal protein L6	RPL6	364
22.5919	23.5942	21.8832	21.443	21.5221	21.9549	24.3639	24.3781	24.8536	21.9555	23.2156	20.9548	-1	+	WT_MUT	5	5	5	23.5	23.5	23.5	64.899	0	9.6147	174880000	17	19	1.95991	1.76985	3.11499	Q02086	Q02086	Transcription factor Sp2	SP2	360
17.2809	16.0801	23.089	26.7553	23.8702	22.9036	20.7992	24.286	23.6434	28.0751	27.5536	26.7468	-1	+	WT_MUT	2	2	2	51.8	51.8	51.8	11.514	0	18.349	1211900000	4	13	1.94577	-5.121	-3.09588	P05386	P05386	60S acidic ribosomal protein P1	RPLP1	103
20.1094	21.7406	19.9056	22.1269	20.4959	21.9714	21.2284	19.6827	20.6312	22.9687	22.5059	21.9066	-1	+	WT_MUT	2	2	2	15.4	15.4	15.4	17.695	0.0025	3.5758	64322000	9	7	1.91467	-1.44624	-3.05387	P62750	P62750	60S ribosomal protein L23a	RPL23A	314
18.9136	19.7579	16.8408	20.8997	23.7964	21.7109	17.547	18.1412	15.9419	19.0234	19.8901	18.907	-1	+	WT_MUT	1	1	1	1.1	1.1	1.1	189.25	0.002611	3.8458	38763000	93	5	1.87842	-2.84751	-3.00498	P46940	P46940	Ras GTPase-activating-like protein IQGAP1	IQGAP1	256
21.9173	19.9362	20.8309	17.6068	16.9946	17.759	21.0381	20.5066	18.6835	19.8508	20.0446	18.432	-1	+	WT_MUT	1	1	1	1.5	1.5	1.5	95.991	0.0026247	3.9508	10893000	43	2	1.87487	2.03748	3.00019	Q9P2N6	Q9P2N6	KAT8 regulatory NSL complex subunit 3	KANSL3	587
16.59	17.4712	17.9619	17.078	18.9796	17.8796	16.7767	17.8224	16.7051	19.8724	20.7356	20.7106	-1	+	WT_MUT	2	2	2	5.3	5.3	5.3	34.102	0.0095057	1.8141	51281000	18	0	1.8708	-1.98811	-2.99472	Q86UF4	Q86UF4	Coiled-coil domain-containing protein C1orf110	C1orf110	464
18.3197	16.924	19.0274	19.4813	18.6342	19.1265	18.0736	17.0559	18.7022	24.2683	24.5221	24.487	-1	+	WT_MUT	8	2	2	26.3	7.7	7.7	32.95	0	11.755	68669000	24	1	1.8645	-3.73611	-2.98623	P06753	P06753	Tropomyosin alpha-3 chain	TPM3	113
18.4886	17.821	18.0446	18.6848	20.1547	17.8393	18.1089	18.0313	18.8846	20.3233	20.1683	20.3288	-1	+	WT_MUT	1	1	1	9.6	9.6	9.6	31.554	0.009434	1.8017	5847700	11	2	1.82753	-1.35335	-2.93646	P29966	P29966	Myristoylated alanine-rich C-kinase substrate	MARCKS	209
25.0299	24.4326	24.3502	25.2275	25.9347	24.5526	21.4657	22.7597	22.458	24.525	26.867	25.1546	-1	+	WT_MUT	12	12	12	35	35	35	57.936	0	95.218	598070000	36	52	1.80395	-1.96089	-2.90475	P14618;P30613	P14618	Pyruvate kinase PKM	PKM	158
17.588	21.5805	23.448	24.1834	23.892	22.6266	16.3996	23.1323	16.7845	23.116	26.0047	23.5723	-1	+	WT_MUT	4	4	4	25	25	25	24.146	0	18.869	225610000	14	20	1.78803	-4.07704	-2.88335	P61313	P61313	60S ribosomal protein L15	RPL15	296
17.4648	18.4698	16.4071	19.1717	16.6502	20.9155	18.3194	17.4291	17.8366	21.8471	23.9828	23.3048	-1	+	WT_MUT	2	2	2	13.8	13.8	13.8	36.567	0.0024876	3.5653	33280000	14	3	1.78531	-3.32423	-2.87969	Q96IZ0	Q96IZ0	PRKC apoptosis WT1 regulator protein	PAWR	525
18.0248	19.2373	17.3679	18.1542	18.6641	19.4765	16.3052	19.2944	16.935	21.149	22.0038	21.6594	-1	+	WT_MUT	3	3	3	6.6	6.6	6.6	70.67	0.0022676	2.8484	13490000	38	3	1.71669	-2.32374	-2.78755	P11940;Q9H361;Q13310;Q4VXU2;Q5JQF8	P11940;Q9H361	Polyadenylate-binding protein 1;Polyadenylate-binding protein 3	PABPC1;PABPC3	148
20.27	19.1009	21.8165	21.2137	21.9897	22.8656	18.1971	21.7995	18.6774	21.5184	22.3638	21.4281	-1	+	WT_MUT	2	2	2	8.3	8.3	8.3	27.872	0	19.831	48360000	12	17	1.7034	-1.91962	-2.76972	Q01081;P0DN76;Q8WU68	Q01081;P0DN76;Q8WU68	Splicing factor U2AF 35 kDa subunit;Splicing factor U2AF 26 kDa subunit	U2AF1;U2AF1L4	137
26.3264	26.8254	27.4619	24.468	26.4961	25.1904	25.9379	26.0686	26.388	25.3169	25.8702	25.685	-1	+	WT_MUT	16	16	16	25.5	25.5	25.5	111.54	0	323.31	1146500000	65	75	1.6911	0.996961	2.75321	Q92974	Q92974	Rho guanine nucleotide exchange factor 2	ARHGEF2	512
22.3281	23.6484	20.1343	22.9381	23.4016	23.967	24.1456	21.2555	21.6364	24.3418	26.1495	26.4659	-1	+	WT_MUT	6	6	6	27.8	27.8	27.8	29.995	0	110.43	363010000	15	14	1.69107	-2.35261	-2.75317	P62424	P62424	60S ribosomal protein L7a	RPL7A	311
23.9681	25.3618	26.4266	23.2273	24.0304	23.7302	25.2972	25.354	25.5632	24.0446	25.6603	23.2	-1	+	WT_MUT	8	8	8	23.6	23.6	23.6	49.451	0	16.444	442180000	30	21	1.68994	1.34634	2.75166	Q9BXS6	Q9BXS6	Nucleolar and spindle-associated protein 1	NUSAP1	545
16.5416	16.9261	18.5091	21.9935	18.4015	17.5296	18.1532	15.596	18.8169	19.2785	22.1593	20.4714	-1	+	WT_MUT	3	3	3	29.5	29.5	29.5	34.482	0	10.76	23772000	19	5	1.67743	-2.54848	-2.73487	O14579	O14579	Coatomer subunit epsilon	COPE	38
17.4848	18.1516	18.6567	20.4125	24.8754	19.5921	17.1365	16.9746	20.1412	21.3609	19.8836	18.8178	-1	+	WT_MUT	24	24	24	16.7	16.7	16.7	272.32	0	92.512	366530000	100	34	1.66411	-2.73283	-2.71701	P02751	P02751	Fibronectin;Anastellin;Ugl-Y1;Ugl-Y2;Ugl-Y3	FN1	85
17.4093	18.1298	18.6815	20.255	22.4246	19.0449	21.8059	21.1655	17.3905	24.0966	25.4749	23.8684	-1	+	WT_MUT	8	8	8	21.2	21.2	21.2	69.283	0	96.857	215720000	25	17	1.645	-3.43034	-2.69137	P04844	P04844	Dolichyl-diphosphooligosaccharide--protein glycosyltransferase subunit 2	RPN2	99
21.4018	20.7949	25.0573	25.1914	24.3092	25.4872	24.1251	24.1929	23.8706	25.5106	25.4398	25.1653	-1	+	WT_MUT	2	2	2	20.3	20.3	20.3	15.423	0	22.04	478390000	7	23	1.63637	-1.94348	-2.67979	P62847	P62847	40S ribosomal protein S24	RPS24	319
22.3452	23.0284	20.0912	18.0337	22.1223	18.5296	20.8488	20.1385	23.7828	18.4144	19.6736	19.2903	-1	+	WT_MUT	3	3	3	6.5	6.5	6.5	111.83	0	16.41	37419000	48	5	1.6346	2.36184	2.67742	P54198	P54198	Protein HIRA	HIRA	283
19.265	18.7173	22.6968	17.1997	16.6675	19.0791	22.1464	24.3566	23.4535	21.0202	20.1787	18.0329	-1	+	WT_MUT	7	7	7	20.7	20.7	20.7	76.644	0	12.501	50750000	37	5	1.6085	3.07626	2.64241	Q9NYZ3	Q9NYZ3	G2 and S phase-expressed protein 1	GTSE1	574
22.3392	22.6205	22.5869	24.3322	22.674	24.1642	23.9264	23.527	23.9868	25.6402	25.6626	25.4973	-1	+	WT_MUT	3	3	3	13.2	13.2	13.2	28.024	0	23.17	349380000	14	30	1.60541	-1.49731	-2.63826	P62917	P62917	60S ribosomal protein L8	RPL8	331
22.3412	21.9807	20.6911	18.3979	20.6604	19.8082	23.2313	20.1348	22.4584	20.1618	19.5764	21.7832	-1	+	WT_MUT	3	3	3	6.9	6.9	6.9	74.853	0	5.8095	46551000	37	7	1.59521	1.74162	2.62457	Q96BD5	Q96BD5	PHD finger protein 21A	PHF21A	520
21.3745	20.2871	20.7978	23.756	23.9203	22.7213	22.5043	16.8863	21.8164	23.8597	23.2221	20.8877	-1	+	WT_MUT	6	6	6	29.4	29.4	29.4	33.296	0	142.76	111180000	26	16	1.58725	-2.45008	-2.61389	Q99623	Q99623	Prohibitin-2	PHB2	534
26.0718	26.3152	28.5101	25.2851	25.3275	25.5605	27.963	28.0314	28.14	27.5153	26.9115	25.511	-1	+	WT_MUT	29	29	29	59.6	59.6	59.6	73.747	0	277.2	2051300000	42	143	1.56899	1.48677	2.5894	Q9BW19	Q9BW19	Kinesin-like protein KIFC1	KIFC1	544
17.3827	18.0086	22.5355	22.5807	22.1912	24.0336	17.2021	23.0312	22.2023	22.7064	24.7121	22.8901	-1	+	WT_MUT	3	3	2	16.7	16.7	12.7	27.764	0	7.1477	113170000	18	10	1.56662	-3.1253	-2.58621	P27348	P27348	14-3-3 protein theta	YWHAQ	200
17.7041	18.6834	17.9411	19.0126	19.0725	17.4905	18.0975	17.0942	18.3941	24.0469	24.1988	23.5024	-1	+	WT_MUT	2	2	2	26.9	26.9	26.9	19.55	0	5.179	48469000	12	4	1.56513	-3.23489	-2.58421	O15182	O15182	Centrin-3	CETN3	42
25.5748	25.6025	26.9318	25.414	25.3525	24.8412	25.5223	25.3791	25.2705	24.7488	24.817	24.8236	-1	+	WT_MUT	17	17	17	22	22	22	123.56	0	35.681	817970000	71	64	1.55727	0.714005	2.57366	Q9H2P0	Q9H2P0	Activity-dependent neuroprotector homeobox protein	ADNP	553
21.3011	21.5652	23.6312	24.2004	24.4962	23.2313	21.2865	22.6311	22.2456	25.3065	26.6641	21.4245	-1	+	WT_MUT	2	2	2	7.2	7.2	7.2	65.853	0.0026882	4.2109	286800000	26	15	1.55322	-2.11036	-2.56823	Q86X55	Q86X55	Histone-arginine methyltransferase CARM1	CARM1	467
20.6174	21.0334	20.8764	23.2782	21.0648	23.2314	22.827	22.4835	23.0868	25.351	25.2603	25.7975	-1	+	WT_MUT	7	7	7	40.4	40.4	40.4	24.205	0	101.09	272780000	10	22	1.51699	-2.17649	-2.51958	P62241	P62241	40S ribosomal protein S8	RPS8	302
20.8177	20.4756	20.0455	17.5544	19.2985	18.6965	19.1934	20.4258	20.0043	19.4924	18.608	20.4318	-1	+	WT_MUT	1	1	1	10.4	10.4	10.4	15.278	0.0042644	2.4658	11265000	9	3	1.50573	1.14681	2.50444	Q8N5K1	Q8N5K1	CDGSH iron-sulfur domain-containing protein 2	CISD2	480
17.6589	16.678	19.1244	19.0027	19.7281	17.4683	17.1672	18.9552	18.1505	21.9117	24.6613	21.6402	-1	+	WT_MUT	3	3	3	4.5	4.5	4.5	129.38	0.0027855	4.6407	45174000	67	3	1.50336	-2.7797	-2.50126	P07996;CON__Q28194	P07996	Thrombospondin-1	THBS1	122
17.4146	22.0004	21.9427	23.7543	22.9755	23.3224	17.8329	21.8759	19.2155	20.1722	23.1669	22.2801	-1	+	WT_MUT	21	21	21	7.6	7.6	7.6	531.78	0	83.906	359900000	341	33	1.50207	-2.56489	-2.49953	Q15149;P58107	Q15149	Plectin	PLEC	411
16.357	17.7299	17.2987	16.6802	18.2072	18.3297	17.4015	17.744	16.9707	18.9036	19.9434	18.725	-1	+	WT_MUT	2	2	2	23.7	23.7	23.7	10.666	0	14.836	25567000	5	2	1.50106	-1.21455	-2.49816	P48061	P48061	Stromal cell-derived factor 1;SDF-1-beta(3-72);SDF-1-alpha(3-67)	CXCL12	259
25.8235	25.129	25.6661	26.0571	27.5459	25.5252	24.3894	24.6415	24.6215	25.5196	26.2346	25.4479	-1	+	WT_MUT	12	12	3	44	44	9.7	32.866	0	40.297	1707600000	22	71	1.48987	-1.00987	-2.48313	P12236	P12236	ADP/ATP translocase 3;ADP/ATP translocase 3, N-terminally processed	SLC25A6	152
20.512	20.528	23.4783	22.9206	23.6999	23.938	23.4539	23.6243	23.5908	25.1025	25.3821	25.5905	-1	+	WT_MUT	4	4	4	8.1	8.1	8.1	77.515	0	24.356	295510000	52	14	1.47917	-1.90772	-2.46874	P52272	P52272	Heterogeneous nuclear ribonucleoprotein M	HNRNPM	276
23.4527	22.3444	23.2538	23.3813	22.3563	23.0789	21.7338	22.2058	22.4142	24.1369	24.6628	24.6378	-1	+	WT_MUT	5	5	5	44.8	44.8	44.8	17.818	0	11.566	277320000	11	21	1.47498	-1.14152	-2.4631	P30050	P30050	60S ribosomal protein L12	RPL12	210
23.0835	23.5303	23.5191	20.2137	23.0181	21.0618	25.0246	21.4983	24.4317	21.2239	22.4204	23.03	-1	+	WT_MUT	6	6	6	13.6	13.6	13.6	68.062	0	24.578	148250000	42	17	1.47002	1.6866	2.45643	Q86YP4;Q8WXI9	Q86YP4	Transcriptional repressor p66-alpha	GATAD2A	471
18.4893	23.9717	19.2131	16.8307	21.434	26.1635	15.7463	17.6423	21.0654	30.0619	27.6794	29.3966	-1	+	WT_MUT	5	1	1	16.2	4.8	4.8	42.003	0.00409	2.1852	2161100000	24	11	1.46972	-5.90632	-2.45602	Q562R1	Q562R1	Beta-actin-like protein 2	ACTBL2	429
19.3131	17.8773	18.8725	21.9366	21.3267	20.8808	20.2148	17.5317	18.4448	18.8876	19.4606	19.3007	-1	+	WT_MUT	5	5	5	23	23	23	30.772	0	5.6638	30745000	18	5	1.46941	-1.58983	-2.4556	P21796	P21796	Voltage-dependent anion-selective channel protein 1	VDAC1	183
19.8021	17.222	17.8199	20.3912	21.0081	20.4546	17.2287	20.9405	18.9358	19.9464	21.2024	19.0365	-1	+	WT_MUT	1	1	1	19.8	19.8	19.8	11.471	0.0093985	1.787	7847700	7	3	1.44448	-1.68173	-2.42206	P31151	P31151	Protein S100-A7	S100A7	213
20.7044	19.4982	19.9852	17.3965	17.4969	16.4697	21.0367	21.3964	21.0088	20.0391	20.5767	20.2897	-1	+	WT_MUT	2	2	2	3.8	3.8	3.8	89.13	0.0042194	2.3972	14802000	52	3	1.4337	1.89353	2.40754	O75152;A0A1B0GTU1	O75152;A0A1B0GTU1	Zinc finger CCCH domain-containing protein 11A	ZC3H11A	65
17.4936	17.2634	17.9962	18.6134	21.6199	19.5252	16.7143	17.904	19.3809	18.8434	19.4346	17.8945	-1	+	WT_MUT	2	2	2	1.4	1.4	1.4	269.76	0	4.9767	11304000	150	3	1.42642	-1.52978	-2.39772	Q9Y490	Q9Y490	Talin-1	TLN1	611
22.1671	19.7769	17.036	20.3309	22.741	21.5071	19.7897	20.2888	22.3176	24.2572	23.2148	23.412	-1	+	WT_MUT	5	5	5	13.6	13.6	13.6	50.976	0	36.942	88805000	27	17	1.42351	-2.34781	-2.39381	P61978	P61978	Heterogeneous nuclear ribonucleoprotein K	HNRNPK	300
17.885	20.1592	17.6693	18.8663	18.9742	18.3917	17.6455	17.8382	16.5136	23.113	19.6658	22.5847	-1	+	WT_MUT	3	3	3	4.7	4.7	4.7	107.14	0.0027701	4.6255	30152000	56	4	1.42103	-2.31415	-2.39046	P53618	P53618	Coatomer subunit beta	COPB1	280
23.4544	23.1659	25.4877	26.0109	25.1217	25.2757	25.0484	25.3406	25.9013	26.4474	26.3383	27.3672	-1	+	WT_MUT	5	5	5	16.3	16.3	16.3	49.229	0	167.96	861960000	25	45	1.4027	-1.36047	-2.36574	P31943;P55795;P52597	P31943;P55795	Heterogeneous nuclear ribonucleoprotein H;Heterogeneous nuclear ribonucleoprotein H, N-terminally processed;Heterogeneous nuclear ribonucleoprotein H2	HNRNPH1;HNRNPH2	215
17.956	17.1818	17.3368	17.5313	19.3252	20.3978	20.3051	16.3964	20.2976	22.3594	22.5322	22.4632	-1	+	WT_MUT	2	2	2	5.3	5.3	5.3	49.541	0.0024814	3.4406	23944000	32	5	1.37715	-2.52258	-2.33123	P49411	P49411	Elongation factor Tu, mitochondrial	TUFM	267
16.5733	16.7026	21.036	18.2564	22.0654	23.657	19.9532	21.0725	16.3441	19.7281	22.9544	23.0045	-1	+	WT_MUT	3	3	3	21	21	21	29.804	0	5.5341	42541000	18	7	1.3768	-2.99732	-2.33076	P35232	P35232	Prohibitin	PHB	221
21.1044	20.9659	24.1177	21.6236	19.9201	18.879	22.8113	19.9929	22.4874	20.8878	18.8891	20.6805	-1	+	WT_MUT	3	3	3	5.9	5.9	5.9	141.69	0	4.6924	44836000	75	4	1.3641	1.76659	2.3136	Q9HCE3	Q9HCE3	Zinc finger protein 532	ZNF532	563
22.3078	21.6867	22.7937	21.7804	21.7189	21.4187	22.9248	23.3112	23.1224	22.1502	21.0977	22.98	-1	+	WT_MUT	10	4	4	20.4	9.6	9.6	89.002	0	5.598	84982000	47	6	1.35564	0.83346	2.30215	Q9P0L2	Q9P0L2	Serine/threonine-protein kinase MARK1	MARK1	577
19.914	16.8446	18.5604	20.576	20.4904	20.4404	17.7227	17.1601	22.3177	19.3287	23.2087	22.9597	-1	+	WT_MUT	1	1	1	5	5	5	31.362	0	5.4883	31974000	15	3	1.34436	-2.41407	-2.28689	Q07021	Q07021	Complement component 1 Q subcomponent-binding protein, mitochondrial	C1QBP	368
19.323	20.6499	21.2365	20.1607	20.3454	19.7305	22.0364	19.8644	19.9589	18.5416	17.7477	18.3038	-1	+	WT_MUT	2	2	2	4.2	4.2	4.2	109.7	0.0040816	2.183	17009000	47	4	1.34211	1.37323	2.28385	Q96QT6	Q96QT6	PHD finger protein 12	PHF12	532
20.862	20.1503	18.505	25.0703	24.875	20.8516	20.5292	24.1688	25.8057	24.8644	27.1448	27.1133	-1	+	WT_MUT	15	4	4	52	18.8	18.8	49.857	0	30.015	496530000	22	14	1.33309	-3.31643	-2.27163	Q9BUF5	Q9BUF5	Tubulin beta-6 chain	TUBB6	542
18.0042	17.1508	17.2794	17.4349	17.9416	18.2284	17.0344	17.6838	18.6157	24.6332	21.6165	23.6869	-1	+	WT_MUT	5	3	3	2.7	2	2	291.02	0	5.6921	72466000	160	4	1.32741	-2.9622	-2.26393	Q14315	Q14315	Filamin-C	FLNC	398
22.9661	22.1516	24.8798	23.8529	25.2445	24.0224	22.8613	22.997	22.874	23.944	23.7843	23.7753	-1	+	WT_MUT	7	7	7	44.8	44.8	44.8	35.076	0	131.63	254750000	22	30	1.30427	-0.982264	-2.23254	P63244	P63244	Guanine nucleotide-binding protein subunit beta-2-like 1;Guanine nucleotide-binding protein subunit beta-2-like 1, N-terminally processed	GNB2L1	338
17.4792	17.6045	18.6794	18.6686	16.6392	18.2544	18.1877	16.8868	17.6036	22.7488	23.6065	22.7828	-1			4	4	4	4.4	4.4	4.4	144.75	0	8.8629	27454000	68	8	1.28738	-2.70986	-2.20959	Q13045	Q13045	Protein flightless-1 homolog	FLII	379
17.4499	17.17	17.7833	18.695	17.0576	18.9739	15.6832	17.7609	19.7899	20.199	20.2949	20.6256	-1			2	2	2	1.3	1.3	1.3	224.62	0.003992	2.0694	9098200	120	1	1.28721	-1.70146	-2.20936	Q9Y2K3	Q9Y2K3	Myosin-15	MYH15	607
20.4609	19.2889	20.1624	20.3958	23.0998	19.6648	17.9821	19.0945	18.9184	19.775	21.0973	20.2897	-1			2	2	2	10.5	10.5	10.5	41.487	0.0022026	2.7363	38765000	21	8	1.28537	-1.40253	-2.20686	Q15019	Q15019	Septin-2	2023-09-02	407
21.4856	22.9962	22.3484	20.8358	19.8068	21.2587	25.3859	24.332	25.6027	22.8289	23.3005	22.5537	-1			5	5	5	19.2	19.2	19.2	21.364	0	9.6433	179920000	13	19	1.27616	1.92772	2.19432	P16403;P10412;P16402;Q02539;P22492	P16403;P10412;P16402	Histone H1.2;Histone H1.4;Histone H1.3	HIST1H1C;HIST1H1E;HIST1H1D	168
17.1968	20.0308	21.0033	20.4656	19.2931	20.1308	17.8084	18.1067	22.2312	24.8324	24.4451	24.4549	-1			9	9	9	10.5	10.5	10.5	136.37	0	239.41	98544000	66	16	1.25556	-2.8741	-2.16626	Q86VP6	Q86VP6	Cullin-associated NEDD8-dissociated protein 1	CAND1	466
17.8325	18.6002	19.9279	22.8712	19.3741	21.9536	22.0314	22.5568	22.029	24.9683	24.9964	24.5663	-1			4	4	4	69.6	69.6	69.6	11.665	0	292.03	182130000	5	12	1.24866	-2.62536	-2.15686	P05387	P05387	60S acidic ribosomal protein P2	RPLP2	104
21.3341	21.0115	22.0793	21.7528	21.2307	21.9494	21.6676	21.5334	21.4752	23.8033	23.1528	22.544	-1			3	3	3	15.3	15.3	15.3	23.432	0	7.2149	122600000	12	7	1.23598	-0.888661	-2.13955	P50914	P50914	60S ribosomal protein L14	RPL14	270
19.2082	19.5649	19.6768	20.3711	19.5249	20.6764	20.8265	20.5432	20.7939	23.7721	22.9263	23.5077	-1			4	4	4	25	25	25	35.924	0	7.9575	58932000	13	10	1.22728	-1.69416	-2.12766	P67809;P16989;Q9Y2T7	P67809;P16989;Q9Y2T7	Nuclease-sensitive element-binding protein 1;Y-box-binding protein 3;Y-box-binding protein 2	YBX1;YBX3;YBX2	340
27.8553	28.4039	29.3453	29.5543	29.6963	28.6833	30.0197	29.6548	29.6541	32.473	32.6579	31.7062	-1			78	78	78	71.8	71.8	71.8	165.27	0	323.31	84044000000	81	968	1.22547	-1.63967	-2.12519	Q92626	Q92626	Peroxidasin homolog	PXDN	508
21.1301	22.1912	23.0968	19.4102	21.8967	21.1948	24.562	24.0633	24.0781	22.3587	21.8518	23.0038	-1			4	4	4	19.5	19.5	19.5	35.818	0	6.3669	112330000	20	11	1.22472	1.56757	2.12416	Q96QD9	Q96QD9	UAP56-interacting factor	FYTTD1	531
23.9614	24.7978	24.9332	25.3141	24.9608	25.2405	25.3711	24.9771	25.0259	25.7527	25.6526	25.0873	-1			11	11	11	41.2	41.2	41.2	22.591	0	18.41	665760000	14	63	1.22185	-0.490241	-2.12024	P46781	P46781	40S ribosomal protein S9	RPS9	252
19.2694	17.2494	17.8622	18.4841	17.8357	18.4009	18.3878	16.847	16.2799	23.919	22.7887	19.0433	-1			3	3	3	5.8	5.8	5.8	104.55	0.0027933	4.6609	36944000	47	3	1.22063	-2.42935	-2.11857	P63010;Q10567	P63010	AP-2 complex subunit beta	AP2B1	334
22.6793	23.1054	23.6008	22.2161	23.0412	23.4305	22.3167	20.4525	21.9265	23.7676	24.1099	25.0373	-1			6	6	6	26.1	26.1	26.1	29.945	0	10.635	214360000	19	21	1.21103	-1.25355	-2.10543	P61247	P61247	40S ribosomal protein S3a	RPS3A	294
17.9532	17.5048	17.1378	18.5876	18.9732	17.3201	19.593	17.1339	19.3679	22.869	24.0623	21.7498	-1			4	4	4	7.9	7.9	7.9	119.52	0	6.9161	30084000	45	4	1.20358	-2.47857	-2.09522	O95373	O95373	Importin-7	IPO7	73
18.4432	17.6639	18.9177	17.4427	20.0941	18.6523	16.1061	18.3102	18.4268	19.6318	19.6533	19.5399	-1			2	2	2	4.5	4.5	4.5	55.023	0.004	2.1039	12235000	33	3	1.20285	-1.19104	-2.09422	O60701	O60701	UDP-glucose 6-dehydrogenase	UGDH	59
20.7233	22.64	18.375	24.1679	23.925	22.9157	17.1819	21.9716	19.5793	20.0133	21.7179	21.3052	-1			3	3	3	2	2	2	331.77	0	29.542	67612000	204	8	1.19961	-2.26232	-2.08978	P15924	P15924	Desmoplakin	DSP	165
24.4253	24.9142	25.7716	24.6748	24.8138	24.5297	25.3219	25.3704	25.0691	25.0161	24.0979	24.8713	-1			15	10	10	28.6	19	19	87.91	0	22.549	497560000	46	47	1.19522	0.478158	2.08376	Q7KZI7	Q7KZI7	Serine/threonine-protein kinase MARK2	MARK2	456
17.7088	19.7203	22.6553	24.1715	24.7924	24.2387	20.9906	18.4066	15.7055	19.1668	22.2608	18.9435	-1			2	2	2	25	25	25	16.516	0	15.362	82326000	8	5	1.19348	-3.06441	-2.08138	O14880	O14880	Microsomal glutathione S-transferase 3	MGST3	39
33.0419	33.2144	33.0778	32.8277	33.0654	32.3271	33.6027	33.4991	33.487	33.0726	33.1641	33.3228	-1			34	34	33	53.5	53.5	52.3	76.149	0	323.31	153000000000	32	873	1.1778	0.357178	2.05984	P23246	P23246	Splicing factor, proline- and glutamine-rich	SFPQ	188
16.7012	20.54	22.336	20.3105	21.0901	21.126	20.1182	20.0226	21.3835	24.9262	24.1191	23.0089	-1			3	3	3	4	4	4	95.337	0.0026316	3.9641	90116000	52	7	1.17616	-2.24657	-2.05759	P13639	P13639	Elongation factor 2	EEF2	157
22.8277	20.4307	23.8394	19.3693	18.8399	20.0773	22.9854	21.3286	20.4164	19.2043	23.3512	20.0526	-1			2	2	2	7.2	7.2	7.2	61.264	0.0023474	3.0118	50118000	30	4	1.16334	1.82226	2.03996	Q96L92	Q96L92	Sorting nexin-27	SNX27	527
16.5343	17.8088	18.0346	18.3085	17.8113	21.5112	16.6846	18.9164	18.0275	17.8407	19.4353	19.4628	-1			1	1	1	19.1	19.1	19.1	7.7412	0.0040984	2.2066	17133000	4	2	1.16286	-1.39393	-2.03929	P60059	P60059	Protein transport protein Sec61 subunit gamma	SEC61G	286
21.3455	21.617	21.0217	21.5217	23.4091	23.0684	22.6546	23.335	23.1028	23.3327	24.5705	24.9105	-1			3	3	1	38.1	38.1	13.1	9.461	0	6.7837	202900000	5	28	1.16045	-1.28936	-2.03597	P42677	P42677	40S ribosomal protein S27	RPS27	245
18.5182	22.3438	21.824	21.5299	22.2417	22.3672	17.0732	17.5591	22.6853	24.1525	21.8481	21.4925	-1			1	1	1	3.6	3.6	3.6	51.402	0.0023923	3.1394	59946000	31	9	1.15463	-2.27141	-2.02795	Q9NV06	Q9NV06	DDB1- and CUL4-associated factor 13	DCAF13	568
22.1892	23.029	25.0656	16.604	20.0674	17.8452	17.0993	18.0381	21.124	18.9812	19.118	17.73	-1			2	2	2	7.2	7.2	7.2	53.162	0.0077519	1.913	50742000	23	1	1.14839	2.69994	2.01935	P06858	P06858	Lipoprotein lipase	LPL	114
23.4706	25.4429	25.4112	25.4161	26.8961	25.1506	25.1982	25.3171	24.4235	25.6652	25.9083	25.2306	-1			7	7	7	59.6	59.6	59.6	16.273	0	88.332	768330000	6	49	1.14167	-0.833906	-2.01007	P62263	P62263	40S ribosomal protein S14	RPS14	305
21.7999	18.8056	22.331	22.3974	21.456	22.3489	23.1629	19.9199	21.753	22.8759	24.3259	23.8407	-1			3	3	3	18.5	18.5	18.5	17.779	0	5.5202	146050000	10	9	1.13518	-1.57872	-2.00111	P83731	P83731	60S ribosomal protein L24	RPL24	351
20.0048	17.2499	17.7332	24.0662	21.3174	19.6756	18.0016	16.1127	18.2696	18.3263	20.5858	16.9874	-1			2	2	2	4.8	4.8	4.8	81.744	0.0021978	2.7349	30339000	44	3	1.13054	-2.26449	-1.9947	P14923	P14923	Junction plakoglobin	JUP	162
18.9063	18.3931	22.9251	17.1409	21.7043	23.1389	22.2289	17.7381	18.6827	24.7909	26.3811	24.8257	-1			6	5	5	16.1	13.8	13.8	63.704	0	13.071	217480000	34	15	1.11683	-3.18459	-1.97573	O00425;Q9Y6M1	O00425	Insulin-like growth factor 2 mRNA-binding protein 3	IGF2BP3	35
16.9818	16.7015	15.951	14.8595	16.9085	19.372	17.5677	17.1438	18.5013	23.4043	23.5109	23.7813	-1			1	1	1	1	1	1	121.04	0.0095238	1.822	38901000	79	4	1.11027	-3.1649	-1.96664	Q9ULE4	Q9ULE4	Protein FAM184B	FAM184B	595
22.6607	23.6034	24.5384	25.0717	24.6813	24.8999	25.4291	25.1869	25.0601	25.7685	26.1267	25.8379	-1			4	4	4	23	23	23	16.561	0	23.247	638230000	8	27	1.10999	-0.984559	-1.96626	P46776	P46776	60S ribosomal protein L27a	RPL27A	249
23.9329	27.9465	27.8289	27.7361	28.969	28.3939	26.7992	27.5528	27.9249	28.7281	27.5741	28.5646	-1			8	8	8	51.5	51.5	51.5	22.127	0	66.547	4705400000	11	80	1.1093	-1.3301	-1.9653	P62081	P62081	40S ribosomal protein S7	RPS7	301
17.5332	15.7465	19.1503	18.4019	17.1954	18.4594	17.1451	18.2393	19.0344	21.0266	20.7429	21.0356	-1			1	1	1	1.3	1.3	1.3	95.337	0.0042463	2.4329	8112300	39	3	1.09465	-1.66884	-1.94496	Q12906	Q12906	Interleukin enhancer-binding factor 3	ILF3	378
19.763	19.6292	18.2054	17.6109	19.5764	19.6126	18.0818	17.8502	17.4059	20.0955	20.5462	20.366	-1			2	2	2	12.7	12.7	12.7	22.782	0.0042827	2.4895	27564000	12	5	1.09296	-1.14534	-1.94261	P04792	P04792	Heat shock protein beta-1	HSPB1	97
19.5898	22.6676	21.6078	22.0887	22.1447	22.3709	22.8045	21.479	22.4277	23.8168	23.1205	24.0503	-1			3	3	3	16.7	16.7	16.7	23.577	0	6.0162	110870000	17	11	1.09173	-1.16922	-1.94091	P40429;Q6NVV1	P40429	60S ribosomal protein L13a	RPL13A	241
31.4157	31.9219	32.2705	31.9355	31.5905	31.3028	32.6989	32.5933	32.5031	32.2536	31.8781	31.6516	-1			30	29	29	73.2	71.5	71.5	54.231	0	323.31	68495000000	25	776	1.09166	0.465181	1.9408	Q15233	Q15233	Non-POU domain-containing octamer-binding protein	NONO	412
24.9341	23.8364	24.6692	22.7891	22.716	23.1971	23.7553	23.8944	24.1789	23.6769	24.3675	24.3483	-1			8	8	8	29.5	29.5	29.5	47.168	0	160.27	270610000	29	42	1.08405	0.695584	1.93023	P06733;P13929;P09104	P06733	Alpha-enolase	ENO1	111
18.9505	17.7163	17.3254	18.025	16.9834	18.0609	18.8709	18.0779	17.1037	24.0523	23.5438	23.3218	-1			3	3	3	10.4	10.4	10.4	82.17	0	96.566	40110000	46	6	1.08061	-2.65707	-1.92543	Q9Y608	Q9Y608	Leucine-rich repeat flightless-interacting protein 2	LRRFIP2	612
18.397	19.1289	18.9791	18.1907	23.0198	18.7124	19.3902	17.6328	19.3985	20.2633	21.0666	20.4494	-1			1	1	1	3.3	3.3	3.3	47.079	0	5.1421	15343000	26	4	1.07922	-1.46261	-1.9235	P22234	P22234	Multifunctional protein ADE2;Phosphoribosylaminoimidazole-succinocarboxamide synthase;Phosphoribosylaminoimidazole carboxylase	PAICS	187
23.877	23.139	25.4027	25.6526	25.4613	24.968	26.0353	26.3019	25.636	27.3634	27.4972	27.2523	-1			5	5	5	28.7	28.7	28.7	21.634	0	101.51	1304300000	9	40	1.04717	-1.30047	-1.87875	Q07020	Q07020	60S ribosomal protein L18	RPL18	367
24.3311	24.9137	25.1551	24.6003	25.1597	25.7174	24.66	22.5527	25.2516	25.4757	25.1704	25.7279	-1			11	11	11	30.7	30.7	30.7	63.544	0	45.26	1252000000	23	46	1.04144	-0.831182	-1.87073	P28799	P28799	Granulins;Acrogranin;Paragranulin;Granulin-1;Granulin-2;Granulin-3;Granulin-4;Granulin-5;Granulin-6;Granulin-7	GRN	208
17.9086	17.7194	18.9415	17.6428	18.3447	17.3325	18.0684	18.4607	18.2134	23.7791	23.1887	23.9175	-1			4	4	4	24.9	24.9	24.9	21.564	0	14.051	39801000	13	11	1.03651	-2.48221	-1.86382	P12829	P12829	Myosin light chain 4	MYL4	154
24.9368	25.2285	25.5785	24.2947	25.0539	24.579	27.2845	27.75	28.1458	26.1636	25.8929	25.7291	-1			30	30	30	43.3	43.3	43.3	127.46	0	323.31	1552400000	67	177	1.02632	1.20179	1.84952	Q9HAU0	Q9HAU0	Pleckstrin homology domain-containing family A member 5	PLEKHA5	562
18.3373	17.4073	18.7281	15.7695	23.0858	17.869	16.8911	19.3489	19.7772	25.1825	21.8974	24.1882	-1			10	10	10	9.6	9.6	9.6	183.56	0	126.45	491850000	96	15	1.01885	-2.91711	-1.83902	P20908	P20908	Collagen alpha-1(V) chain	COL5A1	181
24.3762	25.1236	26.0624	25.8884	25.6916	24.3439	23.5403	24.5711	24.4266	25.5658	26.9759	25.0978	-1			22	22	22	19.4	19.4	19.4	191.61	0	323.31	705860000	95	87	1.0156	-0.910512	-1.83444	Q00610;P53675	Q00610	Clathrin heavy chain 1	CLTC	357
19.0023	19.1367	18.4261	20.4169	17.8014	18.9529	19.2771	17.7396	19.8029	21.1918	21.1583	20.8718	-1			2	2	2	9	9	9	43.062	0.0058366	1.9461	23795000	21	2	1.01386	-1.16806	-1.832	Q12905	Q12905	Interleukin enhancer-binding factor 2	ILF2	377
19.5008	19.2023	20.8598	20.691	21.6613	22.1669	21.1041	18.3615	19.2638	21.3859	18.4896	21.4141	-1			3	3	3	30.8	30.8	30.8	17.965	0	41.149	59552000	11	9	1.01071	-1.25271	-1.82757	P62979;P0CG48;P0CG47;P62987	P62979	Ubiquitin-40S ribosomal protein S27a;Ubiquitin;40S ribosomal protein S27a	RPS27A	333
26.1927	25.4842	26.8546	24.958	25.8869	24.0816	26.2643	27.6992	27.1647	26.8131	26.7033	25.3633	-1			14	14	14	13.7	13.7	13.7	208.73	0	141.06	1466900000	66	75	1.00288	0.975571	1.81653	P51610	P51610	Host cell factor 1;HCF N-terminal chain 1;HCF N-terminal chain 2;HCF N-terminal chain 3;HCF N-terminal chain 4;HCF N-terminal chain 5;HCF N-terminal chain 6;HCF C-terminal chain 1;HCF C-terminal chain 2;HCF C-terminal chain 3;HCF C-terminal chain 4;HCF C-terminal chain 5;HCF C-terminal chain 6	HCFC1	272
18.2078	16.2159	16.7458	20.8374	16.0981	21.5579	21.2751	21.036	20.7159	24.4187	25.0807	24.2319	-1			6	6	5	13.7	13.7	11.4	63.48	0	274.36	154920000	35	18	1.00028	-3.00468	-1.81285	Q9NZI8	Q9NZI8	Insulin-like growth factor 2 mRNA-binding protein 1	IGF2BP1	576
24.3744	24.6807	26.0316	25.9429	24.8753	24.9349	25.5536	26.9751	26.0111	23.2799	24.5831	24.2926	-1			4	4	4	55.7	55.7	55.7	16.131	0	45.966	897810000	8	36	0.991215	0.952963	1.80005	Q5EBL8	Q5EBL8	PDZ domain-containing protein 11	PDZD11	433
18.252	18.5779	17.4249	17.8056	18.265	19.9136	19.7786	18.4253	20.5801	23.7078	23.8073	22.3647	-1			5	5	5	26.8	26.8	26.8	39.124	0	41.392	37237000	16	7	0.989243	-2.13754	-1.79726	O43347	O43347	RNA-binding protein Musashi homolog 1	MSI1	49
18.7545	22.0365	21.284	21.2792	20.1954	17.855	22.642	22.2628	25.2034	19.7752	22.6153	18.4572	-1			3	3	3	35.3	35.3	35.3	15.328	0	21.21	79189000	6	14	0.986873	2.00099	1.79391	P84243;P68431;Q71DI3;Q16695;Q6NXT2	P84243;P68431;Q71DI3;Q16695;Q6NXT2	Histone H3.3;Histone H3.1;Histone H3.2;Histone H3.1t;Histone H3.3C	H3F3A;HIST1H3A;HIST2H3A;HIST3H3;H3F3C	355
17.8338	18.6726	23.3189	17.8764	24.2061	18.6886	21.5638	17.0042	17.6529	23.5804	25.5383	23.9324	-1			2	2	1	9.1	9.1	5.5	33.697	0.0026738	4.1135	124600000	16	5	0.979163	-2.96264	-1.783	Q99439	Q99439	Calponin-2	CNN2	533
16.1189	19.496	19.5862	18.182	19.6314	20.014	20.5124	20.4752	16.8617	21.3309	22.6457	22.3672	-1			2	2	1	14.1	14.1	8.6	21.892	0	19.765	28012000	11	8	0.97391	-1.8535	-1.77555	P32119	P32119	Peroxiredoxin-2	PRDX2	217
18.2002	22.9861	23.2044	22.9377	23.259	22.3198	22.0284	17.0811	21.5161	22.8899	22.6546	22.2051	-1			3	3	3	20.6	20.6	20.6	26.888	0	6.6647	70672000	15	12	0.964558	-1.87497	-1.76227	Q86V81	Q86V81	THO complex subunit 4	ALYREF	465
17.3107	18.4209	20.5423	18.7882	18.3228	18.5533	17.6035	19.1585	16.7679	19.5552	21.8887	21.6573	-1			2	2	2	4.8	4.8	4.8	88.549	0.0023981	3.1783	8413400	32	2	0.945675	-1.49362	-1.73539	Q13263	Q13263	Transcription intermediary factor 1-beta	TRIM28	383
17.8259	18.1472	18.9612	20.6909	19.2276	22.8242	22.722	22.103	22.6042	24.8767	23.6591	24.9893	-1			8	8	8	36.6	36.6	36.6	34.273	0	29.643	277700000	18	18	0.94076	-2.31735	-1.72838	P05388;Q8NHW5	P05388;Q8NHW5	60S acidic ribosomal protein P0;60S acidic ribosomal protein P0-like	RPLP0;RPLP0P6	105
18.4535	17.113	21.1163	21.4214	20.8332	19.9607	16.8143	15.8693	19.9748	18.9929	19.0444	18.7516	-1			1	1	1	7	7	7	23.063	0.0022124	2.7573	18131000	11	2	0.93528	-1.61054	-1.72055	B9A064;P0DOY3;P0DOY2;P0DOX8;P0CG04;P0CF74;A0M8Q6	B9A064;P0DOY3;P0DOY2;P0DOX8;P0CG04;P0CF74;A0M8Q6	Immunoglobulin lambda-like polypeptide 5;Ig lambda-1 chain C regions;Ig lambda-6 chain C region;Ig lambda-7 chain C region	IGLL5;IGLC1;IGLC6;IGLC7	0
17.883	17.6461	17.5941	17.3282	18.5848	20.2945	20.7598	18.3136	20.9418	23.3001	23.2359	23.6031	-1			2	2	2	11.9	11.9	11.9	32.575	0	8.4447	73565000	16	6	0.93504	-2.20139	-1.7202	P06748	P06748	Nucleophosmin	NPM1	112
21.9862	19.6288	18.9358	20.5976	20.8975	22.6463	22.5605	24.1332	22.2299	27.0124	27.679	26.267	-1			13	13	13	48.6	48.6	48.6	36.154	0	268.11	521390000	25	36	0.929045	-2.60424	-1.71163	P02649;CON__Q03247	P02649	Apolipoprotein E	APOE	84
18.6887	17.8667	18.32	16.6341	17.8044	19.768	16.5578	17.1665	19.5788	20.9438	22.0649	20.6201	-1			2	2	2	4.9	4.9	4.9	103.08	0	7.5447	8016100	61	5	0.922509	-1.60947	-1.70226	Q9H3U1	Q9H3U1	Protein unc-45 homolog A	UNC45A	555
19.0347	18.3422	18.9755	18.33	17.09	19.088	16.5098	18.8736	17.9414	21.8079	20.9039	21.0874	-1			5	1	1	16.9	5.6	5.6	28.521	0	9.199	7861600	21	3	0.919219	-1.43832	-1.69755	P67936	P67936	Tropomyosin alpha-4 chain	TPM4	341
18.7374	16.5361	19.6264	18.7786	18.3547	17.8898	17.8725	19.4993	17.8626	22.0073	21.6306	20.0182	-1			2	2	2	4.5	4.5	4.5	57.488	0.0023585	3.0306	11458000	36	3	0.897748	-1.42417	-1.66667	P78371	P78371	T-complex protein 1 subunit beta	CCT2	348
24.8044	24.9424	25.2466	24.8743	25.9114	25.7159	23.1475	23.0902	23.9644	24.4018	25.4994	23.8076	-1			18	18	12	25.2	25.2	16.7	109.68	0	278.52	538140000	64	66	0.879683	-0.835827	-1.64057	P33176	P33176	Kinesin-1 heavy chain	KIF5B	219
17.2569	18.2567	21.4503	19.0521	22.7511	20.6068	19.4702	19.4441	20.4625	18.4178	23.5517	21.9425	-1			2	2	2	10.1	10.1	10.1	42.613	0	13.419	35328000	23	6	0.85389	-1.66353	-1.6031	P61163	P61163	Alpha-centractin	ACTR1A	293
22.1116	22.6737	23.6456	22.9543	23.1157	20.9881	22.3418	20.9775	22.0959	19.1174	19.1346	20.882	-1			2	2	2	35.5	35.5	35.5	11.765	0.002584	3.7861	92227000	5	9	0.850755	1.27567	1.59853	P01834;P0DOX7	P01834;P0DOX7	Ig kappa chain C region	IGKC	80
20.7428	21.1093	21.367	21.4495	20.8613	21.3341	21.5842	21.8256	22.6809	24.2304	24.5808	23.9739	-1			6	6	6	23.7	23.7	23.7	36.876	0	14.944	99824000	15	15	0.850553	-1.1867	-1.59824	Q14257	Q14257	Reticulocalbin-2	RCN2	397
17.5402	18.1551	20.0398	17.5301	19.4765	19.4528	18.5416	17.8383	17.309	18.9369	20.1939	18.9741	-1			2	2	2	10.9	10.9	10.9	47.996	0.0041929	2.3545	14192000	27	3	0.837826	-0.85674	-1.57964	Q9UGI8	Q9UGI8	Testin	TES	592
18.4768	16.6506	17.0625	17.9797	18.6165	17.3373	18.454	17.9005	16.4483	18.3571	20.5266	17.6862	-1			8	8	8	14.5	14.5	14.5	93.313	0	24.627	165570000	44	10	0.822881	-0.918416	-1.55773	Q15063;CON__Q2KJC7	Q15063	Periostin	POSTN	409
18.8202	21.4164	24.7886	20.5511	23.2716	21.1911	21.7541	19.6453	19.3439	23.0528	24.3058	23.4579	-1			5	5	5	23.5	23.5	23.5	34.93	0	9.2163	188710000	18	13	0.821018	-1.67698	-1.55499	Q96AG4	Q96AG4	Leucine-rich repeat-containing protein 59	LRRC59	519
22.7699	23.5225	23.8151	22.7158	22.0093	22.8867	23.8283	22.8655	21.7423	22.7373	22.3712	17.9248	-1			2	2	2	5.9	5.9	5.9	33.216	0	8.1093	118700000	15	23	0.820852	1.31644	1.55474	Q9NWB6	Q9NWB6	Arginine and glutamate-rich protein 1	ARGLU1	569
23.3992	22.8977	24.3568	23.1309	23.6242	24.0086	23.7903	23.3434	23.6042	25.5369	24.6458	24.1117	-1			6	6	6	22.2	22.2	22.2	57.221	0	25.705	286870000	22	39	0.81317	-0.611086	-1.54344	P26599	P26599	Polypyrimidine tract-binding protein 1	PTBP1	199
18.1528	21.5175	22.1616	21.3559	22.0843	21.3909	22.1392	21.7702	21.3014	22.9256	22.4979	23.1829	-1			10	9	9	20.2	20.2	20.2	72.332	0	18.182	137780000	39	12	0.806975	-1.06581	-1.5343	P11021	P11021	78 kDa glucose-regulated protein	HSPA5	142
24.3346	23.9261	25.6644	17.8739	24.7345	23.6121	24.4931	23.892	23.2674	23.2839	25.0855	19.3927	-1			1	1	1	17.4	17.4	17.4	7.8409	0	18.468	341850000	3	15	0.806059	1.9325	1.53295	P62857	P62857	40S ribosomal protein S28	RPS28	322
16.4881	18.6655	18.6332	20.2841	19.677	20.2057	21.6169	21.3796	21.2011	22.4092	22.0765	22.3605	-1			21	1	1	67	2.7	2.7	49.906	0.0039841	2.0354	30252000	21	5	0.804668	-1.50475	-1.53089	Q13885	Q13885	Tubulin beta-2A chain	TUBB2A	389
17.4915	17.0363	19.1869	17.2863	18.604	17.37	17.9002	16.4432	19.0891	18.6854	22.6123	22.4635	-1			3	3	3	10.1	10.1	10.1	60.343	0	7.4241	13419000	35	4	0.792958	-1.64572	-1.51357	P17987	P17987	T-complex protein 1 subunit alpha	TCP1	174
20.6227	20.2101	23.8996	23.4706	22.9905	18.8721	18.7505	19.9563	20.6335	22.4217	22.8677	22.3225	-1			5	5	3	10.7	10.7	7.5	69.147	0	7.0993	60779000	35	8	0.792661	-1.47874	-1.51313	P17844	P17844	Probable ATP-dependent RNA helicase DDX5	DDX5	171
19.1416	18.9897	20.114	20.587	21.1926	18.6585	18.4019	18.4838	19.3132	19.3346	21.0192	18.5727	-1			1	1	1	5.1	5.1	5.1	32.854	0.0023753	3.1018	23344000	15	2	0.783757	-0.8201	-1.49991	P08865	P08865	40S ribosomal protein SA	RPSA	127
24.6733	22.8736	16.5696	23.8124	23.5212	23.9915	16.3879	23.613	22.8574	22.6346	24.701	22.1434	-1			2	2	2	1.3	1.3	1.3	204.74	0	5.7234	165500000	135	7	0.772925	-2.30487	-1.48379	O60437	O60437	Periplakin	PPL	57
23.3262	25.133	23.2346	23.828	24.4941	23.276	27.434	26.1236	26.7768	24.891	24.5892	24.244	-1			5	5	5	50.5	50.5	50.5	11.367	0	18.224	696820000	6	59	0.764851	1.11765	1.47174	P62805	P62805	Histone H4	HIST1H4A	316
24.0062	26.1009	26.0037	25.0118	26.9665	25.523	24.95	24.2572	25.0069	25.4657	26.1131	25.2678	-1			7	7	7	48.8	48.8	48.8	23.277	0	59.686	814330000	14	44	0.762128	-0.67052	-1.46766	P48047	P48047	ATP synthase subunit O, mitochondrial	ATP5O	258
25.8336	25.8595	27.8054	24.7409	24.192	25.6698	24.8374	25.1439	26.1429	25.1995	26.5541	24.3971	-1			9	9	9	38.9	38.9	38.9	63.876	0	83.689	1052300000	24	50	0.756379	0.811542	1.45906	Q8IY67	Q8IY67	Ribonucleoprotein PTB-binding 1	RAVER1	472
20.1477	23.1584	23.2647	21.0199	23.9144	21.4467	26.0467	25.6223	25.5444	23.2222	23.471	21.5434	-1			12	12	12	27.1	27.1	27.1	69.842	0	42.693	326920000	40	29	0.755615	1.52775	1.45791	P12956	P12956	X-ray repair cross-complementing protein 6	XRCC6	155
17.1696	17.2473	20.4588	20.0486	20.1039	19.9718	17.6016	17.9812	19.0602	18.4613	17.1804	20.0463	-1			1	1	1	10.6	10.6	10.6	14.234	0.0041408	2.2466	10815000	8	3	0.753072	-1.04896	-1.4541	E9PRG8	E9PRG8	Uncharacterized protein C11orf98	C11orf98	31
17.3157	19.0077	18.282	17.4959	19.5936	18.3337	17.3264	17.0856	17.658	17.4847	20.3754	18.2864	-1			2	2	2	19.3	19.3	19.3	14.716	0	114.19	27971000	9	3	0.752649	-0.815709	-1.45346	P09382	P09382	Galectin-1	LGALS1	128
17.3848	20.0382	17.4714	17.9734	17.2377	21.1995	20.5563	17.1883	22.6893	23.7601	25.4636	24.2906	-1			12	12	12	16.1	16.1	16.1	138.34	0	19.161	189850000	76	15	0.751755	-2.43278	-1.45212	P53621	P53621	Coatomer subunit alpha;Xenin;Proxenin	COPA	281
27.1304	27.0538	29.1408	26.2771	27.6431	26.6931	28.6868	29.0599	28.7199	27.8078	28.725	28.0037	-1			22	22	22	33.8	33.8	33.8	129.98	0	133.95	4611000000	42	217	0.7501	0.773604	1.44964	Q96EV2	Q96EV2	RNA-binding protein 33	RBM33	522
17.2447	19.2583	18.602	18.5067	18.1324	20.8638	18.3126	17.9853	21.3046	20.0907	21.9367	20.2969	-1			1	1	1	4.7	4.7	4.7	64.071	0.0026385	3.9801	12356000	27	3	0.748988	-1.1866	-1.44796	O96013	O96013	Serine/threonine-protein kinase PAK 4	PAK4	79
23.301	24.8246	26.7188	25.863	26.6422	24.4028	23.0393	19.7006	23.7878	24.9673	24.2486	24.1933	-1			7	7	7	13.1	13.1	13.1	90.583	0	18.733	515930000	44	23	0.748125	-1.49085	-1.44667	Q00839	Q00839	Heterogeneous nuclear ribonucleoprotein U	HNRNPU	358
17.924	22.3045	17.5311	20.9579	19.5205	20.8678	19.2878	23.0498	23.7676	25.5235	26.1845	24.7807	-1			5	5	5	20.1	20.1	20.1	46.108	0	8.441	273920000	22	13	0.748003	-2.32833	-1.44648	P39023;Q92901	P39023	60S ribosomal protein L3	RPL3	237
23.1154	24.0729	24.4586	23.7964	22.6707	23.1735	24.7646	22.9039	23.0013	26.2728	27.2123	26.8076	-1			14	14	14	37.9	37.9	37.9	47.697	0	34.13	712850000	30	52	0.743953	-1.26943	-1.44039	P36578	P36578	60S ribosomal protein L4	RPL4	231
24.9171	24.2974	24.5505	24.9713	24.5055	24.2079	24.319	25.0353	24.3181	24.0725	23.8615	21.5818	-1			2	2	2	32.1	32.1	32.1	6.6767	0	26.935	415730000	4	32	0.722456	0.706113	1.40793	P62273	P62273	40S ribosomal protein S29	RPS29	308
17.4799	18.0342	19.7281	18.3446	17.8616	18.3639	19.3022	18.4169	17.9087	20.7634	19.8207	21.4871	-1			1	1	1	2.1	2.1	2.1	70.942	0.0041068	2.2134	5645500	41	1	0.700246	-0.961882	-1.37413	O43390	O43390	Heterogeneous nuclear ribonucleoprotein R	HNRNPR	50
22.9612	22.5115	23.2737	22.5528	23.7224	20.6174	22.4149	20.4894	23.1001	21.926	20.4513	17.7945	-1			5	5	5	13	13	13	47.33	0	5.791	83324000	22	9	0.694249	1.28106	1.36496	P48730;P49674	P48730;P49674	Casein kinase I isoform delta;Casein kinase I isoform epsilon	CSNK1D;CSNK1E	261
25.1861	25.3465	28.1138	26.823	26.5324	26.9627	27.0478	27.914	27.3619	29.6848	28.8504	28.0824	-1			21	4	4	68.7	16	16	49.67	0	150.49	3557600000	21	76	0.690514	-0.994241	-1.35924	P07437	P07437	Tubulin beta chain	TUBB	118
20.9872	22.0281	23.2585	22.2506	22.8646	21.5497	22.9587	22.9475	22.7661	24.1546	25.4766	24.2116	-1			6	6	6	5.5	5.5	5.5	273.42	0	14.605	161440000	133	17	0.68468	-0.926929	-1.35029	P49327	P49327	Fatty acid synthase;[Acyl-carrier-protein] S-acetyltransferase;[Acyl-carrier-protein] S-malonyltransferase;3-oxoacyl-[acyl-carrier-protein] synthase;3-oxoacyl-[acyl-carrier-protein] reductase;3-hydroxyacyl-[acyl-carrier-protein] dehydratase;Enoyl-[acyl-carrier-protein] reductase;Oleoyl-[acyl-carrier-protein] hydrolase	FASN	265
23.0436	24.416	25.196	23.7589	24.5665	23.9379	21.5535	24.1413	24.5126	25.335	25.042	24.984	-1			2	2	2	18.4	18.4	18.4	14.463	0	13.86	331280000	7	22	0.674714	-0.793545	-1.33495	P62899	P62899	60S ribosomal protein L31	RPL31	327
17.6177	18.2815	21.8468	17.0343	23.6301	19.2779	18.9634	18.1841	18.5177	24.9242	25.4305	16.8781	-1			2	2	2	23.4	23.4	23.4	16.832	0	15.318	113650000	8	6	0.673807	-2.29396	-1.33355	P63241;Q9GZV4;Q6IS14	P63241;Q9GZV4;Q6IS14	Eukaryotic translation initiation factor 5A-1;Eukaryotic translation initiation factor 5A-2;Eukaryotic translation initiation factor 5A-1-like	EIF5A;EIF5A2;EIF5AL1	337
21.7642	23.5626	25.4918	24.1766	24.397	24.5184	24.4868	23.4746	24.191	24.5502	25.2777	24.3096	-1			5	5	5	46.2	46.2	46.2	14.839	0	14.846	482260000	11	40	0.671714	-0.709744	-1.33032	P62244	P62244	40S ribosomal protein S15a	RPS15A	303
25.2202	25.5011	26.4895	26.5235	24.9714	25.3295	25.7425	26.5451	27.4135	29.0655	29.8173	28.2252	-1			23	2	1	72.7	6	2.9	50.151	0	198.89	2976800000	22	49	0.665723	-1.17008	-1.32106	P68363;P68366;A6NHL2;Q9H853	P68363;P68366	Tubulin alpha-1B chain;Tubulin alpha-4A chain	TUBA1B;TUBA4A	344
22.7382	22.6693	23.7199	22.4999	21.659	21.0542	24.1693	22.1835	23.2831	23.2998	23.8412	22.333	-1			7	7	7	7.4	7.4	7.4	213.57	0	14.621	164610000	99	15	0.664276	0.679355	1.31882	Q12888	Q12888	Tumor suppressor p53-binding protein 1	TP53BP1	376
19.0767	23.5077	23.5265	23.2782	23.4664	23.3757	22.5204	24.0573	23.7035	23.2237	24.1123	25.6057	-1			6	6	6	45.6	45.6	45.6	15.798	0	13.102	259830000	6	31	0.659023	-1.11166	-1.31068	P61353	P61353	60S ribosomal protein L27	RPL27	297
23.1838	19.809	19.8863	22.1934	21.321	21.7545	18.9708	16.912	17.7337	21.0519	18.8755	19.4168	-1			7	7	7	29.5	29.5	29.5	45.381	0	41.776	85271000	22	17	0.649888	-1.35292	-1.29648	Q96A83	Q96A83	Collagen alpha-1(XXVI) chain	COL26A1	518
16.9513	18.1939	18.2851	23.2771	22.7	22.9176	24.3123	24.0738	22.1916	24.5688	19.648	22.4072	-1			2	2	2	1.1	1.1	1.1	292.28	0.0025126	3.5979	102420000	134	3	0.64786	-1.91845	-1.29332	Q93008;O00507	Q93008;O00507	Probable ubiquitin carboxyl-terminal hydrolase FAF-X;Probable ubiquitin carboxyl-terminal hydrolase FAF-Y	USP9X;USP9Y	513
23.3737	23.9493	21.841	23.6215	22.1035	22.9302	23.9648	21.9636	23.6568	24.7181	25.5481	25.0404	-1			5	5	5	31.7	31.7	31.7	17.258	0	18.872	272910000	9	27	0.645774	-0.868789	-1.29007	P61254;Q9UNX3	P61254;Q9UNX3	60S ribosomal protein L26;60S ribosomal protein L26-like 1	RPL26;RPL26L1	295
26.7082	26.3648	26.9403	26.6182	26.2285	26.4426	27.6751	27.9473	28.5558	27.282	27.3879	27.256	-1			8	8	8	43	43	43	15.86	0	128.25	2564800000	8	89	0.621453	0.496056	1.25194	P62910	P62910	60S ribosomal protein L32	RPL32	329
28.3704	29.2252	29.9078	27.9192	29.8763	27.5342	28.5	27.6897	28.8056	28.4003	28.0261	26.8719	-1			9	9	9	61.5	61.5	61.5	21.863	0	323.31	7428100000	11	139	0.619186	0.645139	1.24837	P32969	P32969	60S ribosomal protein L9	RPL9	218
26.4007	25.4803	24.7465	26.1166	26.6808	26.4647	27.381	26.6288	26.6889	27.6929	26.4224	27.3791	-1			9	9	9	34.8	34.8	34.8	31.324	0	40.393	1791100000	22	45	0.615349	-0.571753	-1.24231	P15880	P15880	40S ribosomal protein S2	RPS2	164
25.1851	23.655	21.3436	18.0635	17.5147	20.7169	17.0331	19.5114	16.9256	18.2113	20.5607	17.3375	-1			1	1	1	6.3	6.3	6.3	54.087	0	17.949	72617000	26	8	0.607331	1.87488	1.22962	Q9UQM7	Q9UQM7	Calcium/calmodulin-dependent protein kinase type II subunit alpha	CAMK2A	603
17.4029	21.9432	24.4096	17.93	22.3012	20.283	21.4823	23.0018	23.2512	22.0442	20.3724	19.7959	-1			4	4	4	4.2	4.2	4.2	243.87	0	8.8161	74112000	129	6	0.605684	1.46072	1.22701	Q9BTC0	Q9BTC0	Death-inducer obliterator 1	DIDO1	541
18.1369	19.9976	20.152	19.3898	18.9021	18.5094	16.4523	17.6905	19.7469	20.8022	19.0183	21.0395	-1			5	5	4	9.4	9.4	8.2	85.018	0	6.9552	29979000	41	7	0.60111	-0.914187	-1.21975	P17858	P17858	ATP-dependent 6-phosphofructokinase, liver type	PFKL	172
18.5201	21.8031	22.2187	17.5436	17.9687	18.0595	18.3092	18.473	19.2383	18.64	21.3055	18.3879	-1			4	4	4	4.3	4.3	4.3	238.26	0	6.7335	39238000	143	5	0.599211	1.10954	1.21673	Q14980	Q14980	Nuclear mitotic apparatus protein 1	NUMA1	406
22.8456	24.2811	24.4184	23.8698	23.7876	22.7862	24.7957	22.8086	24.7441	23.1157	24.3187	22.6485	-1			4	4	4	39.1	39.1	39.1	15.173	0	9.1843	345470000	8	28	0.596576	0.561171	1.21253	O15235	O15235	28S ribosomal protein S12, mitochondrial	MRPS12	44
20.3758	22.2497	23.8189	22.2629	24.0542	22.7967	22.5193	20.5433	19.3108	22.4474	23.3902	20.1164	-1			3	3	3	7.2	7.2	7.2	53.5	0.0027778	4.6341	115040000	19	6	0.582595	-1.04168	-1.19019	P26368	P26368	Splicing factor U2AF 65 kDa subunit	U2AF2	197
25.5271	25.4852	25.1708	25.1648	23.5874	24.8843	26.2579	25.8692	26.1592	25.852	26.0454	26.0016	-1			7	7	7	29.4	29.4	29.4	26.396	0	282.5	781500000	17	74	0.561921	0.488989	1.15689	Q9Y3Y2	Q9Y3Y2	Chromatin target of PRMT1 protein	CHTOP	610
23.262	24.2575	22.2012	22.3215	24.0071	22.7066	23.8255	24.3628	24.0108	25.547	26.2595	26.8311	-1			8	8	8	19.7	19.7	19.7	59.75	0	323.31	471070000	36	39	0.554497	-0.958837	-1.14484	P25705	P25705	ATP synthase subunit alpha, mitochondrial	ATP5A1	195
17.8421	20.9811	23.0068	17.9612	23.3291	18.087	18.1907	17.1196	15.929	22.0696	19.5114	21.7601	-1			2	2	2	6.7	6.7	6.7	55.21	0.0027548	4.5602	72858000	29	2	0.549279	-1.60819	-1.13635	Q9Y3I0	Q9Y3I0	tRNA-splicing ligase RtcB homolog	RTCB	608
17.0642	21.3122	19.0445	17.25	21.4528	18.6723	23.7372	21.9513	17.8556	18.1901	19.3091	17.8035	-1			2	2	2	5.9	5.9	5.9	85.4	0	7.1386	146290000	48	7	0.547486	1.38119	1.13343	Q9H4M7	Q9H4M7	Pleckstrin homology domain-containing family A member 4	PLEKHA4	556
28.3708	28.5925	28.231	28.8391	26.2273	26.9584	28.616	28.1594	28.2809	27.0533	29.2397	28.537	-1			4	4	1	11.4	11.4	2.1	41.287	0	12.457	5402000000	17	47	0.541294	0.565978	1.12332	P01860;P01857;P0DOX5	P01860;P01857;P0DOX5	Ig gamma-3 chain C region;Ig gamma-1 chain C region	IGHG3;IGHG1	82
21.1341	20.5302	22.0875	20.6569	21.9325	19.8812	16.5795	16.0285	17.3157	19.4848	19.5226	19.8164	-1			1	1	1	8.1	8.1	8.1	18.648	0.0039293	2.0069	21690000	13	5	0.541026	-1.26981	-1.12288	Q14011	Q14011	Cold-inducible RNA-binding protein	CIRBP	390
27.7715	28.3876	29.9241	28.3224	29.6413	28.8982	29.1429	29.7494	30.1111	30.766	30.9171	30.3225	-1			22	22	1	75.7	75.7	2.7	49.953	0	323.31	14261000000	21	253	0.527474	-0.630118	-1.10064	Q9BVA1	Q9BVA1	Tubulin beta-2B chain	TUBB2B	543
25.0366	25.3784	25.198	25.5062	24.9705	25.269	25.4824	25.6488	25.577	25.4427	25.0888	25.2087	-1			3	3	3	41.3	41.3	41.3	10.275	0	5.4451	734320000	6	37	0.526616	0.139215	1.09922	P61513;A6NKH3	P61513	60S ribosomal protein L37a	RPL37A	298
20.2679	23.2761	24.2538	24.8434	24.9925	22.5432	19.4278	23.8939	20.6172	23.0868	21.8966	21.2887	-1			3	3	3	14.3	14.3	14.3	38.83	0	70.773	194990000	8	21	0.521638	-1.15241	-1.09101	Q5EB52	Q5EB52	Mesoderm-specific transcript homolog protein	MEST	432
18.4185	16.9275	23.01	22.37	22.9439	17.5161	23.601	18.6098	19.6797	20.6125	22.4723	23.5086	-1			2	2	2	1.5	1.5	1.5	273.6	0.002451	3.3357	92539000	145	2	0.513477	-1.52945	-1.07749	Q6P2Q9	Q6P2Q9	Pre-mRNA-processing-splicing factor 8	PRPF8	445
21.8599	22.9714	21.7285	22.8805	22.529	22.9432	23.7101	23.9152	23.8981	24.5253	23.9399	24.9317	-1			4	4	4	21.4	21.4	21.4	13.293	0	16.207	225530000	6	33	0.505155	-0.611077	-1.06365	P49207	P49207	60S ribosomal protein L34	RPL34	263
31.5634	32.2462	33.0286	31.8008	32.4892	31.7736	32.7855	33.5097	33.2563	32.64	32.8305	32.6411	-1			64	64	64	78.2	78.2	78.2	121	0	323.31	143000000000	66	1209	0.504089	0.369086	1.06187	P27816;REV__Q15287	P27816	Microtubule-associated protein 4	MAP4	205
17.525	19.8135	21.8995	18.8575	21.9404	16.9941	21.3395	18.4695	18.7541	21.2886	22.548	24.2917	-1			3	3	3	10.8	10.8	10.8	57.861	0	5.5024	40741000	25	4	0.49914	-1.3532	-1.05361	P52292	P52292	Importin subunit alpha-1	KPNA2	277
16.0273	20.209	16.6581	19.8276	21.7563	17.421	18.6773	22.0953	22.55	20.35	25.0889	21.3403	-1			3	3	3	11.9	11.9	11.9	58.024	0	8.1634	57911000	29	7	0.496662	-1.59453	-1.04946	P40227	P40227	T-complex protein 1 subunit zeta	CCT6A	240
19.2538	20.2988	20.4879	19.1052	21.2747	21.3605	21.9344	22.065	22.343	23.3938	23.2228	23.4248	-1			5	5	2	8.4	8.4	3.6	83.263	0	22.884	68540000	40	13	0.492311	-0.89981	-1.04216	P08238;Q58FF7	P08238	Heat shock protein HSP 90-beta	HSP90AB1	124
17.2807	19.1093	18.1693	16.6345	18.8732	18.1196	18.5727	18.0611	20.176	20.7822	20.5609	21.7991	-1			1	1	1	3.9	3.9	3.9	33.67	0.0040404	2.1557	12181000	22	1	0.477265	-0.90006	-1.01679	P07910;O60812;B7ZW38;B2RXH8;P0DMR1	P07910;O60812;B7ZW38;B2RXH8;P0DMR1	Heterogeneous nuclear ribonucleoproteins C1/C2;Heterogeneous nuclear ribonucleoprotein C-like 1;Heterogeneous nuclear ribonucleoprotein C-like 3;Heterogeneous nuclear ribonucleoprotein C-like 2;Heterogeneous nuclear ribonucleoprotein C-like 4	HNRNPC;HNRNPCL1;HNRNPCL3;HNRNPCL2;HNRNPCL4	3
18.495	20.5748	20.4942	21.8617	22.4073	21.3086	21.087	18.0914	19.6483	20.1993	20.4903	17.4452	-1			10	3	3	32.6	11.1	11.1	32.852	0.0024272	3.274	58982000	20	6	0.477103	-0.886957	-1.01651	P05141;Q9H0C2	P05141	ADP/ATP translocase 2;ADP/ATP translocase 2, N-terminally processed	SLC25A5	101
18.2774	21.383	23.686	21.8768	21.6807	21.1338	23.2456	19.9418	23.2974	23.4601	24.0482	23.8412	-1			4	4	4	7.5	7.5	7.5	86.16	0	25.996	157490000	39	18	0.472016	-1.03493	-1.00789	Q15436;Q15437	Q15436	Protein transport protein Sec23A	SEC23A	416
27.1416	28.1686	28.4486	27.3984	28.0935	27.6865	28.4	28.1199	29.2646	30.1332	30.1463	29.6311	-1			14	14	14	40.3	40.3	40.3	50.14	0	323.31	8097300000	23	179	0.471966	-0.590906	-1.0078	P68104;Q5VTE0;Q05639	P68104;Q5VTE0;Q05639	Elongation factor 1-alpha 1;Putative elongation factor 1-alpha-like 3;Elongation factor 1-alpha 2	EEF1A1;EEF1A1P5;EEF1A2	343
28.6017	29.1913	29.6725	28.4214	29.3434	28.6192	29.8919	30.5012	30.5696	29.9521	29.8591	29.7623	-1			7	7	7	37.5	37.5	37.5	18.565	0	46.603	13838000000	9	137	0.467997	0.411803	1.00105	P46778	P46778	60S ribosomal protein L21	RPL21	250
16.8254	16.3725	20.8182	17.0246	17.4327	18.2306	21.1398	18.769	21.7123	24.5875	25.0783	24.4263	-1			7	7	7	10.2	10.2	10.2	140.96	0	17.118	111100000	73	13	0.466378	-1.85712	-0.99829	Q08211	Q08211	ATP-dependent RNA helicase A	DHX9	372
21.9908	21.4921	21.8173	22.9203	20.9525	22.3146	23.4349	23.9486	23.6007	24.8723	25.126	25.0636	-1			2	2	2	18.2	18.2	18.2	21.118	0	149.79	206770000	16	21	0.463141	-0.827497	-0.992765	P0DI83	P0DI83	Ras-related protein Rab-34, isoform NARR	RAB34	135
18.3263	19.6755	23.7589	18.8665	18.0043	17.7774	20.3136	18.8153	19.9701	18.971	20.8714	20.7476	-1			2	2	2	2.5	2.5	2.5	135.58	0.0022321	2.7945	22494000	60	2	0.457789	0.936943	0.98361	Q15393	Q15393	Splicing factor 3B subunit 3	SF3B3	415
19.1906	20.6356	20.1591	17.6315	19.3561	21.271	19.4808	18.5834	19.5789	21.3306	21.1152	20.8731	-1			2	2	2	11.1	11.1	11.1	24.423	0.0039139	1.989	18650000	11	3	0.45423	-0.658207	-0.977505	P62826	P62826	GTP-binding nuclear protein Ran	RAN	317
17.3351	17.8304	21.6489	21.734	23.4467	17.7156	21.0895	20.7875	17.5405	22.1635	19.7882	18.4888	-1			8	2	2	11.4	2.8	2.8	109.49	0.0024155	3.2518	28310000	63	4	0.446326	-1.18414	-0.963897	O60282;Q12840	O60282;Q12840	Kinesin heavy chain isoform 5C;Kinesin heavy chain isoform 5A	KIF5C;KIF5A	55
21.813	21.5211	21.4876	14.7242	20.7105	20.8153	19.7191	22.7714	23.0278	23.1241	23.2572	19.8975	-1			1	1	1	0.3	0.3	0.3	240.46	0	12.627	56393000	104	1	0.44373	1.30187	0.959412	Q9UIF8	Q9UIF8	Bromodomain adjacent to zinc finger domain protein 2B	BAZ2B	594
17.411	20.2213	16.7398	21.1589	17.2344	16.8118	18.5687	20.8022	21.6413	23.0335	24.0976	21.4227	-1			6	6	6	4.3	4.3	4.3	242.98	0	9.0395	38988000	108	10	0.441396	-1.39578	-0.955374	P27708	P27708	CAD protein;Glutamine-dependent carbamoyl-phosphate synthase;Aspartate carbamoyltransferase;Dihydroorotase	CAD	204
17.242	19.0542	20.0837	17.6925	17.9139	17.0722	21.7965	22.081	22.944	21.7658	20.7364	21.1262	-1			3	3	3	8.6	8.6	8.6	83.586	0	7.0682	24861000	47	8	0.438049	1.14906	0.949574	Q8IYA6	Q8IYA6	Cytoskeleton-associated protein 2-like	CKAP2L	473
17.7911	21.657	20.2017	21.1891	24.0271	22.0256	20.5271	19.932	19.9725	19.7084	18.3087	20.2626	-1			2	2	2	8.3	8.3	8.3	38.746	0	40.798	52242000	19	2	0.435411	-0.906664	-0.944993	P09651;Q32P51	P09651;Q32P51	Heterogeneous nuclear ribonucleoprotein A1;Heterogeneous nuclear ribonucleoprotein A1, N-terminally processed;Heterogeneous nuclear ribonucleoprotein A1-like 2	HNRNPA1;HNRNPA1L2	132
21.2363	22.3207	21.0655	20.0213	23.6683	20.4479	25.0727	24.7802	25.7567	23.6693	23.0055	23.2798	-1			13	13	13	31.3	31.3	31.3	82.704	0	93.455	232320000	44	39	0.434024	1.02336	0.942583	P13010	P13010	X-ray repair cross-complementing protein 5	XRCC5	156
22.9737	24.9515	25.831	25.9069	26.3196	25.7852	25.2357	26.6385	26.3021	24.889	27.3127	25.316	-1			4	4	4	14.2	14.2	14.2	44.965	0	14.95	974150000	23	30	0.43352	-0.599487	-0.941706	Q8NC51	Q8NC51	Plasminogen activator inhibitor 1 RNA-binding protein	SERBP1	489
21.2001	24.73	25.4374	23.4189	25.7353	24.2173	22.819	23.7975	23.714	24.8243	23.8178	23.6091	-1			5	5	5	39.4	39.4	39.4	33.31	0	15.702	258640000	18	26	0.425848	-0.654136	-0.928322	Q9BPW8	Q9BPW8	Protein NipSnap homolog 1	NIPSNAP1	539
23.5736	24.7499	22.4921	24.7765	23.5628	24.5527	24.1274	23.9712	25.0013	24.5677	24.4646	24.2371	-1			5	5	5	37.1	37.1	37.1	20.252	0	87.378	323730000	9	14	0.421861	-0.374318	-0.921341	P62913	P62913	60S ribosomal protein L11	RPL11	330
16.4195	15.9473	18.622	17.5282	19.4813	17.5544	19.9546	20.0705	18.524	20.0129	19.4288	20.3176	-1			1	1	1	1.3	1.3	1.3	140.28	0.0077369	1.9105	5536600	44	1	0.421602	-0.797561	-0.920887	Q99700	Q99700	Ataxin-2	ATXN2	535
17.4702	19.8996	19.7573	20.623	20.2379	18.4799	16.8546	18.3092	19.4647	19.4238	19.3997	17.4256	-1			2	2	2	3.7	3.7	3.7	74.68	0.0040323	2.124	23665000	39	2	0.41162	-0.639029	-0.903324	Q15582	Q15582	Transforming growth factor-beta-induced protein ig-h3	TGFBI	417
22.0693	25.3542	26.3518	24.4618	23.4364	25.295	25.1457	21.5322	25.9676	26.7064	25.7389	25.8915	-1			3	3	3	16.7	16.7	16.7	48.227	0	8.0452	652960000	22	19	0.398618	-0.85154	-0.880267	Q07666	Q07666	KH domain-containing, RNA-binding, signal transduction-associated protein 1	KHDRBS1	370
16.858	19.2574	20.1052	20.0261	20.2532	18.3648	19.3713	20.9487	21.3449	20.1797	23.5103	20.5383	-1			3	3	3	7.2	7.2	7.2	59.366	0	4.7797	25621000	35	6	0.398093	-0.831123	-0.879331	Q99832	Q99832	T-complex protein 1 subunit eta	CCT7	538
21.0612	23.5722	24.9404	22.6406	22.735	21.8261	17.4365	24.0103	24.8236	25.7272	24.4373	25.7172	-1			4	4	4	9.9	9.9	9.9	112.42	0	15.289	409260000	60	19	0.397859	-1.20653	-0.878914	P78347	P78347	General transcription factor II-I	GTF2I	347
24.5792	24.2977	26.9338	26.1549	26.5601	24.6359	24.5824	26.0128	26.1657	25.2552	25.8201	27.1976	-1			5	5	5	25.1	25.1	25.1	28.449	0	25.704	1172700000	14	35	0.397504	-0.508667	-0.87828	Q9NX20	Q9NX20	39S ribosomal protein L16, mitochondrial	MRPL16	570
29.2409	29.6897	29.7283	29.429	29.9828	29.4876	29.5156	29.7244	29.5263	29.297	29.3688	29.1145	-1			21	21	21	77.8	77.8	77.8	26.688	0	268.89	15307000000	19	310	0.395748	0.124231	0.875148	P23396	P23396	40S ribosomal protein S3	RPS3	189
20.9248	21.705	21.105	18.4897	17.9065	18.3836	18.0589	22.3802	17.4554	22.112	20.755	18.3391	-1			1	1	1	10.1	10.1	10.1	13.696	0.0094877	1.8117	28544000	10	3	0.394504	0.940568	0.872926	P10606	P10606	Cytochrome c oxidase subunit 5B, mitochondrial	COX5B	140
23.0182	23.9548	25.1039	23.2628	24.8324	23.9103	26.5628	25.279	25.6501	25.3861	24.8183	24.2749	-1			8	8	8	21.8	21.8	21.8	59.544	0	153.7	515170000	32	46	0.384885	0.513986	0.855682	Q86XZ4	Q86XZ4	Spermatogenesis-associated serine-rich protein 2	SPATS2	470
26.582	26.5902	26.5969	26.8445	26.876	26.4148	27.7246	27.8901	26.7057	27.0375	26.5816	26.9494	-1			5	5	5	36.8	36.8	36.8	12.441	0	176.24	2195600000	6	82	0.384587	0.230977	0.855146	P83881;Q969Q0	P83881;Q969Q0	60S ribosomal protein L36a;60S ribosomal protein L36a-like	RPL36A;RPL36AL	352
28.6596	29.5119	30.0674	29.0033	29.9713	28.6578	29.99	30.1911	30.5237	30.1487	30.0263	29.2588	-1			24	24	24	29.1	29.1	29.1	132.75	0	323.31	11091000000	31	238	0.37987	0.312902	0.846644	Q9H6K5	Q9H6K5	Proline-rich protein 36	PRR36	559
20.2456	23.538	24.4741	23.6394	25.1285	23.4473	23.7411	18.9334	17.5128	20.3569	22.9462	20.1717	-1			2	2	2	11	11	11	14.57	0	41.498	154660000	8	6	0.378944	-1.20752	-0.844971	P37108	P37108	Signal recognition particle 14 kDa protein	SRP14	233
17.4322	21.036	18.8786	18.7239	21.4851	20.3773	21.084	22.2278	21.6331	18.7143	18.6203	19.8796	-1			3	3	3	27.3	27.3	27.3	26.227	0	7.108	23133000	15	6	0.37841	0.748506	0.844006	O43809	O43809	Cleavage and polyadenylation specificity factor subunit 5	NUDT21	53
25.3595	25.8541	26.1864	25.7855	26.002	25.1772	26.9807	27.1912	26.8324	26.5127	26.7162	26.3309	-1			9	9	9	44.3	44.3	44.3	20.762	0	27.084	1288500000	14	68	0.378132	0.313306	0.843504	Q02543	Q02543	60S ribosomal protein L18a	RPL18A	363
22.3717	22.128	22.8381	22.4661	22.8426	22.9492	21.6057	22.9837	22.5634	22.381	21.9639	23.3109	-1			7	7	7	29.7	29.7	29.7	36.263	0	92.876	379910000	24	25	0.375	-0.237175	-0.837836	Q13642	Q13642	Four and a half LIM domains protein 1	FHL1	388
20.7494	23.3705	24.5834	22.6173	23.4788	21.9657	24.8752	24.3417	24.187	24.1021	24.2582	21.9956	-1			5	5	5	6.7	6.7	6.7	118.32	0	28.324	188290000	45	19	0.365524	0.614927	0.820603	P53992	P53992	Protein transport protein Sec24C	SEC24C	282
23.732	24.2813	23.499	22.9263	22.4368	23.4348	23.5499	24.0705	24.0951	23.867	24.4967	24.3344	-1			4	4	4	25	25	25	21.397	0	8.4683	247320000	11	29	0.362248	0.288637	0.814617	P18621	P18621	60S ribosomal protein L17	RPL17	176
19.5044	17.8446	18.4731	18.0348	19.6139	16.921	18.2175	18.5696	20.3151	20.6387	20.0837	21.4623	-1			2	2	2	7.8	7.8	7.8	53.425	0.0026667	4.0948	18057000	17	5	0.361439	-0.638363	-0.813137	P35637;Q92804	P35637;Q92804	RNA-binding protein FUS;TATA-binding protein-associated factor 2N	FUS;TAF15	229
24.7437	23.7707	24.185	26.3712	26.7819	24.2959	25.9149	24.5088	25.3063	24.1595	25.1886	24.3705	-1			4	4	2	43	43	30.5	13.509	0	251.93	649140000	6	44	0.361099	-0.45637	-0.812514	Q71UI9;P0C0S5	Q71UI9;P0C0S5	Histone H2A.V;Histone H2A.Z	H2AFV;H2AFZ	134
27.1269	27.2032	26.1077	26.8649	26.4413	26.8688	27.1272	27.8287	26.9331	27.3451	24.7467	27.7361	-1			1	1	1	19.6	19.6	19.6	6.4066	0	17.788	2505300000	1	48	0.356417	0.387346	0.803925	P62891;Q59GN2	P62891;Q59GN2	60S ribosomal protein L39;Putative 60S ribosomal protein L39-like 5	RPL39;RPL39P5	326
23.9409	24.9905	27.2727	26.0356	27.0898	24.9227	25.2215	25.7342	25.1666	25.1618	26.7322	25.1834	-1			2	2	2	25.5	25.5	25.5	10.918	0	109.71	1214900000	4	47	0.355833	-0.466494	-0.802852	P56134	P56134	ATP synthase subunit f, mitochondrial	ATP5J2	285
20.1552	19.6854	21.1054	16.6371	22.3168	21.3611	14.9889	15.6137	18.4379	18.9396	19.5485	17.6284	-1			2	2	2	5	5	5	65.75	0.004065	2.1738	28540000	34	5	0.351501	-1.07415	-0.794874	P05156	P05156	Complement factor I;Complement factor I heavy chain;Complement factor I light chain	CFI	102
18.7047	17.4574	21.6442	21.1412	21.3862	20.1659	19.6984	18.5961	19.5951	19.7668	20.9454	16.6442	-1			9	2	2	34.2	6	6	33.064	0.0094162	1.7964	22955000	21	3	0.34773	-0.725625	-0.787907	P12235	P12235	ADP/ATP translocase 1	SLC25A4	151
23.121	23.9116	23.4428	25.0353	23.4765	25.0286	26.6535	25.9739	26.0084	26.279	26.6418	26.3957	-1			8	8	8	44.5	44.5	44.5	15.747	0	63.448	776710000	11	54	0.346435	-0.624303	-0.78551	P46779	P46779	60S ribosomal protein L28	RPL28	251
23.7387	24.6052	26.671	25.8095	25.027	24.8462	16.7691	19.0651	16.8029	19.1235	19.6731	23.0462	-1			9	9	9	15.8	15.8	15.8	178.19	0	62.923	654130000	61	26	0.344406	-1.6456	-0.781748	P39060	P39060	Collagen alpha-1(XVIII) chain;Endostatin	COL18A1	238
21.5643	20.6744	21.5853	20.5557	20.88	19.1046	21.3699	21.0427	21.7474	21.8643	21.8865	21.5292	-1			2	2	2	24.7	24.7	24.7	10.366	0.0041754	2.2972	37843000	5	6	0.343192	0.360594	0.779496	P63167;Q96FJ2	P63167;Q96FJ2	Dynein light chain 1, cytoplasmic;Dynein light chain 2, cytoplasmic	DYNLL1;DYNLL2	335
21.8925	22.8378	24.8901	21.5405	22.2312	22.3698	22.0872	22.0414	21.2068	22.6138	22.7753	20.4976	-1			4	4	4	8.1	8.1	8.1	102.9	0	20.047	98269000	51	9	0.3409	0.487942	0.775234	Q8N163	Q8N163	Cell cycle and apoptosis regulator protein 2	CCAR2	477
29.2931	28.5764	30.1024	29.5295	29.2994	30.2119	29.4006	29.0613	29.1127	27.8986	28.5201	28.1595	-1			8	8	8	49.3	49.3	49.3	16.445	0	197.04	12628000000	12	182	0.33802	0.321237	0.76987	P62249	P62249	40S ribosomal protein S16	RPS16	304
22.9043	24.334	25.2581	24.5195	23.2679	23.1171	28.8413	27.8791	28.2509	27.6447	27.3866	25.6526	-1			13	13	13	39.7	39.7	39.7	38.796	0	323.31	1699100000	31	48	0.337619	0.979863	0.769121	Q6PGN9	Q6PGN9	Proline/serine-rich coiled-coil protein 1	PSRC1	446
18.6598	20.6265	19.9061	21.0079	21.5614	15.6294	21.1693	21.3421	21.8519	22.764	18.5898	18.6685	-1			1	1	1	3.6	3.6	3.6	56.578	0.004158	2.2856	24605000	31	2	0.337476	0.889106	0.768855	Q9Y6G9	Q9Y6G9	Cytoplasmic dynein 1 light intermediate chain 1	DYNC1LI1	614
24.0826	23.2905	26.0025	25.3695	27.0972	23.2236	24.7231	23.6996	25.0052	24.1693	27.7174	23.272	-1			6	6	6	49.4	49.4	49.4	18.502	0	155.77	803450000	12	34	0.334012	-0.674237	-0.762383	P23528;Q9Y281	P23528	Cofilin-1	CFL1	190
28.459	29.307	29.5055	29.8459	30.627	28.701	27.7118	28.4717	29.2178	28.2109	28.914	28.5006	-1			11	11	11	55.4	55.4	55.4	22.876	0	217.55	9344900000	10	107	0.33163	-0.354417	-0.757922	P46782	P46782	40S ribosomal protein S5;40S ribosomal protein S5, N-terminally processed	RPS5	253
24.3512	26.199	26.8557	25.5558	26.7753	25.7699	26.0541	26.1179	26.9024	24.8485	26.2846	25.1046	-1			12	12	12	20.7	20.7	20.7	118.72	0	191.5	1184200000	46	61	0.324822	0.356915	0.745124	Q9P2N5;Q5T8P6	Q9P2N5	RNA-binding protein 27	RBM27	586
17.6402	20.2794	17.0021	18.7537	19.8779	18.3979	20.4041	19.1317	16.8736	18.5006	20.593	18.5489	-1			1	1	1	4.6	4.6	4.6	47.628	0.0027248	4.4141	68062000	25	3	0.322961	-0.556787	-0.741615	Q8NBS9	Q8NBS9	Thioredoxin domain-containing protein 5	TXNDC5	488
16.6928	21.1294	23.4098	20.4535	22.8135	20.9043	17.0021	17.9513	17.5685	18.2849	19.3528	17.862	-1			3	3	3	11.1	11.1	11.1	56.782	0	93.237	66176000	32	3	0.322089	-0.986194	-0.739967	P30101	P30101	Protein disulfide-isomerase A3	PDIA3	211
29.493	29.4713	29.8207	29.6204	29.5496	29.5329	29.7683	30.0033	29.433	29.9771	30.0839	29.814	-1			11	11	11	51.9	51.9	51.9	18.431	0	146.87	16682000000	10	185	0.317045	-0.098033	-0.730415	P62280	P62280	40S ribosomal protein S11	RPS11	310
23.0491	19.7984	19.765	16.6935	18.5079	18.4592	22.6466	21.6727	22.46	22.4144	24.7139	22.4878	-1			6	6	6	22.5	22.5	22.5	56.559	0	73.698	83181000	30	16	0.316655	1.01919	0.729675	P06576	P06576	ATP synthase subunit beta, mitochondrial	ATP5B	110
18.6634	18.9618	21.3169	21.8162	22.0361	19.2947	22.8443	22.4068	22.4845	23.6545	22.1948	21.7766	-1			4	4	4	8.7	8.7	8.7	101.25	0	8.4426	59961000	54	14	0.310237	-0.682528	-0.717459	Q8N137	Q8N137	Centrobin	CNTROB	476
20.482	19.3145	18.2566	21.1554	17.3507	19.6878	19.1349	15.6318	17.2977	17.1745	20.7273	18.1208	-1			2	2	2	2.9	2.9	2.9	113.75	0.0039683	2.0261	7369100	39	3	0.295299	-0.683179	-0.688755	Q02413	Q02413	Desmoglein-1	DSG1	362
17.4939	18.6634	17.6724	16.9694	18.9938	17.6545	19.2634	19.3115	19.3453	18.6225	21.7454	21.2758	-1			1	1	1	4.2	4.2	4.2	60.533	0.003937	2.0075	9029800	37	1	0.291652	-0.585268	-0.681689	P49368	P49368	T-complex protein 1 subunit gamma	CCT3	266
19.5026	17.9773	21.1571	19.8052	20.7547	18.7837	18.9445	18.5436	18.4714	18.6956	20.5385	18.5091	-1			1	1	1	2.8	2.8	2.8	52.164	0.0043384	2.6252	12914000	24	2	0.289314	-0.415032	-0.677147	Q13283	Q13283	Ras GTPase-activating protein-binding protein 1	G3BP1	384
21.807	21.7453	22.0714	20.6378	21.5204	20.9385	23.3002	23.3629	22.4275	23.3076	22.7367	23.2984	-1			4	4	4	14	14	14	44.746	0	37.554	83896000	27	14	0.283512	0.379163	0.665832	Q8N9M1	Q8N9M1	Uncharacterized protein C19orf47	C19orf47	484
20.3703	22.5812	23.631	21.3393	22.7363	22.3591	21.8851	19.8498	21.6294	21.896	22.3473	21.6796	-1			2	2	2	12.8	12.8	12.8	19.329	0.002681	4.1466	86986000	10	6	0.28166	-0.401821	-0.662208	P84103;Q16629	P84103;Q16629	Serine/arginine-rich splicing factor 3;Serine/arginine-rich splicing factor 7	SRSF3;SRSF7	354
23.3153	22.3955	22.657	23.874	24.5689	14.3112	19.2162	18.434	19.5902	18.1205	19.8301	18.0291	-1			2	2	2	1.7	1.7	1.7	177.6	0	132.37	90868000	77	7	0.268621	1.14576	0.636511	P11047	P11047	Laminin subunit gamma-1	LAMC1	143
26.0438	25.8365	27.3034	26.3012	27.5985	24.9736	23.4266	24.1054	22.8679	21.2807	23.3889	21.2751	-1			6	6	6	10.9	10.9	10.9	103.36	0	261.45	1277200000	47	50	0.260555	0.794263	0.62045	Q14624	Q14624	Inter-alpha-trypsin inhibitor heavy chain H4;70 kDa inter-alpha-trypsin inhibitor heavy chain H4;35 kDa inter-alpha-trypsin inhibitor heavy chain H4	ITIH4	401
29.1755	29.2107	30.0889	29.9321	30.0927	30.1562	31.1409	30.6325	30.4637	30.7381	30.6287	30.4573	-1			8	8	8	53.1	53.1	53.1	15.807	0	323.31	22482000000	8	342	0.258793	-0.215472	-0.616927	P62266	P62266	40S ribosomal protein S23	RPS23	306
24.9829	25.1326	27.049	25.1625	25.915	24.8901	25.7166	25.4763	25.6216	26.6023	26.4728	26.5157	-1			16	16	16	22.2	22.2	22.2	141.47	0	99.669	972350000	66	82	0.258705	-0.263221	-0.616749	Q7Z589	Q7Z589	Protein EMSY	EMSY	460
25.8493	24.7456	18.0618	17.5345	25.2036	25.5044	23.6628	24.7624	23.917	23.7457	18.8332	23.5775	-1			1	1	1	3.5	3.5	3.5	41.365	0.0096154	1.8477	379000000	15	4	0.258544	1.09999	0.616428	Q969T3	Q969T3	Sorting nexin-21	SNX21	515
19.5255	23.2584	23.8251	17.7529	22.4493	21.9219	23.8996	23.3016	24.2778	24.171	23.0859	24.2381	-1			2	2	2	2.3	2.3	2.3	210.63	0	6.7124	139060000	123	9	0.257623	0.744817	0.614581	Q96Q89	Q96Q89	Kinesin-like protein KIF20B	KIF20B	530
19.2657	23.6301	22.8484	22.9193	21.668	22.5734	24.5894	20.9154	21.0795	18.4635	22.2002	20.7186	-1			5	5	5	4.8	4.8	4.8	218	0	16.758	91191000	98	13	0.250941	0.630915	0.60114	Q14839;Q12873;Q8TDI0	Q14839;Q12873;Q8TDI0	Chromodomain-helicase-DNA-binding protein 4;Chromodomain-helicase-DNA-binding protein 3;Chromodomain-helicase-DNA-binding protein 5	CHD4;CHD3;CHD5	404
26.5763	28.1178	22.2506	27.7	25.0986	26.0308	24.3235	25.8465	18.4317	21.5649	19.5485	18.0692	-1			18	8	0	26.4	13.3	0	60.066	0	323.31	867910000	36	33	0.246676	1.25571	0.592515	P04259	P04259	Keratin, type II cytoskeletal 6B	KRT6B	92
26.022	25.7343	26.8554	25.8267	26.5702	25.0221	26.7972	26.4565	25.9937	26.2226	27.2453	25.6824	-1			4	4	4	44.3	44.3	44.3	13.015	0	15.97	1435800000	6	39	0.243787	0.214998	0.586649	P62854;Q5JNZ5	P62854;Q5JNZ5	40S ribosomal protein S26;Putative 40S ribosomal protein S26-like 1	RPS26;RPS26P11	321
23.6283	24.9133	26.0494	24.5512	24.5164	24.9982	26.0508	25.7042	25.8448	27.0773	27.6716	25.7124	-1			35	35	35	12.2	12.2	12.2	532.4	0	155.03	1051200000	281	87	0.240916	-0.389377	-0.580804	Q14204	Q14204	Cytoplasmic dynein 1 heavy chain 1	DYNC1H1	396
21.0612	19.2001	24.4668	23.2641	21.9062	20.4957	24.7568	26.0635	24.1494	22.7681	23.5603	23.6407	-1			7	7	7	38.3	38.3	38.3	24.636	0	52.115	240400000	11	33	0.239964	0.677096	0.578861	P22061	P22061	Protein-L-isoaspartate(D-aspartate) O-methyltransferase	PCMT1	185
20.2464	19.4172	20.5736	19.4246	19.7655	19.924	20.4813	21.5177	20.3052	22.5648	21.8771	21.0211	-1			3	3	3	10.4	10.4	10.4	38.58	0	4.8547	37055000	18	6	0.239689	-0.339279	-0.578301	Q15366;Q15365;P57721	Q15366	Poly(rC)-binding protein 2	PCBP2	414
16.2117	21.6342	20.8122	17.9782	21.3214	20.1017	21.8479	20.6669	23.2151	23.9183	23.9951	21.7529	-1			5	5	5	13.3	13.3	13.3	50.909	0	7.4032	76011000	29	8	0.23807	-0.779935	-0.574993	P48735	P48735	Isocitrate dehydrogenase [NADP], mitochondrial	IDH2	262
29.2008	29.3363	29.8361	28.6921	29.2435	28.6162	29.4533	30.0614	30.6656	31.2185	31.8306	31.0676	-1			24	24	1	72.9	72.9	3.1	50.135	0	323.31	19074000000	22	337	0.234088	-0.352494	-0.566832	Q71U36;P0DPH8;P0DPH7;Q6PEY2	Q71U36;P0DPH8;P0DPH7;Q6PEY2	Tubulin alpha-1A chain;Tubulin alpha-3E chain	TUBA1A;TUBA3E	454
27.5742	26.9901	27.5243	26.4775	27.4194	27.7671	25.5055	26.5915	26.5518	26.0411	27.5305	26.8995	-1			1	1	1	1.5	1.5	1.5	85.034	0.009542	1.8263	2475200000	37	13	0.230906	-0.232945	-0.560286	Q96PD2	Q96PD2	Discoidin, CUB and LCCL domain-containing protein 2	DCBLD2	529
26.8069	25.5984	26.5654	25.3194	25.5926	25.5967	26.4327	27.0461	26.7419	26.6518	26.3633	28.1044	-1			6	6	6	58.3	58.3	58.3	12.784	0	67.395	1513200000	8	55	0.228507	0.260513	0.555334	P62888	P62888	60S ribosomal protein L30	RPL30	325
18.7328	18.5918	19.1993	18.7874	20.0473	16.37	22.4727	17.2187	21.9014	18.6391	20.7912	20.039	-1			3	1	1	27.3	16.1	16.1	15.144	0.0026042	3.8231	36369000	9	2	0.222522	0.573772	0.542929	P16104;Q96QV6;Q8IUE6	P16104;Q96QV6;Q8IUE6	Histone H2AX;Histone H2A type 1-A;Histone H2A type 2-B	H2AFX;HIST1H2AA;HIST2H2AB	166
16.8635	24.3657	25.6277	23.4639	21.9174	17.1079	27.4313	26.2891	27.4492	26.4708	26.3047	25.6691	-1			3	1	1	26.9	14.6	14.6	14.095	0	82.269	1427800000	7	6	0.220283	1.18208	0.538267	Q6FI13;P0C0S8;Q99878;Q9BTM1;Q16777;Q93077;Q7L7L0;P04908;Q96KK5;P20671	Q6FI13;P0C0S8;Q99878;Q9BTM1;Q16777;Q93077;Q7L7L0;P04908;Q96KK5;P20671	Histone H2A type 2-A;Histone H2A type 1;Histone H2A type 1-J;Histone H2A.J;Histone H2A type 2-C;Histone H2A type 1-C;Histone H2A type 3;Histone H2A type 1-B/E;Histone H2A type 1-H;Histone H2A type 1-D	HIST2H2AA3;HIST1H2AG;HIST1H2AJ;H2AFJ;HIST2H2AC;HIST1H2AC;HIST3H2A;HIST1H2AB;HIST1H2AH;HIST1H2AD	100
19.0412	17.7073	17.6498	19.166	17.8604	18.7925	21.1747	23.3477	23.8933	24.2799	23.0584	25.1795	-1			1	1	1	6.5	6.5	6.5	38.274	0.002439	3.2838	105130000	24	3	0.220216	-0.920444	-0.538127	O95433	O95433	Activator of 90 kDa heat shock protein ATPase homolog 1	AHSA1	74
29.2369	29.7057	30.4669	29.605	30.3781	29.6025	29.6927	28.7268	29.4517	29.3524	29.2865	29.9932	-1			8	8	8	47.3	47.3	47.3	18.898	0	67.759	16178000000	13	168	0.220177	-0.156151	-0.538046	P46783;Q9NQ39	P46783	40S ribosomal protein S10	RPS10	254
22.6032	17.5115	25.7684	19.1156	19.3613	19.7397	17.4482	18.4532	17.7072	17.6937	20.0987	18.7805	-1			1	1	1	0.8	0.8	0.8	242.6	0.0039216	1.9905	97355000	83	1	0.219648	0.783708	0.536942	Q71F56	Q71F56	Mediator of RNA polymerase II transcription subunit 13-like	MED13L	453
17.6096	22.8291	25.1592	23.5584	21.0928	22.1401	22.4169	24.0136	23.5598	21.8488	22.5129	20.7536	-1			3	3	3	22.7	22.7	22.7	28.69	0	11.704	167650000	13	17	0.218382	0.613612	0.534299	Q8WUU5	Q8WUU5	GATA zinc finger domain-containing protein 1	GATAD1	500
16.3449	17.575	17.4385	19.6613	17.4166	17.2233	20.8676	22.6957	21.9895	22.9183	22.6819	21.8343	-1			1	1	1	4.3	4.3	4.3	48.115	0	81.232	31265000	22	6	0.215947	-0.804084	-0.529205	P37268	P37268	Squalene synthase	FDFT1	234
17.5508	18.9547	18.2357	18.702	16.9492	18.4492	18.1992	17.1486	17.6765	17.2189	19.1926	18.5997	-1			4	4	4	20.9	20.9	20.9	24.145	0	4.9297	85624000	12	5	0.20264	-0.22436	-0.501118	P35625	P35625	Metalloproteinase inhibitor 3	TIMP3	228
17.6029	17.9288	19.383	20.9764	21.4192	16.5624	21.7038	17.6863	19.1287	17.4498	19.9569	20.1488	-1			2	2	2	6.6	6.6	6.6	60.626	0.0095602	1.8269	63323000	33	3	0.202446	-0.513326	-0.500707	Q9H4M9	Q9H4M9	EH domain-containing protein 1	EHD1	557
17.9263	23.8799	22.3372	22.0017	22.2411	22.7364	26.1117	25.9723	27.2502	24.4103	25.1793	22.4417	-1			4	4	4	33.3	33.3	33.3	13.95	0	87.297	544300000	11	24	0.201158	0.744499	0.497964	P33778;Q99880;Q93079;Q99877;Q16778;P62807;P58876;O60814;Q5QNW6;P23527;Q99879;P57053;P06899;Q8N257;Q96A08	P33778;Q99880;Q93079;Q99877;Q16778;P62807;P58876;O60814;Q5QNW6;P23527;Q99879;P57053;P06899;Q8N257;Q96A08	Histone H2B type 1-B;Histone H2B type 1-L;Histone H2B type 1-H;Histone H2B type 1-N;Histone H2B type 2-E;Histone H2B type 1-C/E/F/G/I;Histone H2B type 1-D;Histone H2B type 1-K;Histone H2B type 2-F;Histone H2B type 1-O;Histone H2B type 1-M;Histone H2B type F-S;Histone H2B type 1-J;Histone H2B type 3-B;Histone H2B type 1-A	HIST1H2BB;HIST1H2BL;HIST1H2BH;HIST1H2BN;HIST2H2BE;HIST1H2BC;HIST1H2BD;HIST1H2BK;HIST2H2BF;HIST1H2BO;HIST1H2BM;H2BFS;HIST1H2BJ;HIST3H2BB;HIST1H2BA	62
23.1828	23.3752	24.8323	24.354	21.8358	24.206	26.2764	27.9923	22.1736	27.7696	27.7266	25.749	-1			8	8	8	10.9	10.9	10.9	133.06	0	23.617	1079600000	68	24	0.198123	-0.634735	-0.491487	O75182	O75182	Paired amphipathic helix protein Sin3b	SIN3B	66
17.0244	17.6211	18.131	18.9354	19.6317	16.7958	19.9243	23.0489	22.1666	19.1226	21.6154	18.2839	-1			2	2	2	3.1	3.1	3.1	82.285	0.005848	1.9828	21315000	47	3	0.195857	0.588573	0.486637	P33992	P33992	DNA replication licensing factor MCM5	MCM5	220
19.6431	17.6565	19.9922	18.638	19.337	18.1888	19.3463	18.8983	20.1103	19.9697	20.3196	20.789	-1			2	2	2	20	20	20	12.254	0.0022883	2.8963	11842000	6	4	0.193485	-0.2659	-0.481544	Q9Y3U8	Q9Y3U8	60S ribosomal protein L36	RPL36	609
24.3038	24.5261	22.7866	24.6214	25.2321	24.3272	25.8008	26.6921	25.9324	25.9451	25.7367	26.0184	-1			14	14	11	30.8	30.8	27.4	70.897	0	34.974	725060000	37	67	0.19022	-0.306483	-0.474511	P11142;P54652	P11142	Heat shock cognate 71 kDa protein	HSPA8	145
19.3539	16.7168	19.0976	16.9731	20.5338	19.8342	21.2634	21.3987	21.8007	20.6964	21.7208	23.0113	-1			1	1	1	25.9	25.9	25.9	11.564	0	5.6483	30487000	5	8	0.181639	-0.523081	-0.455896	Q9P0S9	Q9P0S9	Transmembrane protein 14C	TMEM14C	578
23.3582	21.8489	24.857	23.3784	24.036	21.4764	20.1869	20.2205	20.4375	21.6944	21.3075	21.4942	-1			3	3	3	3.6	3.6	3.6	138.11	0	7.578	88721000	84	7	0.177768	-0.412961	-0.447434	Q13201	Q13201	Multimerin-1;Platelet glycoprotein Ia*;155 kDa platelet multimerin	MMRN1	381
25.0729	25.6888	26.4094	25.2584	26.0325	25.6716	27.209	27.1215	27.4456	28.0514	27.9602	27.6803	-1			22	7	1	69.4	21.1	2.7	49.83	0	43.62	1923700000	21	62	0.17548	-0.284524	-0.442414	P68371	P68371	Tubulin beta-4B chain	TUBB4B	345
24.0185	24.7535	26.8099	25.8853	26.5737	25.5163	25.6555	26.7598	26.251	25.1696	24.9894	27.7786	-1			11	11	11	44.9	44.9	44.9	31.834	0	116.71	1520400000	19	54	0.175188	-0.277445	-0.441771	P78345	P78345	Ribonuclease P protein subunit p38	RPP38	346
16.4567	17.7681	17.285	22.0763	17.219	21.5738	18.6864	21.7041	21.4862	18.6742	18.9867	18.0419	-1			1	1	1	1.9	1.9	1.9	92.819	0.0025445	3.661	14319000	45	3	0.174467	-0.530893	-0.440186	Q3KQU3	Q3KQU3	MAP7 domain-containing protein 1	MAP7D1	425
27.3376	27.6278	27.3617	26.8033	27.0956	27.7223	29.2639	29.695	30.0827	29.2851	29.107	29.5273	-1			11	11	11	47.4	47.4	47.4	24.261	0	323.31	6576400000	14	111	0.169979	0.304688	0.430283	P26373	P26373	60S ribosomal protein L13	RPL13	198
24.9844	23.82	26.444	24.5819	25.2885	25.0385	25.1888	26.0053	25.3332	26.7714	25.9642	25.3358	-1			19	8	6	57.1	31.6	26.9	50.432	0	27.924	750500000	21	45	0.162476	-0.200773	-0.413599	Q13509	Q13509	Tubulin beta-3 chain	TUBB3	386
24.3708	25.7072	25.5825	26.0033	25.573	25.22	26.1562	26.116	26.5559	25.2853	25.428	26.1221	-1			5	5	5	41.4	41.4	41.4	15.947	0	57.624	985150000	10	47	0.162165	0.142821	0.412904	Q6P1L8	Q6P1L8	39S ribosomal protein L14, mitochondrial	MRPL14	444
18.0938	20.2449	17.6239	17.8523	18.7076	19.6784	17.7297	20.4925	21.0809	20.6659	20.2747	19.9762	-1			3	2	2	7.5	6	6	92.468	0	5.5165	21223000	49	2	0.16072	-0.314904	-0.409672	P14625	P14625	Endoplasmin	HSP90B1	159
18.5786	18.1713	22.9357	22.6056	18.7652	19.6615	19.5251	21.8256	19.6146	18.3836	20.1797	18.7122	-1			2	2	2	8.2	8.2	8.2	40.542	0.0023529	3.0279	35202000	26	2	0.152561	0.390476	0.391301	Q9Y295	Q9Y295	Developmentally-regulated GTP-binding protein 1	DRG1	606
24.4925	23.1304	25.209	24.071	25.2679	24.112	23.0778	23.1149	23.9399	22.728	24.0459	23.871	-1			8	8	8	23.2	23.2	23.2	59.379	0	51.501	316450000	26	39	0.149953	-0.188529	-0.385386	Q14498	Q14498	RNA-binding protein 39	RBM39	400
25.2307	24.8264	25.127	25.0852	25.2797	24.953	21.9851	25.0435	24.8858	22.284	25.5973	25.5703	-1			5	5	5	40.6	40.6	40.6	18.012	0	5.7616	537570000	14	24	0.149803	-0.2785	-0.385044	P62937;Q9Y536	P62937	Peptidyl-prolyl cis-trans isomerase A;Peptidyl-prolyl cis-trans isomerase A, N-terminally processed	PPIA	332
18.4134	21.894	22.341	22.1437	23.0393	18.729	22.4125	21.6464	22.2134	22.9219	22.1031	17.4757	-1			1	1	1	7.6	7.6	7.6	35.812	0	5.0169	55434000	21	8	0.140368	0.418008	0.363467	Q9P0W2	Q9P0W2	SWI/SNF-related matrix-associated actin-dependent regulator of chromatin subfamily E member 1-related	HMG20B	579
17.2428	26.722	29.9043	17.3093	27.2852	26.0177	26.2209	26.2808	18.2796	25.7027	23.423	19.223	-1			1	1	1	1.3	1.3	1.3	207.7	0.0041494	2.2601	3374000000	98	6	0.137374	0.948222	0.35656	P51805	P51805	Plexin-A3	PLXNA3	273
16.3413	21.9904	22.3235	19.6018	23.8975	16.4932	18.0187	16.5925	23.3839	22.164	20.6974	19.2489	-1			2	2	2	12	12	12	32.844	0	6.3909	45343000	19	6	0.133629	-0.575402	-0.347881	O95983	O95983	Methyl-CpG-binding domain protein 3	MBD3	78
27.657	28.1936	28.3937	28.2241	27.7043	27.9727	27.6248	26.9055	27.3831	26.8886	27.4744	27.2767	-1			7	7	7	36.6	36.6	36.6	16.06	0	92.33	4090400000	12	95	0.133402	0.102823	0.347354	P39019	P39019	40S ribosomal protein S19	RPS19	236
26.1662	25.978	27.9071	28.0521	25.3476	27.2911	26.6013	26.6264	26.5099	25.959	26.0316	26.0963	-1			5	5	5	43.6	43.6	43.6	14.865	0	9.4739	2408800000	10	35	0.13082	0.168567	0.34134	P62829	P62829	60S ribosomal protein L23	RPL23	318
21.0113	21.561	24.7021	23.1594	23.6929	22.7729	24.3878	25.1953	25.1379	23.5197	23.8134	23.4464	-1			7	7	7	18.7	18.7	18.7	75.213	0	15.236	208380000	44	20	0.130021	0.265155	0.339474	Q86XJ1	Q86XJ1	GAS2-like protein 3	GAS2L3	468
27.5851	27.382	29.318	26.4781	28.5474	27.5546	29.6621	29.6916	30.4635	29.6038	30.6179	29.674	-1			14	14	14	34.4	34.4	34.4	58.743	0	323.31	10972000000	25	127	0.128709	0.271087	0.336406	Q8WXF1	Q8WXF1	Paraspeckle component 1	PSPC1	503
19.1812	19.3308	20.7225	17.9824	19.7199	18.969	19.3144	19.8269	18.5181	19.7472	21.2866	20.2767	-1			3	3	3	3.3	3.3	3.3	149.69	0	7.2316	45820000	80	8	0.126002	-0.181356	-0.330059	Q9UM54	Q9UM54	Unconventional myosin-VI	MYO6	597
26.2988	26.9123	28.0838	27.2143	27.6274	26.9148	25.5438	25.9831	24.963	26.4829	25.9454	24.7872	-1			11	11	11	60	60	60	36.053	0	196.93	1828600000	20	76	0.123283	-0.197859	-0.323657	P04406	P04406	Glyceraldehyde-3-phosphate dehydrogenase	GAPDH	96
18.4549	19.3439	17.9421	20.1513	16.4216	17.5655	18.4394	17.5297	16.9373	18.6422	18.3675	18.6727	-1			3	3	3	22.5	22.5	22.5	28.897	0	6.3272	27961000	12	3	0.121508	-0.195597	-0.319465	P35548	P35548	Homeobox protein MSX-2	MSX2	224
17.7577	20.8967	19.5846	18.4822	22.133	20.3578	22.3981	21.1414	23.2743	23.321	23.1633	19.7382	-1			5	5	5	9.8	9.8	9.8	97.263	0	10.57	137510000	45	4	0.118902	-0.357116	-0.31329	Q96KM6	Q96KM6	Zinc finger protein 512B	ZNF512B	526
24.4335	23.602	18.5249	18.2229	17.7512	16.0343	16.5828	17.9812	16.8611	18.2737	22.164	22.2789	-1			3	3	3	34.9	34.9	34.9	16.837	0	98.807	48536000	9	5	0.117721	0.543408	0.310482	P0DP25;P0DP24;P0DP23	P0DP25;P0DP24;P0DP23			138
23.4127	22.7775	22.705	22.3657	23.558	22.6875	23.7509	23.13	24.1908	23.8169	23.2506	23.73	-1			6	4	1	11.7	8.2	1.7	71.027	0	39.448	195000000	39	21	0.10345	0.093037	0.276167	P17066;P48741	P17066;P48741	Heat shock 70 kDa protein 6;Putative heat shock 70 kDa protein 7	HSPA6;HSPA7	169
20.262	21.6715	18.2977	22.3838	21.4195	21.7542	17.696	21.8121	19.2199	19.4553	18.6629	17.0648	-1			2	2	2	20	20	20	11.284	0.004008	2.1096	39267000	8	6	0.101081	-0.29688	-0.270397	P81605	P81605	Dermcidin;Survival-promoting peptide;DCD-1	DCD	350
16.6644	19.8927	19.2713	17.5247	23.656	16.6532	24.9393	23.3316	25.1257	25.9076	22.9897	25.9767	-1			4	4	4	16.4	16.4	16.4	45.199	0	14.983	270360000	26	12	0.09939	-0.580499	-0.266265	P24752	P24752	Acetyl-CoA acetyltransferase, mitochondrial	ACAT1	192
29.7377	30.4906	30.539	30.3747	30.3564	30.0535	29.3732	29.5042	30.3281	29.9869	30.2536	29.3501	-1			16	16	9	54.4	54.4	32.7	29.597	0	312.76	18879000000	20	287	0.0946841	-0.0670643	-0.254707	P62701	P62701	40S ribosomal protein S4, X isoform	RPS4X	312
22.7481	23.7263	27.0036	25.3725	25.3877	23.6239	25.1192	25.3895	27.0567	26.0166	26.8618	24.9886	-1			8	8	8	37.4	37.4	37.4	24.604	0	31.16	1172100000	13	48	0.0895373	-0.201286	-0.241965	P27635;Q96L21	P27635	60S ribosomal protein L10	RPL10	202
19.4881	20.2816	22.4725	21.5526	23.1848	19.6655	17.3234	18.01	18.7737	18.2303	17.3844	18.0546	-1			3	3	3	8.5	8.5	8.5	60.576	0.0022936	2.9194	30705000	35	3	0.0890684	-0.287166	-0.240799	Q6P1J9	Q6P1J9	Parafibromin	CDC73	443
18.64	19.2908	18.989	19.9204	20.4003	20.561	24.1771	26.0876	25.4932	21.5257	22.6257	25.3444	-1			3	3	3	3.1	3.1	3.1	138.11	0.0025974	3.8098	281550000	79	8	0.0857209	0.38333	0.232447	Q7Z7B0	Q7Z7B0	Filamin-A-interacting protein 1	FILIP1	461
23.0937	23.2895	21.4247	22.8622	22.7303	23.6562	24.9656	24.872	25.7051	24.646	26.1405	24.407	-1			5	5	5	25.7	25.7	25.7	28.68	0	26.652	400720000	13	34	0.0804858	-0.181918	-0.219292	P62753	P62753	40S ribosomal protein S6	RPS6	315
19.3752	20.7707	16.6507	21.5381	18.8042	16.2785	20.2843	21.6522	21.499	22.209	19.558	23.5399	-1			2	2	2	13.3	13.3	13.3	23.466	0	17.234	41550000	9	8	0.078742	-0.282589	-0.214884	P84098	P84098	60S ribosomal protein L19	RPL19	353
19.2497	17.0898	20.1449	17.1544	22.8891	18.4766	20.4071	16.6941	17.5854	17.5253	17.8137	18.6843	-1			2	2	2	3.6	3.6	3.6	77.063	0.0025707	3.7631	42764000	43	3	0.0773671	-0.228728	-0.211399	P02787	P02787	Serotransferrin	TF	86
17.7423	22.5737	24.6857	21.2803	23.2874	20.9548	20.0197	19.9501	22.1317	17.5224	23.2314	19.1076	-1			3	3	3	5.3	5.3	5.3	114.33	0	12.053	87998000	52	10	0.0769155	0.286537	0.210253	Q9BPX3	Q9BPX3	Condensin complex subunit 3	NCAPG	540
24.849	25.8639	26.3235	25.3851	26.2085	25.6086	26.2786	26.4809	25.2401	25.8185	25.8931	25.7549	-1			6	6	6	50	50	50	8.2178	0	14.374	1398200000	3	61	0.076614	0.0612335	0.209487	P63173	P63173	60S ribosomal protein L38	RPL38	336
26.0246	25.243	26.4599	24.8937	26.2393	24.606	24.4442	25.7173	24.7915	26.5382	26.1719	24.8131	-1			17	17	17	53.6	53.6	53.6	46.44	0	323.31	1652100000	25	104	0.0754271	-0.0969362	-0.206469	P50454	P50454	Serpin H1	SERPINH1	269
26.426	26.1469	26.5051	26.1993	26.6334	26.7902	25.8171	25.8445	26.5434	26.2451	25.916	25.1661	-1			5	5	5	29.4	29.4	29.4	13.373	0	119.61	1538900000	6	82	0.0745183	0.0554619	0.204153	P60866	P60866	40S ribosomal protein S20	RPS20	290
22.2206	23.1634	25.5416	23.1008	24.8014	24.498	21.3592	21.436	19.5915	18.4535	19.8439	20.9762	-1			13	13	13	49.8	49.8	49.8	51.286	0	323.31	1359000000	20	51	0.0744689	0.273081	0.204027	Q92743	Q92743	Serine protease HTRA1	HTRA1	509
22.5394	24.7239	26.5896	24.8078	25.9687	25.1947	27.4547	27.3231	27.2745	25.5264	27.2454	26.1064	-1			29	29	29	22.3	22.3	22.3	270.63	0	135.2	1088500000	113	97	0.0731383	0.175971	0.20063	P46821;P78559	P46821	Microtubule-associated protein 1B;MAP1B heavy chain;MAP1 light chain LC1	MAP1B	255
19.3755	20.7692	20.3199	19.8244	20.6696	19.9944	21.3026	20.9269	17.4279	20.5817	20.8265	18.9284	-1			1	1	1	1.6	1.6	1.6	80.361	0.0025316	3.6371	16630000	30	4	0.0648936	-0.117133	-0.179402	Q92560	Q92560	Ubiquitin carboxyl-terminal hydrolase BAP1	BAP1	506
25.3772	26.0319	25.8508	25.2328	25.3858	25.3868	26.0387	25.3487	24.4885	25.5947	25.6611	25.6353	-1			6	6	6	35.2	35.2	35.2	13.742	0	19.912	956790000	6	51	0.0568335	0.0398795	0.158345	P62851	P62851	40S ribosomal protein S25	RPS25	320
20.0106	18.9505	21.3141	19.276	18.1764	17.7886	17.3284	16.8843	16.516	17.946	20.4022	18.246	-1			5	5	5	5.8	5.8	5.8	142.16	0	8.2581	77717000	72	8	0.0562526	-0.138525	-0.156815	Q86SQ0	Q86SQ0	Pleckstrin homology-like domain family B member 2	PHLDB2	462
18.3244	24.9794	26.173	23.9276	23.8851	20.7672	23.4377	24.4687	23.6592	24.5997	24.332	22.4314	-1			5	5	5	17.2	17.2	17.2	59.58	0	37.056	280680000	35	16	0.0518763	0.183223	0.145238	Q9NUL7	Q9NUL7	Probable ATP-dependent RNA helicase DDX28	DDX28	567
18.3401	21.5226	22.9045	18.6966	19.325	18.7876	19.5605	19.7234	18.6646	21.4417	21.1413	21.9355	-1			5	5	5	17.6	17.6	17.6	50.67	0	9.6325	62606000	25	7	0.0386579	-0.101979	-0.109679	P42167;P42166	P42167;P42166	Lamina-associated polypeptide 2, isoforms beta/gamma;Thymopoietin;Thymopentin;Lamina-associated polypeptide 2, isoform alpha;Thymopoietin;Thymopentin	TMPO	243
17.9027	19.3888	20.8467	16.6836	20.4655	18.5598	17.866	19.831	17.431	19.4514	19.8971	17.7214	-1			2	2	2	5.1	5.1	5.1	47.097	0.0042918	2.5445	5195100	19	2	0.0356729	0.0812518	0.101522	Q8N3Z0	Q8N3Z0	Inactive serine protease 35	PRSS35	478
28.5151	28.5861	24.0693	24.2192	26.8187	28.1044	22.236	28.2095	16.8465	22.2057	22.2576	23.6437	-1			1	1	1	4.5	4.5	4.5	45.333	0.0023202	2.9639	3584700000	29	6	0.0328406	0.202184	0.0937365	Q8NBJ4	Q8NBJ4	Golgi membrane protein 1	GOLM1	487
18.8605	19.4458	19.8539	19.5866	18.7486	17.9851	17.5738	21.2206	22.2424	20.8269	20.9736	20.6616	-1			2	2	2	11.9	11.9	11.9	22.58	0.0024096	3.2342	14174000	13	5	0.0284355	0.0690978	0.0815389	P16401	P16401	Histone H1.5	HIST1H1B	167
18.0196	16.0985	20.9691	16.1788	19.0549	17.6572	20.8119	17.3045	18.1731	18.9914	19.955	20.0187	-1			1	1	1	2.7	2.7	2.7	81.889	0.0041322	2.2427	22461000	39	1	0.0278927	-0.079896	-0.0800283	P07384	P07384	Calpain-1 catalytic subunit	CAPN1	117
28.8636	27.5091	29.5853	28.0678	29.7801	27.7153	27.664	26.9639	26.9266	26.4525	27.8389	27.3726	-1			16	16	16	52.8	52.8	52.8	51.676	0	134.02	7638400000	25	133	0.026427	0.0475629	0.0759407	P02790	P02790	Hemopexin	HPX	87
19.8562	23.1522	23.4903	21.3687	22.0073	17.3627	20.5177	21.1642	18.3575	21.4264	22.4888	21.4148	-1			2	2	2	5.4	5.4	5.4	54.416	0.0042735	2.4843	57555000	29	4	0.0247111	0.0782385	0.0711398	P26196	P26196	Probable ATP-dependent RNA helicase DDX6	DDX6	196
18.2041	20.0601	19.8106	21.1664	20.5005	21.0678	20.3502	21.8548	20.4667	18.6093	19.1511	20.0002	-1			5	5	5	14.7	14.7	14.7	30.57	0	64.064	188910000	14	20	0.0226693	0.0419089	0.0654046	P24593	P24593	Insulin-like growth factor-binding protein 5	IGFBP5	191
21.2585	22.1881	23.5486	22.1441	23.1044	21.3722	22.326	22.5459	22.2034	23.266	23.9579	19.9949	-1			3	3	3	6.2	6.2	6.2	92.902	0	5.1096	106320000	44	13	0.0200149	0.038475	0.0579116	O60341	O60341	Lysine-specific histone demethylase 1A	KDM1A	56
28.4823	29.3171	29.6151	29.3003	29.2029	28.549	30.2754	30.1807	30.2149	30.2292	30.309	30.3674	-1			25	25	25	63.4	63.4	63.4	46.089	0	323.31	13199000000	28	263	0.0174842	0.0212819	0.0507286	Q9BY77	Q9BY77	Polymerase delta-interacting protein 3	POLDIP3	546
20.7451	21.0122	23.814	21.7314	23.8615	22.5887	22.9943	22.7985	22.4795	19.2172	22.9975	23.2496	-1			5	5	5	14.3	14.3	14.3	62.183	0	6.0425	84107000	33	9	0.0135572	0.0329447	0.0395047	Q14194	Q14194	Dihydropyrimidinase-related protein 1	CRMP1	395
25.0464	24.9036	26.1611	24.865	26.2001	24.7369	19.0021	17.7998	18.3074	19.5156	18.2773	17.9902	-1			11	5	2	42.2	23.2	13.7	29.455	0	11.984	276690000	19	22	0.00945742	-0.0607808	-0.027684	P22090	P22090	40S ribosomal protein S4, Y isoform 1	RPS4Y1	186
28.1169	27.2112	30.9011	27.016	28.9135	29.7273	27.0089	26.8067	26.7914	27.0533	27.1954	26.8136	-1			6	6	6	34.4	34.4	34.4	17.222	0	88.833	6511900000	11	106	0.00813844	0.0195567	0.0238583	P62277	P62277	40S ribosomal protein S13	RPS13	309
17.9945	21.3878	17.66	20.4042	19.8617	21.5649	20.7954	20.0055	21.8837	22.1249	18.6373	16.9928	-1			2	2	2	5.9	5.9	5.9	55.364	0.0023697	3.0787	24325000	26	3	0.00758621	0.0235542	0.0222532	Q92769;Q13547	Q92769;Q13547	Histone deacetylase 2;Histone deacetylase 1	HDAC2;HDAC1	510
17.9663	21.8781	20.9563	21.5615	22.8113	16.5813	22.0196	21.6105	20.3673	22.6553	19.4597	21.6282	-1			2	2	2	2.9	2.9	2.9	113.08	0.0042017	2.3718	35719000	60	8	0.00496334	0.016839	0.0146025	P09874	P09874	Poly [ADP-ribose] polymerase 1	PARP1	133
23.7316	24.5505	25.364	23.2078	25.3053	24.7661	25.4325	25.8637	26.2169	25.6086	25.9339	26.3835	-1			12	12	12	29	29	29	76.986	0	134.13	583600000	48	42	0.00442388	-0.00767072	-0.0130233	Q8WWK9	Q8WWK9	Cytoskeleton-associated protein 2	CKAP2	501
24.4643	24.1318	23.6349	24.5118	23.9807	24.117	18.7305	21.2038	19.5899	18.2744	19.1574	21.8032	-1			9	9	9	10.5	10.5	10.5	118.58	0	17.123	120670000	64	16	0.0033758	-0.0148827	-0.00994976	Q5M775	Q5M775	Cytospin-B	SPECC1	434

## Sheet: Table S14
	PeakID..cmd.annotatePeaks.pl.diffPeaks_HOMER.txt.hg38..gtf.gencodev43.gtf.	Chr	Start	End	Strand	Conc	Conc_WT	Conc_MUT	Fold	p.value	FDR	ext_gene	ensemblgene	entrezgene	category	Peak.Score	Focus.Ratio.Region.Size	Annotation	Detailed.Annotation	Distance.to.TSS	Nearest.PromoterID	Entrez.ID	Nearest.Unigene	Nearest.Refseq	Nearest.Ensembl	Gene.Name	Gene.Alias	Gene.Description	Gene.Type
505	chr17-36	chr17	7857261	7857660	+	9.11066	9.68794	8.13346	1.54552	2.03e-24	5.03e-21	NAA38	ENSG00000183011	84316	promoter-TSS	20.2986	NA	promoter-TSS (ENST00000574196.1)	promoter-TSS (NM_144607)	99	ENST00000575771.6	84316	Hs.565094	NM_032356	ENSG00000183011	NAA38	LSMD1|PFAAP2	N(alpha)-acetyltransferase 38, NatC auxiliary subunit	protein-coding
483	chr17-14	chr17	4940227	4940626	+	9.27048	9.85392	8.27506	1.5693	5.84e-23	7.21e-20	RNF167	ENSG00000108523	26001	promoter-TSS	19.1418	NA	promoter-TSS (ENST00000574710.1)	promoter-TSS (NM_003562)	45	ENST00000575111.5	26001	Hs.7158	NM_015528	ENSG00000108523	RNF167	5730408C10Rik|LP2254|RING105	ring finger protein 167	protein-coding
462	chr16-54	chr16	84116721	84117120	+	8.14233	8.76901	7.00941	1.73831	2.26e-17	1.86e-14	MBTPS1	ENSG00000140943	8720	promoter-TSS	13.7299	NA	promoter-TSS (ENST00000565382.2)	promoter-TSS (NM_003791)	22	ENST00000343411.8	8720	Hs.75890	NM_003791	ENSG00000140943	MBTPS1	PCSK8|S1P|SKI-1	membrane bound transcription factor peptidase, site 1	protein-coding
827	chr2-1	chr2	677099	677498	+	8.51994	9.11128	7.50065	1.59416	5.87e-17	3.63e-14	TMEM18	ENSG00000151353	129787	promoter-TSS	13.4407	NA	promoter-TSS (ENST00000405941.3)	exon (NM_152834, exon 1 of 5)	108	ENST00000432667.5	NA
659	chr19-42	chr19	8513825	8514224	+	8.15528	8.75341	7.11504	1.6201	2.57e-16	1.27e-13	ZNF414	ENSG00000133250	84330	intron	12.8956	NA	intron (ENST00000600906.1, intron 1 of 1)	CpG	124	ENST00000255616.8	84330	Hs.515114	NM_032370	ENSG00000133250	ZNF414	ZFP414	zinc finger protein 414	protein-coding
951	chr22-8	chr22	38705407	38705806	+	6.04588	6.9117	3.55279	3.1918	1.19e-15	4.92e-13	GTPBP1	ENSG00000100226	9567	promoter-TSS	12.308	NA	promoter-TSS (ENST00000470836.1)	promoter-TSS (NM_004286)	-136	ENST00000484657.5	NA
396	chr15-35	chr15	78437934	78438333	+	8.2093	8.77805	7.25687	1.50533	3.76e-14	1.33e-11	IREB2	ENSG00000136381	3658	promoter-TSS	10.8767	NA	promoter-TSS (ENST00000258886.13)	promoter-TSS (NM_001320942)	-43	ENST00000559215.5	NA
790	chr19-173	chr19	49496095	49496494	+	8.08055	8.64768	7.13276	1.49795	9.34e-14	2.88e-11	RPS11	ENSG00000142534	6205	promoter-TSS	10.5399	NA	promoter-TSS (ENST00000601216.1)	promoter-TSS (NM_001015)	-71	ENST00000600027.5	NA
881	chr2-55	chr2	172085382	172085781	+	6.42198	7.19516	4.6409	2.47257	1.67e-13	4.58e-11	DLX1	ENSG00000144355	1745	promoter-TSS	10.339	NA	promoter-TSS (ENST00000475989.2)	5' UTR (NM_178120, exon 1 of 3)	24	ENST00000409492.1	NA
465	chr16-57	chr16	87951273	87951672	+	8.12628	8.68802	7.1938	1.4782	5.67e-13	1.4e-10	BANP	ENSG00000172530	54971	promoter-TSS	9.85341	NA	promoter-TSS (ENST00000439677.5)	promoter-TSS (NM_001173541)	5	ENST00000526460.1	NA
47	chr1-47	chr1	77682640	77683039	+	8.20439	8.77668	7.24177	1.51757	1.4e-12	3.15e-10	ZZZ3	ENSG00000036549	26009	promoter-TSS	9.50171	NA	promoter-TSS (ENST00000370801.8)	promoter-TSS (NM_015534)	-164	ENST00000433749.5	NA
1139	chr6-36	chr6	36027588	36027987	+	8.28453	8.81183	7.44487	1.35401	2.12e-12	4.36e-10	MAPK14	ENSG00000112062	1432	promoter-TSS	9.36019	NA	promoter-TSS (ENST00000491957.5)	5' UTR (NM_001315, exon 1 of 12)	5	ENST00000468133.5	1432	Hs.485233	NM_001315	ENSG00000112062	MAPK14	CSBP|CSBP1|CSBP2|CSPB1|EXIP|Mxi2|PRKM14|PRKM15|RK|SAPK2A|p38|p38ALPHA	mitogen-activated protein kinase 14	protein-coding
1151	chr6-48	chr6	44387387	44387786	+	7.8836	8.44957	6.93914	1.49128	3.5e-12	6.66e-10	CDC5L	ENSG00000096401	988	promoter-TSS	9.17668	NA	promoter-TSS (ENST00000371477.4)	promoter-TSS (NM_001253)	-120	ENST00000371477.4	988	Hs.485471	NM_001253	ENSG00000096401	CDC5L	CDC5|CDC5-LIKE|CEF1|PCDC5RP|dJ319D22.1	cell division cycle 5 like	protein-coding
284	chr12-61	chr12	122752647	122753046	+	7.6253	8.23063	6.56241	1.64229	5.01e-12	8.84e-10	DENR	ENSG00000139726	8562	promoter-TSS	9.05365	NA	promoter-TSS (ENST00000455982.2)	promoter-TSS (NM_003677)	-1	ENST00000537955.1	NA
987	chr3-18	chr3	49094041	49094440	+	7.80523	8.39512	6.79036	1.58313	6.87e-12	1.13e-09	QRICH1	ENSG00000198218	54870	promoter-TSS	8.94651	NA	promoter-TSS (ENST00000703937.1)	promoter-TSS (NM_001320580)	108	ENST00000450685.6	NA
789	chr19-172	chr19	49487205	49487604	+	6.66325	7.36837	5.22776	2.08295	1.22e-11	1.88e-09	RPL13A	ENSG00000142541	23521	promoter-TSS	8.72581	NA	promoter-TSS (ENST00000624069.3)	promoter-TSS (NR_073024)	-106	ENST00000679106.1	NA
796	chr19-179	chr19	49676711	49677110	+	6.47256	7.20062	4.93136	2.20206	1.29e-11	1.88e-09	PRMT1	ENSG00000126457	3276	promoter-TSS	8.72539	NA	promoter-TSS (ENST00000534676.5)	promoter-TSS (NM_198318)	-163	ENST00000534465.6	NA
1318	chrX-18	chrX	53683989	53684388	+	8.47707	9.00173	7.64418	1.34433	1.49e-11	2.04e-09	HUWE1	ENSG00000086758	10075	promoter-TSS	8.68973	NA	promoter-TSS (ENST00000446750.1)	CpG	-19	ENST00000342160.7	10075	Hs.136905	NM_031407	ENSG00000086758	HUWE1	ARF-BP1|HECTH9|HSPC272|Ib772|LASU1|MULE|URE-B1|UREB1	HECT, UBA and WWE domain containing 1, E3 ubiquitin protein ligase	protein-coding
185	chr11-19	chr11	57667444	57667843	+	7.70446	8.28897	6.70583	1.56093	1.69e-11	2.2e-09	ZDHHC5	ENSG00000156599	25921	promoter-TSS	8.65772	NA	promoter-TSS (ENST00000287169.8)	promoter-TSS (NM_015457)	-104	ENST00000527985.5	NA
617	chr18-11	chr18	80108942	80109341	+	6.36856	7.10689	4.77677	2.24863	1.93e-11	2.39e-09	ADNP2	ENSG00000101544	22850	promoter-TSS	8.62158	NA	promoter-TSS (ENST00000560752.5)	5' UTR (NM_014913, exon 1 of 4)	-121	ENST00000262198.9	22850	Hs.131915	NM_014913	ENSG00000101544	ADNP2	ZNF508	ADNP homeobox 2	protein-coding
832	chr2-6	chr2	19901662	19902061	+	8.30937	8.86345	7.39823	1.44828	2.19e-11	2.57e-09	TTC32	ENSG00000183891	130502	promoter-TSS	8.58954	NA	promoter-TSS (ENST00000402414.1)	5' UTR (NM_001008237, exon 1 of 3)	95	ENST00000402414.1	NA
1286	chr9-41	chr9	122905204	122905603	+	7.75626	8.35206	6.72322	1.59986	2.63e-11	2.95e-09	RC3H2	ENSG00000056586	54542	promoter-TSS	8.5296	NA	promoter-TSS (ENST00000498479.5)	promoter-TSS (NM_018835)	-44	ENST00000357244.7	54542	Hs.533499	NM_018835	ENSG00000056586	RC3H2	MNAB|RNF164	ring finger and CCCH-type domains 2	protein-coding
922	chr20-20	chr20	35742240	35742639	+	7.7854	8.37458	6.77267	1.57896	3.96e-11	4.25e-09	RBM39	ENSG00000131051	9584	promoter-TSS	8.37128	NA	promoter-TSS (ENST00000444878.5)	promoter-TSS (NM_001242599)	-127	ENST00000361162.10	9584	Hs.282901	NM_004902	ENSG00000131051	RBM39	CAPER|CAPERalpha|FSAP59|HCC1|RNPC2	RNA binding motif protein 39	protein-coding
155	chr10-39	chr10	110304818	110305217	+	7.41894	8.03283	6.3285	1.67397	4.79e-11	4.84e-09	SMNDC1	ENSG00000119953	10285	promoter-TSS	8.3156	NA	promoter-TSS (ENST00000369592.1)	promoter-TSS (NM_005871)	-79	ENST00000674928.1	NA
794	chr19-177	chr19	49640173	49640572	+	7.02604	7.70584	5.6972	1.96209	4.94e-11	4.84e-09	RRAS	ENSG00000126458	6237	promoter-TSS	8.3156	NA	promoter-TSS (ENST00000246792.4)	promoter-TSS (NM_006270)	-229	ENST00000246792.4	6237	Hs.515536	NM_006270	ENSG00000126458	RRAS	-	related RAS viral (r-ras) oncogene homolog	protein-coding
1113	chr6-10	chr6	28895633	28896032	+	6.64277	7.3428	5.22951	2.05497	5.09e-11	4.84e-09	HCG14	ENSG00000224157	414760	promoter-TSS	8.3156	NA	promoter-TSS (ENST00000444986.1)	promoter-TSS (NR_104117).5	-698	ENST00000444986.1	414760	Hs.211005	NR_104117	ENSG00000224157	HCG14	dJ111M5.4	HLA complex group 14 (non-protein coding)	ncRNA
105	chr1-105	chr1	207052908	207053307	+	7.68763	8.25312	6.74449	1.48643	5.93e-11	5.39e-09	YOD1	ENSG00000180667	55432	promoter-TSS	8.2682	NA	promoter-TSS (ENST00000464777.5)	promoter-TSS (NM_006212)	-127	ENST00000367084.1	55432	Hs.567533	NM_018566	ENSG00000180667	YOD1	DUBA8|OTUD2|PRO0907	YOD1 deubiquitinase	protein-coding
1129	chr6-26	chr6	33200666	33201065	+	7.77974	8.36075	6.79155	1.54719	6.25e-11	5.39e-09	SLC39A7	ENSG00000112473	7922	promoter-TSS	8.2682	NA	promoter-TSS (ENST00000698686.1)	promoter-TSS (NM_001288777)	-2	ENST00000374677.8	7922	Hs.631995	NM_006979	ENSG00000112473	SLC39A7	D6S115E|D6S2244E|H2-KE4|HKE4|KE4|RING5|ZIP7	solute carrier family 39 member 7	protein-coding
1171	chr6-68	chr6	151390337	151390736	+	7.43445	8.026	6.41449	1.5817	6.33e-11	5.39e-09	ZBTB2	ENSG00000181472	57621	intron	8.2682	NA	intron (ENST00000325144.5, intron 1 of 2)	CpG	1023	ENST00000325144.5	57621	Hs.520073	NM_020861	ENSG00000181472	ZBTB2	ZNF437	zinc finger and BTB domain containing 2	protein-coding
980	chr3-11	chr3	42600454	42600853	+	7.84023	8.40712	6.89313	1.49129	8.1e-11	6.67e-09	NKTR	ENSG00000114857	4820	promoter-TSS	8.17589	NA	promoter-TSS (ENST00000442970.5)	promoter-TSS (NM_005385)	-2	ENST00000468735.6	NA
1279	chr9-34	chr9	95875563	95875962	+	8.33952	8.86384	7.50751	1.34128	8.43e-11	6.72e-09	ERCC6L2	ENSG00000182150	375748	promoter-TSS	8.17263	NA	promoter-TSS (ENST00000653324.2)	non-coding (NR_023389, exon 1 of 3)	-1	ENST00000661047.1	NA
196	chr11-30	chr11	64778822	64779221	+	8.28397	8.78945	7.49907	1.27797	1.04e-10	8.05e-09	SF1-DT	ENSG00000269038	NA	promoter-TSS	8.09439	NA	promoter-TSS (ENST00000334944.9)	promoter-TSS (NM_004630)	67	ENST00000594089.1	NA
61	chr1-61	chr1	111449183	111449582	+	7.94994	8.51808	6.99927	1.49742	1.26e-10	9.46e-09	ATP5PB	ENSG00000116459	515	promoter-TSS	8.02426	NA	promoter-TSS (ENST00000369722.8)	promoter-TSS (NM_001317062)	-82	ENST00000369722.8	515	Hs.514870	NM_001688	ENSG00000116459	ATP5F1	PIG47	ATP synthase, H+ transporting, mitochondrial Fo complex subunit B1	protein-coding
383	chr15-22	chr15	73633264	73633663	+	7.52063	8.08962	6.5675	1.49799	1.48e-10	1.07e-08	NPTN	ENSG00000156642	27020	promoter-TSS	7.96952	NA	promoter-TSS (ENST00000345330.9)	promoter-TSS (NM_001161363)	-74	ENST00000345330.9	27020	Hs.744867	NM_012428	ENSG00000156642	NPTN	GP55|GP65|SDFR1|SDR1|np55|np65	neuroplastin	protein-coding
21	chr1-21	chr1	23959509	23959908	+	5.47019	6.31414	3.1842	2.92938	1.82e-10	1.28e-08	PNRC2	ENSG00000189266	55629	promoter-TSS	7.89225	NA	promoter-TSS (ENST00000374468.1)	promoter-TSS (NM_017761)	-120	ENST00000334351.8	55629	Hs.7862	NM_017761	ENSG00000189266	PNRC2	-	proline rich nuclear receptor coactivator 2	protein-coding
1221	chr8-9	chr8	38105443	38105842	+	8.0512	8.58813	7.18638	1.38528	2.16e-10	1.48e-08	ASH2L	ENSG00000129691	9070	promoter-TSS	7.8293	NA	promoter-TSS (ENST00000521652.5)	promoter-TSS (NM_001105214)	92	ENST00000517496.5	NA
1045	chr4-26	chr4	102827882	102828281	+	7.49932	8.11019	6.4187	1.66084	2.49e-10	1.67e-08	UBE2D3	ENSG00000109332	7323	promoter-TSS	7.7783	NA	promoter-TSS (ENST00000686558.2)	promoter-TSS (NM_181892)	-17	ENST00000508249.1	NA
104	chr1-104	chr1	207050914	207051313	+	7.81366	8.34106	6.97375	1.34898	2.62e-10	1.67e-08	YOD1	ENSG00000180667	55432	promoter-TSS	7.77829	NA	promoter-TSS (ENST00000315927.9)	promoter-TSS (NM_018566)	95	ENST00000315927.9	55432	Hs.567533	NM_018566	ENSG00000180667	YOD1	DUBA8|OTUD2|PRO0907	YOD1 deubiquitinase	protein-coding
163	chr10-47	chr10	125719405	125719804	+	7.70866	8.25409	6.82117	1.41206	2.63e-10	1.67e-08	EDRF1	ENSG00000107938	26098	promoter-TSS	7.77829	NA	promoter-TSS (ENST00000423178.6)	promoter-TSS (NR_033847)	28	ENST00000368815.6	26098	Hs.468688	NM_015608	ENSG00000107938	EDRF1	C10orf137	erythroid differentiation regulatory factor 1	protein-coding
1195	chr7-21	chr7	100538841	100539240	+	5.81301	6.59503	3.97896	2.49213	3.96e-10	2.45e-08	AGFG2	ENSG00000106351	3268	promoter-TSS	7.61131	NA	promoter-TSS (ENST00000477022.1)	promoter-TSS (NM_006076)	-163	ENST00000300176.9	3268	Hs.521083	NM_006076	ENSG00000106351	AGFG2	HRBL|RABR	ArfGAP with FG repeats 2	protein-coding
1024	chr4-5	chr4	15681461	15681860	+	6.94947	7.60234	5.72415	1.83395	4.79e-10	2.89e-08	FAM200B	ENSG00000237765	285550	promoter-TSS	7.5397	NA	promoter-TSS (ENST00000502856.5)	promoter-TSS (NM_001145191)	-2	ENST00000510920.5	NA
795	chr19-178	chr19	49641875	49642274	+	6.3293	7.04204	4.85972	2.10513	5.03e-10	2.96e-08	SCAF1	ENSG00000126461	58506	promoter-TSS	7.52901	NA	promoter-TSS (ENST00000360565.8)	promoter-TSS (NM_021228)	-135	ENST00000360565.8	58506	Hs.103521	NM_021228	ENSG00000126461	SCAF1	SRA1	SR-related CTD associated factor 1	protein-coding
1076	chr5-17	chr5	133051707	133052106	+	7.51714	8.07254	6.60236	1.4472	5.89e-10	3.38e-08		ENSG00000286408	NA	promoter-TSS	7.4706	NA	promoter-TSS (ENST00000665702.1)	promoter-TSS (NM_002154)	-13	ENST00000665702.1	NA
1100	chr5-41	chr5	177022434	177022833	+	7.08818	7.70103	6.00116	1.6628	6.04e-10	3.39e-08	UIMC1	ENSG00000087206	51720	promoter-TSS	7.46985	NA	promoter-TSS (ENST00000503039.1)	promoter-TSS (NM_001308218)	0	ENST00000515488.1	NA
927	chr20-25	chr20	46689344	46689743	+	6.3473	7.04688	4.93602	2.04057	6.19e-10	3.4e-08	TP53RK	ENSG00000172315	112858	promoter-TSS	7.4686	NA	promoter-TSS (ENST00000372114.4)	promoter-TSS (NM_033550)	-99	ENST00000372114.4	112858	Hs.440263	NM_033550	ENSG00000172315	TP53RK	BUD32|C20orf64|Nori-2|Nori-2p|PRPK|dJ101A2	TP53 regulating kinase	protein-coding
229	chr12-6	chr12	26937992	26938391	+	7.73377	8.28049	6.84276	1.41608	6.39e-10	3.43e-08	INTS13	ENSG00000064102	55726	promoter-TSS	7.46408	NA	promoter-TSS (ENST00000544111.5)	promoter-TSS (NM_001171888)	113	ENST00000544548.5	NA
46	chr1-46	chr1	70354399	70354798	+	7.40982	7.9857	6.43675	1.52373	7.31e-10	3.84e-08	ANKRD13C	ENSG00000118454	81573	promoter-TSS	7.41514	NA	promoter-TSS (ENST00000689607.2)	promoter-TSS (NM_001031693)	124	ENST00000370944.9	81573	Hs.744989	NM_030816	ENSG00000118454	ANKRD13C	dJ677H15.3	ankyrin repeat domain 13C	protein-coding
49	chr1-49	chr1	77979162	77979561	+	7.62944	8.18136	6.72425	1.43586	1.1e-09	5.67e-08	DNAJB4	ENSG00000162616	11080	promoter-TSS	7.24677	NA	promoter-TSS (ENST00000703586.1)	promoter-TSS (NR_130152)	80	ENST00000484662.1	NA
148	chr10-32	chr10	101060737	101061136	+	8.20213	8.68987	7.45973	1.21725	1.51e-09	7.59e-08		ENSG00000273162	NA	promoter-TSS	7.11957	NA	promoter-TSS (ENST00000609242.1)	promoter-TSS (NM_030929)	69	ENST00000609242.1	NA
485	chr17-16	chr17	4967186	4967585	+	6.81345	7.44122	5.67684	1.72245	1.61e-09	7.95e-08	SPAG7	ENSG00000091640	9552	promoter-TSS	7.09944	NA	promoter-TSS (ENST00000570341.1)	TTS (NM_001171167)	-194	ENST00000573366.5	9552	Hs.90436	NM_004890	ENSG00000091640	SPAG7	ACRP|FSA-1	sperm associated antigen 7	protein-coding
931	chr20-29	chr20	50931333	50931732	+	6.81802	7.522	5.38755	2.06778	1.72e-09	8.32e-08	ADNP	ENSG00000101126	23394	promoter-TSS	7.07994	NA	promoter-TSS (ENST00000396032.8)	promoter-TSS (NM_001282531)	-95	ENST00000621696.5	23394	Hs.293736	NM_015339	ENSG00000101126	ADNP	ADNP1|HVDAS|MRD28	activity dependent neuroprotector homeobox	protein-coding
387	chr15-26	chr15	75023382	75023781	+	7.16478	7.75657	6.14409	1.58198	1.89e-09	8.98e-08	PPCDC	ENSG00000138621	60490	promoter-TSS	7.04654	NA	promoter-TSS (ENST00000342932.8)	promoter-TSS (NM_001301101)	-5	ENST00000568207.5	NA
1193	chr7-19	chr7	100429192	100429591	+	5.80368	6.58006	4.0037	2.45297	3.15e-09	1.47e-07	MEPCE	ENSG00000146834	56257	promoter-TSS	6.83299	NA	promoter-TSS (ENST00000479201.2)	promoter-TSS (NM_001258008)	16	ENST00000479201.2	NA
1248	chr9-3	chr9	6681361	6681760	+	7.74326	8.28774	6.8583	1.40699	3.95e-09	1.81e-07	RPL35AP20	ENSG00000232946	NA	intron	6.74246	NA	intron (ENST00000687289.1, intron 2 of 2)	CpG	6276	ENST00000427308.1	NA
910	chr20-8	chr20	17968637	17969036	+	6.87394	7.49105	5.77297	1.67621	4.16e-09	1.87e-07	SNX5	ENSG00000089006	27131	promoter-TSS	6.72879	NA	promoter-TSS (ENST00000486039.1)	promoter-TSS (NM_014426)	-25	ENST00000481323.1	NA
1336	chrX-36	chrX	154378904	154379303	+	7.09594	7.68413	6.08619	1.56624	4.35e-09	1.92e-07	EMD	ENSG00000102119	2010	promoter-TSS	6.71644	NA	promoter-TSS (ENST00000494443.5)	promoter-TSS (NM_000117)	-170	ENST00000369835.3	NA
1196	chr7-22	chr7	100586262	100586661	+	6.1246	6.84501	4.61971	2.13342	4.58e-09	1.99e-07	FBXO24	ENSG00000106336	26261	promoter-TSS	6.7019	NA	promoter-TSS (ENST00000310300.11)	promoter-TSS (NM_002319)	73	ENST00000474649.1	NA
323	chr13-31	chr13	114281523	114281922	+	8.17135	8.6372	7.47905	1.14644	5.01e-09	2.14e-07	UPF3A	ENSG00000169062	65110	promoter-TSS	6.6703	NA	promoter-TSS (ENST00000480362.5)	exon (NM_023011, exon 1 of 10)	2	ENST00000480362.5	NA
727	chr19-110	chr19	39412209	39412608	+	7.25285	7.8514	6.21131	1.6078	6.17e-09	2.58e-07	PLEKHG2	ENSG00000090924	64857	promoter-TSS	6.5884	NA	promoter-TSS (ENST00000425673.6)	promoter-TSS (NM_022835)	-261	ENST00000425673.6	64857	Hs.631574	NM_022835	ENSG00000090924	PLEKHG2	ARHGEF42|CLG|LDAMD	pleckstrin homology and RhoGEF domain containing G2	protein-coding
1180	chr7-6	chr7	35800833	35801232	+	5.64658	6.43016	3.80285	2.48738	6.26e-09	2.58e-07	SEPTIN7	ENSG00000122545	989	promoter-TSS	6.5884	NA	promoter-TSS (ENST00000705486.1)	promoter-TSS (NR_120511)	-7	ENST00000435235.6	989	Hs.191346	NM_001788	ENSG00000122545	2023-09-07	CDC10|CDC3|NBLA02942|SEPT7A	septin 7	protein-coding
798	chr19-181	chr19	49766394	49766793	+	6.30886	6.98253	5.0044	1.91141	6.86e-09	2.78e-07	AP2A1	ENSG00000196961	160	promoter-TSS	6.55645	NA	promoter-TSS (ENST00000600199.1)	promoter-TSS (NM_014203)	-408	ENST00000354293.10	160	Hs.467125	NM_014203	ENSG00000196961	AP2A1	ADTAA|AP2-ALPHA|CLAPA1	adaptor related protein complex 2 alpha 1 subunit	protein-coding
555	chr17-86	chr17	48892298	48892697	+	7.09572	7.68156	6.0931	1.55555	7.12e-09	2.84e-07	ATP5MC1	ENSG00000159199	516	promoter-TSS	6.54686	NA	promoter-TSS (ENST00000514808.5)	promoter-TSS (NM_001002027)	-268	ENST00000355938.9	516	Hs.80986	NM_005175	ENSG00000159199	ATP5G1	ATP5A|ATP5G	ATP synthase, H+ transporting, mitochondrial Fo complex subunit C1 (subunit 9)	protein-coding
636	chr19-19	chr19	4123979	4124378	+	6.16716	6.85903	4.78869	1.99856	7.67e-09	3.01e-07	MAP2K2	ENSG00000126934	5605	promoter-TSS	6.52188	NA	promoter-TSS (ENST00000262948.10)	promoter-TSS (NM_030662)	-56	ENST00000262948.10	5605	Hs.465627	NM_030662	ENSG00000126934	MAP2K2	CFC4|MAPKK2|MEK2|MKK2|PRKMK2	mitogen-activated protein kinase kinase 2	protein-coding
985	chr3-16	chr3	49007110	49007509	+	6.24449	6.92585	4.90933	1.95051	8.48e-09	3.27e-07	WDR6	ENSG00000178252	11180	promoter-TSS	6.48485	NA	promoter-TSS (ENST00000419837.1)	promoter-TSS (NM_001320547)	-44	ENST00000429900.6	NA
773	chr19-156	chr19	48445423	48445822	+	5.1497	6.0041	2.76875	2.97139	1.09e-08	4.13e-07	GRWD1	ENSG00000105447	83743	promoter-TSS	6.38446	NA	promoter-TSS (ENST00000253237.10)	promoter-TSS (NM_031485)	-219	ENST00000598711.1	NA
12	chr1-12	chr1	11012288	11012687	+	7.19893	7.77963	6.21162	1.53658	1.15e-08	4.32e-07	TARDBP	ENSG00000120948	23435	promoter-TSS	6.36433	NA	promoter-TSS (ENST00000629725.2)	promoter-TSS (NM_007375)	62	ENST00000639599.1	NA
29	chr1-29	chr1	27725555	27725954	+	6.8383	7.46243	5.71397	1.70555	1.49e-08	5.5e-07		ENSG00000287244	NA	promoter-TSS	6.25935	NA	promoter-TSS (ENST00000234549.11)	promoter-TSS (NM_001143912)	2	ENST00000662905.1	NA
118	chr10-2	chr10	5813332	5813731	+	6.38508	7.03374	5.17516	1.80103	2.28e-08	8.28e-07	GDI2	ENSG00000057608	2665	promoter-TSS	6.08195	NA	promoter-TSS (ENST00000418688.5)	promoter-TSS (NM_001494)	-97	ENST00000380191.9	2665	Hs.299055	NM_001494	ENSG00000057608	GDI2	HEL-S-46e|RABGDIB	GDP dissociation inhibitor 2	protein-coding
916	chr20-14	chr20	31879786	31880185	+	6.40922	7.06291	5.1809	1.81898	2.41e-08	8.62e-07	TTLL9	ENSG00000131044	164395	intron	6.0644	NA	intron (ENST00000644596.1, intron 2 of 15)	CpG	137	ENST00000642230.1	NA
994	chr3-25	chr3	108589385	108589784	+	7.86795	8.35018	7.13844	1.19628	2.68e-08	9.46e-07	CIP2A	ENSG00000163507	57650	promoter-TSS	6.02397	NA	promoter-TSS (ENST00000295746.13)	promoter-TSS (NM_020890)	60	ENST00000487834.5	NA
1123	chr6-20	chr6	31620235	31620634	+	5.41125	6.19542	3.56392	2.47038	3.7e-08	1.29e-06		ENSG00000289375	NA	promoter-TSS	5.89075	NA	promoter-TSS (ENST00000691329.1)	promoter-TSS (NM_004638).2	-28	ENST00000691329.1	NA
59	chr1-59	chr1	110338611	110339010	+	7.68785	8.17873	6.93807	1.22393	4.31e-08	1.48e-06	RBM15	ENSG00000162775	64783	promoter-TSS	5.82958	NA	promoter-TSS (ENST00000617047.1)	promoter-TSS (NM_022768)	304	ENST00000652747.1	NA
1255	chr9-10	chr9	34329146	34329545	+	6.65133	7.27563	5.52644	1.70301	4.39e-08	1.49e-06	KIF24	ENSG00000186638	347240	promoter-TSS	5.82805	NA	promoter-TSS (ENST00000379155.9)	promoter-TSS (NM_147173)	-77	ENST00000402558.7	347240	Hs.710246	NM_194313	ENSG00000186638	KIF24	C9orf48|bA571F15.4	kinesin family member 24	protein-coding
538	chr17-69	chr17	39461220	39461619	+	7.36411	7.94925	6.36358	1.55315	4.65e-08	1.53e-06	CDK12	ENSG00000167258	51755	promoter-TSS	5.81586	NA	promoter-TSS (ENST00000430627.6)	promoter-TSS (NM_015083)	-67	ENST00000447079.6	51755	Hs.345028	NM_015083	ENSG00000167258	CDK12	CRK7|CRKR|CRKRS	cyclin dependent kinase 12	protein-coding
900	chr2-74	chr2	231464143	231464542	+	7.64171	8.21808	6.66717	1.51959	4.69e-08	1.53e-06	NCL	ENSG00000115053	4691	promoter-TSS	5.81586	NA	promoter-TSS (ENST00000453992.6)	exon (NM_005381, exon 1 of 14)	11	ENST00000356936.6	NA
1137	chr6-34	chr6	35468309	35468708	+	5.90369	6.60833	4.47031	2.05087	4.7e-08	1.53e-06	RPL10A	ENSG00000198755	4736	promoter-TSS	5.81586	NA	promoter-TSS (ENST00000464112.5)	CpG	88	ENST00000490335.4	NA
688	chr19-71	chr19	18522101	18522500	+	5.73583	6.51745	3.9042	2.46429	5.13e-08	1.65e-06	ELL	ENSG00000105656	8178	promoter-TSS	5.78369	NA	promoter-TSS (ENST00000596915.1)	promoter-TSS (NM_006532)	-184	ENST00000594635.6	8178	Hs.515260	NM_006532	ENSG00000105656	ELL	C19orf17|ELL1|MEN|PPP1R68	elongation factor for RNA polymerase II	protein-coding
90	chr1-90	chr1	167936226	167936625	+	6.47788	7.1451	5.19856	1.88327	6.49e-08	2.06e-06	DCAF6	ENSG00000143164	55827	promoter-TSS	5.68682	NA	promoter-TSS (ENST00000432587.6)	promoter-TSS (NM_001017977)	-134	ENST00000432587.6	55827	Hs.435741	NM_018442	ENSG00000143164	DCAF6	1200006M05Rik|ARCAP|IQWD1|MSTP055|NRIP|PC326	DDB1 and CUL4 associated factor 6	protein-coding
176	chr11-10	chr11	13463254	13463653	+	6.94054	7.52457	5.94331	1.54696	6.59e-08	2.06e-06		ENSG00000287548	NA	promoter-TSS	5.68579	NA	promoter-TSS (ENST00000661088.1)	promoter-TSS (NM_032320)	76	ENST00000661088.1	NA
477	chr17-8	chr17	3668413	3668812	+	5.21264	6.02301	3.1914	2.62905	6.8e-08	2.1e-06	TAX1BP3	ENSG00000213977	30851	promoter-TSS	5.67744	NA	promoter-TSS (ENST00000611779.4)	promoter-TSS (NM_001014764)	-34	ENST00000225525.4	30851	Hs.12956	NM_014604	ENSG00000213977	TAX1BP3	TIP-1|TIP1	Tax1 binding protein 3	protein-coding
1167	chr6-64	chr6	136289694	136290093	+	6.2285	6.87881	5.01255	1.80365	7.61e-08	2.32e-06	BCLAF1	ENSG00000029363	9774	promoter-TSS	5.63449	NA	promoter-TSS (ENST00000527536.5)	promoter-TSS (NM_001077440)	-42	ENST00000628517.2	NA
92	chr1-92	chr1	174999509	174999908	+	5.86866	6.56591	4.46735	2.01121	9.82e-08	2.94e-06		ENSG00000287697	NA	promoter-TSS	5.53122	NA	promoter-TSS (ENST00000483307.1)	promoter-TSS (NM_014412)	-85	ENST00000670650.1	NA
246	chr12-23	chr12	53379616	53380015	+	6.72616	7.34884	5.60673	1.69566	1e-07	2.94e-06	SP1	ENSG00000185591	6667	promoter-TSS	5.53122	NA	promoter-TSS (ENST00000327443.9)	promoter-TSS (NM_001251825)	-361	ENST00000327443.9	6667	Hs.620754	NM_003109	ENSG00000185591	SP1	-	Sp1 transcription factor	protein-coding
647	chr19-30	chr19	5903732	5904131	+	5.90257	6.60009	4.5001	2.01422	1e-07	2.94e-06	NDUFA11	ENSG00000174886	126328	promoter-TSS	5.53122	NA	promoter-TSS (ENST00000418389.6)	promoter-TSS (NM_001193375)	75	ENST00000591160.1	NA
743	chr19-126	chr19	41859854	41860253	+	6.99512	7.597	5.94313	1.61466	1.02e-07	2.94e-06	RPS19	ENSG00000105372	6223	promoter-TSS	5.53122	NA	promoter-TSS (ENST00000593863.5)	promoter-TSS (NM_001321484)	-202	ENST00000600467.6	NA
774	chr19-157	chr19	48468913	48469312	+	6.56869	7.18042	5.48528	1.65041	1.03e-07	2.94e-06	CYTH2	ENSG00000105443	9266	promoter-TSS	5.53122	NA	promoter-TSS (ENST00000391881.7)	promoter-TSS (NM_004228)	-96	ENST00000427476.4	NA
1275	chr9-30	chr9	95317363	95317762	+	7.05036	7.6265	6.07651	1.51089	1.04e-07	2.94e-06	FANCC	ENSG00000158169	2176	promoter-TSS	5.53122	NA	promoter-TSS (ENST00000375305.6)	promoter-TSS (NM_001243743)	109	ENST00000490972.7	2176	Hs.494529	NM_000136	ENSG00000158169	FANCC	FA3|FAC|FACC	Fanconi anemia complementation group C	protein-coding
63	chr1-63	chr1	111755546	111755945	+	6.86004	7.45362	5.83387	1.57924	1.08e-07	3.01e-06	DDX20	ENSG00000064703	11218	promoter-TSS	5.52194	NA	promoter-TSS (ENST00000625113.1)	promoter-TSS (NM_198926)	8	ENST00000534200.2	NA
754	chr19-137	chr19	43619577	43619976	+	4.61132	5.53837	1.26946	3.60789	1.08e-07	3.01e-06	ZNF428	ENSG00000131116	126299	promoter-TSS	5.52194	NA	promoter-TSS (ENST00000595304.1)	promoter-TSS (NM_182498)	-147	ENST00000300811.8	126299	Hs.99093	NM_182498	ENSG00000131116	ZNF428	C19orf37|Zfp428	zinc finger protein 428	protein-coding
722	chr19-105	chr19	38850265	38850664	+	5.60768	6.34425	4.02469	2.20229	1.17e-07	3.2e-06	HNRNPL	ENSG00000104824	3191	promoter-TSS	5.49479	NA	promoter-TSS (ENST00000601813.1)	promoter-TSS (NM_001533)	-478	ENST00000647557.2	NA
1285	chr9-40	chr9	120842923	120843322	+	7.04041	7.59181	6.13666	1.42327	1.26e-07	3.42e-06	CUTALP	ENSG00000226752	253039	promoter-TSS	5.46596	NA	promoter-TSS (ENST00000210313.8)	promoter-TSS (NR_024408)	22	ENST00000640066.2	NA
736	chr19-119	chr19	40750498	40750897	+	7.58461	8.09022	6.79943	1.27127	1.33e-07	3.56e-06	SNRPA	ENSG00000077312	6626	promoter-TSS	5.44841	NA	promoter-TSS (ENST00000597353.5)	promoter-TSS (NM_004596)	60	ENST00000601545.5	NA
569	chr17-100	chr17	60677387	60677786	+	6.98758	7.55462	6.04006	1.4818	1.42e-07	3.76e-06	BCAS3	ENSG00000141376	54828	promoter-TSS	5.42483	NA	promoter-TSS (ENST00000626960.2)	promoter-TSS (NM_001330413)	133	ENST00000588168.5	NA
709	chr19-92	chr19	36489394	36489793	+	6.75967	7.34347	5.76314	1.54147	1.43e-07	3.76e-06	ZNF566	ENSG00000186017	84924	promoter-TSS	5.42483	NA	promoter-TSS (ENST00000480361.1)	promoter-TSS (NM_032838)	-32	ENST00000392170.7	84924	Hs.533939	NM_032838	ENSG00000186017	ZNF566	-	zinc finger protein 566	protein-coding
248	chr12-25	chr12	53626054	53626453	+	7.57373	8.07104	6.80863	1.24113	1.47e-07	3.82e-06	ATF7	ENSG00000170653	11016	promoter-TSS	5.41811	NA	promoter-TSS (ENST00000551480.2)	promoter-TSS (NM_001206683)	110	ENST00000588232.5	NA
1064	chr5-5	chr5	57173726	57174125	+	6.12451	6.78615	4.86648	1.84844	1.52e-07	3.92e-06	GPBP1	ENSG00000062194	65056	promoter-TSS	5.407	NA	promoter-TSS (ENST00000688485.2)	promoter-TSS (NM_001203246)	-23	ENST00000424459.7	65056	Hs.444279	NM_022913	ENSG00000062194	GPBP1	GPBP|SSH6|VASCULIN	GC-rich promoter binding protein 1	protein-coding
1278	chr9-33	chr9	95510788	95511187	+	5.54591	6.28009	3.97479	2.18247	1.62e-07	4.12e-06	PTCH1	ENSG00000185920	5727	intron	5.38462	NA	intron (ENST00000437951.6, intron 1 of 23)	CpG-28534	-1721	ENST00000331920.11	5727	Hs.494538	NM_000264	ENSG00000185920	PTCH1	BCNS|HPE7|NBCCS|PTC|PTC1|PTCH|PTCH11	patched 1	protein-coding
532	chr17-63	chr17	36544562	36544961	+	6.86885	7.4366	5.9193	1.4838	1.65e-07	4.13e-06	GGNBP2	ENSG00000278311	79893	promoter-TSS	5.38452	NA	promoter-TSS (ENST00000616019.1)	promoter-TSS (NM_024835)	-151	ENST00000611219.1	NA
1023	chr4-4	chr4	2963257	2963656	+	6.77567	7.35051	5.8056	1.50727	1.65e-07	4.13e-06	NOP14	ENSG00000087269	8602	promoter-TSS	5.38452	NA	promoter-TSS (ENST00000314262.10)	promoter-TSS (NM_182982)	-50	ENST00000416614.7	8602	Hs.627133	NM_003703	ENSG00000087269	NOP14	C4orf9|NOL14|RES4-25|RES425|UTP2	NOP14 nucleolar protein	protein-coding
890	chr2-64	chr2	213284125	213284524	+	6.9496	7.50225	6.0424	1.42719	1.67e-07	4.13e-06	SPAG16	ENSG00000144451	79582	promoter-TSS	5.38388	NA	promoter-TSS (ENST00000413312.5)	promoter-TSS (NM_001025436)	-65	ENST00000406979.6	79582	Hs.743365	NM_024532	ENSG00000144451	SPAG16	PF20|WDR29	sperm associated antigen 16	protein-coding
756	chr19-139	chr19	44890636	44891035	+	6.39468	7.01316	5.28919	1.66901	1.71e-07	4.19e-06		ENSG00000267282	NA	promoter-TSS	5.37768	NA	promoter-TSS (ENST00000252487.9)	promoter-TSS (NM_001128916)	41	ENST00000585408.1	NA
891	chr2-65	chr2	214809675	214810074	+	7.07237	7.61085	6.20348	1.37876	2.04e-07	4.93e-06	BARD1	ENSG00000138376	580	promoter-TSS	5.3068	NA	promoter-TSS (ENST00000455743.5)	promoter-TSS (NR_104212)	-191	ENST00000613706.5	580	Hs.591642	NM_000465	ENSG00000138376	BARD1	-	BRCA1 associated RING domain 1	protein-coding
660	chr19-43	chr19	8525583	8525982	+	6.68149	7.28149	5.6354	1.60365	2.17e-07	5.19e-06	MYO1F	ENSG00000142347	4542	intron	5.28444	NA	intron (ENST00000613525.4, intron 25 of 28)	intron (NM_012335, intron 24 of 27)	840	ENST00000596245.1	NA
705	chr19-88	chr19	35931473	35931872	+	6.21471	6.86358	5.00405	1.79717	2.2e-07	5.22e-06	LRFN3	ENSG00000126243	79414	Intergenic	5.28248	NA	Intergenic	CpG	-3686	ENST00000585876.1	NA
1176	chr7-2	chr7	2232798	2233197	+	7.11077	7.64555	6.25164	1.36667	2.25e-07	5.3e-06	MAD1L1	ENSG00000002822	8379	promoter-TSS	5.27536	NA	promoter-TSS (ENST00000399654.6)	promoter-TSS (NM_003550)	-23	ENST00000399654.6	8379	Hs.654838	NM_003550	ENSG00000002822	MAD1L1	MAD1|PIG9|TP53I9|TXBP181	MAD1 mitotic arrest deficient like 1	protein-coding
479	chr17-10	chr17	4263667	4264066	+	7.74295	8.24631	6.96326	1.26415	2.49e-07	5.8e-06	ANKFY1	ENSG00000185722	51479	promoter-TSS	5.23646	NA	promoter-TSS (ENST00000574367.5)	promoter-TSS (NM_001257999)	-19	ENST00000570535.5	51479	Hs.696087	NM_016376	ENSG00000185722	ANKFY1	ANKHZN|BTBD23|ZFYVE14	ankyrin repeat and FYVE domain containing 1	protein-coding
1198	chr7-24	chr7	100705726	100706125	+	6.61389	7.22101	5.5453	1.62692	2.92e-07	6.74e-06	POP7	ENSG00000172336	10248	promoter-TSS	5.17156	NA	promoter-TSS (ENST00000457480.1)	promoter-TSS (NM_005837)	-196	ENST00000303151.5	10248	Hs.416994	NM_005837	ENSG00000172336	POP7	0610037N12Rik|RPP2|RPP20	POP7 homolog, ribonuclease P/MRP subunit	protein-coding
780	chr19-163	chr19	48899990	48900389	+	5.25934	6.03387	3.47031	2.39291	3e-07	6.86e-06	NUCB1	ENSG00000104805	4924	promoter-TSS	5.16344	NA	promoter-TSS (ENST00000443560.1)	5' UTR (NM_006184, exon 1 of 13)	-90	ENST00000706749.1	NA
1170	chr6-67	chr6	149317263	149317662	+	5.80389	6.49156	4.44292	1.96085	3.15e-07	7.14e-06	TAB2	ENSG00000055208	23118	promoter-TSS	5.14631	NA	promoter-TSS (ENST00000636456.1)	promoter-TSS (NM_001292034)	-72	ENST00000636456.1	NA
537	chr17-68	chr17	39451095	39451494	+	7.69353	8.16838	6.98095	1.17078	4.37e-07	9.83e-06	MED1	ENSG00000125686	5469	promoter-TSS	5.00755	NA	promoter-TSS (ENST00000577831.5)	promoter-TSS (NM_004774)	-22	ENST00000581334.1	NA
638	chr19-21	chr19	4402275	4402674	+	6.6907	7.25992	5.73692	1.48603	4.48e-07	9.98e-06	CHAF1A	ENSG00000167670	10036	promoter-TSS	5.00088	NA	promoter-TSS (ENST00000301280.10)	promoter-TSS (NM_005483)	-166	ENST00000301280.10	10036	Hs.79018	NM_005483	ENSG00000167670	CHAF1A	CAF-1|CAF1|CAF1B|CAF1P150|P150	chromatin assembly factor 1 subunit A	protein-coding
1271	chr9-26	chr9	85940721	85941120	+	6.86697	7.45259	5.86497	1.54882	4.65e-07	1.02e-05	NAA35	ENSG00000135040	60560	promoter-TSS	4.98934	NA	promoter-TSS (ENST00000376040.2)	promoter-TSS (NM_001321881)	-226	ENST00000361671.10	60560	Hs.436098	NM_021929	ENSG00000135040	NAA35	EGAP|MAK10|MAK10P|bA379P1.1	N(alpha)-acetyltransferase 35, NatC auxiliary subunit	protein-coding
498	chr17-29	chr17	7688160	7688559	+	6.56601	7.15497	5.55394	1.5581	4.94e-07	1.08e-05	WRAP53	ENSG00000141499	55135	promoter-TSS	4.96645	NA	promoter-TSS (ENST00000509690.5)	promoter-TSS (NM_000546)	-76	ENST00000698743.1	NA
71	chr1-71	chr1	149886591	149886990	+	5.3384	6.1057	3.59138	2.35505	5.01e-07	1.08e-05	H2BC21	ENSG00000184678	8349	promoter-TSS	4.96586	NA	promoter-TSS (ENST00000369155.4)	promoter-TSS (NM_003528)	-108	ENST00000369155.4	8349	Hs.2178	NM_003528	ENSG00000184678	HIST2H2BE	GL105|H2B|H2B.1|H2BFQ|H2BGL105|H2BQ	histone cluster 2 H2B family member e	protein-coding
964	chr22-21	chr22	42079606	42080005	+	6.81705	7.37068	5.90714	1.43054	5.03e-07	1.08e-05	SMDT1	ENSG00000183172	91689	TTS	4.96586	NA	TTS (ENST00000321753.8)	TTS (NM_001002034).4	105	ENST00000331479.4	91689	Hs.306083	NM_033318	ENSG00000183172	SMDT1	C22orf32|DDDD|EMRE|dJ186O1.1	single-pass membrane protein with aspartate rich tail 1	protein-coding
1305	chrX-5	chrX	41333814	41334213	+	7.1271	7.64309	6.31621	1.30032	5.09e-07	1.08e-05	DDX3X	ENSG00000215301	1654	promoter-TSS	4.96486	NA	promoter-TSS (ENST00000646122.1)	promoter-TSS (NR_126094)	1	ENST00000643821.1	NA
992	chr3-23	chr3	94062926	94063325	+	8.06509	8.53879	7.35512	1.16809	5.31e-07	1.12e-05	NSUN3	ENSG00000178694	63899	promoter-TSS	4.9504	NA	promoter-TSS (ENST00000314636.3)	promoter-TSS (NM_176815)	64	ENST00000468555.1	NA
72	chr1-72	chr1	149887997	149888396	+	5.55451	6.26974	4.07359	2.07736	5.51e-07	1.15e-05	H2AC21	ENSG00000184270	317772	promoter-TSS	4.941	NA	promoter-TSS (ENST00000331128.6)	promoter-TSS (NM_175065)	-231	ENST00000331128.6	317772	Hs.664173	NM_175065	ENSG00000184270	HIST2H2AB	H2AB	histone cluster 2 H2A family member b	protein-coding
658	chr19-41	chr19	8389955	8390354	+	4.64683	5.52576	2.01185	3.08861	5.52e-07	1.15e-05	RAB11B-AS1	ENSG00000269386	100507567	promoter-TSS	4.941	NA	promoter-TSS (ENST00000585029.1)	promoter-TSS (NR_049795)	-30	ENST00000597785.1	NA
598	chr17-129	chr17	80454643	80455042	+	5.73649	6.46088	4.21278	2.13421	6.07e-07	1.24e-05		ENSG00000260369	NA	promoter-TSS	4.90658	NA	promoter-TSS (ENST00000562672.2)	CpG	-113	ENST00000562672.2	NA
610	chr18-4	chr18	49500476	49500875	+	6.19062	6.81443	5.0674	1.68921	6.09e-07	1.24e-05	LINC02837	ENSG00000264464	101928144	exon	4.90658	NA	exon (ENST00000582983.1, exon 2 of 2)	Intergenic	1285	ENST00000582983.1	101928144	Hs.434634	XR_243880	ENSG00000264464	LOC101928144	-	uncharacterized LOC101928144	ncRNA
701	chr19-84	chr19	35748213	35748612	+	6.47063	7.10134	5.32399	1.72168	6.12e-07	1.24e-05	LIN37	ENSG00000267796	55957	promoter-TSS	4.90658	NA	promoter-TSS (ENST00000587751.1)	promoter-TSS (NM_019104)	51	ENST00000590706.6	NA
1222	chr8-10	chr8	38231464	38231863	+	6.94398	7.4865	6.06429	1.39234	6.31e-07	1.27e-05	DDHD2	ENSG00000085788	23259	promoter-TSS	4.89667	NA	promoter-TSS (ENST00000519857.5)	promoter-TSS (NM_001164232)	-8	ENST00000519857.5	NA
19	chr1-19	chr1	19596760	19597159	+	7.05169	7.57778	6.21515	1.3358	6.47e-07	1.29e-05	MICOS10	ENSG00000173436	440574	promoter-TSS	4.88977	NA	promoter-TSS (ENST00000602450.1)	promoter-TSS (NM_001032363)	-18	ENST00000617872.4	440574	Hs.466662	NM_001032363	ENSG00000173436	MINOS1	C1orf151|MIO10|Mic10	mitochondrial inner membrane organizing system 1	protein-coding
235	chr12-12	chr12	48716705	48717104	+	6.4035	7.00978	5.33759	1.6234	6.88e-07	1.36e-05	CCNT1	ENSG00000129315	904	promoter-TSS	4.86714	NA	promoter-TSS (ENST00000618666.4)	promoter-TSS (NM_001240)	94	ENST00000618666.4	904	Hs.92308	NM_001240	ENSG00000129315	CCNT1	CCNT|CYCT1|HIVE1	cyclin T1	protein-coding
407	chr15-46	chr15	99251090	99251489	+	6.732	7.30988	5.75303	1.51615	6.92e-07	1.36e-05	TTC23	ENSG00000103852	64927	promoter-TSS	4.86714	NA	promoter-TSS (ENST00000560213.1)	promoter-TSS (NM_001288616)	-66	ENST00000394135.7	64927	Hs.513195	NM_022905	ENSG00000103852	TTC23	HCC-8	tetratricopeptide repeat domain 23	protein-coding
1162	chr6-59	chr6	116254007	116254406	+	5.74561	6.4289	4.40264	1.92957	7.58e-07	1.48e-05	DSE	ENSG00000111817	29940	promoter-TSS	4.83117	NA	promoter-TSS (ENST00000647244.1)	promoter-TSS (NM_001322938)	-1	ENST00000647046.1	NA
137	chr10-21	chr10	73358645	73359044	+	7.13024	7.65624	6.29393	1.33548	7.65e-07	1.48e-05	CFAP70	ENSG00000156042	118491	promoter-TSS	4.83041	NA	promoter-TSS (ENST00000355577.9)	promoter-TSS (NM_145170)	20	ENST00000355577.9	NA
65	chr1-65	chr1	114757906	114758305	+	6.36817	6.97227	5.30918	1.61421	8.36e-07	1.6e-05	CSDE1	ENSG00000009307	7812	promoter-TSS	4.7969	NA	promoter-TSS (ENST00000689510.1)	promoter-TSS (NM_007158)	-78	ENST00000530886.5	NA
631	chr19-14	chr19	2950670	2951069	+	5.94951	6.60234	4.72436	1.80312	8.4e-07	1.6e-05		ENSG00000288906	NA	promoter-TSS	4.7969	NA	promoter-TSS (ENST00000692858.1)	CpG	-211	ENST00000692858.1	NA
745	chr19-128	chr19	42075830	42076229	+	5.40982	6.15099	3.80366	2.19411	8.46e-07	1.6e-05	ZNF574	ENSG00000105732	64763	promoter-TSS	4.7969	NA	promoter-TSS (ENST00000685685.1)	promoter-TSS (NM_022752)	-137	ENST00000359044.5	64763	Hs.13323	NM_022752	ENSG00000105732	ZNF574	FP972	zinc finger protein 574	protein-coding
85	chr1-85	chr1	156212926	156213325	+	7.01841	7.55113	6.16467	1.35844	8.91e-07	1.67e-05	PMF1	ENSG00000160783	11243	promoter-TSS	4.77789	NA	promoter-TSS (ENST00000497069.2)	TTS (NM_001286184)	99	ENST00000497069.2	NA
738	chr19-121	chr19	40798709	40799108	+	5.53423	6.24859	4.05725	2.07684	9.1e-07	1.69e-05	EGLN2	ENSG00000269858	112398	promoter-TSS	4.77195	NA	promoter-TSS (ENST00000593397.1)	promoter-TSS (NM_080732)	-88	ENST00000598654.1	NA
358	chr14-35	chr14	103333897	103334296	+	6.49872	7.07619	5.52098	1.51002	9.42e-07	1.74e-05	EIF5	ENSG00000100664	1983	promoter-TSS	4.76002	NA	promoter-TSS (ENST00000560200.5)	promoter-TSS (NM_001969)	-93	ENST00000559249.5	NA
138	chr10-22	chr10	73626004	73626403	+	7.22688	7.72756	6.45369	1.25071	9.83e-07	1.8e-05	USP54	ENSG00000166348	159195	promoter-TSS	4.74487	NA	promoter-TSS (ENST00000433394.1)	CpG	-86	ENST00000689425.1	NA
108	chr1-108	chr1	231337906	231338305	+	4.51091	5.41701	1.52261	3.31157	9.92e-07	1.8e-05	SPRTN	ENSG00000010072	83932	promoter-TSS	4.74414	NA	promoter-TSS (ENST00000366645.1)	promoter-TSS (NM_175876)	-151	ENST00000008440.9	83932	Hs.554892	NM_032018	ENSG00000010072	SPRTN	C1orf124|DVC1|PRO4323|spartan	SprT-like N-terminal domain	protein-coding
544	chr17-75	chr17	42388400	42388799	+	7.92862	8.42106	7.17514	1.22629	1e-06	1.8e-05	STAT3	ENSG00000168610	6774	promoter-TSS	4.74414	NA	promoter-TSS (ENST00000677603.1)	promoter-TSS (NM_139276)	-59	ENST00000678827.1	NA
591	chr17-122	chr17	76557454	76557853	+	6.92002	7.46264	6.04006	1.39212	1.01e-06	1.8e-05		ENSG00000267546	NA	promoter-TSS	4.74414	NA	promoter-TSS (ENST00000670737.3)	promoter-TSS (NR_038108)	-1	ENST00000589963.1	NA
253	chr12-30	chr12	56316028	56316427	+	6.36824	6.97184	5.31083	1.61187	1.05e-06	1.86e-05	CNPY2	ENSG00000257727	10330	promoter-TSS	4.73149	NA	promoter-TSS (ENST00000546388.1)	TTS (NM_001127460)	-108	ENST00000551720.5	NA
478	chr17-9	chr17	3723609	3724008	+	6.2271	6.83482	5.15657	1.62122	1.05e-06	1.86e-05	ITGAE	ENSG00000083457	3682	promoter-TSS	4.73149	NA	promoter-TSS (ENST00000570360.1)	promoter-TSS (NM_031965)	29	ENST00000572179.5	NA
729	chr19-112	chr19	39445334	39445733	+	6.15305	6.82697	4.8476	1.89441	1.06e-06	1.86e-05	SUPT5H	ENSG00000196235	6829	promoter-TSS	4.73149	NA	promoter-TSS (ENST00000595368.5)	promoter-TSS (NM_001111020)	-13	ENST00000402194.6	6829	Hs.631604	NM_003169	ENSG00000196235	SUPT5H	SPT5|SPT5H|Tat-CT1	SPT5 homolog, DSIF elongation factor subunit	protein-coding
1297	chr9-52	chr9	133459708	133460107	+	4.87061	5.68538	2.81768	2.60412	1.09e-06	1.89e-05	CACFD1	ENSG00000160325	11094	promoter-TSS	4.72334	NA	promoter-TSS (ENST00000291722.11)	promoter-TSS (NM_001242370)	-58	ENST00000542192.5	11094	Hs.62003	NM_017586	ENSG00000160325	CACFD1	C9orf7|D9S2135|FLOWER	calcium channel flower domain containing 1	protein-coding
332	chr14-9	chr14	39174833	39175232	+	6.46083	7.06058	5.41552	1.58681	1.1e-06	1.91e-05	PNN	ENSG00000100941	5411	promoter-TSS	4.72003	NA	promoter-TSS (ENST00000553331.5)	promoter-TSS (NM_002687)	-151	ENST00000553331.5	NA
8	chr1-8	chr1	6785007	6785406	+	6.52865	7.10015	5.56831	1.48856	1.18e-06	2.03e-05	CAMTA1	ENSG00000171735	23261	promoter-TSS	4.69345	NA	promoter-TSS (ENST00000476864.2)	promoter-TSS (NM_001195563)	-248	ENST00000490738.5	NA
22	chr1-22	chr1	23980221	23980620	+	6.95084	7.50816	6.03072	1.4438	1.19e-06	2.03e-05	SRSF10	ENSG00000188529	10772	promoter-TSS	4.69345	NA	promoter-TSS (ENST00000473858.5)	promoter-TSS (NM_001191005)	-64	ENST00000484146.6	10772	Hs.3530	NM_006625	ENSG00000188529	SRSF10	FUSIP1|FUSIP2|NSSR|PPP1R149|SFRS13|SFRS13A|SRp38|SRrp40|TASR|TASR1|TASR2	serine and arginine rich splicing factor 10	protein-coding
311	chr13-19	chr13	72781844	72782243	+	6.83482	7.38612	5.93136	1.42166	1.2e-06	2.03e-05	DIS3	ENSG00000083520	22894	promoter-TSS	4.69345	NA	promoter-TSS (ENST00000377780.8)	promoter-TSS (NM_014953)	51	ENST00000475871.1	NA
1026	chr4-7	chr4	17810653	17811052	+	4.9877	5.79275	3.0037	2.5568	1.21e-06	2.03e-05	DCAF16	ENSG00000163257	54876	promoter-TSS	4.69345	NA	promoter-TSS (ENST00000251496.7)	promoter-TSS (NM_022346)	-94	ENST00000507768.1	NA
567	chr17-98	chr17	59155218	59155617	+	5.58655	6.29524	4.13524	2.04958	1.25e-06	2.09e-05	SKA2	ENSG00000182628	348235	promoter-TSS	4.6794	NA	promoter-TSS (ENST00000583380.5)	promoter-TSS (NM_001100595)	-157	ENST00000583927.1	NA
525	chr17-56	chr17	28719613	28720012	+	6.72036	7.27963	5.79481	1.44698	1.4e-06	2.33e-05	RPL23A	ENSG00000198242	6147	promoter-TSS	4.63268	NA	promoter-TSS (ENST00000496182.5)	promoter-TSS (NM_000984)	-173	ENST00000422514.7	6147	Hs.419463	NM_000984	ENSG00000198242	RPL23A	L23A|MDA20	ribosomal protein L23a	protein-coding
812	chr19-195	chr19	54189885	54190284	+	6.80784	7.35318	5.92057	1.39596	1.52e-06	2.5e-05	TSEN34	ENSG00000170892	79042	promoter-TSS	4.60185	NA	promoter-TSS (ENST00000391754.5)	promoter-TSS (NM_001146056).7	146	ENST00000455798.6	NA
1149	chr6-46	chr6	43427467	43427866	+	6.25994	6.8802	5.14856	1.67403	1.55e-06	2.53e-05	ABCC10	ENSG00000124574	89845	promoter-TSS	4.59658	NA	promoter-TSS (ENST00000443426.2)	5' UTR (NM_001198934, exon 1 of 22)	118	ENST00000502549.1	NA
1092	chr5-33	chr5	169583614	169584013	+	6.27682	6.86919	5.25437	1.56373	1.66e-06	2.7e-05	SPDL1	ENSG00000040275	54908	promoter-TSS	4.5681	NA	promoter-TSS (ENST00000629457.2)	promoter-TSS (NM_001329640)	25	ENST00000512028.5	NA
366	chr15-5	chr15	41116360	41116759	+	6.35654	6.94341	5.35078	1.54585	1.98e-06	3.2e-05	INO80	ENSG00000128908	54617	promoter-TSS	4.49489	NA	promoter-TSS (ENST00000558357.6)	promoter-TSS (NR_104038)	-279	ENST00000648947.1	NA
266	chr12-43	chr12	71663891	71664290	+	6.51109	7.09042	5.52786	1.51906	2.21e-06	3.55e-05	THAP2	ENSG00000173451	83591	promoter-TSS	4.44961	NA	promoter-TSS (ENST00000547843.1)	promoter-TSS (NM_144982)	-211	ENST00000308086.3	83591	Hs.245798	NM_031435	ENSG00000173451	THAP2	-	THAP domain containing 2	protein-coding
513	chr17-44	chr17	8630816	8631215	+	6.02948	6.66955	4.85027	1.74716	2.69e-06	4.29e-05	MYH10	ENSG00000133026	4628	promoter-TSS	4.36752	NA	promoter-TSS (ENST00000269243.8)	promoter-TSS (NM_005964)	-150	ENST00000686521.1	NA
945	chr22-2	chr22	21001779	21002178	+	6.72226	7.28664	5.78233	1.46566	2.83e-06	4.48e-05	THAP7-AS1	ENSG00000230513	439931	promoter-TSS	4.34883	NA	promoter-TSS (ENST00000452284.1)	promoter-TSS (NR_027052)	56	ENST00000429962.2	439931	Hs.517430	NR_027051	ENSG00000230513	THAP7-AS1	-	THAP7 antisense RNA 1	ncRNA
293	chr13-1	chr13	21176531	21176930	+	7.23769	7.72525	6.49574	1.20796	2.89e-06	4.55e-05	MRPL57	ENSG00000173141	78988	promoter-TSS	4.34213	NA	promoter-TSS (ENST00000309594.5)	promoter-TSS (NM_145061)	72	ENST00000309594.5	78988	Hs.458367	NM_024026	ENSG00000173141	MRPL57	MRP63|bMRP63	mitochondrial ribosomal protein L57	protein-coding
95	chr1-95	chr1	179954432	179954831	+	6.89683	7.41701	6.07537	1.31091	2.96e-06	4.61e-05	CEP350	ENSG00000135837	9857	promoter-TSS	4.33585	NA	promoter-TSS (ENST00000429851.6)	promoter-TSS (NM_014810)	-43	ENST00000706241.1	NA
844	chr2-18	chr2	55617580	55617979	+	5.23284	5.96588	3.66739	2.15313	2.97e-06	4.61e-05	PPP4R3B-DT	ENSG00000272606	NA	promoter-TSS	4.33585	NA	promoter-TSS (ENST00000616288.4)	promoter-TSS (NM_001122964)	-90	ENST00000608113.2	NA
1267	chr9-22	chr9	79571549	79571948	+	6.18184	6.77822	5.14703	1.57686	2.99e-06	4.61e-05	TLE4	ENSG00000106829	7091	promoter-TSS	4.33585	NA	promoter-TSS (ENST00000376544.7)	promoter-TSS (NM_001282748)	-25	ENST00000376544.7	7091	Hs.444213	NM_007005	ENSG00000106829	TLE4	BCE-1|BCE1|E(spI)|ESG|ESG4|GRG4|Grg-4	transducin like enhancer of split 4	protein-coding
583	chr17-114	chr17	75289391	75289790	+	5.91865	6.54656	4.78155	1.69452	3.07e-06	4.71e-05	SLC25A19	ENSG00000125454	60386	promoter-TSS	4.32725	NA	promoter-TSS (ENST00000579207.5)	promoter-TSS (NM_001126122)	-80	ENST00000580273.1	NA
36	chr1-36	chr1	40691746	40692145	+	5.70582	6.36384	4.46141	1.81566	3.12e-06	4.76e-05	NFYC	ENSG00000066136	4802	promoter-TSS	4.32281	NA	promoter-TSS (ENST00000372669.8)	promoter-TSS (NM_001142590)	-63	ENST00000534399.5	NA
954	chr22-11	chr22	39519878	39520277	+	5.61997	6.29385	4.3147	1.8767	3.15e-06	4.77e-05	ATF4	ENSG00000128272	468	promoter-TSS	4.32133	NA	promoter-TSS (ENST00000680748.1)	promoter-TSS (NM_001675)	382	ENST00000404241.6	468	Hs.496487	NM_001675	ENSG00000128272	ATF4	CREB-2|CREB2|TAXREB67|TXREB	activating transcription factor 4	protein-coding
50	chr1-50	chr1	77983974	77984373	+	4.6225	5.48446	2.16845	2.90915	3.26e-06	4.91e-05	DNAJB4	ENSG00000162616	11080	intron	4.30919	NA	intron (ENST00000477671.2, intron 2 of 3)	MER57E1|LTR|ERV1	3989	ENST00000426517.1	NA
1163	chr6-60	chr6	116279796	116280195	+	5.9795	6.62429	4.78352	1.76577	3.62e-06	5.43e-05	TSPYL1	ENSG00000189241	7259	promoter-TSS	4.26549	NA	promoter-TSS (ENST00000642434.1)	promoter-TSS (NR_136524)	-65	ENST00000368608.4	7259	Hs.458358	NM_003309	ENSG00000189241	TSPYL1	TSPYL	TSPY like 1	protein-coding
507	chr17-38	chr17	7931901	7932300	+	6.26964	6.90015	5.12368	1.7098	3.72e-06	5.54e-05	CNTROB	ENSG00000170037	116840	promoter-TSS	4.25678	NA	promoter-TSS (ENST00000575639.1)	promoter-TSS (NR_030684)	-1	ENST00000576538.5	NA
1239	chr8-27	chr8	140262543	140262942	+	3.80714	4.80714	0	4.25389	3.8e-06	5.63e-05	TRAPPC9	ENSG00000167632	83696	promoter-TSS	4.2496	NA	promoter-TSS (ENST00000518839.1)	L2c|LINE|L2	-11	ENST00000520532.5	NA
453	chr16-45	chr16	67846532	67846931	+	5.79211	6.46644	4.48503	1.88683	4.03e-06	5.91e-05	CENPT	ENSG00000102901	80152	promoter-TSS	4.22824	NA	promoter-TSS (ENST00000568233.6)	promoter-TSS (NM_005796)	92	ENST00000565132.5	NA
1277	chr9-32	chr9	95509158	95509557	+	4.78766	5.59068	2.81768	2.5068	4.04e-06	5.91e-05	PTCH1	ENSG00000185920	5727	promoter-TSS	4.22824	NA	promoter-TSS (ENST00000331920.11)	promoter-TSS (NM_000264)	-91	ENST00000331920.11	5727	Hs.494538	NM_000264	ENSG00000185920	PTCH1	BCNS|HPE7|NBCCS|PTC|PTC1|PTCH|PTCH11	patched 1	protein-coding
609	chr18-3	chr18	49492211	49492610	+	6.33777	6.93822	5.29029	1.59437	4.21e-06	6.12e-05	RPL17	ENSG00000265681	6139	promoter-TSS	4.21317	NA	promoter-TSS (ENST00000618619.4)	promoter-TSS (NM_001199355)	-1	ENST00000618613.5	6139	Hs.293653	NM_000985	ENSG00000215472	RPL17	L17|PD-1|RPL23	ribosomal protein L17	protein-coding
1173	chr6-70	chr6	153002593	153002992	+	6.05643	6.68802	4.90677	1.71419	4.28e-06	6.19e-05	MTRF1L	ENSG00000112031	54516	promoter-TSS	4.20843	NA	promoter-TSS (ENST00000367231.9)	promoter-TSS (NR_126056)	-83	ENST00000367233.10	54516	Hs.225836	NM_019041	ENSG00000112031	MTRF1L	HMRF1L|MRF1L|mtRF1a	mitochondrial translational release factor 1 like	protein-coding
97	chr1-97	chr1	183471992	183472391	+	6.55259	7.12813	5.58046	1.50309	4.31e-06	6.19e-05	SMG7	ENSG00000116698	9887	promoter-TSS	4.20801	NA	promoter-TSS (ENST00000347615.6)	promoter-TSS (NM_173156)	-25	ENST00000440812.7	NA
435	chr16-27	chr16	30400380	30400779	+	6.34578	6.91518	5.39148	1.47633	4.54e-06	6.49e-05	SEPTIN1	ENSG00000180096	1731	TTS	4.1877	NA	TTS (ENST00000320159.2)	TTS (NM_001214906)	-4588	ENST00000570039.1	NA
527	chr17-58	chr17	28951467	28951866	+	6.21929	6.80436	5.21898	1.53177	4.65e-06	6.6e-05	PHF12	ENSG00000109118	57649	promoter-TSS	4.18019	NA	promoter-TSS (ENST00000578748.6)	promoter-TSS (NM_001033561)	-60	ENST00000584685.1	NA
178	chr11-12	chr11	13668311	13668710	+	5.45179	6.14638	4.06186	1.95998	4.71e-06	6.65e-05	FAR1	ENSG00000197601	84188	promoter-TSS	4.17707	NA	promoter-TSS (ENST00000525233.1)	promoter-TSS (NM_032228)	-158	ENST00000354817.8	84188	Hs.501991	NM_032228	ENSG00000197601	FAR1	MLSTD2|PFCRD|SDR10E1	fatty acyl-CoA reductase 1	protein-coding
146	chr10-30	chr10	99620699	99621098	+	4.21434	5.13657	0.962224	3.35434	4.9e-06	6.84e-05	SLC25A28	ENSG00000155287	81894	promoter-TSS	4.16475	NA	promoter-TSS (ENST00000700253.1)	promoter-TSS (NM_031212)	-36	ENST00000700250.1	NA
1108	chr6-5	chr6	20401526	20401925	+	7.42976	7.89658	6.73529	1.13991	4.9e-06	6.84e-05	E2F3	ENSG00000112242	1871	promoter-TSS	4.16475	NA	promoter-TSS (ENST00000702275.1)	promoter-TSS (NM_001949)	-154	ENST00000346618.8	1871	Hs.269408	NM_001949	ENSG00000112242	E2F3	E2F-3	E2F transcription factor 3	protein-coding
813	chr19-196	chr19	54200778	54201177	+	6.32958	6.89956	5.37365	1.4806	4.94e-06	6.86e-05	RPS9	ENSG00000170889	6203	promoter-TSS	4.16341	NA	promoter-TSS (ENST00000391753.6)	promoter-TSS (NM_001321702).4	98	ENST00000495002.5	NA
1243	chr8-31	chr8	143829256	143829655	+	7.25952	7.72653	6.56461	1.14159	5.17e-06	7.14e-05		ENSG00000287222	NA	promoter-TSS	4.14612	NA	promoter-TSS (ENST00000349157.10)	promoter-TSS (NM_001136033)	-63	ENST00000654408.1	NA
171	chr11-5	chr11	8682586	8682985	+	7.01523	7.52694	6.215	1.28431	5.53e-06	7.57e-05	RPL27A	ENSG00000166441	6157	promoter-TSS	4.1207	NA	promoter-TSS (ENST00000314138.11)	5' UTR (NM_000990, exon 1 of 5)	-3	ENST00000529227.5	NA
882	chr2-56	chr2	175168125	175168524	+	6.62352	7.17703	5.71397	1.4253	5.55e-06	7.57e-05	ATF2	ENSG00000115966	1386	promoter-TSS	4.1207	NA	promoter-TSS (ENST00000409833.5)	promoter-TSS (NM_001256090)	58	ENST00000445349.1	NA
596	chr17-127	chr17	80147249	80147648	+	6.46491	7.03678	5.50349	1.48068	5.78e-06	7.84e-05		ENSG00000279259	NA	promoter-TSS	4.10557	NA	promoter-TSS (ENST00000575957.1)	promoter-TSS (NM_014740)	198	ENST00000624270.1	NA
615	chr18-9	chr18	62714891	62715290	+	4.81495	5.62058	2.82695	2.51466	6.09e-06	8.23e-05	PHLPP1	ENSG00000081913	23239	promoter-TSS	4.08464	NA	promoter-TSS (ENST00000262719.10)	promoter-TSS (NM_194449)	-451	ENST00000262719.10	23239	Hs.465337	NM_194449	ENSG00000081913	PHLPP1	PHLPP|PLEKHE1|PPM3A|SCOP	PH domain and leucine rich repeat protein phosphatase 1	protein-coding
365	chr15-4	chr15	39782527	39782926	+	6.31894	6.90047	5.32917	1.5234	6.34e-06	8.51e-05	FSIP1	ENSG00000150667	161835	exon	4.07002	NA	exon (ENST00000564211.1, exon 1 of 1)	promoter-TSS (NR_135665)	115	ENST00000350221.4	161835	Hs.129598	NM_152597	ENSG00000150667	FSIP1	HSD10	fibrous sheath interacting protein 1	protein-coding
957	chr22-14	chr22	41381617	41382016	+	4.76534	5.58045	2.70983	2.55855	6.47e-06	8.64e-05	TEF	ENSG00000167074	7008	promoter-TSS	4.06372	NA	promoter-TSS (ENST00000266304.9)	promoter-TSS (NM_003216)	-126	ENST00000266304.9	7008	Hs.181159	NM_003216	ENSG00000167074	TEF	-	TEF, PAR bZIP transcription factor	protein-coding
336	chr14-13	chr14	64387922	64388321	+	5.93733	6.54656	4.86198	1.61864	6.88e-06	9.15e-05	MTHFD1	ENSG00000100714	4522	promoter-TSS	4.03881	NA	promoter-TSS (ENST00000545908.6)	promoter-TSS (NM_005956)	90	ENST00000545908.6	NA
494	chr17-25	chr17	7572446	7572845	+	5.34998	6.05017	3.93602	1.98459	6.98e-06	9.23e-05	EIF4A1	ENSG00000161960	1973	promoter-TSS	4.03483	NA	promoter-TSS (ENST00000580886.5)	promoter-TSS (NM_001416)	-179	ENST00000584054.5	NA
1035	chr4-16	chr4	54015653	54016052	+	4.30838	5.20335	1.47622	3.10906	7.5e-06	9.85e-05		ENSG00000272650	NA	intron	4.00645	NA	intron (ENST00000510894.1, intron 3 of 5)	intron (NM_012110, intron 3 of 5)	-18140	ENST00000609843.1	NA
313	chr13-21	chr13	73767092	73767491	+	4.17762	5.14584	0	3.81256	8.06e-06	0.000105402		ENSG00000280348	NA	intron	3.97715	NA	intron (ENST00000377669.7, intron 5 of 7)	intron (NM_007249, intron 5 of 7)	-32783	ENST00000624026.1	NA
141	chr10-25	chr10	76779071	76779470	+	3.62577	4.62577	0	4.11011	8.2e-06	0.000106701		ENSG00000252888	NA	Intergenic	3.97183	NA	Intergenic	Intergenic	56232	ENST00000517079.1	NA
139	chr10-23	chr10	73997725	73998124	+	6.03072	6.63935	4.95728	1.62063	8.76e-06	0.000113114	VCL	ENSG00000035403	7414	promoter-TSS	3.94648	NA	promoter-TSS (ENST00000211998.10)	promoter-TSS (NM_003373)	-190	ENST00000624354.3	NA
566	chr17-97	chr17	59106720	59107119	+	4.56036	5.39684	2.33814	2.68214	8.82e-06	0.000113114	TRIM37	ENSG00000108395	4591	promoter-TSS	3.94648	NA	promoter-TSS (ENST00000577554.5)	promoter-TSS (NM_015294)	2	ENST00000393066.7	4591	Hs.579079	NM_015294	ENSG00000108395	TRIM37	MUL|POB1|TEF3	tripartite motif containing 37	protein-coding
928	chr20-26	chr20	50510111	50510510	+	6.37599	6.93078	5.4629	1.42286	8.83e-06	0.000113114	PTPN1	ENSG00000196396	5770	promoter-TSS	3.94648	NA	promoter-TSS (ENST00000371621.5)	promoter-TSS (NM_002827)	-11	ENST00000541713.5	5770	Hs.417549	NM_002827	ENSG00000196396	PTPN1	PTP1B	protein tyrosine phosphatase, non-receptor type 1	protein-coding
786	chr19-169	chr19	49363520	49363919	+	5.95534	6.60234	4.75139	1.76989	9.45e-06	0.000120428	DKKL1	ENSG00000104901	27120	promoter-TSS	3.91927	NA	promoter-TSS (ENST00000596402.1)	promoter-TSS (NM_001197302)	-11	ENST00000596402.1	NA
496	chr17-27	chr17	7614916	7615315	+	6.06377	6.67079	4.9955	1.61393	9.79e-06	0.00012384	FXR2	ENSG00000129245	9513	promoter-TSS	3.90714	NA	promoter-TSS (ENST00000704984.1)	promoter-TSS (NM_004860)	-218	ENST00000250113.12	9513	Hs.52788	NM_004860	ENSG00000129245	FXR2	FMR1L2|FXR2P	FMR1 autosomal homolog 2	protein-coding
885	chr2-59	chr2	200811476	200811875	+	5.61681	6.26407	4.41192	1.76432	9.82e-06	0.00012384	BZW1	ENSG00000082153	9689	promoter-TSS	3.90714	NA	promoter-TSS (ENST00000464483.1)	promoter-TSS (NM_001207069)	129	ENST00000410110.6	NA
1270	chr9-25	chr9	83980315	83980714	+	6.36047	6.91351	5.45219	1.41723	9.93e-06	0.000124538	HNRNPK	ENSG00000165119	3190	promoter-TSS	3.9047	NA	promoter-TSS (ENST00000704007.1)	promoter-TSS (NM_001318187)	81	ENST00000483135.1	NA
170	chr11-4	chr11	8671169	8671568	+	5.0797	5.81781	3.48896	2.14661	1.02e-05	0.000127258	TRIM66	ENSG00000166436	9866	TTS	3.89532	NA	TTS (ENST00000705693.1)	Intergenic	498	ENST00000531498.5	NA
355	chr14-32	chr14	101948069	101948468	+	6.61988	7.14148	5.79481	1.31131	1.05e-05	0.000130179		ENSG00000271780	NA	promoter-TSS	3.88546	NA	promoter-TSS (ENST00000607414.2)	CpG	-41	ENST00000607414.2	NA
737	chr19-120	chr19	40778017	40778416	+	5.95591	6.56245	4.88917	1.60914	1.11e-05	0.00013701	RAB4B	ENSG00000167578	53916	promoter-TSS	3.86325	NA	promoter-TSS (ENST00000600078.5)	promoter-TSS (NR_037791)	0	ENST00000594800.5	NA
912	chr20-10	chr20	25623857	25624256	+	6.25777	6.83162	5.29058	1.48903	1.14e-05	0.000140735	ZNF337-AS1	ENSG00000213742	102724826	promoter-TSS	3.8516	NA	promoter-TSS (ENST00000304788.4)	promoter-TSS (NR_126467)	-3	ENST00000439498.5	NA
314	chr13-22	chr13	78030446	78030845	+	3.54772	4.54772	0	4.04401	1.16e-05	0.00014176	LINC00446	ENSG00000229249	NA	promoter-TSS	3.84845	NA	promoter-TSS (ENST00000661792.1)	intron (NR_047028, intron 3 of 5)	-130	ENST00000661792.1	NA
1057	chr4-38	chr4	177442303	177442702	+	6.23482	6.80011	5.29226	1.46046	1.21e-05	0.000146608	AGA-DT	ENSG00000250131	NA	promoter-TSS	3.83384	NA	promoter-TSS (ENST00000511231.1)	promoter-TSS (NM_000027)	-17	ENST00000654463.1	NA
1118	chr6-15	chr6	30617211	30617610	+	5.92737	6.53502	4.85707	1.61397	1.21e-05	0.000146608	PPP1R10	ENSG00000204569	5514	promoter-TSS	3.83384	NA	promoter-TSS (ENST00000484449.1)	promoter-TSS (NM_014046).5	-166	ENST00000484449.1	NA
691	chr19-74	chr19	19385416	19385815	+	5.3439	6.03553	3.96643	1.93878	1.22e-05	0.00014744	GATAD2A	ENSG00000167491	54815	promoter-TSS	3.83139	NA	promoter-TSS (ENST00000609040.5)	promoter-TSS (NM_017660)	-211	ENST00000494516.6	NA
654	chr19-37	chr19	7829704	7830103	+	5.73465	6.36913	4.57497	1.7147	1.25e-05	0.000149988	EVI5L	ENSG00000142459	115704	promoter-TSS	3.82394	NA	promoter-TSS (ENST00000538904.7)	promoter-TSS (NM_145245)	-315	ENST00000538904.7	115704	Hs.26870	NM_145245	ENSG00000142459	EVI5L	-	ecotropic viral integration site 5 like	protein-coding
562	chr17-93	chr17	57084696	57085095	+	6.80135	7.33367	5.94863	1.34957	1.28e-05	0.000152585	AKAP1-DT	ENSG00000263004	NA	promoter-TSS	3.81649	NA	promoter-TSS (ENST00000573085.1)	promoter-TSS (NM_003488)	103	ENST00000656535.1	NA
3	chr1-3	chr1	2526457	2526856	+	3.57245	4.57245	0	4.0235	1.31e-05	0.000155366	PANK4	ENSG00000157881	55229	promoter-TSS	3.80864	NA	promoter-TSS (ENST00000486396.1)	promoter-TSS (NM_018216).2	-59	ENST00000514922.1	NA
1179	chr7-5	chr7	25862441	25862840	+	4.5129	5.34358	2.33814	2.6339	1.35e-05	0.000159358		ENSG00000290106	NA	Intergenic	3.79762	NA	Intergenic	GA-rich|Low_complexity|Low_complexity	7318	ENST00000702991.1	NA
723	chr19-106	chr19	38899598	38899997	+	4.82756	5.60497	3.02135	2.33571	1.36e-05	0.000159442	SIRT2	ENSG00000068903	22933	promoter-TSS	3.7974	NA	promoter-TSS (ENST00000407552.5)	promoter-TSS (NM_002503)	26	ENST00000414941.5	NA
751	chr19-134	chr19	43533864	43534263	+	4.32066	5.18743	1.81768	2.86715	1.37e-05	0.000160242	ZNF575	ENSG00000176472	284346	exon	3.79522	NA	exon (ENST00000600154.1, exon 2 of 2)	CpG-14622	627	ENST00000600154.1	NA
1070	chr5-11	chr5	119070749	119071148	+	6.01491	6.60066	5.01255	1.52919	1.39e-05	0.000161455	DMXL1-DT	ENSG00000249494	NA	promoter-TSS	3.79195	NA	promoter-TSS (ENST00000539542.6)	promoter-TSS (NM_005509)	-46	ENST00000504820.2	105379143	Hs.636285	NR_134249	ENSG00000249494	LOC105379143	-	uncharacterized LOC105379143	ncRNA
212	chr11-46	chr11	76381046	76381445	+	6.75209	7.25539	5.97253	1.25267	1.42e-05	0.000164393	GVQW3	ENSG00000179240	100506127	promoter-TSS	3.78412	NA	promoter-TSS (ENST00000529331.2)	promoter-TSS (NM_004705)	-58	ENST00000662483.1	NA
632	chr19-15	chr19	3434914	3435313	+	3.56396	4.56396	0	4.00722	1.42e-05	0.000164393	NFIC	ENSG00000141905	4782	promoter-TSS	3.78412	NA	promoter-TSS (ENST00000589537.1)	exon (NM_001245005, exon 6 of 10)	67	ENST00000589537.1	NA
655	chr19-38	chr19	7943637	7944036	+	4.80945	5.60195	2.90933	2.42199	1.47e-05	0.000168766		ENSG00000286138	NA	promoter-TSS	3.77272	NA	promoter-TSS (ENST00000652364.1)	promoter-TSS (NM_006351)	-131	ENST00000692440.1	NA
740	chr19-123	chr19	41263856	41264255	+	5.3474	6.03387	3.99138	1.92294	1.52e-05	0.000174437	HNRNPUL1	ENSG00000105323	11100	promoter-TSS	3.75836	NA	promoter-TSS (ENST00000602130.5)	promoter-TSS (NM_007040)	-317	ENST00000378215.8	11100	Hs.155218	NM_007040	ENSG00000105323	HNRNPUL1	E1B-AP5|E1BAP5|HNRPUL1	heterogeneous nuclear ribonucleoprotein U like 1	protein-coding
154	chr10-38	chr10	104268952	104269351	+	6.03271	6.62577	5.00813	1.55953	1.59e-05	0.000181284	GSTO2	ENSG00000065621	119391	promoter-TSS	3.74164	NA	promoter-TSS (ENST00000338595.7)	promoter-TSS (NR_039702)	-33	ENST00000338595.7	119391	Hs.107384	NM_183239	ENSG00000065621	GSTO2	GSTO 2-2|bA127L20.1	glutathione S-transferase omega 2	protein-coding
876	chr2-50	chr2	159712128	159712527	+	7.02434	7.51534	6.27428	1.2124	1.61e-05	0.000183025		ENSG00000226266	29994	promoter-TSS	3.73749	NA	promoter-TSS (ENST00000473749.1)	promoter-TSS (NM_001282805)	68	ENST00000701761.1	NA
1029	chr4-10	chr4	26320773	26321172	+	7.06303	7.55424	6.31248	1.21664	1.63e-05	0.00018445	RBPJ	ENSG00000168214	3516	promoter-TSS	3.73412	NA	promoter-TSS (ENST00000681506.1)	intron (NM_005349, intron 2 of 11)	-3	ENST00000509158.6	NA
103	chr1-103	chr1	204637696	204638095	+	4.02604	4.9907	0	3.68677	1.69e-05	0.000189584		ENSG00000240219	NA	intron	3.7222	NA	intron (ENST00000496057.1, intron 1 of 2)	intron (NM_201630, intron 1 of 1)	11120	ENST00000444037.1	NA
869	chr2-43	chr2	119759489	119759888	+	5.7497	6.37486	4.62192	1.67763	1.7e-05	0.000190607	PTPN4	ENSG00000088179	5775	promoter-TSS	3.71986	NA	promoter-TSS (ENST00000485247.1)	promoter-TSS (NM_002830)	-234	ENST00000263708.7	5775	Hs.469809	NM_002830	ENSG00000088179	PTPN4	MEG|PTPMEG|PTPMEG1	protein tyrosine phosphatase, non-receptor type 4	protein-coding
1159	chr6-56	chr6	107958088	107958487	+	5.85433	6.45592	4.80326	1.58512	1.85e-05	0.000206119	SEC63	ENSG00000025796	11231	promoter-TSS	3.68588	NA	promoter-TSS (ENST00000446496.1)	promoter-TSS (NM_007214)	-79	ENST00000369002.9	11231	Hs.26904	NM_007214	ENSG00000025796	SEC63	DNAJC23|ERdj2|PCLD2|PRO2507|SEC63L	SEC63 homolog, protein translocation regulator	protein-coding
390	chr15-29	chr15	75451690	75452089	+	6.04565	6.67933	4.88879	1.7088	1.91e-05	0.000211565	SIN3A	ENSG00000169375	25942	promoter-TSS	3.67456	NA	promoter-TSS (ENST00000565264.2)	promoter-TSS (NM_015477)	-143	ENST00000565264.2	NA
391	chr15-30	chr15	75453974	75454373	+	5.3625	6.0322	4.07359	1.84303	2.01e-05	0.000221904		ENSG00000276744	NA	promoter-TSS	3.65383	NA	promoter-TSS (ENST00000617588.1)	CpG-8441	-226	ENST00000617588.1	NA
1157	chr6-54	chr6	97283159	97283558	+	6.62241	7.1402	5.80698	1.29604	2.05e-05	0.000224677		ENSG00000271860	101927314	promoter-TSS	3.64844	NA	promoter-TSS (ENST00000496119.2)	promoter-TSS (NM_198468)	55	ENST00000457513.2	NA
821	chr19-204	chr19	55653861	55654260	+	5.17148	5.87913	3.72479	2.00072	2.12e-05	0.000231922	U2AF2	ENSG00000063244	11338	promoter-TSS	3.63466	NA	promoter-TSS (ENST00000308924.9)	promoter-TSS (NM_001012478)	-86	ENST00000450554.6	11338	Hs.528007	NM_007279	ENSG00000063244	U2AF2	U2AF65	U2 small nuclear RNA auxiliary factor 2	protein-coding
172	chr11-6	chr11	9314545	9314944	+	6.32868	6.89283	5.38938	1.45663	2.21e-05	0.000239256	TMEM41B	ENSG00000166471	440026	promoter-TSS	3.62114	NA	promoter-TSS (ENST00000527813.5)	promoter-TSS (NM_015012)	-108	ENST00000524543.5	440026	Hs.594563	NM_015012	ENSG00000166471	TMEM41B	-	transmembrane protein 41B	protein-coding
936	chr21-3	chr21	29073528	29073927	+	6.03569	6.61819	5.04305	1.51927	2.21e-05	0.000239256	CCT8	ENSG00000156261	10694	promoter-TSS	3.62114	NA	promoter-TSS (ENST00000540844.5)	promoter-TSS (NM_001282909)	70	ENST00000540844.5	10694	Hs.125113	NM_006585	ENSG00000156261	CCT8	C21orf112|Cctq|D21S246|PRED71	chaperonin containing TCP1 subunit 8	protein-coding
132	chr10-16	chr10	68331738	68332137	+	5.59674	6.22954	4.44292	1.70132	2.28e-05	0.00024593	HNRNPH3	ENSG00000096746	3189	promoter-TSS	3.60919	NA	promoter-TSS (ENST00000480987.5)	promoter-TSS (NM_001322446)	-127	ENST00000265866.12	3189	Hs.643472	NM_012207	ENSG00000096746	HNRNPH3	2H9|HNRPH3	heterogeneous nuclear ribonucleoprotein H3	protein-coding
917	chr20-15	chr20	31951841	31952240	+	6.80172	7.30737	6.01643	1.26119	2.37e-05	0.000253733	PDRG1	ENSG00000088356	81572	promoter-TSS	3.59562	NA	promoter-TSS (ENST00000202017.6)	promoter-TSS (NM_030815)	6	ENST00000202017.6	81572	Hs.435755	NM_030815	ENSG00000088356	PDRG1	C20orf126|PDRG	p53 and DNA damage regulated 1	protein-coding
1131	chr6-28	chr6	33249202	33249601	+	5.10248	5.81588	3.62989	2.03628	2.37e-05	0.000253733	HCG25	ENSG00000232940	414765	promoter-TSS	3.59562	NA	promoter-TSS (ENST00000422366.5)	promoter-TSS (NR_044997).7	-133	ENST00000666260.1	NA
257	chr12-34	chr12	56688137	56688536	+	5.89918	6.49864	4.85481	1.57928	2.4e-05	0.000255878	PTGES3	ENSG00000110958	10728	promoter-TSS	3.59197	NA	promoter-TSS (ENST00000448157.6)	promoter-TSS (NR_104219)	39	ENST00000456859.2	NA
664	chr19-47	chr19	9834910	9835309	+	5.48585	6.13035	4.29087	1.74141	2.51e-05	0.000265664	PIN1-DT	ENSG00000267289	NA	promoter-TSS	3.57567	NA	promoter-TSS (ENST00000247970.9)	promoter-TSS (NR_038422)	-96	ENST00000591174.1	100996288		XR_158942	ENSG00000267289	LOC100996288	-	uncharacterized LOC100996288	ncRNA
86	chr1-86	chr1	156282515	156282914	+	7.12256	7.58481	6.43826	1.12468	2.53e-05	0.000266752	SMG5	ENSG00000198952	23381	promoter-TSS	3.57389	NA	promoter-TSS (ENST00000357501.6)	promoter-TSS (NR_026678)	111	ENST00000361813.5	23381	Hs.516837	NM_015327	ENSG00000198952	SMG5	EST1B|LPTS-RP1|LPTSRP1|SMG-5	SMG5, nonsense mediated mRNA decay factor	protein-coding
173	chr11-7	chr11	9460586	9460985	+	4.70373	5.49259	2.82695	2.39061	2.54e-05	0.000266752		ENSG00000268403	644656	promoter-TSS	3.57389	NA	promoter-TSS (ENST00000534265.5)	promoter-TSS (NR_036539)	-83	ENST00000596206.3	644656	Hs.597846	NR_036539	ENSG00000268403	LOC644656	-	uncharacterized LOC644656	ncRNA
1317	chrX-17	chrX	53422427	53422826	+	6.07921	6.67346	5.05099	1.56066	2.62e-05	0.000274152	SMC1A	ENSG00000072501	8243	promoter-TSS	3.56201	NA	promoter-TSS (ENST00000457095.5)	promoter-TSS (NM_144968)	28	ENST00000322213.9	8243	Hs.211602	NM_006306	ENSG00000072501	SMC1A	CDLS2|DXS423E|SB1.8|SMC1|SMC1L1|SMC1alpha|SMCB	structural maintenance of chromosomes 1A	protein-coding
143	chr10-27	chr10	94545412	94545811	+	6.54818	7.07335	5.71397	1.3236	2.76e-05	0.000287977	HELLS	ENSG00000119969	3070	promoter-TSS	3.54064	NA	promoter-TSS (ENST00000698799.1)	promoter-TSS (NM_001289068)	-157	ENST00000698672.1	NA
819	chr19-202	chr19	55599516	55599915	+	3.35654	4.35654	0	3.86696	2.85e-05	0.000294541	FIZ1	ENSG00000179943	84922	promoter-TSS	3.53085	NA	promoter-TSS (ENST00000592585.1)	promoter-TSS (NM_032836)	-85	ENST00000592585.1	NA
1039	chr4-20	chr4	73258721	73259120	+	6.22741	6.77539	5.33299	1.39184	2.85e-05	0.000294541	ANKRD17	ENSG00000132466	26057	promoter-TSS	3.53085	NA	promoter-TSS (ENST00000561029.1)	promoter-TSS (NM_015574)	-122	ENST00000358602.9	26057	Hs.601206	NM_015574	ENSG00000132466	ANKRD17	GTAR|MASK2|NY-BR-16	ankyrin repeat domain 17	protein-coding
1132	chr6-29	chr6	33289206	33289605	+	4.30987	5.1607	1.96222	2.72966	2.86e-05	0.000294541	PFDN6	ENSG00000204220	10471	promoter-TSS	3.53085	NA	promoter-TSS (ENST00000477718.5)	promoter-TSS (NM_001185181)	103	ENST00000395131.5	10471	Hs.446374	NM_014260	ENSG00000204220	PFDN6	H2-KE2|HKE2|KE-2|PFD6	prefoldin subunit 6	protein-coding
512	chr17-43	chr17	8383269	8383668	+	4.80941	5.57966	3.04538	2.28813	2.9e-05	0.000296692		ENSG00000288750	NA	promoter-TSS	3.52769	NA	promoter-TSS (ENST00000578812.5)	promoter-TSS (NM_000987)	-223	ENST00000689023.1	NA
862	chr2-36	chr2	96265890	96266289	+	6.30478	6.83992	5.44468	1.35152	2.91e-05	0.000296692	CIAO1	ENSG00000144021	9391	promoter-TSS	3.52769	NA	promoter-TSS (ENST00000488633.2)	promoter-TSS (NM_001193304)	-70	ENST00000469320.1	NA
1217	chr8-5	chr8	28889910	28890309	+	6.41974	6.98598	5.47449	1.46215	2.92e-05	0.000296692	INTS9	ENSG00000104299	55756	promoter-TSS	3.52769	NA	promoter-TSS (ENST00000560269.1)	promoter-TSS (NM_001135726)	-131	ENST00000520831.1	NA
787	chr19-170	chr19	49451735	49452134	+	5.0911	5.79472	3.66222	1.98604	3.03e-05	0.000307088	PIH1D1	ENSG00000104872	55011	promoter-TSS	3.51274	NA	promoter-TSS (ENST00000595074.1)	promoter-TSS (NM_017916)	-33	ENST00000595550.1	NA
96	chr1-96	chr1	183403471	183403870	+	3.31688	4.31688	0	3.8465	3.14e-05	0.000316379	NMNAT2	ENSG00000157064	23057	intron	3.49979	NA	intron (ENST00000287713.7, intron 1 of 10)	intron (NM_015039, intron 1 of 10)	14710	ENST00000287713.7	23057	Hs.497123	NM_015039	ENSG00000157064	NMNAT2	C1orf15|PNAT2	nicotinamide nucleotide adenylyltransferase 2	protein-coding
1190	chr7-16	chr7	76047742	76048141	+	6.55318	7.06535	5.75181	1.28001	3.16e-05	0.000317737	STYXL1	ENSG00000127952	51657	promoter-TSS	3.49793	NA	promoter-TSS (ENST00000315758.10)	promoter-TSS (NM_001282404)	12	ENST00000431581.5	51657	Hs.11615	NM_016086	ENSG00000127952	STYXL1	DUSP24|MK-STYX|MKSTYX	serine/threonine/tyrosine interacting like 1	protein-coding
182	chr11-16	chr11	57324926	57325325	+	4.28904	5.16223	1.7181	2.89072	3.23e-05	0.000322923	TNKS1BP1	ENSG00000149115	85456	promoter-TSS	3.4909	NA	promoter-TSS (ENST00000358252.8)	promoter-TSS (NM_033396)	-173	ENST00000358252.8	85456	Hs.530730	NM_033396	ENSG00000149115	TNKS1BP1	TAB182	tankyrase 1 binding protein 1	protein-coding
1283	chr9-38	chr9	109119867	109120266	+	5.62041	6.24594	4.49138	1.66898	3.24e-05	0.000323306	TMEM245	ENSG00000106771	23731	promoter-TSS	3.49039	NA	promoter-TSS (ENST00000374586.8)	promoter-TSS (NM_032012)	-119	ENST00000374586.8	23731	Hs.308074	NM_032012	ENSG00000106771	TMEM245	C9orf5|CG-2|CG2	transmembrane protein 245	protein-coding
1249	chr9-4	chr9	19049146	19049545	+	6.294	6.848	5.38311	1.41722	3.27e-05	0.000324009	SAXO1	ENSG00000155875	158297	promoter-TSS	3.48944	NA	promoter-TSS (ENST00000649457.1)	promoter-TSS (NM_001287049)	9	ENST00000542071.2	158297	Hs.731593	NM_153707	ENSG00000155875	SAXO1	C9orf138|FAM154A	stabilizer of axonemal microtubules 1	protein-coding
1126	chr6-23	chr6	32177811	32178210	+	4.34785	5.20631	1.92816	2.7597	3.4e-05	0.000336148	AGPAT1	ENSG00000204310	10554	promoter-TSS	3.47347	NA	promoter-TSS (ENST00000336984.6)	promoter-TSS (NM_006913).2	86	ENST00000336984.6	10554	Hs.409230	NM_006411	ENSG00000204310	AGPAT1	1-AGPAT1|G15|LPAAT-alpha|LPAATA	1-acylglycerol-3-phosphate O-acyltransferase 1	protein-coding
126	chr10-10	chr10	26860947	26861346	+	6.05675	6.63826	5.06706	1.51437	3.5e-05	0.000342844	ABI1	ENSG00000136754	10006	promoter-TSS	3.4649	NA	promoter-TSS (ENST00000376140.4)	promoter-TSS (NM_001178120)	-59	ENST00000536334.5	10006	Hs.508148	NM_005470	ENSG00000136754	ABI1	ABI-1|ABLBP4|E3B1|NAP1BP|SSH3BP|SSH3BP1	abl interactor 1	protein-coding
156	chr10-40	chr10	116849397	116849796	+	6.31506	6.85305	5.44743	1.36351	3.5e-05	0.000342844	HSPA12A	ENSG00000165868	259217	promoter-TSS	3.4649	NA	promoter-TSS (ENST00000674400.1)	promoter-TSS (NM_001242699)	74	ENST00000674400.1	NA
810	chr19-193	chr19	54159702	54160101	+	5.16378	5.85258	3.79815	1.92226	3.54e-05	0.000345334	LENG1	ENSG00000105617	79165	promoter-TSS	3.46176	NA	promoter-TSS (ENST00000222224.4)	promoter-TSS (NM_024316).7	-180	ENST00000222224.4	79165	Hs.590974	NM_024316	ENSG00000105617	LENG1	-	leukocyte receptor cluster member 1	protein-coding
1096	chr5-37	chr5	176388647	176389046	+	5.14887	5.83864	3.77916	1.91924	3.55e-05	0.000345334	NOP16	ENSG00000048162	51491	promoter-TSS	3.46176	NA	promoter-TSS (ENST00000509257.1)	promoter-TSS (NM_001256539)	81	ENST00000618911.4	51491	Hs.696283	NM_016391	ENSG00000048162	NOP16	HSPC111|HSPC185	NOP16 nucleolar protein	protein-coding
573	chr17-104	chr17	63773488	63773887	+	5.56747	6.22685	4.31799	1.79307	3.64e-05	0.000352893	DDX42	ENSG00000198231	11325	promoter-TSS	3.45236	NA	promoter-TSS (ENST00000584112.1)	promoter-TSS (NM_020198)	84	ENST00000581135.5	NA
1207	chr7-33	chr7	134986454	134986853	+	6.29669	6.82875	5.44468	1.33898	3.66e-05	0.000352893	AGBL3	ENSG00000146856	340351	promoter-TSS	3.45236	NA	promoter-TSS (ENST00000470839.1)	non-coding (NR_144293, exon 1 of 11)	49	ENST00000470839.1	NA
642	chr19-25	chr19	5622779	5623178	+	4.70742	5.48932	2.87398	2.33181	3.7e-05	0.000355989	SAFB	ENSG00000160633	6294	promoter-TSS	3.44856	NA	promoter-TSS (ENST00000591120.1)	promoter-TSS (NM_014649)	-57	ENST00000589863.5	NA
1227	chr8-15	chr8	42391502	42391901	+	5.43454	6.0774	4.24545	1.73366	4.03e-05	0.000386451	VDAC3	ENSG00000078668	7419	promoter-TSS	3.41291	NA	promoter-TSS (ENST00000518495.5)	promoter-TSS (NM_005662)	77	ENST00000518563.5	NA
198	chr11-32	chr11	64878538	64878937	+	6.29012	6.84974	5.36358	1.43806	4.13e-05	0.000393967	EHD1	ENSG00000110047	10938	promoter-TSS	3.40454	NA	promoter-TSS (ENST00000421510.5)	promoter-TSS (NM_006795)	-116	ENST00000320631.8	10938	Hs.523774	NM_006795	ENSG00000110047	EHD1	H-PAST|HPAST1|PAST|PAST1	EH domain containing 1	protein-coding
952	chr22-9	chr22	38872256	38872655	+	3.2789	4.2789	0	3.78991	4.15e-05	0.000394573	CBX6	ENSG00000183741	23466	promoter-TSS	3.40387	NA	promoter-TSS (ENST00000407418.8)	promoter-TSS (NM_001303494)	-206	ENST00000469420.1	NA
440	chr16-32	chr16	30922604	30923003	+	6.18172	6.72962	5.28751	1.38869	4.2e-05	0.000396241	FBXL19	ENSG00000099364	54620	promoter-TSS	3.40204	NA	promoter-TSS (ENST00000562798.2)	promoter-TSS (NM_001282351)	-252	ENST00000562798.2	NA
781	chr19-164	chr19	48993312	48993711	+	4.66917	5.47383	2.68789	2.46469	4.2e-05	0.000396241	RUVBL2	ENSG00000183207	10856	promoter-TSS	3.40204	NA	promoter-TSS (ENST00000601968.5)	promoter-TSS (NM_002103)	-51	ENST00000601968.5	10856	Hs.515846	NM_006666	ENSG00000183207	RUVBL2	CGI-46|ECP-51|ECP51|INO80J|REPTIN|RVB2|TAP54-beta|TIH2|TIP48|TIP49B	RuvB like AAA ATPase 2	protein-coding
1037	chr4-18	chr4	56978634	56979033	+	4.51699	5.33008	2.47622	2.50733	4.23e-05	0.000397788	POLR2B	ENSG00000047315	5431	promoter-TSS	3.40035	NA	promoter-TSS (ENST00000314595.6)	5' UTR (NM_000938, exon 1 of 25)	-31	ENST00000431623.6	5431	Hs.602757	NM_000938	ENSG00000047315	POLR2B	POL2RB|RPB2|hRPB140	RNA polymerase II subunit B	protein-coding
1290	chr9-45	chr9	127396760	127397159	+	5.39323	6.05074	4.15073	1.79159	4.27e-05	0.000399378	SLC2A8	ENSG00000136856	29988	promoter-TSS	3.39862	NA	promoter-TSS (ENST00000610552.4)	promoter-TSS (NM_001271711)	-179	ENST00000610552.4	29988	Hs.179522	NM_014580	ENSG00000136856	SLC2A8	GLUT8|GLUTX1	solute carrier family 2 member 8	protein-coding
88	chr1-88	chr1	156767135	156767534	+	4.45389	5.28408	2.28299	2.60932	4.38e-05	0.000407705	PRCC	ENSG00000143294	5546	promoter-TSS	3.38965	NA	promoter-TSS (ENST00000473387.1)	promoter-TSS (NM_005973)	-201	ENST00000271526.9	5546	Hs.516948	NM_005973	ENSG00000143294	PRCC	RCCP1|TPRC	papillary renal cell carcinoma (translocation-associated)	protein-coding
1202	chr7-28	chr7	121797551	121797950	+	3.85288	4.81297	0	3.52499	4.39e-05	0.000407705	PNPT1P2	ENSG00000233272	NA	Intergenic	3.38965	NA	Intergenic	Intergenic	47381	ENST00000456768.1	NA
1215	chr8-3	chr8	23246252	23246651	+	3.21662	4.21662	0	3.75995	4.77e-05	0.000441307	CHMP7	ENSG00000147457	91782	promoter-TSS	3.35526	NA	promoter-TSS (ENST00000519984.1)	promoter-TSS (NM_001317899)	-186	ENST00000519414.5	NA
325	chr14-2	chr14	20343175	20343574	+	5.58306	6.20284	4.47327	1.64696	4.79e-05	0.000442093	RPPH1	ENSG00000277209	NA	promoter-TSS	3.35449	NA	promoter-TSS (ENST00000429687.8)	promoter-TSS (NR_002312)	33	ENST00000516869.1	85495	Hs.613102	NR_002312	ENSG00000277209	RPPH1	H1RNA|RPPH1-1	ribonuclease P RNA component H1	ncRNA
1079	chr5-20	chr5	138543168	138543567	+	6.28781	6.8342	5.39772	1.38874	4.89e-05	0.000449312		ENSG00000289155	NA	promoter-TSS	3.34745	NA	promoter-TSS (ENST00000499810.6)	promoter-TSS (NM_004730)	-97	ENST00000685985.2	NA
721	chr19-104	chr19	38647303	38647702	+	4.51712	5.33185	2.46438	2.50223	5.14e-05	0.000470064	ACTN4	ENSG00000130402	81	promoter-TSS	3.32784	NA	promoter-TSS (ENST00000390009.7)	promoter-TSS (NM_004924)	-147	ENST00000440400.3	NA
372	chr15-11	chr15	63833783	63834182	+	6.12335	6.6665	5.24199	1.37686	5.16e-05	0.000470615	HERC1	ENSG00000103657	8925	promoter-TSS	3.32733	NA	promoter-TSS (ENST00000561400.1)	promoter-TSS (NM_003922)	-34	ENST00000443617.7	8925	Hs.210385	NM_003922	ENSG00000103657	HERC1	MDFPMR|p532|p619	HECT and RLD domain containing E3 ubiquitin protein ligase family member 1	protein-coding
1314	chrX-14	chrX	49043469	49043868	+	5.04184	5.75276	3.58046	2.00897	5.43e-05	0.000493558	TFE3	ENSG00000068323	7030	promoter-TSS	3.30666	NA	promoter-TSS (ENST00000493583.5)	promoter-TSS (NM_006521)	-258	ENST00000493583.5	NA
1230	chr8-18	chr8	51899210	51899609	+	7.20025	7.65307	6.53661	1.09435	5.49e-05	0.000496817	PCMTD1-DT	ENSG00000228801	NA	promoter-TSS	3.3038	NA	promoter-TSS (ENST00000423716.1)	promoter-TSS (NM_001286782)	94	ENST00000518942.3	NA
134	chr10-18	chr10	70170447	70170846	+	5.84286	6.42382	4.85481	1.50691	5.54e-05	0.000499484	SAR1A	ENSG00000079332	56681	promoter-TSS	3.30148	NA	promoter-TSS (ENST00000373239.2)	promoter-TSS (NM_001142648)	-123	ENST00000373242.6	56681	Hs.499960	NM_020150	ENSG00000079332	SAR1A	SAR1|SARA1|Sara|masra2	secretion associated Ras related GTPase 1A	protein-coding
686	chr19-69	chr19	18204004	18204403	+	5.29753	5.96849	4.0037	1.84602	5.8e-05	0.00052149	RAB3A	ENSG00000105649	5864	promoter-TSS	3.28275	NA	promoter-TSS (ENST00000596473.1)	promoter-TSS (NR_134910)	-161	ENST00000464076.3	NA
450	chr16-42	chr16	67806459	67806858	+	4.95514	5.66864	3.4821	2.02061	5.86e-05	0.000524593	RANBP10	ENSG00000141084	57610	promoter-TSS	3.28018	NA	promoter-TSS (ENST00000466164.5)	promoter-TSS (NM_001320239)	-98	ENST00000448631.6	57610	Hs.368569	NM_020850	ENSG00000141084	RANBP10	-	RAN binding protein 10	protein-coding
1088	chr5-29	chr5	160418950	160419349	+	4.80802	5.54539	3.22104	2.11256	5.97e-05	0.000532336	SLU7	ENSG00000164609	10569	promoter-TSS	3.27381	NA	promoter-TSS (ENST00000521190.5)	promoter-TSS (NM_006425)	-68	ENST00000520664.1	NA
859	chr2-33	chr2	85616035	85616434	+	6.75911	7.27281	5.95393	1.28416	6e-05	0.000533081	USP39	ENSG00000168883	10713	promoter-TSS	3.27321	NA	promoter-TSS (ENST00000493829.5)	exon (NM_001256725, exon 1 of 14)	40	ENST00000409766.7	10713	Hs.654745	NM_006590	ENSG00000168883	USP39	65K|CGI-21|HSPC332|SAD1|SNRNP65	ubiquitin specific peptidase 39	protein-coding
748	chr19-131	chr19	42268882	42269281	+	5.31852	5.965	4.11646	1.74303	6.02e-05	0.0005332	CIC	ENSG00000079432	23152	promoter-TSS	3.27311	NA	promoter-TSS (ENST00000681038.1)	CpG	-171	ENST00000681038.1	NA
1125	chr6-22	chr6	31862804	31863203	+	4.21568	5.07578	1.77999	2.74117	6.08e-05	0.000536976	NEU1	ENSG00000204386	4758	promoter-TSS	3.27005	NA	promoter-TSS (ENST00000677512.1)	promoter-TSS (NM_000434)	-98	ENST00000677054.1	NA
633	chr19-16	chr19	3572531	3572930	+	5.03032	5.72344	3.64659	1.92484	6.17e-05	0.000540987	HMG20B	ENSG00000064961	10362	promoter-TSS	3.26681	NA	promoter-TSS (ENST00000333651.11)	promoter-TSS (NM_006339)	-47	ENST00000416526.5	NA
850	chr2-24	chr2	70293425	70293824	+	6.84437	7.31551	6.14022	1.14987	6.17e-05	0.000540987	SNRPG	ENSG00000143977	6637	promoter-TSS	3.26681	NA	promoter-TSS (ENST00000413456.6)	promoter-TSS (NM_001317169)	87	ENST00000454893.1	6637	Hs.465167	NM_003096	ENSG00000143977	SNRPG	SMG|Sm-G	small nuclear ribonucleoprotein polypeptide G	protein-coding
909	chr20-7	chr20	16005906	16006305	+	3.16982	4.16982	0	3.70523	6.2e-05	0.000541094		ENSG00000286546	613266	intron	3.26673	NA	intron (ENST00000684519.1, intron 15 of 17)	intron (NM_001033087, intron 11 of 13)	-20229	ENST00000656724.1	NA
353	chr14-30	chr14	100238564	100238963	+	6.27367	6.8029	5.42902	1.33168	6.35e-05	0.000552453		ENSG00000258982	NA	promoter-TSS	3.2577	NA	promoter-TSS (ENST00000262238.10)	promoter-TSS (NM_003403)	-208	ENST00000554537.1	NA
802	chr19-185	chr19	50511152	50511551	+	3.65918	0	4.65918	-3.6753	6.68e-05	0.00057946	JOSD2	ENSG00000161677	126119	promoter-TSS	3.23698	NA	promoter-TSS (ENST00000594350.1)	promoter-TSS (NM_001270686)	-131	ENST00000595669.5	126119	Hs.467151	NM_138334	ENSG00000161677	JOSD2	SBBI54	Josephin domain containing 2	protein-coding
304	chr13-12	chr13	42271649	42272048	+	7.06467	7.55878	6.30724	1.22193	6.73e-05	0.000581499	AKAP11	ENSG00000023516	11215	promoter-TSS	3.23545	NA	promoter-TSS (ENST00000025301.4)	promoter-TSS (NM_016248)	-304	ENST00000025301.4	11215	Hs.105105	NM_016248	ENSG00000023516	AKAP11	AKAP-11|AKAP220|PPP1R44|PRKA11	A-kinase anchoring protein 11	protein-coding
232	chr12-9	chr12	27243949	27244348	+	5.45251	6.07578	4.33108	1.65374	7.08e-05	0.000609866	STK38L	ENSG00000211455	23012	promoter-TSS	3.21477	NA	promoter-TSS (ENST00000434385.2)	promoter-TSS (NM_015000)	-85	ENST00000545470.5	NA
128	chr10-12	chr10	46030331	46030730	+	6.57736	7.06099	5.84457	1.18436	7.17e-05	0.000615311	NCOA4	ENSG00000266412	8031	promoter-TSS	3.21091	NA	promoter-TSS (ENST00000579039.2)	5' UTR (NM_001145261, exon 1 of 11)	62	ENST00000580070.5	NA
424	chr16-16	chr16	14071085	14071484	+	5.8662	6.46872	4.81222	1.58499	7.25e-05	0.000619729	MRTFB	ENSG00000186260	57496	promoter-TSS	3.2078	NA	promoter-TSS (ENST00000575537.5)	promoter-TSS (NM_014048)	-35	ENST00000571589.6	57496	Hs.49143	NM_014048	ENSG00000186260	MKL2	MRTF-B|MRTFB|NPD001	MKL1/myocardin like 2	protein-coding
921	chr20-19	chr20	35454977	35455376	+	4.68559	5.4457	2.97896	2.21737	7.33e-05	0.000624288	CEP250	ENSG00000126001	11190	promoter-TSS	3.20461	NA	promoter-TSS (ENST00000420564.5)	promoter-TSS (NM_007186)	1	ENST00000420564.5	NA
1053	chr4-34	chr4	140373648	140374047	+	3.1057	4.1057	0	3.66526	7.45e-05	0.000632452	SCOC	ENSG00000153130	60592	promoter-TSS	3.19897	NA	promoter-TSS (ENST00000658255.1)	promoter-TSS (NR_033939)	198	ENST00000510586.5	NA
166	chr10-50	chr10	133373249	133373648	+	6.84287	7.33097	6.09964	1.20181	7.84e-05	0.000661799	ECHS1	ENSG00000127884	1892	promoter-TSS	3.17927	NA	promoter-TSS (ENST00000368547.4)	promoter-TSS (NM_004092)	-94	ENST00000368547.4	1892	Hs.76394	NM_004092	ENSG00000127884	ECHS1	ECHS1D|SCEH	enoyl-CoA hydratase, short chain 1	protein-coding
918	chr20-16	chr20	32357847	32358246	+	5.55453	6.15994	4.49138	1.58812	7.85e-05	0.000661799	ASXL1	ENSG00000171456	171023	promoter-TSS	3.17927	NA	promoter-TSS (ENST00000613218.4)	promoter-TSS (NM_015338)	-284	ENST00000651418.1	NA
670	chr19-53	chr19	11435181	11435580	+	4.94926	5.65605	3.50638	1.97646	7.91e-05	0.000663586	PRKCSH	ENSG00000130175	5589	promoter-TSS	3.1781	NA	promoter-TSS (ENST00000588269.1)	promoter-TSS (NM_001302454)	-21	ENST00000591946.5	NA
834	chr2-8	chr2	24971878	24972277	+	4.08599	5.06817	0	3.62618	7.95e-05	0.000663586	DNAJC27-AS1	ENSG00000224165	729723	promoter-TSS	3.1781	NA	promoter-TSS (ENST00000657294.2)	promoter-TSS (NM_001198559)	5	ENST00000434897.3	729723	Hs.436366	NR_034113	ENSG00000224165	DNAJC27-AS1	-	DNAJC27 antisense RNA 1	ncRNA
1308	chrX-8	chrX	47193308	47193707	+	6.19337	6.73511	5.31578	1.37315	7.95e-05	0.000663586	UBA1	ENSG00000130985	7317	promoter-TSS	3.1781	NA	promoter-TSS (ENST00000457753.5)	promoter-TSS (NM_003334)	-322	ENST00000442035.5	NA
251	chr12-28	chr12	56104205	56104604	+	5.89255	6.46583	4.92705	1.47454	8e-05	0.000665789	PA2G4	ENSG00000170515	5036	promoter-TSS	3.17666	NA	promoter-TSS (ENST00000303305.11)	promoter-TSS (NM_006191)	-133	ENST00000552766.5	NA
926	chr20-24	chr20	46684337	46684736	+	5.40481	6.03304	4.26664	1.66788	8.17e-05	0.000677687	SLC13A3	ENSG00000158296	64849	promoter-TSS	3.16897	NA	promoter-TSS (ENST00000372121.5)	promoter-TSS (NM_001011554)	-69	ENST00000372121.5	NA
1021	chr4-2	chr4	2262023	2262422	+	4.83418	5.56706	3.26946	2.10078	8.27e-05	0.000683861	MXD4	ENSG00000123933	10608	promoter-TSS	3.16503	NA	promoter-TSS (ENST00000510822.1)	promoter-TSS (NM_006454)	-113	ENST00000337190.7	10608	Hs.655020	NM_006454	ENSG00000123933	MXD4	MAD4|MST149|MSTP149|bHLHc12	MAX dimerization protein 4	protein-coding
618	chr19-1	chr19	506918	507317	+	3.91291	4.81878	0.928165	3.0151	8.45e-05	0.000695921	TPGS1	ENSG00000141933	91978	promoter-TSS	3.15744	NA	promoter-TSS (ENST00000588278.1)	promoter-TSS (NM_033513)	-380	ENST00000359315.6	91978	Hs.369613	NM_033513	ENSG00000141933	TPGS1	C19orf20|GTRGEO22|PGs1	tubulin polyglutamylase complex subunit 1	protein-coding
338	chr14-15	chr14	64914302	64914701	+	5.73393	6.31961	4.73178	1.51935	8.56e-05	0.000700963	CHURC1-FNTB	ENSG00000125954	100529261	promoter-TSS	3.1543	NA	promoter-TSS (ENST00000549115.7)	exon (NM_001204063, exon 1 of 4)	8	ENST00000549987.1	100529261	Hs.325531	NM_001202558	ENSG00000125954	CHURC1-FNTB	-	CHURC1-FNTB readthrough	protein-coding
399	chr15-38	chr15	82985853	82986252	+	5.77698	6.37354	4.74162	1.56128	8.57e-05	0.000700963	HOMER2	ENSG00000103942	9455	promoter-TSS	3.1543	NA	promoter-TSS (ENST00000560374.5)	promoter-TSS (NM_031452)	18	ENST00000619240.1	NA
446	chr16-38	chr16	57447064	57447463	+	5.47389	6.1065	4.32071	1.69098	8.75e-05	0.000713768	CIAPIN1	ENSG00000005194	57019	promoter-TSS	3.14644	NA	promoter-TSS (ENST00000567072.5)	promoter-TSS (NM_020312)	103	ENST00000567751.5	NA
236	chr12-13	chr12	48957499	48957898	+	6.77472	7.253	6.05429	1.16816	8.8e-05	0.000715623	ARF3	ENSG00000134287	377	promoter-TSS	3.14532	NA	promoter-TSS (ENST00000541959.5)	promoter-TSS (NM_001659)	-211	ENST00000256682.9	377	Hs.119177	NM_001659	ENSG00000134287	ARF3	-	ADP ribosylation factor 3	protein-coding
1154	chr6-51	chr6	70413151	70413550	+	6.8949	7.34974	6.22688	1.09871	8.85e-05	0.000717184	FAM135A	ENSG00000082269	57579	promoter-TSS	3.14437	NA	promoter-TSS (ENST00000515280.5)	promoter-TSS (NM_001331001)	-71	ENST00000505769.5	57579	Hs.211700	NM_020819	ENSG00000082269	FAM135A	KIAA1411	family with sequence similarity 135 member A	protein-coding
464	chr16-56	chr16	87492942	87493341	+	4.12338	4.9907	1.61483	2.76315	9.13e-05	0.000737609	ZCCHC14	ENSG00000140948	23174	promoter-TSS	3.13217	NA	promoter-TSS (ENST00000671377.2)	CpG-10077	-117	ENST00000671377.2	NA
291	chr12-68	chr12	132687280	132687679	+	5.03922	5.73444	3.64659	1.92784	9.26e-05	0.000745273	POLE	ENSG00000177084	5426	promoter-TSS	3.12768	NA	promoter-TSS (ENST00000535270.5)	promoter-TSS (NM_006231)	-103	ENST00000672742.1	NA
1323	chrX-23	chrX	77899131	77899530	+	6.50616	6.99314	5.76555	1.19406	9.32e-05	0.000747848	MAGT1	ENSG00000102158	84061	promoter-TSS	3.12619	NA	promoter-TSS (ENST00000650309.2)	promoter-TSS (NM_001866)	-59	ENST00000689137.1	NA
1082	chr5-23	chr5	139560823	139561222	+	6.43623	6.93287	5.67276	1.22602	9.39e-05	0.000750758	UBE2D2	ENSG00000131508	7322	promoter-TSS	3.1245	NA	promoter-TSS (ENST00000398734.8)	promoter-TSS (NM_003339)	-145	ENST00000505007.5	NA
260	chr12-37	chr12	57547074	57547473	+	6.05669	6.60553	5.15993	1.39528	9.42e-05	0.000750843	DCTN2	ENSG00000175203	10540	promoter-TSS	3.12445	NA	promoter-TSS (ENST00000543672.6)	promoter-TSS (NM_006400)	-49	ENST00000678322.1	NA
809	chr19-192	chr19	54137377	54137776	+	5.63013	6.23389	4.57221	1.58096	9.63e-05	0.000765009	CNOT3	ENSG00000088038	4849	promoter-TSS	3.11633	NA	promoter-TSS (ENST00000618939.5)	promoter-TSS (NM_014516).2	-173	ENST00000644245.1	NA
965	chr22-22	chr22	42090683	42091082	+	5.3607	6.00835	4.15442	1.74053	9.89e-05	0.000783615	NDUFA6	ENSG00000184983	4700	promoter-TSS	3.1059	NA	promoter-TSS (ENST00000600968.5)	promoter-TSS (NR_034118)	2	ENST00000617763.1	4700	Hs.274416	NM_002490	ENSG00000184983	NDUFA6	B14|CI-B14|LYRM6|NADHB14	NADH:ubiquinone oxidoreductase subunit A6	protein-coding
349	chr14-26	chr14	81220991	81221390	+	5.98419	6.53678	5.07714	1.40651	9.98e-05	0.00078788	GTF2A1-AS1	ENSG00000273783	NA	promoter-TSS	3.10354	NA	promoter-TSS (ENST00000298173.7)	promoter-TSS (NM_001278940)	-28	ENST00000618431.1	NA
625	chr19-8	chr19	1490618	1491017	+	5.12157	5.79766	3.80754	1.85767	0.000100674	0.000792245	PCSK4	ENSG00000115257	54760	promoter-TSS	3.10114	NA	promoter-TSS (ENST00000590057.5)	promoter-TSS (NM_017573)	-65	ENST00000587784.5	NA
690	chr19-73	chr19	19320453	19320852	+	6.35451	6.8595	5.57083	1.252	0.000102204	0.00080173	SUGP1	ENSG00000105705	57794	promoter-TSS	3.09597	NA	promoter-TSS (ENST00000591350.5)	promoter-TSS (NM_172231)	-143	ENST00000591350.5	NA
62	chr1-62	chr1	111739255	111739654	+	4.85983	5.56706	3.41499	1.97819	0.000103698	0.000808546	INKA2	ENSG00000197852	55924	promoter-TSS	3.0923	NA	promoter-TSS (ENST00000430373.2)	promoter-TSS (NM_019099)	-51	ENST00000527570.1	NA
444	chr16-36	chr16	53703730	53704129	+	6.04127	6.57663	5.18059	1.34715	0.000103931	0.000808546	RPGRIP1L	ENSG00000103494	23322	promoter-TSS	3.0923	NA	promoter-TSS (ENST00000647211.2)	promoter-TSS (NM_001127897)	9	ENST00000566096.5	NA
998	chr3-29	chr3	139389491	139389890	+	4.30706	5.12724	2.21399	2.49616	0.000104255	0.000808546	COPB2	ENSG00000184432	9276	promoter-TSS	3.0923	NA	promoter-TSS (ENST00000655667.1)	promoter-TSS (NM_004766)	-10	ENST00000512153.5	NA
1005	chr3-36	chr3	169966464	169966863	+	4.91243	5.60945	3.51214	1.93359	0.000104381	0.000808546	SEC62	ENSG00000008952	7095	promoter-TSS	3.0923	NA	promoter-TSS (ENST00000600502.1)	promoter-TSS (NR_027622)	28	ENST00000461933.1	NA
421	chr16-13	chr16	4615954	4616353	+	6.39665	6.89512	5.62879	1.23072	0.000108579	0.000837767	MGRN1	ENSG00000102858	23295	promoter-TSS	3.07688	NA	promoter-TSS (ENST00000591895.5)	CpG-9218	-340	ENST00000591895.5	NA
674	chr19-57	chr19	13952142	13952541	+	4.78256	5.52813	3.15378	2.1523	0.000108832	0.000837767	DCAF15	ENSG00000132017	90379	promoter-TSS	3.07688	NA	promoter-TSS (ENST00000254337.11)	promoter-TSS (NM_138353)	-168	ENST00000254337.11	90379	Hs.443636	NM_138353	ENSG00000132017	DCAF15	C19orf72	DDB1 and CUL4 associated factor 15	protein-coding
894	chr2-68	chr2	218908876	218909275	+	5.51939	6.14715	4.38284	1.67182	0.000111148	0.00085294		ENSG00000288898	124906119	promoter-TSS	3.06908	NA	promoter-TSS (ENST00000687233.1)	CpG	-83	ENST00000689696.1	NA
651	chr19-34	chr19	6424946	6425345	+	6.80207	7.25707	6.1337	1.09844	0.000112791	0.000861594	KHSRP	ENSG00000088247	8570	promoter-TSS	3.0647	NA	promoter-TSS (ENST00000595258.1)	promoter-TSS (NM_003685)	-334	ENST00000600480.2	NA
680	chr19-63	chr19	16111488	16111887	+	5.93409	6.49278	5.01017	1.42671	0.000113054	0.000861594	RAB8A	ENSG00000167461	4218	promoter-TSS	3.0647	NA	promoter-TSS (ENST00000588105.1)	promoter-TSS (NM_005370)	-202	ENST00000300935.8	4218	Hs.642874	NM_005370	ENSG00000167461	RAB8A	MEL|RAB8	RAB8A, member RAS oncogene family	protein-coding
1054	chr4-35	chr4	143513379	143513778	+	5.19383	5.84974	3.95728	1.77536	0.000113322	0.000861594	SMARCA5	ENSG00000153147	8467	promoter-TSS	3.0647	NA	promoter-TSS (ENST00000283131.4)	non-coding (NR_104027, exon 2 of 2)	-124	ENST00000283131.4	8467	Hs.558422	NM_003601	ENSG00000153147	SMARCA5	ISWI|SNF2H|WCRF135|hISWI|hSNF2H	SWI/SNF related, matrix associated, actin dependent regulator of chromatin, subfamily a, member 5	protein-coding
233	chr12-10	chr12	29380837	29381236	+	6.98293	7.41979	6.35333	1.04498	0.00011371	0.000861895	ERGIC2	ENSG00000087502	51290	exon	3.06455	NA	exon (ENST00000546839.5, exon 1 of 10)	intron (NM_016570, intron 1 of 13)	114	ENST00000546839.5	NA
443	chr16-35	chr16	49281918	49282317	+	2.9821	3.9821	0	3.55972	0.00012065	0.0009117		ENSG00000279249	102724859	promoter-TSS	3.04015	NA	promoter-TSS (ENST00000663746.1)	promoter-TSS (NM_004352)	-3	ENST00000662695.1	NA
423	chr16-15	chr16	4693378	4693777	+	4.04668	4.93528	1.29641	2.90271	0.000121355	0.000914236	NUDT16L1	ENSG00000168101	84309	promoter-TSS	3.03894	NA	promoter-TSS (ENST00000590460.1)	promoter-TSS (NM_001193452)	15	ENST00000304301.11	84309	Hs.513315	NM_032349	ENSG00000168101	NUDT16L1	SDOS	nudix hydrolase 16 like 1	protein-coding
243	chr12-20	chr12	50111760	50112159	+	4.65685	5.4306	2.87244	2.28097	0.000122732	0.000921799	COX14	ENSG00000178449	84987	promoter-TSS	3.03536	NA	promoter-TSS (ENST00000548985.1)	promoter-TSS (NM_001257133)	-123	ENST00000317943.6	NA
183	chr11-17	chr11	57568055	57568454	+	2.97864	3.97864	0	3.55477	0.00012341	0.00092408	UBE2L6	ENSG00000156587	9246	promoter-TSS	3.03429	NA	promoter-TSS (ENST00000287156.9)	promoter-TSS (NM_004223)	30	ENST00000340573.8	9246	Hs.425777	NM_004223	ENSG00000156587	UBE2L6	RIG-B|UBCH8	ubiquitin conjugating enzyme E2 L6	protein-coding
1245	chr8-33	chr8	144104131	144104530	+	5.01492	5.69278	3.69384	1.85067	0.000126064	0.000941097	SHARPIN	ENSG00000179526	81858	promoter-TSS	3.02637	NA	promoter-TSS (ENST00000322428.10)	promoter-TSS (NM_030974)	-61	ENST00000533948.1	NA
495	chr17-26	chr17	7583566	7583965	+	4.64717	5.38905	3.03741	2.11739	0.000126496	0.000941483		ENSG00000233223	100996842	promoter-TSS	3.02619	NA	promoter-TSS (ENST00000585217.5)	promoter-TSS (NR_136403)	12	ENST00000690435.2	NA
306	chr13-14	chr13	45615553	45615952	+	2.97518	3.97518	0	3.54646	0.000128198	0.00095128	ERICH6B	ENSG00000165837	220081	promoter-TSS	3.02169	NA	promoter-TSS (ENST00000298738.3)	promoter-TSS (NM_182542)	-13	ENST00000298738.3	220081	Hs.668747	NM_182542	ENSG00000165837	ERICH6B	FAM194B	glutamate rich 6B	protein-coding
801	chr19-184	chr19	49869394	49869793	+	4.84407	5.54772	3.41499	1.9584	0.000129918	0.000961159	PNKP	ENSG00000039650	11284	exon	3.0172	NA	exon (ENST00000391832.7, exon 5 of 5)	3' UTR (NM_001278159, exon 5 of 5)	-1684	ENST00000599543.3	NA
1106	chr6-3	chr6	13574134	13574533	+	5.1977	5.85352	3.9615	1.77328	0.000131237	0.000968022	SIRT5	ENSG00000124523	23408	promoter-TSS	3.01411	NA	promoter-TSS (ENST00000681231.1)	promoter-TSS (NM_031244)	97	ENST00000397350.7	23408	Hs.567431	NM_012241	ENSG00000124523	SIRT5	SIR2L5	sirtuin 5	protein-coding
865	chr2-39	chr2	100562959	100563358	+	5.45098	6.06385	4.36385	1.61004	0.000131945	0.000970346	PDCL3	ENSG00000115539	79031	promoter-TSS	3.01307	NA	promoter-TSS (ENST00000416255.5)	CpG	-100	ENST00000416255.5	NA
782	chr19-165	chr19	49085058	49085457	+	5.73887	6.31276	4.77157	1.47571	0.000132346	0.00097041	SNRNP70	ENSG00000104852	6625	promoter-TSS	3.01304	NA	promoter-TSS (ENST00000598441.6)	5' UTR (NM_003089, exon 1 of 10)	-162	ENST00000601065.5	NA
492	chr17-23	chr17	7404128	7404527	+	5.05238	5.73578	3.70897	1.87545	0.000134179	0.000978694	TMEM256-PLSCR3	ENSG00000262481	NA	promoter-TSS	3.00935	NA	promoter-TSS (ENST00000575301.5)	promoter-TSS (NR_037719)	-230	ENST00000570569.1	NA
517	chr17-48	chr17	17280847	17281246	+	5.33379	5.96326	4.1914	1.67302	0.000134268	0.000978694	COPS3	ENSG00000141030	8533	promoter-TSS	3.00935	NA	promoter-TSS (ENST00000439936.6)	promoter-TSS (NM_001199125)	114	ENST00000462236.1	NA
363	chr15-2	chr15	23039493	23039892	+	4.12936	4.98037	1.77999	2.64071	0.000145321	0.001056	TUBGCP5	ENSG00000275835	114791	promoter-TSS	2.97634	NA	promoter-TSS (ENST00000615383.5)	promoter-TSS (NM_052903)	-120	ENST00000620435.4	114791	Hs.533898	NM_052903	ENSG00000275835	TUBGCP5	GCP5	tubulin gamma complex associated protein 5	protein-coding
733	chr19-116	chr19	40465694	40466093	+	4.69066	5.45319	2.97061	2.20495	0.000145997	0.001056	BLVRB	ENSG00000090013	645	promoter-TSS	2.97634	NA	promoter-TSS (ENST00000643596.1)	promoter-TSS (NM_000713)	-129	ENST00000643519.1	NA
1008	chr3-39	chr3	184249487	184249886	+	6.08124	6.61319	5.22951	1.3355	0.000146156	0.001056	EEF1AKMT4-ECE2	ENSG00000284917	110599583	promoter-TSS	2.97634	NA	promoter-TSS (ENST00000488976.5)	promoter-TSS (NM_005787)	-9	ENST00000402825.7	9718	Hs.146161	NM_014693	ENSG00000145194	ECE2	-	endothelin converting enzyme 2	protein-coding
265	chr12-42	chr12	67268822	67269221	+	6.88008	7.35831	6.15977	1.16968	0.000152297	0.00109716	CAND1	ENSG00000111530	55832	promoter-TSS	2.95973	NA	promoter-TSS (ENST00000540525.1)	promoter-TSS (NM_001329675)	-337	ENST00000545606.6	55832	Hs.546407	NM_018448	ENSG00000111530	CAND1	TIP120|TIP120A	cullin associated and neddylation dissociated 1	protein-coding
239	chr12-16	chr12	49322903	49323302	+	6.38272	6.89635	5.57772	1.27924	0.00015345	0.00109925	TROAP	ENSG00000135451	10024	promoter-TSS	2.9589	NA	promoter-TSS (ENST00000551567.1)	promoter-TSS (NM_001100620)	-134	ENST00000549275.5	NA
282	chr12-59	chr12	122226032	122226431	+	5.17511	5.81878	3.98311	1.72063	0.000153477	0.00109925	DIABLO	ENSG00000184047	56616	promoter-TSS	2.9589	NA	promoter-TSS (ENST00000342392.3)	promoter-TSS (NM_001278304)	-169	ENST00000644509.1	NA
335	chr14-12	chr14	60486051	60486450	+	4.75151	5.49538	3.13151	2.12684	0.000154403	0.00110269	C14orf39	ENSG00000179008	317761	promoter-TSS	2.95755	NA	promoter-TSS (ENST00000555476.5)	promoter-TSS (NM_174978)	-187	ENST00000321731.8	317761	Hs.335754	NM_174978	ENSG00000179008	C14orf39	Six6os1	chromosome 14 open reading frame 39	protein-coding
267	chr12-44	chr12	71686005	71686404	+	5.18328	5.84435	3.92742	1.77868	0.000156332	0.00111324	TMEM19	ENSG00000139291	55266	promoter-TSS	2.95341	NA	promoter-TSS (ENST00000550524.5)	5' UTR (NM_018279, exon 1 of 6)	90	ENST00000550524.5	NA
1022	chr4-3	chr4	2536231	2536630	+	4.21474	5.0386	2.09359	2.49745	0.000159283	0.001131	FAM193A	ENSG00000125386	8603	promoter-TSS	2.94654	NA	promoter-TSS (ENST00000637812.2)	CpG	-217	ENST00000637812.2	8603	Hs.652364	NM_003704	ENSG00000125386	FAM193A	C4orf8|RES4-22	family with sequence similarity 193 member A	protein-coding
1269	chr9-24	chr9	81650968	81651367	+	6.42797	6.91563	5.68578	1.19645	0.000163985	0.00115789	TLE1	ENSG00000196781	7088	intron	2.93633	NA	intron (ENST00000376499.8, intron 6 of 19)	intron (NM_005077, intron 6 of 19)	-30610	ENST00000491534.5	NA
1335	chrX-35	chrX	153794047	153794446	+	3.65678	4.58614	0.269456	3.13189	0.000164007	0.00115789	SSR4	ENSG00000180879	6748	promoter-TSS	2.93633	NA	promoter-TSS (ENST00000486204.5)	promoter-TSS (NM_001204527)	55	ENST00000370087.5	6748	Hs.409223	NM_006280	ENSG00000180879	SSR4	CDG1Y|TRAPD	signal sequence receptor subunit 4	protein-coding
1178	chr7-4	chr7	2403342	2403741	+	5.19439	5.83291	4.02065	1.70159	0.000166351	0.00117109	CHST12	ENSG00000136213	55501	promoter-TSS	2.93141	NA	promoter-TSS (ENST00000258711.7)	promoter-TSS (NM_001243794)	-47	ENST00000258711.7	55501	Hs.744987	NM_018641	ENSG00000136213	CHST12	C4S-2|C4ST-2|C4ST2	carbohydrate sulfotransferase 12	protein-coding
967	chr22-24	chr22	42614712	42615111	+	5.68578	6.29058	4.62458	1.57907	0.000167435	0.00117537	POLDIP3	ENSG00000100227	84271	promoter-TSS	2.92982	NA	promoter-TSS (ENST00000454057.1)	promoter-TSS (NM_001278657)	20	ENST00000348657.6	84271	Hs.505802	NM_032311	ENSG00000100227	POLDIP3	PDIP46|SKAR	DNA polymerase delta interacting protein 3	protein-coding
17	chr1-17	chr1	19312004	19312403	+	4.20262	5.03528	2.01185	2.55674	0.000169296	0.00118507	AKR7A2	ENSG00000053371	8574	promoter-TSS	2.92626	NA	promoter-TSS (ENST00000375153.8)	promoter-TSS (NM_001040125)	-59	ENST00000235835.8	8574	Hs.571886	NM_003689	ENSG00000053371	AKR7A2	AFAR|AFAR1|AFB1-AR1|AKR7	aldo-keto reductase family 7 member A2	protein-coding
147	chr10-31	chr10	101042772	101043171	+	6.58665	7.0558	5.88696	1.13751	0.000170149	0.00118768	SFXN3	ENSG00000107819	81855	Intergenic	2.9253	NA	Intergenic	CpG	5019	ENST00000470252.1	NA
416	chr16-8	chr16	2214842	2215241	+	4.47309	5.23801	2.73959	2.21347	0.000174734	0.00121625	PGP	ENSG00000184207	283871	promoter-TSS	2.91498	NA	promoter-TSS (ENST00000333503.8)	promoter-TSS (NM_001042371)	-201	ENST00000333503.8	283871	Hs.442634	NM_001042371	ENSG00000184207	PGP	AUM|G3PP|PGPase	phosphoglycolate phosphatase	protein-coding
788	chr19-171	chr19	49453214	49453613	+	6.18534	6.68802	5.40729	1.23865	0.000180132	0.0012503	PIH1D1	ENSG00000104872	55011	promoter-TSS	2.90299	NA	promoter-TSS (ENST00000596049.5)	exon (NM_001145396, exon 1 of 16)	80	ENST00000601825.1	NA
1049	chr4-30	chr4	127965016	127965415	+	6.04012	6.57148	5.18991	1.32983	0.000183078	0.00126718	MFSD8	ENSG00000164073	256471	promoter-TSS	2.89716	NA	promoter-TSS (ENST00000509826.2)	promoter-TSS (NM_001319306)	2	ENST00000641776.1	NA
500	chr17-31	chr17	7835220	7835619	+	6.52737	7.0041	5.81049	1.15763	0.000185235	0.00127854		ENSG00000288929	NA	TTS	2.89329	NA	TTS (ENST00000684806.2)	CpG	914	ENST00000684806.2	NA
732	chr19-115	chr19	40425776	40426175	+	4.427	5.20926	2.59138	2.30093	0.000187417	0.00128999	SERTAD1	ENSG00000197019	29950	promoter-TSS	2.88941	NA	promoter-TSS (ENST00000357949.5)	promoter-TSS (NM_013376)	17	ENST00000357949.5	29950	Hs.269898	NM_013376	ENSG00000197019	SERTAD1	SEI1|TRIP-Br1	SERTA domain containing 1	protein-coding
1104	chr6-1	chr6	2765158	2765557	+	5.46171	6.08385	4.34406	1.63966	0.000195549	0.00134223	MYLK4	ENSG00000145949	340156	promoter-TSS	2.87217	NA	promoter-TSS (ENST00000618555.4)	promoter-TSS (NM_020135)	20	ENST00000698900.1	NA
4	chr1-4	chr1	2530228	2530627	+	2.85069	3.85069	0	3.44478	0.000200527	0.00137258	HES5	ENSG00000197921	388585	promoter-TSS	2.86246	NA	promoter-TSS (ENST00000378453.4)	promoter-TSS (NM_001010926)	-164	ENST00000378453.4	388585	Hs.57971	NM_001010926	ENSG00000197921	HES5	bHLHb38	hes family bHLH transcription factor 5	protein-coding
87	chr1-87	chr1	156338350	156338749	+	4.53065	5.28688	2.84532	2.17691	0.000203053	0.00138603	TSACC	ENSG00000163467	128229	promoter-TSS	2.85823	NA	promoter-TSS (ENST00000489870.1)	promoter-TSS (NM_001304819)	23	ENST00000368254.6	128229	Hs.534539	NM_144627	ENSG00000163467	TSACC	C1orf182|SIP|SSTK-IP	TSSK6 activating cochaperone	protein-coding
55	chr1-55	chr1	100351343	100351742	+	5.21606	5.85823	4.0294	1.70241	0.000204529	0.00138809	CDC14A	ENSG00000079335	8556	promoter-TSS	2.85758	NA	promoter-TSS (ENST00000644676.1)	promoter-TSS (NM_033313)	-156	ENST00000644676.1	NA
393	chr15-32	chr15	75640151	75640550	+	6.39929	6.87556	5.68345	1.15712	0.000205585	0.00138809	IMP3	ENSG00000177971	55272	promoter-TSS	2.85758	NA	promoter-TSS (ENST00000403490.3)	promoter-TSS (NM_018285)	-126	ENST00000403490.3	55272	Hs.513043	NM_018285	ENSG00000177971	IMP3	BRMS2|C15orf12|MRPS4	IMP3, U3 small nucleolar ribonucleoprotein	protein-coding
1174	chr6-71	chr6	167442259	167442658	+	2.86199	3.86199	0	3.43933	0.000205587	0.00138809	TCP10L3	ENSG00000290751	6953	Intergenic	2.85758	NA	Intergenic	Intergenic	-57948	ENST00000366827.6	6953	Hs.351	NM_004610	ENSG00000203690	TCP10	TCP10A	t-complex 10	protein-coding
1224	chr8-12	chr8	38996484	38996883	+	2.8469	3.8469	0	3.43908	0.000205601	0.00138809	ADAM9	ENSG00000168615	8754	promoter-TSS	2.85758	NA	promoter-TSS (ENST00000678540.1)	promoter-TSS (NM_078473)	-71	ENST00000678474.1	NA
469	chr16-61	chr16	89657598	89657997	+	5.52309	6.14252	4.41447	1.63505	0.000208934	0.00140675	SPATA33	ENSG00000167523	124045	promoter-TSS	2.85178	NA	promoter-TSS (ENST00000675942.1)	promoter-TSS (NM_001083314)	-5	ENST00000301031.8	124045	Hs.655171	NM_153025	ENSG00000167523	SPATA33	C16orf55	spermatogenesis associated 33	protein-coding
943	chr21-10	chr21	42974310	42974709	+	4.6097	5.34089	3.0533	2.06115	0.000219146	0.00147149	PKNOX1	ENSG00000160199	5316	promoter-TSS	2.83224	NA	promoter-TSS (ENST00000432907.6)	promoter-TSS (NM_001320694)	-1	ENST00000432907.6	5316	Hs.431043	NM_004571	ENSG00000160199	PKNOX1	PREP1|pkonx1c	PBX/knotted 1 homeobox 1	protein-coding
853	chr2-27	chr2	73926647	73927046	+	5.28119	5.89818	4.18059	1.6181	0.000223861	0.00149908	DGUOK	ENSG00000114956	1716	promoter-TSS	2.82417	NA	promoter-TSS (ENST00000264093.9)	promoter-TSS (NR_134894)	20	ENST00000629438.2	1716	Hs.469022	NM_001929	ENSG00000114956	DGUOK	MTDPS3|NCPH|PEOB4|dGK	deoxyguanosine kinase	protein-coding
838	chr2-12	chr2	27428323	27428722	+	4.84058	5.53049	3.47031	1.88984	0.00024065	0.00160327	NRBP1	ENSG00000115216	29959	promoter-TSS	2.79499	NA	promoter-TSS (ENST00000379863.7)	promoter-TSS (NM_001321359)	-109	ENST00000379852.8	29959	Hs.515876	NM_013392	ENSG00000115216	NRBP1	BCON3|MADM|MUDPNP|NRBP	nuclear receptor binding protein 1	protein-coding
1056	chr4-37	chr4	158671895	158672294	+	4.07636	4.92149	1.77999	2.57799	0.000240718	0.00160327	ETFDH	ENSG00000171503	2110	promoter-TSS	2.79499	NA	promoter-TSS (ENST00000682601.1)	promoter-TSS (NM_004453)	-31	ENST00000682345.1	NA
870	chr2-44	chr2	128638826	128639225	+	3.88201	4.77623	1.05983	2.88325	0.00024191	0.00160688		ENSG00000237532	NA	Intergenic	2.79402	NA	Intergenic	Intergenic	-57449	ENST00000412312.1	NA
637	chr19-20	chr19	4342764	4343163	+	3.9019	4.77822	1.29641	2.77475	0.00024299	0.00160819	STAP2	ENSG00000178078	55620	promoter-TSS	2.79366	NA	promoter-TSS (ENST00000596722.5)	promoter-TSS (NM_001159846)	-177	ENST00000599736.5	NA
753	chr19-136	chr19	43596086	43596485	+	5.08839	5.75579	3.80835	1.794	0.000243408	0.00160819	ZNF576	ENSG00000124444	79177	promoter-TSS	2.79366	NA	promoter-TSS (ENST00000602269.2)	promoter-TSS (NM_001007561)	-107	ENST00000391965.6	79177	Hs.11110	NM_024327	ENSG00000124444	ZNF576	-	zinc finger protein 576	protein-coding
903	chr20-1	chr20	3767735	3768134	+	5.74925	6.30057	4.84571	1.39315	0.000244689	0.00161234	ADISSP	ENSG00000101220	54976	promoter-TSS	2.79254	NA	promoter-TSS (ENST00000399672.5)	promoter-TSS (NM_001039140)	-153	ENST00000399672.5	54976	Hs.274422	NM_017874	ENSG00000101220	C20orf27	-	chromosome 20 open reading frame 27	protein-coding
988	chr3-19	chr3	49412063	49412462	+	4.31306	5.09935	2.45245	2.29625	0.000248996	0.00163636	TCTA	ENSG00000145022	6988	promoter-TSS	2.78612	NA	promoter-TSS (ENST00000482193.1)	promoter-TSS (NM_022171)	50	ENST00000488385.1	NA
581	chr17-112	chr17	75261275	75261674	+	6.80373	7.25564	6.14208	1.0884	0.000250281	0.00164043	GGA3	ENSG00000125447	23163	promoter-TSS	2.78504	NA	promoter-TSS (ENST00000579761.5)	promoter-TSS (NM_015971)	111	ENST00000584243.5	NA
526	chr17-57	chr17	28726387	28726786	+	5.08563	5.72859	3.89617	1.70618	0.000251058	0.00164118	TLCD1	ENSG00000160606	116238	promoter-TSS	2.78484	NA	promoter-TSS (ENST00000587898.1)	promoter-TSS (NM_138463)	346	ENST00000394933.7	116238	Hs.499952	NM_138463	ENSG00000160606	TLCD1	-	TLC domain containing 1	protein-coding
959	chr22-16	chr22	41468704	41469103	+	5.90155	6.4584	4.98275	1.41604	0.000253105	0.00164963	ACO2	ENSG00000100412	50	promoter-TSS	2.78261	NA	promoter-TSS (ENST00000677427.1)	promoter-TSS (NM_032758)	-203	ENST00000677554.1	NA
1153	chr6-50	chr6	52420034	52420433	+	6.25688	6.79354	5.39278	1.34429	0.000253687	0.00164963	EFHC1	ENSG00000096093	114327	promoter-TSS	2.78261	NA	promoter-TSS (ENST00000635812.1)	promoter-TSS (NM_018100)	-21	ENST00000637200.1	NA
386	chr15-25	chr15	74995278	74995677	+	6.80344	7.24198	6.1703	1.04773	0.00025505	0.00165034	SCAMP5	ENSG00000198794	192683	promoter-TSS	2.78243	NA	promoter-TSS (ENST00000564491.5)	promoter-TSS (NM_001178111)	-65	ENST00000562327.5	NA
975	chr3-6	chr3	14178525	14178924	+	6.243	6.76404	5.41933	1.29975	0.000255131	0.00165034	LSM3	ENSG00000170860	27258	promoter-TSS	2.78243	NA	promoter-TSS (ENST00000511155.1)	promoter-TSS (NM_004628)	-93	ENST00000306024.4	27258	Hs.111632	NM_014463	ENSG00000170860	LSM3	SMX4|USS2|YLR438C	LSM3 homolog, U6 small nuclear RNA and mRNA degradation associated	protein-coding
867	chr2-41	chr2	109613901	109614300	+	5.73391	6.30195	4.78352	1.45262	0.000257525	0.00166147	SEPTIN10	ENSG00000186522	151011	promoter-TSS	2.77951	NA	promoter-TSS (ENST00000425498.1)	promoter-TSS (NM_001321514)	-7	ENST00000423520.5	NA
1266	chr9-21	chr9	78438178	78438577	+	2.78219	3.78219	0	3.38413	0.000260265	0.00167478	PSAT1	ENSG00000135069	29968	Intergenic	2.77604	NA	Intergenic	Intergenic	141234	ENST00000347159.6	29968	Hs.494261	NM_021154	ENSG00000135069	PSAT1	EPIP|NLS2|PSA|PSAT|PSATD	phosphoserine aminotransferase 1	protein-coding
514	chr17-45	chr17	14300780	14301179	+	3.61042	4.54305	0.156316	3.0708	0.00026625	0.00170884	HS3ST3B1	ENSG00000125430	9953	promoter-TSS	2.7673	NA	promoter-TSS (ENST00000466596.5)	promoter-TSS (NM_006041)	-102	ENST00000360954.3	9953	Hs.48384	NM_006041	ENSG00000125430	HS3ST3B1	3-OST-3B|3OST3B1|h3-OST-3B	heparan sulfate-glucosamine 3-sulfotransferase 3B1	protein-coding
318	chr13-26	chr13	97432980	97433379	+	3.83659	4.71444	1.21399	2.75247	0.000270181	0.00172958		ENSG00000286416	NA	promoter-TSS	2.76206	NA	promoter-TSS (ENST00000245304.5)	CpG	779	ENST00000662529.1	NA
950	chr22-7	chr22	37658362	37658761	+	4.44569	5.20926	2.71982	2.18618	0.000270932	0.0017299	PDXP	ENSG00000241360	57026	promoter-TSS	2.76198	NA	promoter-TSS (ENST00000456099.1)	promoter-TSS (NM_020315)	-162	ENST00000215904.7	57026	Hs.632762	NM_020315	ENSG00000241360	PDXP	CIN|PLP|dJ37E16.5	pyridoxal phosphatase	protein-coding
1001	chr3-32	chr3	160399197	160399596	+	5.73411	6.30816	4.76634	1.47154	0.000279291	0.00177868	SMC4	ENSG00000113810	10051	promoter-TSS	2.7499	NA	promoter-TSS (ENST00000490207.5)	promoter-TSS (NM_001288753)	122	ENST00000497311.5	NA
237	chr12-14	chr12	48986754	48987153	+	4.82137	5.52576	3.38911	1.95185	0.000280577	0.00178228		ENSG00000258283	NA	Intergenic	2.74902	NA	Intergenic	Intergenic	-8197	ENST00000549516.1	NA
684	chr19-67	chr19	18152690	18153089	+	4.9839	5.64737	3.71896	1.78929	0.000282777	0.0017873		ENSG00000268173	NA	promoter-TSS	2.7478	NA	promoter-TSS (ENST00000222254.13)	promoter-TSS (NR_073517)	-269	ENST00000593731.1	NA
759	chr19-142	chr19	45178280	45178679	+	6.50306	6.99242	5.75688	1.19503	0.000282814	0.0017873	TRAPPC6A	ENSG00000007255	79090	promoter-TSS	2.7478	NA	promoter-TSS (ENST00000587722.1)	promoter-TSS (NM_001270891)	-242	ENST00000588062.5	79090	Hs.466929	NM_024108	ENSG00000007255	TRAPPC6A	TRS33	trafficking protein particle complex 6A	protein-coding
634	chr19-17	chr19	3626748	3627147	+	4.91674	5.58728	3.62458	1.81437	0.000288598	0.00181707	CACTIN	ENSG00000105298	58509	promoter-TSS	2.74063	NA	promoter-TSS (ENST00000585942.5)	promoter-TSS (NM_001080543)	-132	ENST00000248420.9	58509	Hs.128425	NM_021231	ENSG00000105298	CACTIN	C19orf29|NY-REN-24|fSAPc	cactin, spliceosome C complex subunit	protein-coding
1164	chr6-61	chr6	116571132	116571531	+	3.84269	4.71859	1.24199	2.74312	0.000288995	0.00181707	RWDD1	ENSG00000111832	51389	promoter-TSS	2.74063	NA	promoter-TSS (ENST00000368590.9)	promoter-TSS (NM_015952)	-78	ENST00000368590.9	NA
524	chr17-55	chr17	28717608	28718007	+	6.85578	7.28594	6.24011	1.02351	0.000290583	0.00181861	RAB34	ENSG00000109113	83871	promoter-TSS	2.74026	NA	promoter-TSS (ENST00000395245.9)	promoter-TSS (NM_001144942)	43	ENST00000636772.1	NA
614	chr18-8	chr18	62187136	62187535	+	4.93589	5.62909	3.55182	1.90769	0.000290713	0.00181861	RELCH	ENSG00000134444	57614	promoter-TSS	2.74026	NA	promoter-TSS (ENST00000589339.6)	promoter-TSS (NM_012327)	44	ENST00000587725.5	57614	Hs.465323	NM_020854	ENSG00000134444	KIAA1468	HsT3308|HsT885	KIAA1468	protein-coding
1121	chr6-18	chr6	30720038	30720437	+	4.16876	4.99926	1.9955	2.50612	0.000297642	0.00185726	TUBB	ENSG00000196230	203068	promoter-TSS	2.73113	NA	promoter-TSS (ENST00000327892.13)	promoter-TSS (NM_001293213)	-115	ENST00000327892.13	203068	Hs.636480	NM_178014	ENSG00000196230	TUBB	CDCBM6|CSCSC1|M40|OK/SW-cl.56|TUBB1|TUBB5	tubulin beta class I	protein-coding
73	chr1-73	chr1	149899466	149899865	+	5.0918	5.73649	3.89617	1.71134	0.000304885	0.00189445	BOLA1	ENSG00000178096	51027	promoter-TSS	2.72252	NA	promoter-TSS (ENST00000369152.6)	promoter-TSS (NM_016074)	39	ENST00000369150.1	51027	Hs.13880	NM_016074	ENSG00000178096	BOLA1	CGI-143	bolA family member 1	protein-coding
1084	chr5-25	chr5	140401402	140401801	+	3.51294	4.46521	0	3.17695	0.000305137	0.00189445	ANKHD1-DT	ENSG00000249637	NA	promoter-TSS	2.72252	NA	promoter-TSS (ENST00000532219.5)	promoter-TSS (NM_001197030)	-141	ENST00000666403.1	NA
540	chr17-71	chr17	39980403	39980802	+	4.72815	5.4615	3.16113	2.06996	0.00031212	0.00193295	PSMD3	ENSG00000108344	5709	promoter-TSS	2.71378	NA	promoter-TSS (ENST00000264639.9)	promoter-TSS (NM_002809)	-205	ENST00000264639.9	5709	Hs.12970	NM_002809	ENSG00000108344	PSMD3	P58|RPN3|S3|TSTA2	proteasome 26S subunit, non-ATPase 3	protein-coding
342	chr14-19	chr14	69398271	69398670	+	6.21424	6.70715	5.45966	1.20893	0.00031398	0.00193852	SLC39A9	ENSG00000029364	55334	promoter-TSS	2.71253	NA	promoter-TSS (ENST00000031146.8)	promoter-TSS (NM_004450)	80	ENST00000538956.5	NA
698	chr19-81	chr19	35702277	35702676	+	4.02203	4.85635	1.81768	2.516	0.000314589	0.00193852	ZBTB32	ENSG00000011590	27033	Intergenic	2.71253	NA	Intergenic	CpG	-2082	ENST00000392197.7	27033	Hs.99430	NM_014383	ENSG00000011590	ZBTB32	FAXF|FAZF|Rog|TZFP|ZNF538	zinc finger and BTB domain containing 32	protein-coding
574	chr17-105	chr17	63842724	63843123	+	6.15677	6.66757	5.35879	1.2657	0.000316346	0.00194451	SMARCD2	ENSG00000108604	6603	promoter-TSS	2.71119	NA	promoter-TSS (ENST00000225742.13)	promoter-TSS (NM_001098426)	142	ENST00000577990.1	NA
436	chr16-28	chr16	30658084	30658483	+	5.16825	5.79668	4.0294	1.64732	0.000317573	0.00194721	FBRS	ENSG00000156860	64319	promoter-TSS	2.71059	NA	promoter-TSS (ENST00000356166.11)	CpG	-148	ENST00000356166.11	64319	Hs.247186	NM_022452	ENSG00000156860	FBRS	FBS|FBS1	fibrosin	protein-coding
439	chr16-31	chr16	30894117	30894516	+	5.31899	5.94089	4.20213	1.63454	0.000320903	0.00196275	BCL7C	ENSG00000099385	9274	promoter-TSS	2.70713	NA	promoter-TSS (ENST00000574418.5)	promoter-TSS (NM_004765)	-14	ENST00000380317.8	9274	Hs.658547	NM_004765	ENSG00000099385	BCL7C	-	BCL tumor suppressor 7C	protein-coding
220	chr11-54	chr11	94493592	94493991	+	6.18187	6.69172	5.38625	1.2613	0.000333497	0.00203474	MRE11	ENSG00000020922	4361	promoter-TSS	2.69149	NA	promoter-TSS (ENST00000544514.1)	promoter-TSS (NM_005590)	21	ENST00000538923.1	NA
650	chr19-33	chr19	6372492	6372891	+	5.25596	5.92059	3.98654	1.79484	0.000338652	0.00206111	ALKBH7	ENSG00000125652	84266	promoter-TSS	2.6859	NA	promoter-TSS (ENST00000245812.8)	5' UTR (NM_032306, exon 1 of 4)	-103	ENST00000245812.8	84266	Hs.111099	NM_032306	ENSG00000125652	ALKBH7	ABH7|SPATA11|UNQ6002	alkB homolog 7	protein-coding
125	chr10-9	chr10	25816171	25816570	+	2.71444	3.71444	0	3.31695	0.000345484	0.00209752	RNA5SP306	ENSG00000223019	NA	Intergenic	2.67829	NA	Intergenic	Intergenic	-2453	ENST00000411087.1	NA
605	chr17-136	chr17	82022931	82023330	+	4.42011	5.21221	2.52261	2.32547	0.000352446	0.00213454	LRRC45	ENSG00000169683	201255	promoter-TSS	2.6707	NA	promoter-TSS (ENST00000580090.5)	promoter-TSS (NM_001271006)	-175	ENST00000306688.8	201255	Hs.143774	NM_144999	ENSG00000169683	LRRC45	-	leucine rich repeat containing 45	protein-coding
131	chr10-15	chr10	68074897	68075296	+	4.28578	5.06767	2.45245	2.26116	0.000354146	0.0021349	HERC4	ENSG00000148634	26091	promoter-TSS	2.67062	NA	promoter-TSS (ENST00000506515.1)	CpG	161	ENST00000513996.5	NA
140	chr10-24	chr10	74826152	74826551	+	2.71859	3.71859	0	3.31027	0.000355386	0.0021349	KAT6B	ENSG00000156650	23522	promoter-TSS	2.67062	NA	promoter-TSS (ENST00000650330.1)	promoter-TSS (NM_001256468)	-62	ENST00000648892.1	NA
159	chr10-43	chr10	119596983	119597382	+	4.47654	5.23512	2.77834	2.17084	0.000357948	0.0021349	TIAL1	ENSG00000151923	7073	promoter-TSS	2.67062	NA	promoter-TSS (ENST00000489822.5)	promoter-TSS (NM_003252)	-153	ENST00000497671.5	NA
197	chr11-31	chr11	64810470	64810869	+	5.01743	5.66327	3.81768	1.71204	0.000357961	0.0021349	MEN1	ENSG00000133895	4221	promoter-TSS	2.67062	NA	promoter-TSS (ENST00000413626.1)	promoter-TSS (NM_130802)	17	ENST00000312049.11	4221	Hs.423348	NM_000244	ENSG00000133895	MEN1	MEAI|SCG2	menin 1	protein-coding
308	chr13-16	chr13	51584101	51584500	+	5.05248	5.69383	3.86873	1.69718	0.000358002	0.0021349	WDFY2	ENSG00000139668	115825	promoter-TSS	2.67062	NA	promoter-TSS (ENST00000298125.7)	promoter-TSS (NM_052950)	-155	ENST00000612477.1	NA
568	chr17-99	chr17	59707387	59707786	+	6.08979	6.60459	5.28189	1.27459	0.000358522	0.0021349	PTRH2	ENSG00000141378	51651	promoter-TSS	2.67062	NA	promoter-TSS (ENST00000585847.5)	promoter-TSS (NM_001015509)	40	ENST00000409433.2	51651	Hs.12677	NM_016077	ENSG00000141378	PTRH2	BIT1|CFAP37|CGI-147|IMNEPD|PTH|PTH 2|PTH2	peptidyl-tRNA hydrolase 2	protein-coding
775	chr19-158	chr19	48619222	48619621	+	4.14912	4.96002	2.124	2.39844	0.000358552	0.0021349	SPHK2	ENSG00000063176	56848	promoter-TSS	2.67062	NA	promoter-TSS (ENST00000549370.5)	promoter-TSS (NR_073022)	-29	ENST00000601712.5	NA
548	chr17-79	chr17	44186638	44187037	+	3.70537	4.59068	0.995498	2.78069	0.000359833	0.00213737	ASB16-AS1	ENSG00000267080	339201	promoter-TSS	2.67012	NA	promoter-TSS (ENST00000589856.1)	promoter-TSS (NR_049729)	-114	ENST00000667684.1	NA
145	chr10-29	chr10	97425957	97426356	+	5.09813	5.72962	3.94882	1.66299	0.000365261	0.0021593	PGAM1	ENSG00000171314	5223	promoter-TSS	2.66569	NA	promoter-TSS (ENST00000621606.4)	promoter-TSS (NM_002629)	-35	ENST00000334828.6	5223	Hs.632918	NM_002629	ENSG00000171314	PGAM1	HEL-S-35|PGAM-B|PGAMA	phosphoglycerate mutase 1	protein-coding
986	chr3-17	chr3	49021483	49021882	+	4.02337	4.86011	1.79896	2.51315	0.000365272	0.0021593	NDUFAF3	ENSG00000178057	25915	promoter-TSS	2.66569	NA	promoter-TSS (ENST00000384873.3)	promoter-TSS (NM_018114)	77	ENST00000451378.2	25915	Hs.31387	NM_199069	ENSG00000178057	NDUFAF3	2P1|C3orf60|E3-3	NADH:ubiquinone oxidoreductase complex assembly factor 3	protein-coding
18	chr1-18	chr1	19456867	19457266	+	3.57862	4.50105	0.322863	3.00103	0.000368532	0.00217337	MICOS10	ENSG00000173436	440574	intron	2.66287	NA	intron (ENST00000264203.7, intron 1 of 8)	intron (NM_001206541, intron 1 of 8)	-27337	ENST00000648702.1	NA
897	chr2-71	chr2	219498531	219498930	+	5.9393	6.49622	5.02031	1.41356	0.000370094	0.00217738		ENSG00000268603	NA	promoter-TSS	2.66206	NA	promoter-TSS (ENST00000683864.1)	promoter-TSS (NM_013335)	-24	ENST00000601508.2	NA
1015	chr3-46	chr3	186784111	186784510	+	5.4477	6.0736	4.31743	1.64305	0.000374969	0.00220083	EIF4A2	ENSG00000156976	1974	promoter-TSS	2.65741	NA	promoter-TSS (ENST00000466362.1)	promoter-TSS (NR_002587)	107	ENST00000498746.1	NA
1002	chr3-33	chr3	161221093	161221492	+	5.40631	5.99472	4.39589	1.51523	0.000382377	0.00223899	NMD3	ENSG00000169251	51068	promoter-TSS	2.64995	NA	promoter-TSS (ENST00000351193.7)	promoter-TSS (NM_015938)	4	ENST00000473909.5	NA
352	chr14-29	chr14	99481003	99481402	+	5.26686	5.89205	4.13897	1.64328	0.000389436	0.00226916	CCNK	ENSG00000090061	8812	promoter-TSS	2.64413	NA	promoter-TSS (ENST00000453764.5)	promoter-TSS (NM_032233)	33	ENST00000557165.5	NA
565	chr17-96	chr17	58517897	58518296	+	4.96047	5.60945	3.74938	1.72521	0.000390127	0.00226916	MTMR4	ENSG00000108389	9110	promoter-TSS	2.64413	NA	promoter-TSS (ENST00000687131.2)	promoter-TSS (NM_004687)	-191	ENST00000323456.9	9110	Hs.514373	NM_004687	ENSG00000108389	MTMR4	FYVE-DSP2|ZFYVE11	myotubularin related protein 4	protein-coding
938	chr21-5	chr21	32771757	32772156	+	5.3044	5.93733	4.15009	1.67402	0.000391047	0.00226916	C21orf62-AS1	ENSG00000205930	NA	promoter-TSS	2.64413	NA	promoter-TSS (ENST00000477513.1)	promoter-TSS (NM_016631)	-144	ENST00000382375.8	NA
949	chr22-6	chr22	37608496	37608895	+	4.74371	5.43439	3.37021	1.88468	0.000391204	0.00226916	GGA1	ENSG00000100083	26088	promoter-TSS	2.64413	NA	promoter-TSS (ENST00000431745.5)	promoter-TSS (NM_001172688)	-30	ENST00000381756.9	26088	Hs.499158	NM_013365	ENSG00000100083	GGA1	-	golgi associated, gamma adaptin ear containing, ARF binding protein 1	protein-coding
585	chr17-116	chr17	75405484	75405883	+	5.99976	6.50586	5.21339	1.24567	0.000394328	0.00228193	GRB2	ENSG00000177885	2885	promoter-TSS	2.6417	NA	promoter-TSS (ENST00000316615.9)	promoter-TSS (NM_002086)	-2	ENST00000577711.1	NA
1303	chrX-3	chrX	17736942	17737341	+	4.07627	4.8948	1.9955	2.42418	0.000447134	0.00258147	SCML1	ENSG00000047634	6322	promoter-TSS	2.58813	NA	promoter-TSS (ENST00000398080.5)	promoter-TSS (NM_006746)	-308	ENST00000398080.5	6322	Hs.109655	NM_006746	ENSG00000047634	SCML1	-	sex comb on midleg-like 1 (Drosophila)	protein-coding
1276	chr9-31	chr9	95496012	95496411	+	3.90691	4.74668	1.65703	2.52105	0.000457395	0.00263455		ENSG00000271314	NA	TTS	2.57929	NA	TTS (ENST00000605700.1)	intron (NM_001083602, intron 2 of 23)	1287	ENST00000605700.1	NA
102	chr1-102	chr1	204116384	204116783	+	4.55947	5.28688	3.02135	2.01371	0.000460269	0.00264076	SOX13	ENSG00000143842	9580	promoter-TSS	2.57827	NA	promoter-TSS (ENST00000480326.1)	exon (NM_005686, exon 5 of 14)	76	ENST00000480326.1	NA
710	chr19-93	chr19	36528229	36528628	+	4.91833	5.56821	3.70394	1.7245	0.000461253	0.00264076		ENSG00000228629	NA	promoter-TSS	2.57827	NA	promoter-TSS (ENST00000523638.6)	promoter-TSS (NM_001012756)	110	ENST00000446262.1	NA
942	chr21-9	chr21	37267339	37267738	+	3.76981	4.63897	1.24199	2.6675	0.000461679	0.00264076	VPS26C	ENSG00000157538	10311	promoter-TSS	2.57827	NA	promoter-TSS (ENST00000309117.11)	promoter-TSS (NM_006052)	-6	ENST00000398998.1	10311	Hs.369488	NM_006052	ENSG00000157538	DSCR3	DCRA|DSCRA	DSCR3 arrestin fold containing	protein-coding
455	chr16-47	chr16	68448473	68448872	+	4.15345	4.9477	2.24199	2.30663	0.000466695	0.00266329	SMPD3	ENSG00000103056	55512	promoter-TSS	2.57458	NA	promoter-TSS (ENST00000561749.1)	promoter-TSS (NM_018667)	-164	ENST00000219334.10	55512	Hs.368421	NM_018667	ENSG00000103056	SMPD3	NSMASE2	sphingomyelin phosphodiesterase 3	protein-coding
814	chr19-197	chr19	54464525	54464924	+	3.4243	4.36715	0	3.07747	0.000476598	0.00271353	LENG9	ENSG00000275183	94059	promoter-TSS	2.56646	NA	promoter-TSS (ENST00000611161.2)	TTS (NM_145057)	-946	ENST00000611161.2	94059	Hs.590976	NM_198988	ENSG00000275183	LENG9	-	leukocyte receptor cluster member 9	protein-coding
226	chr12-3	chr12	8949707	8950106	+	5.08849	5.70819	3.97896	1.61526	0.000482782	0.00274242	KLRG1	ENSG00000139187	10219	promoter-TSS	2.56187	NA	promoter-TSS (ENST00000543845.1)	promoter-TSS (NM_002355)	-138	ENST00000539240.5	NA
820	chr19-203	chr19	55605160	55605559	+	4.94736	5.59407	3.74449	1.70969	0.000498466	0.00282502	ZNF865	ENSG00000261221	100507290	promoter-TSS	2.54898	NA	promoter-TSS (ENST00000568956.2)	CpG	-288	ENST00000568956.2	100507290	Hs.729114	NM_001195605	ENSG00000261221	ZNF865	-	zinc finger protein 865	protein-coding
646	chr19-29	chr19	5828002	5828401	+	6.0709	6.57452	5.29058	1.23597	0.000503402	0.00284272		ENSG00000289543	NA	promoter-TSS	2.54627	NA	promoter-TSS (ENST00000686134.2)	3' UTR (NM_004558, exon 2 of 2)	-134	ENST00000686134.2	NA
[truncated: 900 more rows]

## Sheet: Table S15
	BR33 WT	BR33 WT	BR33 WT	BR33 SOX13MUT#1	BR33 SOX13MUT#1	BR33 SOX13MUT#1	BR33 SOX13MUT#2	BR33 SOX13MUT#2	BR33 SOX13MUT#2
ENSG00000000003	93.2075	107.412	101.854	73.0768	76.8231	80.1107	78.9947	75.4163	71.7922
[truncated: 40,437 more rows]

## Sheet: Table S16
	target_id	mean_obs	ext_gene	pval	qval	test_stat	rss	degrees_free	var_obs	tech_var	sigma_sq	smooth_sigma_sq	final_sigma_sq	b	se_b
[truncated: 20,770 more rows]

[truncated: 1 more sheets: Table S17]
